# Supplementary material for: Antibiotic use during influenza infection augments lung eosinophils that impair immunity against secondary bacterial pneumonia
Source: J Clin Invest. 2024 Sep 10;134(21):e180986. doi: 10.1172/JCI180986 (PMC11527449; doi:10.1172/JCI180986)
Supplement: Supplemental table 1 [file jci-134-180986-s059.xlsx]

## Sheet: 1.1 DEG AMs CtlPR8 vs AbxPR8
Supplemental Table 1.1. Differentially expressed genes (DEGs) between control and VNAM conditions in alveolar macrophages of murine lungs 10 days after PR8 infection.
Gene symbol	p_val	avg_log2FC (Control vs. VNAM)	pct.1 (Control)	pct.2 (VNAM)	p_val_adj
Cdkn1a	7.65443e-23	1.62026	0.901	0.325	2.47123e-18
Anxa11	7.9876e-20	0.85591	0.877	0.342	2.5788e-15
Cebpb	2.89083e-19	1.03906	0.971	0.649	9.33303e-15
Hnrnpll	5.32999e-19	0.95147	0.877	0.351	1.72079e-14
Tgm2	7.48749e-19	1.14325	0.912	0.439	2.41734e-14
Fth1	1.61632e-18	1.18209	0.994	1	5.2183e-14
Cd14	2.4857e-18	1.09936	0.76	0.202	8.02509e-14
Ppp2ca	8.50176e-18	1.10594	0.93	0.474	2.74479e-13
Mcemp1	1.52728e-17	1.00229	0.947	0.395	4.93083e-13
Ell2	3.15559e-17	0.90214	0.871	0.377	1.01878e-12
Naaa	4.71217e-17	0.899037	0.912	0.342	1.52132e-12
Irf2bp2	6.46632e-17	0.852199	0.883	0.386	2.08765e-12
Gde1	6.60832e-17	0.760353	0.778	0.254	2.1335e-12
Ets2	9.86441e-17	0.803911	0.784	0.246	3.18472e-12
Itm2c	3.68208e-16	0.442334	0.801	0.237	1.18876e-11
Gpat3	5.1821e-16	0.823062	0.684	0.175	1.67304e-11
Nfil3	5.90589e-16	0.725455	0.766	0.246	1.90672e-11
Nlrp3	5.97645e-16	0.881123	0.749	0.237	1.9295e-11
Hilpda	8.99827e-16	0.705315	0.754	0.193	2.90509e-11
Rabgef1	1.01992e-15	0.710702	0.754	0.246	3.29282e-11
Mid1	1.1398e-15	1.00335	0.626	0.14	3.67984e-11
Mpp7	1.60146e-15	1.09414	0.819	0.386	5.1703e-11
Sod2	2.31323e-15	0.705816	0.766	0.263	7.46827e-11
Sgk1	2.77327e-15	1.02454	0.93	0.561	8.95349e-11
Hmox1	3.77161e-15	1.21325	0.731	0.237	1.21766e-10
Osm	4.42124e-15	1.11812	0.602	0.105	1.4274e-10
Bach1	4.88854e-15	0.435884	0.83	0.298	1.57827e-10
Gsto1	5.13872e-15	0.721167	0.807	0.281	1.65904e-10
Ppt2	5.57129e-15	0.458219	0.819	0.298	1.79869e-10
Tob1	5.7336e-15	0.609002	0.825	0.333	1.85109e-10
Adrb2	5.73735e-15	0.721604	0.538	0.088	1.8523e-10
Pgd	5.98148e-15	0.722191	0.906	0.412	1.93112e-10
Gda	7.0505e-15	0.967044	0.924	0.5	2.27625e-10
Zfp36	7.48076e-15	0.56265	0.784	0.263	2.41516e-10
Fcgr4	9.96983e-15	0.604424	0.661	0.158	3.21876e-10
Ftl1	1.19828e-14	0.804278	0.994	0.947	3.86865e-10
Atp6ap1	1.21757e-14	0.580023	0.836	0.325	3.93093e-10
Trem1	1.23324e-14	0.687951	0.608	0.14	3.98153e-10
Gm2a	1.4092e-14	0.644991	0.865	0.386	4.5496e-10
Rab8b	1.71603e-14	0.792176	0.953	0.658	5.5402e-10
Tiparp	1.74017e-14	0.764382	0.795	0.316	5.61814e-10
Bst1	1.86591e-14	0.583735	0.807	0.281	6.0241e-10
Stx7	2.26804e-14	0.543024	0.848	0.325	7.32235e-10
Creg1	2.32968e-14	0.810355	0.947	0.509	7.52137e-10
Rab11fip1	2.40437e-14	0.724118	0.789	0.307	7.7625e-10
Cops9	3.03788e-14	0.686636	0.854	0.342	9.8078e-10
Ifrd1	3.84247e-14	1.01171	0.942	0.64	1.24054e-09
Fosb	4.57195e-14	0.946594	0.83	0.404	1.47605e-09
Eepd1	4.64654e-14	0.788518	0.906	0.465	1.50014e-09
Plet1	4.64867e-14	0.942607	0.953	0.632	1.50082e-09
Pdia6	4.93856e-14	0.705604	0.906	0.421	1.59441e-09
Ttc39b	5.1962e-14	0.630392	0.871	0.351	1.67759e-09
Gk	5.72549e-14	0.656001	0.754	0.254	1.84847e-09
Chp1	6.09699e-14	0.828788	0.906	0.474	1.96841e-09
App	7.63716e-14	0.893491	0.971	0.684	2.46566e-09
Cybb	8.30254e-14	1.09672	0.947	0.632	2.68047e-09
Junb	1.03438e-13	1.06753	0.918	0.5	3.33949e-09
Atp6ap2	1.205e-13	0.704484	0.865	0.421	3.89034e-09
Gpx4	1.45574e-13	0.627436	0.942	0.474	4.69987e-09
Vcp	1.80486e-13	0.69514	0.947	0.456	5.827e-09
Tmem189	1.80571e-13	0.457119	0.807	0.325	5.82973e-09
Rgs2	1.97546e-13	0.95598	0.795	0.36	6.37777e-09
Gyg	2.12039e-13	0.545568	0.772	0.281	6.84567e-09
Smpdl3a	2.22569e-13	0.458178	0.825	0.307	7.18563e-09
Sdc3	2.37141e-13	0.544262	0.766	0.263	7.65609e-09
Ctsd	3.01741e-13	0.931553	0.971	0.833	9.74169e-09
Acp5	3.34151e-13	0.726381	0.749	0.298	1.07881e-08
Spp1	3.40746e-13	0.749295	0.83	0.377	1.1001e-08
Mt2	3.73628e-13	0.689577	0.608	0.14	1.20626e-08
Hccs	4.04148e-13	0.535765	0.485	0.061	1.30479e-08
Txnl1	4.19027e-13	0.524853	0.772	0.263	1.35283e-08
Nrg4	4.318e-13	0.809401	0.649	0.193	1.39407e-08
Cfb	4.65946e-13	0.891091	0.579	0.132	1.50431e-08
Rgs1	4.77644e-13	0.907873	0.667	0.211	1.54207e-08
Dram1	5.02579e-13	0.504289	0.713	0.219	1.62258e-08
Cd164	5.35544e-13	0.699923	0.924	0.526	1.729e-08
Sdcbp	6.81304e-13	0.753574	0.942	0.614	2.19959e-08
Psap	6.81679e-13	0.889115	0.982	0.833	2.2008e-08
Tlr2	6.90512e-13	0.681758	0.906	0.456	2.22932e-08
B4galt5	7.95795e-13	0.942345	0.895	0.518	2.56923e-08
Lap3	8.00052e-13	0.408031	0.532	0.096	2.58297e-08
Camk1	8.0974e-13	0.537483	0.842	0.333	2.61425e-08
Acox1	8.10422e-13	0.488629	0.918	0.456	2.61645e-08
Nus1	8.75178e-13	0.416812	0.789	0.325	2.82551e-08
Ccl6	9.52942e-13	0.951652	0.959	0.737	3.07657e-08
Maff	9.66697e-13	0.443338	0.684	0.184	3.12098e-08
Plk3	1.04651e-12	0.645038	0.825	0.386	3.37865e-08
Picalm	1.08216e-12	0.643433	0.971	0.728	3.49374e-08
Hprt	1.63062e-12	0.609885	0.725	0.263	5.26447e-08
Lyz2	1.63135e-12	0.852731	0.982	0.921	5.2668e-08
Tmbim1	1.77625e-12	0.479685	0.795	0.325	5.73462e-08
Gfpt1	1.99105e-12	0.501588	0.725	0.263	6.42811e-08
Lsmem1	2.06553e-12	0.960364	0.713	0.246	6.66856e-08
Rab20	2.38075e-12	0.330729	0.608	0.149	7.68624e-08
Itpripl2	2.40954e-12	0.455391	0.848	0.368	7.77919e-08
Bcl2a1d	2.41606e-12	0.585421	0.906	0.412	7.80024e-08
Slc15a3	2.43833e-12	0.794298	0.889	0.518	7.87213e-08
Prdm1	2.87494e-12	0.660573	0.602	0.149	9.28173e-08
Cpne8	2.97376e-12	0.832478	0.901	0.465	9.60079e-08
Uap1	3.21618e-12	0.369809	0.626	0.167	1.03834e-07
Mt1	3.23832e-12	0.738767	0.942	0.649	1.04549e-07
Lepr	3.30448e-12	1.25527	0.83	0.456	1.06685e-07
Tpd52	4.07557e-12	0.774764	0.93	0.57	1.3158e-07
Lrp12	4.2577e-12	0.642496	0.901	0.5	1.3746e-07
Ptpn2	4.29156e-12	0.552279	0.737	0.263	1.38553e-07
Rbbp8	4.63597e-12	0.53557	0.69	0.211	1.49672e-07
Mtpn	4.65859e-12	0.407637	0.854	0.439	1.50402e-07
Idh1	4.707e-12	0.471816	0.801	0.325	1.51965e-07
Atp6v1a	4.71233e-12	0.535084	0.889	0.43	1.52137e-07
Nampt	5.2194e-12	0.870846	0.813	0.377	1.68508e-07
Lasp1	5.34033e-12	0.320971	0.725	0.254	1.72412e-07
Pld3	5.53681e-12	0.620263	0.942	0.5	1.78756e-07
Ubl3	6.35359e-12	0.589492	0.906	0.456	2.05126e-07
Adipor1	7.30538e-12	0.530701	0.719	0.254	2.35854e-07
Cycs	7.32849e-12	0.374795	0.889	0.421	2.366e-07
B2m	8.62594e-12	0.873404	0.965	0.702	2.78488e-07
Hsd17b12	9.23983e-12	0.32362	0.813	0.333	2.98308e-07
Acsl4	9.26202e-12	0.376857	0.754	0.281	2.99024e-07
Lgals3bp	1.05054e-11	0.704219	0.684	0.254	3.39167e-07
Tmed5	1.09014e-11	0.501625	0.918	0.491	3.51953e-07
Anxa5	1.14589e-11	0.736407	0.953	0.579	3.69949e-07
Mertk	1.19589e-11	0.757628	0.959	0.649	3.86093e-07
Rusc2	1.19826e-11	0.359001	0.503	0.079	3.86858e-07
Ncoa4	1.24025e-11	0.480833	0.877	0.386	4.00414e-07
Ttc39c	1.28659e-11	0.476076	0.474	0.079	4.15376e-07
Bak1	1.29975e-11	0.551575	0.556	0.132	4.19625e-07
Mmp19	1.63848e-11	1.0581	0.719	0.281	5.28983e-07
Plekhb2	1.68342e-11	0.405568	0.801	0.325	5.43492e-07
Slc49a4	1.78213e-11	0.496716	0.819	0.342	5.75362e-07
Itgb2	1.91096e-11	0.598404	0.936	0.518	6.16953e-07
Cpeb4	1.96932e-11	0.574436	0.784	0.298	6.35796e-07
Atf4	2.01106e-11	0.439054	0.819	0.36	6.49269e-07
Abhd17c	2.057e-11	0.499425	0.719	0.281	6.64104e-07
Tpp1	2.09724e-11	0.457222	0.754	0.298	6.77095e-07
Txnrd1	2.14641e-11	0.546582	0.848	0.439	6.92968e-07
Tmem165	2.17643e-11	0.327555	0.725	0.246	7.02662e-07
Nadk	2.56238e-11	0.40508	0.725	0.254	8.27264e-07
Ctsk	2.6012e-11	1.29678	0.813	0.404	8.39796e-07
Golga7	2.64952e-11	0.436426	0.632	0.193	8.55398e-07
Tent2	2.96196e-11	0.271109	0.69	0.228	9.56267e-07
Hexa	3.17425e-11	0.516519	0.936	0.447	1.02481e-06
Clec4d	3.1791e-11	0.390098	0.602	0.167	1.02637e-06
Ly75	3.54392e-11	0.76661	0.883	0.474	1.14415e-06
Trem3	3.83145e-11	0.629591	0.444	0.07	1.23698e-06
Dapk1	3.83722e-11	0.716382	0.965	0.746	1.23885e-06
Rragc	3.92214e-11	0.305428	0.702	0.281	1.26626e-06
Ms4a6c	3.98439e-11	0.638914	0.544	0.149	1.28636e-06
Ehd1	4.43235e-11	0.417407	0.696	0.246	1.43098e-06
Usp25	4.68283e-11	0.593989	0.801	0.307	1.51185e-06
Vdr	4.68307e-11	0.631186	0.585	0.167	1.51193e-06
Cxcl2	5.03432e-11	1.92437	0.596	0.193	1.62533e-06
Trib1	5.30569e-11	0.498888	0.708	0.254	1.71294e-06
Atp6v0d1	5.33963e-11	0.517085	0.883	0.43	1.7239e-06
Eprs	5.42721e-11	0.725766	0.778	0.36	1.75218e-06
Ndufb1-ps	5.862e-11	0.534495	0.918	0.447	1.89255e-06
Rffl	5.9904e-11	0.555443	0.69	0.263	1.934e-06
Piezo1	6.076e-11	0.607979	0.743	0.298	1.96164e-06
Aco2	6.2584e-11	0.279587	0.696	0.246	2.02052e-06
Emc8	6.53178e-11	0.357696	0.713	0.254	2.10878e-06
Lhfpl2	6.53873e-11	0.49366	0.766	0.307	2.11103e-06
Aph1c	6.74742e-11	0.334868	0.608	0.175	2.17841e-06
Csnk1e	7.45986e-11	0.478615	0.585	0.193	2.40842e-06
Ctsl	7.78924e-11	0.538359	0.906	0.43	2.51476e-06
M6pr	8.22037e-11	0.448578	0.86	0.439	2.65395e-06
Anxa4	8.60003e-11	0.444152	0.86	0.395	2.77652e-06
Clptm1l	8.72189e-11	0.274363	0.655	0.228	2.81586e-06
Sarnp	9.03238e-11	0.931484	0.842	0.412	2.9161e-06
Slc7a11	9.83918e-11	0.615417	0.474	0.079	3.17658e-06
Wdfy3	1.00465e-10	0.601194	0.924	0.518	3.24353e-06
Ube2l3	1.08941e-10	0.626289	0.889	0.43	3.51716e-06
Pim3	1.10648e-10	0.35397	0.427	0.07	3.57228e-06
Slc7a2	1.19906e-10	0.469644	0.942	0.535	3.87118e-06
Sirpb1c	1.22934e-10	0.498499	0.76	0.298	3.96893e-06
Atf3	1.26372e-10	0.577633	0.819	0.36	4.07992e-06
Nipa2	1.28313e-10	0.428767	0.836	0.395	4.14259e-06
Lrrc59	1.36295e-10	0.426366	0.673	0.254	4.4003e-06
Tnfsf13	1.36764e-10	0.308519	0.889	0.386	4.41542e-06
Eci2	1.39223e-10	0.476688	0.602	0.219	4.49482e-06
Vwa5a	1.41618e-10	0.326804	0.591	0.175	4.57214e-06
Pkp4	1.42408e-10	0.441872	0.667	0.219	4.59764e-06
Coq10b	1.44644e-10	0.338208	0.708	0.263	4.66984e-06
Psma5	1.45643e-10	0.471506	0.678	0.254	4.70207e-06
Klf4	1.47792e-10	0.501389	0.854	0.412	4.77147e-06
Rasgef1b	1.51136e-10	0.810281	0.889	0.491	4.87943e-06
Mir22hg	1.64345e-10	0.383208	0.433	0.07	5.30588e-06
Dazap2	1.64594e-10	0.527204	0.918	0.465	5.31391e-06
Stx12	1.6483e-10	0.488205	0.602	0.202	5.32152e-06
Serpine1	1.66564e-10	1.03462	0.614	0.219	5.37753e-06
Wdr1	1.69107e-10	0.395442	0.865	0.43	5.45962e-06
Abl2	1.7334e-10	0.522055	0.789	0.342	5.59629e-06
Aldh9a1	1.7535e-10	0.459587	0.509	0.114	5.66117e-06
Akt1	1.76013e-10	0.286104	0.731	0.289	5.68258e-06
Copa	1.86022e-10	0.353597	0.766	0.342	6.00574e-06
Rnf149	1.91274e-10	0.520811	0.772	0.342	6.17529e-06
Wwtr1	1.93343e-10	0.746068	0.731	0.325	6.24209e-06
Dusp1	2.04513e-10	0.734265	0.871	0.491	6.60271e-06
G3bp2	2.07825e-10	0.208116	0.801	0.316	6.70962e-06
Sema4a	2.12461e-10	0.40963	0.637	0.193	6.8593e-06
Cuta	2.12627e-10	0.417064	0.801	0.36	6.86466e-06
Itprid2	2.29559e-10	0.289762	0.608	0.193	7.41131e-06
Slc3a2	2.44386e-10	0.381481	0.901	0.491	7.89002e-06
Slc8a1	2.45268e-10	0.81834	0.906	0.553	7.91847e-06
Fos	2.47273e-10	0.885761	0.906	0.596	7.98322e-06
Ndel1	2.56055e-10	0.33813	0.801	0.36	8.26672e-06
Synj1	2.58668e-10	0.405394	0.842	0.421	8.3511e-06
Ctnnb1	2.71791e-10	0.657328	0.93	0.553	8.77476e-06
Rin2	2.80445e-10	0.382811	0.731	0.298	9.05416e-06
Pi4k2a	2.88979e-10	0.367249	0.743	0.307	9.32968e-06
Glul	3.04084e-10	0.444951	0.83	0.404	9.81734e-06
Kdelr2	3.05581e-10	0.409562	0.585	0.184	9.86569e-06
Malt1	3.07713e-10	0.793469	0.819	0.456	9.93452e-06
Vat1	3.1369e-10	0.32287	0.848	0.395	1.01275e-05
Lcp1	3.20902e-10	0.582099	0.977	0.763	1.03603e-05
Arpc2	3.32067e-10	0.532796	0.982	0.728	1.07208e-05
Hnrnpk	3.44757e-10	0.50088	0.918	0.465	1.11305e-05
Ext1	3.4493e-10	0.814708	0.912	0.482	1.11361e-05
Map2k3	3.55144e-10	0.204339	0.76	0.325	1.14658e-05
Gpx1	3.61204e-10	0.713189	0.959	0.64	1.16615e-05
Samd8	3.65605e-10	0.412675	0.842	0.395	1.18036e-05
Mfsd14b	3.76702e-10	0.409822	0.719	0.289	1.21618e-05
Degs1	3.80963e-10	0.261722	0.719	0.263	1.22994e-05
Slc38a6	3.88393e-10	0.499863	0.772	0.333	1.25393e-05
Atp6v0d2	3.9273e-10	0.553636	0.965	0.675	1.26793e-05
Gba	4.04453e-10	0.278413	0.579	0.175	1.30578e-05
Hcls1	4.11329e-10	0.225668	0.854	0.421	1.32798e-05
Bhlhe40	4.32091e-10	0.314681	0.83	0.36	1.395e-05
F11r	4.58962e-10	0.395644	0.895	0.412	1.48176e-05
Lrrc58	4.60354e-10	0.424491	0.842	0.404	1.48625e-05
Gdf15	4.7351e-10	0.614447	0.421	0.079	1.52873e-05
Tnfrsf21	4.78709e-10	0.346762	0.667	0.263	1.54551e-05
Cndp2	4.89051e-10	0.165358	0.86	0.404	1.5789e-05
Slc9a4	5.12051e-10	0.533393	0.76	0.351	1.65316e-05
Dusp16	5.2524e-10	0.612496	0.696	0.272	1.69574e-05
Mical2	5.31548e-10	0.673359	0.643	0.237	1.7161e-05
Mapk3	5.53343e-10	0.492179	0.854	0.412	1.78647e-05
Iqgap1	5.57709e-10	0.461774	0.971	0.904	1.80056e-05
Ric1	5.87389e-10	0.472498	0.772	0.325	1.89639e-05
Cstb	6.03455e-10	0.391636	0.889	0.465	1.94825e-05
Egr2	6.4624e-10	0.210449	0.749	0.307	2.08638e-05
Rhoc	6.64053e-10	0.331636	0.766	0.298	2.14389e-05
Cpeb2	6.76018e-10	0.632256	0.626	0.228	2.18252e-05
Ftl1-ps1	7.18049e-10	0.280552	0.503	0.114	2.31822e-05
Bsg	7.23013e-10	0.392608	0.83	0.386	2.33425e-05
Ssr3	7.35039e-10	0.378627	0.754	0.325	2.37307e-05
Chil3	7.62349e-10	0.70465	0.971	0.868	2.46124e-05
Csf2rb	7.62945e-10	0.617962	0.93	0.561	2.46317e-05
Ttyh2	7.65255e-10	0.196785	0.743	0.272	2.47063e-05
Pim1	8.08914e-10	0.321936	0.918	0.518	2.61158e-05
Rap2a	8.13648e-10	0.396713	0.509	0.14	2.62686e-05
Acaa1a	8.87507e-10	0.299922	0.789	0.342	2.86532e-05
Surf4	8.92384e-10	0.392168	0.719	0.298	2.88106e-05
Stat1	9.12037e-10	0.218544	0.702	0.254	2.94451e-05
Aifm2	9.17069e-10	0.336718	0.497	0.123	2.96076e-05
Dnajc14	9.53719e-10	0.754806	0.573	0.175	3.07908e-05
Tmem30a	9.80639e-10	0.335887	0.784	0.333	3.16599e-05
Atp6v0c	9.92749e-10	0.651614	0.971	0.614	3.20509e-05
Tmem33	1.03509e-09	0.298933	0.632	0.219	3.34179e-05
Tmem192	1.07598e-09	0.263688	0.532	0.149	3.4738e-05
Gns	1.08476e-09	0.222533	0.936	0.553	3.50216e-05
Lipa	1.10051e-09	0.524587	0.918	0.544	3.55299e-05
Pqlc3	1.1063e-09	0.341953	0.614	0.211	3.5717e-05
Slc25a5	1.14706e-09	0.538637	0.942	0.474	3.70329e-05
Slc39a2	1.19442e-09	0.365302	0.526	0.132	3.8562e-05
Lsr	1.24224e-09	0.41461	0.632	0.202	4.01057e-05
Lgmn	1.30872e-09	0.473648	0.754	0.333	4.22521e-05
Rnpep	1.32244e-09	0.427489	0.772	0.325	4.26951e-05
Bckdhb	1.34666e-09	0.436336	0.842	0.439	4.34768e-05
Vamp4	1.39611e-09	0.490582	0.766	0.325	4.50734e-05
Ctss	1.40749e-09	0.645854	0.982	0.781	4.54408e-05
Laptm5	1.42207e-09	0.50484	0.982	0.842	4.59116e-05
Hvcn1	1.43063e-09	0.223469	0.883	0.404	4.61879e-05
Fnip1	1.46595e-09	0.455946	0.93	0.482	4.73282e-05
Grn	1.46706e-09	0.628636	0.959	0.553	4.73641e-05
Mapre2	1.50137e-09	0.575723	0.713	0.289	4.84719e-05
Ddb1	1.51271e-09	0.397498	0.749	0.351	4.88379e-05
Pde8a	1.59401e-09	0.208541	0.754	0.289	5.14625e-05
Mgat4a	1.59475e-09	0.318863	0.719	0.298	5.14864e-05
Cox6c	1.5948e-09	0.507971	0.953	0.526	5.14882e-05
Hspa5	1.60389e-09	0.43571	0.971	0.649	5.17816e-05
Colgalt1	1.64382e-09	0.580351	0.924	0.491	5.30706e-05
Ubash3b	1.69809e-09	0.581497	0.936	0.535	5.48227e-05
Axl	1.73814e-09	0.519678	0.947	0.561	5.61159e-05
Irak2	1.77271e-09	0.322944	0.854	0.412	5.72319e-05
Lilrb4a	1.78838e-09	0.525014	0.901	0.509	5.77377e-05
Ptgfrn	1.80304e-09	0.161165	0.649	0.219	5.82112e-05
Fosl2	1.83775e-09	0.530314	0.865	0.482	5.93319e-05
Dap	1.85917e-09	0.327455	0.737	0.307	6.00234e-05
Arl1	1.86882e-09	0.418229	0.649	0.246	6.03348e-05
Crtc3	1.92523e-09	0.487293	0.86	0.421	6.21561e-05
Olr1	1.94802e-09	0.719218	0.889	0.482	6.28918e-05
Rnasek	1.98676e-09	0.310361	0.895	0.456	6.41426e-05
Phlda1	1.99901e-09	0.252694	0.702	0.272	6.45382e-05
Cyp51	2.00126e-09	0.386545	0.503	0.14	6.46106e-05
Cmc1	2.00363e-09	0.516463	0.573	0.202	6.46872e-05
Gm10134	2.15449e-09	0.177451	0.427	0.079	6.95577e-05
Rgcc	2.15525e-09	0.605034	0.743	0.351	6.95822e-05
Trim25	2.33535e-09	0.503726	0.924	0.588	7.53968e-05
Pdcd6ip	2.35834e-09	0.363994	0.854	0.439	7.61391e-05
Vav3	2.43778e-09	0.553333	0.673	0.281	7.87037e-05
Plod3	2.50896e-09	0.299702	0.749	0.316	8.10016e-05
C5ar1	2.56257e-09	0.571167	0.696	0.307	8.27325e-05
Acly	2.79141e-09	0.259619	0.737	0.298	9.01206e-05
Gpr137b	2.80578e-09	0.342424	0.854	0.474	9.05847e-05
Ap1g1	2.91734e-09	0.181091	0.749	0.342	9.41864e-05
Morrbid	2.9199e-09	0.85651	0.807	0.456	9.42689e-05
Ube2q2	2.92299e-09	0.215075	0.561	0.158	9.43688e-05
Mtmr6	2.96524e-09	0.205244	0.567	0.175	9.57329e-05
Ptpmt1	3.009e-09	0.365406	0.444	0.105	9.71457e-05
Ncor2	3.14438e-09	0.379295	0.766	0.351	0.000101516
Xpnpep1	3.29293e-09	0.296805	0.731	0.298	0.000106312
Gclm	3.29391e-09	0.326361	0.561	0.184	0.000106344
Spag9	3.41337e-09	0.584984	0.959	0.64	0.0001102
Sdf2l1	3.45024e-09	0.320976	0.474	0.123	0.000111391
Csf2rb2	3.54273e-09	0.289393	0.52	0.149	0.000114377
Nr4a3	3.73187e-09	0.836944	0.69	0.272	0.000120484
Cib2	3.85599e-09	0.334873	0.713	0.281	0.000124491
Tnfaip3	3.89523e-09	0.587188	0.702	0.263	0.000125757
Adarb1	3.8981e-09	0.713567	0.836	0.456	0.00012585
Ldlr	3.94049e-09	0.697215	0.532	0.175	0.000127219
Lamp1	4.00312e-09	0.612554	0.947	0.649	0.000129241
Gpat4	4.06953e-09	0.331338	0.515	0.14	0.000131385
Rhoq	4.08104e-09	0.433615	0.69	0.289	0.000131756
Cd44	4.14213e-09	0.60548	0.982	0.807	0.000133729
Sec24b	4.30391e-09	0.231799	0.778	0.36	0.000138952
Laptm4a	4.42737e-09	0.302016	0.83	0.377	0.000142938
Id2	4.5518e-09	0.40469	0.754	0.325	0.000146955
Lpl	4.7051e-09	0.723835	0.959	0.702	0.000151904
Cebpa	4.71016e-09	0.431457	0.626	0.237	0.000152067
Zfp326	4.73927e-09	0.403441	0.702	0.272	0.000153007
Atp6v0e	4.77178e-09	0.463915	0.942	0.579	0.000154057
Tnfrsf1a	4.84271e-09	0.198314	0.62	0.219	0.000156347
Mdh2	4.93914e-09	0.375133	0.83	0.386	0.00015946
Azin1	5.01172e-09	0.18811	0.749	0.333	0.000161803
Slc39a1	5.1703e-09	0.210853	0.643	0.246	0.000166923
Havcr2	5.18304e-09	0.443893	0.749	0.325	0.000167335
Tent5a	5.19944e-09	0.330596	0.556	0.175	0.000167864
Hspa9	5.24583e-09	0.354208	0.784	0.36	0.000169361
Gpd2	5.32164e-09	0.542215	0.778	0.342	0.000171809
Smpdl3b	5.42182e-09	0.445719	0.398	0.07	0.000175044
Slc25a1	5.47172e-09	0.221699	0.444	0.096	0.000176655
Hadhb	5.5138e-09	0.433669	0.754	0.342	0.000178013
Ldha	5.51715e-09	0.343891	0.912	0.474	0.000178121
Igf2bp2	5.56519e-09	0.454037	0.427	0.096	0.000179672
Psmd2	5.57755e-09	0.386554	0.696	0.281	0.000180071
Cd1d1	5.63955e-09	0.248417	0.404	0.079	0.000182073
2024-09-09	5.8167e-09	0.501437	0.924	0.526	0.000187792
Sntb2	6.12526e-09	0.481133	0.684	0.281	0.000197754
Capzb	6.12931e-09	0.425982	0.965	0.64	0.000197885
Pdpn	6.26759e-09	0.917864	0.374	0.061	0.000202349
Fbxo28	6.43825e-09	0.410197	0.474	0.14	0.000207859
Uqcr11	6.52369e-09	0.396494	0.918	0.535	0.000210617
Ctsz	6.53595e-09	0.557294	0.953	0.64	0.000211013
Ier5	6.61153e-09	0.433483	0.842	0.447	0.000213453
Sec24d	6.88679e-09	0.345322	0.485	0.123	0.00022234
Klhdc4	7.36863e-09	0.501338	0.947	0.535	0.000237896
Edem1	7.47575e-09	0.473759	0.708	0.316	0.000241355
Fcgr1	7.60968e-09	0.346113	0.415	0.088	0.000245678
Smox	7.62606e-09	0.376395	0.427	0.096	0.000246207
Ms4a6d	7.62703e-09	0.436734	0.532	0.175	0.000246239
Cd86	7.82852e-09	0.479196	0.667	0.263	0.000252744
Tkt	7.85703e-09	0.491807	0.901	0.482	0.000253664
Mgat1	8.11054e-09	0.311262	0.737	0.307	0.000261849
Gusb	8.15416e-09	0.4337	0.83	0.395	0.000263257
Sqor	8.2351e-09	0.232161	0.421	0.088	0.00026587
Aph1a	8.26183e-09	0.264124	0.632	0.219	0.000266733
Fnip2	8.34968e-09	0.355505	0.713	0.289	0.00026957
Adam10	8.53947e-09	0.347622	0.854	0.421	0.000275697
Insig1	8.58227e-09	0.429523	0.415	0.088	0.000277079
Selenon	8.88146e-09	0.227771	0.439	0.096	0.000286738
Ctsa	9.29059e-09	0.463665	0.93	0.474	0.000299947
Tbca	9.49634e-09	0.359039	0.93	0.509	0.000306589
Trappc6b	9.54278e-09	0.337665	0.614	0.211	0.000308089
Rnf217	9.59214e-09	0.52927	0.567	0.184	0.000309682
Gpr35	9.61227e-09	0.350641	0.339	0.044	0.000310332
Flvcr2	9.76987e-09	0.498573	0.784	0.395	0.00031542
Vamp3	1.0115e-08	0.331317	0.556	0.184	0.000326562
Slc16a10	1.01274e-08	0.32856	0.795	0.36	0.000326964
Tmem38b	1.05563e-08	0.290695	0.45	0.105	0.00034081
Ccr1	1.0579e-08	0.304969	0.544	0.167	0.000341542
Snx20	1.061e-08	0.212635	0.766	0.351	0.000342544
Litaf	1.07001e-08	0.490574	0.936	0.64	0.000345452
Mrpl14	1.07453e-08	0.238771	0.708	0.272	0.000346912
BC005537	1.1042e-08	0.388062	0.942	0.561	0.000356491
Sec31a	1.12723e-08	0.234392	0.708	0.289	0.000363926
Pgam1	1.19445e-08	0.321533	0.743	0.342	0.000385627
Fkbp2	1.19903e-08	0.244132	0.719	0.316	0.000387108
Vps35	1.22364e-08	0.31964	0.813	0.404	0.000395053
Sypl	1.23827e-08	0.296661	0.772	0.351	0.000399775
Aldh3b1	1.24272e-08	0.34983	0.69	0.298	0.000401211
Ormdl2	1.24314e-08	0.280544	0.532	0.184	0.000401348
Irs2	1.24537e-08	0.327005	0.743	0.307	0.000402069
Cdc26	1.28067e-08	0.287925	0.374	0.07	0.000413463
Ctnnbip1	1.29079e-08	0.191574	0.532	0.158	0.000416731
Actn1	1.3088e-08	0.359618	0.854	0.439	0.000422546
Cd302	1.33239e-08	0.406114	0.86	0.395	0.000430162
Optn	1.36121e-08	0.194951	0.427	0.096	0.000439467
Capns1	1.37315e-08	0.380943	0.895	0.474	0.000443321
Gngt2	1.42079e-08	0.502364	0.871	0.5	0.000458703
Akirin1	1.42565e-08	0.238106	0.62	0.211	0.00046027
Gnb2	1.4598e-08	0.364068	0.912	0.518	0.000471296
Gm48302	1.47088e-08	0.256804	0.275	0.018	0.000474873
Trps1	1.54444e-08	0.471899	0.971	0.667	0.000498623
Gla	1.58504e-08	0.288274	0.48	0.123	0.00051173
Aprt	1.59432e-08	0.572929	0.953	0.605	0.000514727
Ciao2a	1.6198e-08	0.395987	0.825	0.395	0.000522951
Fam76a	1.62114e-08	0.165432	0.579	0.211	0.000523386
Gab1	1.65386e-08	0.546918	0.55	0.184	0.000533949
Elovl6	1.67851e-08	1.22327	0.526	0.202	0.000541907
Fbxl5	1.6985e-08	0.764209	0.754	0.386	0.000548359
Hacd4	1.70744e-08	0.320002	0.561	0.193	0.000551247
Rab5c	1.74857e-08	0.182892	0.901	0.465	0.000564525
Cnih4	1.75287e-08	0.150747	0.713	0.272	0.000565913
Rab5if	1.75352e-08	0.346423	0.749	0.351	0.000566123
Plin2	1.79155e-08	0.576703	0.959	0.702	0.000578403
Psmb2	1.82513e-08	0.329067	0.778	0.36	0.000589242
Ralgds	1.84387e-08	0.395542	0.725	0.316	0.000595292
Trem2	1.85141e-08	0.490733	0.497	0.158	0.000597728
Ubr5	1.86891e-08	0.174201	0.912	0.509	0.000603377
Mapk1	1.90938e-08	0.156893	0.865	0.491	0.000616444
Ap2s1	1.94756e-08	0.162637	0.772	0.333	0.000628771
Il1rn	1.95175e-08	-0.286518	0.702	0.289	0.000630121
Ramp1	1.96976e-08	0.294577	0.895	0.43	0.000635936
Mrps14	2.03751e-08	0.440605	0.708	0.307	0.000657811
Tmed10	2.04891e-08	0.488609	0.936	0.509	0.000661491
Prr13	2.06313e-08	0.440524	0.906	0.491	0.000666082
Sin3b	2.091e-08	0.34465	0.76	0.333	0.000675078
Hexb	2.09338e-08	0.304833	0.591	0.211	0.000675849
Ccdc86	2.13135e-08	0.297353	0.544	0.202	0.000688106
Gnptab	2.13639e-08	0.574431	0.731	0.342	0.000689732
Rab10	2.17332e-08	0.347082	0.848	0.482	0.000701657
Lamtor1	2.1869e-08	0.328018	0.684	0.281	0.000706041
Cep170	2.25914e-08	0.180122	0.731	0.298	0.000729362
Tmem156	2.27274e-08	0.340788	0.351	0.061	0.000733755
Kat6b	2.30059e-08	0.307971	0.772	0.368	0.000742744
Atp2b1	2.33414e-08	0.561065	0.953	0.675	0.000753577
Ebpl	2.3425e-08	0.249371	0.52	0.167	0.000756277
Dnajb11	2.42745e-08	0.177629	0.673	0.272	0.000783701
Lrmda	2.42787e-08	0.371723	0.977	0.719	0.000783838
Abhd16a	2.48508e-08	0.278147	0.386	0.079	0.000802309
Prag1	2.48545e-08	0.321152	0.421	0.096	0.000802427
Ywhah	2.48812e-08	0.388831	0.854	0.456	0.000803289
Commd8	2.63729e-08	0.191447	0.526	0.167	0.000851448
Pcna	2.68781e-08	0.285226	0.696	0.289	0.000867758
Reps2	2.77637e-08	0.530619	0.62	0.246	0.000896352
Psme2	2.80667e-08	0.574815	0.784	0.412	0.000906133
Golph3	2.86653e-08	0.440647	0.637	0.254	0.000925461
AW112010	2.87597e-08	0.536569	0.842	0.404	0.000928507
Pcbp1	2.88072e-08	0.32569	0.871	0.447	0.00093004
Rab1a	2.94259e-08	0.254189	0.86	0.465	0.000950016
Mcts1	2.99502e-08	0.335267	0.673	0.272	0.000966944
Fcgr3	2.99891e-08	0.212781	0.795	0.36	0.000968198
Rbpj	3.06862e-08	0.15265	0.684	0.281	0.000990704
Hnrnpa0	3.08362e-08	0.261626	0.901	0.465	0.000995547
Esd	3.08989e-08	0.266299	0.801	0.395	0.000997571
Lpin1	3.11667e-08	0.484154	0.854	0.482	0.00100622
Tmem168	3.18351e-08	0.29625	0.48	0.14	0.0010278
Etf1	3.26871e-08	0.199786	0.842	0.404	0.0010553
Sar1b	3.29827e-08	0.253209	0.579	0.211	0.00106485
Rab7	3.30468e-08	0.270868	0.895	0.509	0.00106691
Pdia3	3.3047e-08	0.388846	0.918	0.474	0.00106692
Klhl2	3.30794e-08	0.361898	0.789	0.377	0.00106797
Wfdc21	3.32729e-08	0.48965	0.895	0.474	0.00107421
Atp6v1b2	3.36246e-08	0.384669	0.918	0.535	0.00108557
Psma1	3.36728e-08	0.210289	0.772	0.368	0.00108713
Fuca2	3.37923e-08	0.290512	0.556	0.193	0.00109099
Sh3pxd2b	3.38378e-08	0.381592	0.772	0.377	0.00109245
Ndufa7	3.40877e-08	0.208439	0.865	0.439	0.00110052
Bri3	3.40905e-08	0.421559	0.924	0.544	0.00110061
Eea1	3.41299e-08	0.217145	0.778	0.368	0.00110188
Lrrc8d	3.43778e-08	0.633477	0.912	0.561	0.00110989
H2-D1	3.44292e-08	0.500446	0.977	0.737	0.00111155
Prkar1a	3.5526e-08	0.287872	0.749	0.325	0.00114696
St3gal1	3.55283e-08	0.593198	0.684	0.342	0.00114703
Trf	3.70782e-08	0.41349	0.93	0.544	0.00119707
Arpc4	3.73701e-08	0.296778	0.918	0.491	0.00120649
Nfkbia	3.74545e-08	0.379005	0.784	0.342	0.00120922
Marco	3.80546e-08	1.28726	0.561	0.237	0.00122859
Tbcb	3.83385e-08	0.257096	0.713	0.307	0.00123776
Spcs1	3.99265e-08	0.167988	0.795	0.404	0.00128903
Rps27l	4.01424e-08	0.440664	0.906	0.482	0.001296
Bcl2a1b	4.10753e-08	0.291447	0.953	0.57	0.00132612
Ubtd1	4.15231e-08	0.316149	0.579	0.219	0.00134057
Mtch1	4.17578e-08	0.308642	0.684	0.307	0.00134815
B4galt1	4.18317e-08	0.341839	0.918	0.509	0.00135054
Xdh	4.2146e-08	0.207869	0.45	0.123	0.00136068
Mapre1	4.30441e-08	0.304778	0.819	0.36	0.00138968
Rbms1	4.30883e-08	0.374487	0.942	0.614	0.0013911
Ctsb	4.33984e-08	0.621461	0.965	0.658	0.00140112
Tmf1	4.36241e-08	0.296039	0.602	0.228	0.0014084
Snrpb	4.45374e-08	0.370994	0.848	0.447	0.00143789
Atp6v1d	4.50803e-08	0.24603	0.778	0.368	0.00145542
Ptpn1	4.53017e-08	0.443086	0.906	0.509	0.00146256
Zcchc2	4.59205e-08	0.172814	0.585	0.211	0.00148254
Ogdh	4.71261e-08	0.412993	0.883	0.474	0.00152147
Pld4	4.74338e-08	0.301485	0.749	0.325	0.0015314
Nt5c2	4.77988e-08	0.286282	0.766	0.368	0.00154318
Brd2	4.90739e-08	0.317755	0.772	0.368	0.00158435
Hck	4.94652e-08	0.196466	0.702	0.316	0.00159699
Asph	5.04429e-08	0.494533	0.854	0.491	0.00162855
Taf10	5.10185e-08	0.254446	0.754	0.368	0.00164713
Unc93b1	5.28238e-08	0.287069	0.813	0.439	0.00170542
Rac1	5.51489e-08	0.288655	0.93	0.623	0.00178048
Cox5a	5.51574e-08	0.456064	0.965	0.64	0.00178076
Hivep3	5.5281e-08	0.465906	0.754	0.404	0.00178475
Stt3a	5.57461e-08	0.224155	0.632	0.237	0.00179976
Renbp	5.59496e-08	0.224543	0.725	0.298	0.00180633
Psma6	5.77959e-08	0.371302	0.825	0.412	0.00186594
Cat	5.8989e-08	0.259867	0.585	0.228	0.00190446
Thbd	5.95764e-08	0.268614	0.433	0.114	0.00192342
Nr1h3	5.96171e-08	0.352498	0.38	0.088	0.00192474
Ier3ip1	6.0865e-08	0.324882	0.842	0.377	0.00196503
Rhog	6.3269e-08	0.323145	0.702	0.298	0.00204264
Zkscan17	6.3396e-08	0.349942	0.257	0.018	0.00204674
Selplg	6.35977e-08	0.277828	0.807	0.404	0.00205325
Mgst3	6.36881e-08	0.35748	0.643	0.263	0.00205617
Scpep1	6.61215e-08	0.222894	0.538	0.184	0.00213473
Txn1	6.66153e-08	0.469807	0.959	0.64	0.00215068
Zbtb7a	6.68834e-08	0.342606	0.719	0.333	0.00215933
Clec4n	6.73903e-08	0.333923	0.924	0.544	0.0021757
Nfe2l2	6.76177e-08	0.41613	0.924	0.526	0.00218304
Aldoc	6.8827e-08	0.359301	0.415	0.105	0.00222208
Fam129b	6.88528e-08	0.470685	0.778	0.368	0.00222291
Alas1	7.17085e-08	0.27114	0.632	0.254	0.00231511
Cd300c2	7.20235e-08	0.26165	0.842	0.439	0.00232528
Snx17	7.47663e-08	0.274005	0.579	0.228	0.00241383
Actg1	7.5312e-08	0.527831	0.994	0.877	0.00243145
Mapkapk3	7.59171e-08	0.403667	0.661	0.298	0.00245098
Calr	7.6941e-08	0.387322	0.947	0.623	0.00248404
Snx3	7.70115e-08	0.156371	0.889	0.509	0.00248632
Furin	7.72197e-08	0.282139	0.918	0.474	0.00249304
Zfand5	7.84814e-08	0.376291	0.877	0.482	0.00253377
Il1a	7.93914e-08	0.165521	0.404	0.096	0.00256315
Mapkapk2	8.04418e-08	0.430644	0.865	0.5	0.00259706
Snx10	8.50089e-08	0.412901	0.947	0.588	0.00274451
Myo1e	8.56573e-08	0.632299	0.906	0.605	0.00276544
Serpinb6a	8.59228e-08	0.331259	0.731	0.333	0.00277402
Hdlbp	8.63496e-08	0.350719	0.813	0.421	0.0027878
Uqcrq	8.64409e-08	0.303695	0.906	0.518	0.00279074
Fcgr2b	8.69681e-08	0.333337	0.561	0.193	0.00280777
Tmem64	8.81693e-08	0.367362	0.596	0.237	0.00284655
Ythdf1	8.8315e-08	0.364503	0.485	0.167	0.00285125
Sf3b6	8.85577e-08	0.222075	0.778	0.36	0.00285909
Cd48	8.89543e-08	0.371724	0.596	0.237	0.00287189
Ctdnep1	8.97854e-08	0.150753	0.649	0.263	0.00289872
Gmpr	8.97958e-08	0.301203	0.561	0.211	0.00289906
Tmed3	9.15181e-08	0.175529	0.661	0.254	0.00295466
Dab2	9.19208e-08	0.499107	0.918	0.535	0.00296766
2024-03-02	9.23446e-08	0.29549	0.567	0.211	0.00298135
Rab32	9.25456e-08	0.362111	0.702	0.316	0.00298784
Dbi	9.30808e-08	0.500833	0.936	0.579	0.00300511
Mpp1	9.52773e-08	0.24811	0.766	0.351	0.00307603
Cd80	9.84762e-08	0.179179	0.673	0.272	0.00317931
Lilr4b	9.87896e-08	0.297583	0.819	0.395	0.00318942
Chpt1	9.91396e-08	0.316122	0.433	0.114	0.00320072
Abhd5	1.00357e-07	0.23583	0.772	0.368	0.00324004
Gabarap	1.03284e-07	0.38848	0.965	0.614	0.00333452
Hcar2	1.07719e-07	0.174407	0.503	0.158	0.00347771
Ak2	1.08065e-07	0.29784	0.632	0.272	0.00348889
Akr1b3	1.11081e-07	0.307652	0.906	0.456	0.00358624
Magt1	1.12904e-07	0.264841	0.713	0.325	0.0036451
Eif4e	1.14051e-07	0.225061	0.643	0.281	0.00368213
Map7d1	1.1407e-07	0.175634	0.69	0.281	0.00368277
Eno1	1.19131e-07	0.319276	0.754	0.36	0.00384614
Ndufb3	1.19611e-07	0.156397	0.737	0.368	0.00386164
Lpcat3	1.20355e-07	0.28927	0.749	0.333	0.00388565
Bcap29	1.20575e-07	0.254003	0.579	0.211	0.00389277
Ctsc	1.21507e-07	0.426946	0.965	0.658	0.00392285
Dnajb14	1.22597e-07	0.284226	0.637	0.254	0.00395806
Smap1	1.22621e-07	0.188339	0.784	0.377	0.00395881
Mfsd1	1.22692e-07	0.27077	0.62	0.246	0.00396112
Neu1	1.26814e-07	0.187807	0.725	0.333	0.00409419
Rxra	1.27759e-07	0.267973	0.684	0.307	0.00412471
Rcbtb2	1.28384e-07	0.257392	0.62	0.254	0.00414489
Wfdc17	1.29244e-07	0.768895	0.474	0.167	0.00417265
Fpr2	1.30303e-07	0.296174	0.737	0.342	0.00420682
Minpp1	1.30954e-07	0.289308	0.357	0.079	0.00422785
Sdha	1.33522e-07	0.181016	0.813	0.421	0.00431076
Runx2	1.33541e-07	0.258195	0.86	0.474	0.00431139
Arcn1	1.34851e-07	0.178994	0.649	0.289	0.00435367
Rspry1	1.34963e-07	0.304314	0.573	0.228	0.00435727
Ndufb8	1.3538e-07	0.428521	0.813	0.412	0.00437076
Tmem14c	1.35804e-07	0.466736	0.93	0.491	0.00438444
Aldoa	1.37642e-07	0.398876	0.936	0.553	0.00444379
Cct2	1.37898e-07	0.151904	0.772	0.404	0.00445204
Desi2	1.38973e-07	0.194338	0.602	0.246	0.00448675
Cd81	1.39367e-07	0.239696	0.696	0.298	0.00449946
Mvd	1.45184e-07	0.183567	0.497	0.158	0.00468728
Prr5l	1.45951e-07	0.393779	0.749	0.351	0.00471203
Nme1	1.46859e-07	0.325812	0.901	0.465	0.00474135
Ppp1r15b	1.47177e-07	0.242854	0.52	0.175	0.0047516
Atp7a	1.4965e-07	0.297632	0.708	0.307	0.00483144
Itgax	1.5055e-07	0.309203	0.924	0.535	0.00486051
Hebp1	1.51395e-07	0.404267	0.901	0.482	0.00488779
Rassf5	1.53406e-07	0.31011	0.702	0.333	0.00495273
Sppl2a	1.55967e-07	0.27593	0.848	0.447	0.00503539
Fbxo30	1.56296e-07	0.271451	0.55	0.202	0.00504603
Cers6	1.58688e-07	0.538835	0.813	0.456	0.00512324
5031439G07Rik	1.62452e-07	0.271314	0.585	0.228	0.00524475
Snw1	1.64418e-07	0.210516	0.596	0.237	0.00530825
Tmem219	1.65142e-07	0.291713	0.526	0.184	0.00533161
Blvra	1.65862e-07	0.214109	0.854	0.43	0.00535485
Bub1b	1.67166e-07	0.256479	0.339	0.061	0.00539696
Tlnrd1	1.67316e-07	0.323632	0.409	0.114	0.0054018
Tmed7	1.68096e-07	0.276899	0.602	0.254	0.00542698
Zfand3	1.68583e-07	0.361294	0.971	0.614	0.00544269
Pigs	1.70491e-07	0.263489	0.585	0.219	0.00550431
Srp72	1.70851e-07	0.325052	0.684	0.263	0.00551591
Cox17	1.7105e-07	0.180784	0.754	0.351	0.00552234
Myl12b	1.71858e-07	0.303856	0.895	0.465	0.00554842
Ufc1	1.72723e-07	0.157622	0.673	0.272	0.00557636
Mdm2	1.73215e-07	0.429686	0.661	0.307	0.00559224
Dusp3	1.74071e-07	0.315202	0.725	0.342	0.00561989
Tmed9	1.77854e-07	0.242888	0.772	0.377	0.00574202
Gfod1	1.80365e-07	0.43986	0.731	0.368	0.00582307
Cmpk1	1.8106e-07	0.275635	0.778	0.412	0.00584553
Srp9	1.85361e-07	0.236488	0.801	0.421	0.00598439
Atp13a2	1.85793e-07	0.223452	0.731	0.325	0.00599833
Mrps21	1.87534e-07	0.236348	0.784	0.36	0.00605454
Ifi204	1.91355e-07	0.231087	0.345	0.061	0.00617789
Rab8a	1.92143e-07	0.359552	0.702	0.316	0.00620333
Mapk6	1.92172e-07	0.164327	0.778	0.368	0.00620428
Pnp	1.9242e-07	0.341142	0.778	0.351	0.0062123
Glrx5	1.93273e-07	0.158239	0.626	0.263	0.00623983
Slc36a4	1.93393e-07	0.237946	0.643	0.272	0.0062437
Tgfbi	1.97688e-07	0.595503	0.883	0.518	0.00638235
Zfand2a	1.98795e-07	0.241429	0.749	0.395	0.00641811
Kctd12	2.02331e-07	0.279625	0.737	0.377	0.00653226
Bcl2l13	2.02619e-07	0.223744	0.351	0.07	0.00654154
Pigx	2.04797e-07	0.287893	0.409	0.114	0.00661187
Ran	2.05402e-07	0.177044	0.848	0.43	0.00663139
Phyh	2.07835e-07	0.429149	0.421	0.114	0.00670996
Ubc	2.10025e-07	0.419742	0.965	0.746	0.00678064
Slc6a6	2.10928e-07	0.391553	0.953	0.588	0.00680979
Snapin	2.13442e-07	0.235771	0.374	0.088	0.00689097
Sec16a	2.13665e-07	0.232046	0.503	0.175	0.00689818
Hr	2.15087e-07	0.29547	0.246	0.018	0.00694408
C3	2.15702e-07	0.378846	0.538	0.202	0.00696395
Ifi30	2.17911e-07	0.311709	0.93	0.474	0.00703526
Lrrfip1	2.2349e-07	0.467654	0.971	0.693	0.00721538
Eif2ak2	2.34584e-07	0.303666	0.491	0.158	0.00757354
G3bp1	2.3891e-07	0.166804	0.848	0.439	0.00771321
Sdhd	2.40744e-07	0.298209	0.409	0.114	0.00777241
Ly6e	2.46407e-07	0.531203	0.936	0.57	0.00795526
Aurkaip1	2.47539e-07	0.334603	0.76	0.368	0.00799179
Gadd45b	2.49887e-07	0.624632	0.538	0.219	0.00806759
Itgb1bp1	2.49959e-07	0.170847	0.421	0.114	0.00806992
Lactb	2.51035e-07	0.267253	0.579	0.219	0.00810466
Dse	2.53138e-07	0.403807	0.52	0.184	0.00817256
Ipmk	2.56145e-07	0.514896	0.696	0.342	0.00826965
Fcer1g	2.57432e-07	0.540619	0.947	0.728	0.0083112
Ndufc2	2.58094e-07	0.234088	0.795	0.421	0.00833256
Mfsd5	2.62686e-07	0.321267	0.556	0.211	0.00848082
Pik3r6	2.62991e-07	0.31008	0.813	0.404	0.00849067
Acox3	2.68056e-07	0.174409	0.719	0.325	0.00865418
Prcp	2.68297e-07	0.189516	0.813	0.404	0.00866198
Hsdl2	2.71922e-07	0.201528	0.398	0.096	0.00877901
Hif1a	2.72515e-07	0.429063	0.754	0.36	0.00879816
Nsf	2.72921e-07	0.457381	0.883	0.509	0.00881125
Lman2	2.74226e-07	0.297194	0.725	0.333	0.0088534
Eif1a	2.76394e-07	0.230645	0.731	0.351	0.00892337
Serinc1	2.76414e-07	0.298572	0.708	0.333	0.00892404
1810037I17Rik	2.81459e-07	0.278102	0.819	0.395	0.00908692
H2-T23	2.84123e-07	0.233707	0.655	0.298	0.00917292
Abhd12	2.86052e-07	0.485505	0.959	0.658	0.0092352
Mpc1	2.93962e-07	0.392153	0.865	0.5	0.00949057
Tnfrsf1b	2.96108e-07	0.281537	0.725	0.36	0.00955983
Slirp	3.00149e-07	0.250023	0.462	0.14	0.00969032
Unc119	3.00979e-07	0.377329	0.766	0.404	0.00971712
Clec5a	3.02258e-07	0.199401	0.357	0.07	0.0097584
Manf	3.0403e-07	0.285663	0.766	0.395	0.00981562
Fabp5	3.05807e-07	0.625146	0.865	0.491	0.00987296
Nr4a2	3.06035e-07	0.362429	0.573	0.219	0.00988034
Psmb3	3.06907e-07	0.289814	0.836	0.404	0.00990849
Cln8	3.10183e-07	0.326378	0.351	0.079	0.0100142
H2-DMb1	3.14183e-07	0.451355	0.696	0.342	0.0101434
Hip1	3.15535e-07	0.255593	0.877	0.465	0.0101871
Chchd1	3.17122e-07	0.189882	0.591	0.237	0.0102383
Cd63	3.1881e-07	0.56342	0.579	0.237	0.0102928
Dock4	3.21467e-07	0.41561	0.93	0.553	0.0103786
Ube2f	3.25075e-07	0.225472	0.55	0.219	0.010495
Sem1	3.30342e-07	0.41576	0.959	0.632	0.0106651
Etfa	3.32588e-07	0.270186	0.713	0.316	0.0107376
Cox7a2	3.33396e-07	0.431508	0.93	0.526	0.0107637
Pts	3.33885e-07	0.253518	0.456	0.149	0.0107795
Echs1	3.39289e-07	0.405875	0.538	0.219	0.0109539
Psmd13	3.40216e-07	0.201313	0.702	0.307	0.0109839
Atp5f1	3.4965e-07	0.374426	0.924	0.465	0.0112885
Ndufb4	3.51477e-07	0.318377	0.696	0.316	0.0113474
Gcnt2	3.54058e-07	0.350478	0.789	0.412	0.0114308
Mvp	3.59379e-07	0.216721	0.632	0.281	0.0116026
Letm1	3.61054e-07	0.315968	0.52	0.184	0.0116566
Mrpl17	3.62179e-07	0.192809	0.626	0.263	0.011693
Anapc11	3.69492e-07	0.379211	0.579	0.254	0.0119291
Hsd11b1	3.72008e-07	0.200678	0.316	0.061	0.0120103
Pspc1	3.72634e-07	0.2783	0.596	0.228	0.0120305
Tmem256	3.78314e-07	0.31589	0.813	0.412	0.0122139
Adcy7	3.79508e-07	0.362764	0.819	0.421	0.0122524
Cox6a1	3.80838e-07	0.168235	0.906	0.474	0.0122953
Ndufa8	3.82041e-07	0.217671	0.725	0.351	0.0123342
Prkn	3.82509e-07	0.517472	0.807	0.439	0.0123493
Ppp3r1	3.85311e-07	0.21866	0.632	0.272	0.0124398
Atp5md	3.86873e-07	0.320736	0.865	0.491	0.0124902
Scaf4	3.91756e-07	0.170678	0.632	0.272	0.0126478
Cryzl1	3.95331e-07	0.220042	0.368	0.088	0.0127633
Derl1	3.96095e-07	0.181236	0.725	0.351	0.0127879
9530068E07Rik	4.04959e-07	0.362436	0.474	0.175	0.0130741
Tmem106a	4.07727e-07	0.225958	0.673	0.307	0.0131635
Ppig	4.12291e-07	0.249928	0.76	0.395	0.0133108
Tex264	4.19317e-07	0.340833	0.515	0.193	0.0135377
Atp11b	4.24665e-07	0.185949	0.889	0.439	0.0137103
Slamf9	4.29213e-07	0.206512	0.725	0.325	0.0138571
Btg2	4.33589e-07	0.364686	0.883	0.5	0.0139984
Agpat4	4.40149e-07	0.31827	0.76	0.404	0.0142102
Bst2	4.44924e-07	0.221617	0.696	0.342	0.0143644
Immt	4.46418e-07	0.331052	0.684	0.325	0.0144126
Bola2	4.53564e-07	0.273403	0.83	0.439	0.0146433
Fis1	4.76923e-07	0.259601	0.842	0.43	0.0153975
Slc39a14	4.86174e-07	0.287768	0.415	0.123	0.0156961
Mrps36	4.89101e-07	0.228888	0.561	0.219	0.0157906
Nuak2	4.91665e-07	0.245862	0.538	0.193	0.0158734
Atxn10	4.94024e-07	0.242851	0.883	0.474	0.0159496
Dot1l	5.04635e-07	0.304459	0.456	0.149	0.0162921
Ndufa11	5.07777e-07	0.251982	0.807	0.421	0.0163936
Rars	5.16671e-07	0.334147	0.626	0.246	0.0166807
Rps24	5.17631e-07	-0.675678	1	0.965	0.0167117
Net1	5.22511e-07	0.197067	0.754	0.404	0.0168693
Tmem230	5.23957e-07	0.225039	0.404	0.105	0.016916
Fndc3b	5.2643e-07	0.388898	0.895	0.561	0.0169958
Atp2a2	5.28708e-07	0.19064	0.772	0.377	0.0170693
Cyfip1	5.35225e-07	0.313644	0.854	0.474	0.0172797
Cox8a	5.37018e-07	0.482287	0.942	0.57	0.0173376
Csde1	5.39231e-07	0.310287	0.901	0.518	0.0174091
Hnrnpf	5.4077e-07	0.284492	0.924	0.518	0.0174588
Akirin2	5.4119e-07	0.328913	0.614	0.281	0.0174723
Tspo	5.44353e-07	0.165591	0.877	0.465	0.0175744
Kdm2a	5.45778e-07	0.258603	0.749	0.368	0.0176204
Ostf1	5.53976e-07	0.338964	0.947	0.535	0.0178851
Soat1	5.63285e-07	0.418613	0.871	0.491	0.0181857
Spi1	5.72685e-07	0.307674	0.936	0.561	0.0184891
Dr1	5.86025e-07	0.25649	0.509	0.184	0.0189198
Samd4b	5.95642e-07	0.287009	0.509	0.193	0.0192303
Bzw1	6.17084e-07	0.223068	0.784	0.368	0.0199225
Atp6v1g1	6.27184e-07	0.327264	0.924	0.553	0.0202486
Scamp2	6.2741e-07	0.249462	0.696	0.342	0.0202559
Rhob	6.31533e-07	0.32007	0.585	0.254	0.020389
2024-09-07	6.34911e-07	0.204461	0.865	0.482	0.0204981
Sh3tc1	6.37641e-07	0.302251	0.766	0.368	0.0205862
Il13ra1	6.38159e-07	0.332161	0.538	0.211	0.020603
Ppp1ca	6.39909e-07	0.448772	0.93	0.465	0.0206595
Rnf216	6.4052e-07	0.231454	0.795	0.368	0.0206792
Copb1	6.42257e-07	0.20226	0.673	0.298	0.0207353
B3gnt7	6.43662e-07	0.24399	0.544	0.211	0.0207806
Camta2	6.50413e-07	0.317608	0.45	0.149	0.0209986
Nudcd2	6.54312e-07	0.213058	0.415	0.114	0.0211245
Sec22b	6.56964e-07	0.234061	0.485	0.175	0.0212101
Gpnmb	6.6182e-07	0.207479	0.602	0.254	0.0213669
Ppt1	6.73851e-07	0.356157	0.795	0.395	0.0217553
Parvb	6.77003e-07	0.303288	0.386	0.105	0.021857
Pkm	6.88032e-07	0.281201	0.918	0.535	0.0222131
Siglec1	7.02036e-07	0.212807	0.415	0.114	0.0226652
Hcfc1r1	7.047e-07	0.203111	0.784	0.351	0.0227512
Plaur	7.0512e-07	0.182496	0.906	0.588	0.0227648
Ddost	7.19115e-07	0.237067	0.69	0.307	0.0232166
C130050O18Rik	7.20482e-07	0.166179	0.491	0.167	0.0232608
Plxna1	7.2161e-07	0.229496	0.339	0.07	0.0232972
Tmcc3	7.22355e-07	0.494563	0.953	0.667	0.0233212
Zranb3	7.30238e-07	0.428826	0.251	0.026	0.0235757
Cyb5b	7.31101e-07	0.227532	0.661	0.307	0.0236036
Crlf2	7.34148e-07	0.189112	0.649	0.289	0.023702
Clec4a3	7.4632e-07	0.297813	0.749	0.351	0.024095
Tnfaip2	7.50781e-07	0.384779	0.947	0.605	0.024239
Sdf4	7.55664e-07	0.20874	0.702	0.316	0.0243966
Gab2	7.63801e-07	0.389963	0.953	0.684	0.0246593
4930430E12Rik	7.67143e-07	0.166271	0.339	0.07	0.0247672
Entpd1	7.70416e-07	0.41326	0.632	0.316	0.0248729
Ndufaf8	7.83533e-07	0.224771	0.526	0.193	0.0252964
Ndufv3	7.85847e-07	0.236071	0.825	0.43	0.0253711
Pdhb	7.88574e-07	0.180059	0.567	0.237	0.0254591
Nbeal1	8.01127e-07	0.222052	0.62	0.254	0.0258644
Capza2	8.13486e-07	0.349763	0.953	0.605	0.0262634
Rnaset2b	8.14871e-07	0.275473	0.468	0.158	0.0263081
Dnajc3	8.19548e-07	0.316486	0.842	0.447	0.0264591
Atp5b	8.22063e-07	0.330492	0.918	0.544	0.0265403
Cox6b1	8.2663e-07	0.450544	0.936	0.544	0.0266878
Scarb2	8.2833e-07	0.312968	0.895	0.553	0.0267426
Gadd45g	8.34352e-07	0.206846	0.608	0.272	0.0269371
Plpbp	8.37244e-07	0.27377	0.45	0.149	0.0270304
Rpe	8.52744e-07	0.331632	0.345	0.088	0.0275308
Cd68	8.61169e-07	0.453953	0.889	0.491	0.0278028
Psmb4	8.61186e-07	0.217657	0.848	0.439	0.0278034
Mrps28	8.63693e-07	0.536132	0.573	0.307	0.0278843
Plxnb2	8.65005e-07	0.342348	0.357	0.105	0.0279267
Car4	8.68613e-07	0.486931	0.708	0.36	0.0280432
Agap1	8.75653e-07	0.485233	0.901	0.526	0.0282705
Baz1a	8.83203e-07	0.39041	0.953	0.702	0.0285142
Pfn1	8.91161e-07	0.435028	0.977	0.649	0.0287711
Timm8b	8.99609e-07	0.167898	0.643	0.289	0.0290439
Slc9a3r1	9.07576e-07	0.274375	0.444	0.158	0.0293011
Nr4a1	9.08631e-07	0.32563	0.667	0.307	0.0293351
Plekhg1	9.12759e-07	0.414615	0.895	0.535	0.0294684
Stk40	9.20663e-07	0.234478	0.749	0.377	0.0297236
Uck2	9.26104e-07	0.691305	0.643	0.298	0.0298993
Noct	9.36619e-07	0.352385	0.825	0.439	0.0302387
Slc25a39	9.41072e-07	0.279558	0.439	0.14	0.0303825
Mff	9.55663e-07	0.360556	0.573	0.246	0.0308536
Osgep	9.83066e-07	0.284428	0.573	0.237	0.0317383
Pxn	9.88439e-07	0.37914	0.614	0.289	0.0319118
Tmbim6	9.91968e-07	0.446887	0.93	0.588	0.0320257
Cd9	9.92479e-07	0.484668	0.977	0.781	0.0320422
Cpd	9.94099e-07	0.317663	0.52	0.202	0.0320945
Pla2g15	1.00239e-06	0.225168	0.789	0.395	0.0323621
Hmgcs1	1.00354e-06	0.284364	0.515	0.193	0.0323991
Exoc5	1.06481e-06	0.196733	0.754	0.377	0.0343773
Atp6v1c1	1.06856e-06	0.161845	0.795	0.421	0.0344986
Rab18	1.08673e-06	0.219703	0.614	0.272	0.0350852
Polr2k	1.09739e-06	0.18301	0.713	0.325	0.0354292
Dync1li1	1.10431e-06	0.204704	0.62	0.263	0.0356527
Dpagt1	1.10652e-06	0.191754	0.392	0.123	0.035724
Sft2d1	1.10778e-06	0.173738	0.69	0.325	0.0357646
Rab1b	1.10875e-06	0.321522	0.608	0.281	0.035796
Copz1	1.11339e-06	0.351641	0.62	0.298	0.0359458
Deptor	1.13398e-06	0.326499	0.62	0.254	0.0366107
Uqcrfs1	1.13861e-06	0.261475	0.743	0.36	0.03676
Med28	1.14763e-06	0.249071	0.637	0.307	0.0370511
Pdcd5	1.15031e-06	0.181122	0.784	0.386	0.0371378
Il1b	1.15564e-06	0.887679	0.491	0.184	0.0373097
Pi4k2b	1.15588e-06	0.286539	0.316	0.07	0.0373176
Matn2	1.17386e-06	0.413506	0.538	0.219	0.0378979
Lonrf1	1.19627e-06	0.181861	0.439	0.149	0.0386217
Il10ra	1.20331e-06	0.173192	0.591	0.254	0.0388488
Gnai2	1.22498e-06	0.4344	0.965	0.64	0.0395483
Sp1	1.22639e-06	0.186432	0.474	0.167	0.039594
Ifi211	1.2331e-06	0.256309	0.298	0.053	0.0398105
Msrb1	1.24788e-06	0.418673	0.947	0.667	0.0402878
Tmem50a	1.24949e-06	0.359358	0.906	0.509	0.0403397
Dnase1l1	1.26228e-06	0.255604	0.497	0.193	0.0407527
Fbxl14	1.27087e-06	0.233037	0.304	0.061	0.0410302
Bcl2l1	1.27129e-06	0.359495	0.561	0.246	0.0410435
Tbc1d15	1.27139e-06	0.25599	0.713	0.342	0.0410469
Itgb5	1.27141e-06	0.233809	0.678	0.298	0.0410475
Sgms2	1.30511e-06	0.158609	0.596	0.254	0.0421355
Echdc1	1.30604e-06	0.183013	0.421	0.132	0.0421656
Polr1d	1.30863e-06	0.151019	0.883	0.447	0.0422491
Pilra	1.31134e-06	0.192722	0.766	0.386	0.0423367
Sik3	1.31301e-06	0.55544	0.918	0.632	0.0423904
Sec24a	1.32032e-06	0.218696	0.713	0.351	0.0426265
Blvrb	1.32208e-06	0.286467	0.632	0.307	0.0426833
Gm6377	1.33858e-06	0.313031	0.298	0.061	0.043216
Camkk2	1.34703e-06	0.165952	0.567	0.219	0.0434889
Dnaja2	1.35723e-06	0.231416	0.819	0.43	0.0438183
Usp22	1.36079e-06	0.374704	0.55	0.228	0.043933
Mrps6	1.37475e-06	0.224892	0.591	0.272	0.0443838
Atp5g3	1.38722e-06	0.312656	0.924	0.544	0.0447864
Arf1	1.39745e-06	0.183913	0.883	0.474	0.0451167
Pde4b	1.40479e-06	0.463705	0.848	0.5	0.0453536
Hipk2	1.42521e-06	0.250428	0.906	0.535	0.046013
Metap2	1.42588e-06	0.174275	0.871	0.465	0.0460345
Dyrk2	1.47468e-06	0.271593	0.386	0.114	0.04761
Rer1	1.48982e-06	0.200271	0.591	0.263	0.0480987
Timp2	1.49786e-06	0.190436	0.497	0.184	0.0483584
Gm37168	1.50029e-06	0.263779	0.392	0.114	0.0484368
Atp6v1h	1.50218e-06	0.172565	0.649	0.316	0.0484979
Actn4	1.50532e-06	0.185227	0.731	0.377	0.0485994
Bag3	1.50789e-06	0.199299	0.339	0.079	0.0486824
Mob1b	1.50919e-06	0.246997	0.474	0.167	0.0487242
Cdc5l	1.50977e-06	0.223285	0.673	0.325	0.048743
Cdc42se2	1.51108e-06	0.260773	0.719	0.36	0.0487854
Tmem65	1.51581e-06	0.303589	0.322	0.07	0.0489379
Sqstm1	1.51595e-06	0.365877	0.901	0.579	0.0489425
Pigt	1.55281e-06	0.220991	0.585	0.246	0.0501326
Atp1b3	1.5681e-06	0.248838	0.924	0.535	0.050626
Clock	1.5793e-06	0.383039	0.596	0.272	0.0509878
Lxn	1.58109e-06	0.16473	0.398	0.114	0.0510455
Mthfsl	1.58911e-06	0.192073	0.608	0.263	0.0513044
Gpr107	1.60314e-06	0.383872	0.398	0.123	0.0517573
Mindy1	1.61008e-06	0.23402	0.444	0.14	0.0519814
Ucp2	1.61246e-06	0.277278	0.965	0.728	0.0520584
Pole4	1.67385e-06	0.281929	0.491	0.175	0.0540402
P2ry10b	1.67959e-06	0.340728	0.462	0.175	0.0542254
Prkar2a	1.6941e-06	0.212004	0.415	0.123	0.0546939
Nucb1	1.70629e-06	0.157625	0.591	0.263	0.0550876
Snrpb2	1.71131e-06	0.245409	0.544	0.228	0.0552497
Xylt1	1.71932e-06	0.389817	0.871	0.57	0.0555083
Perp	1.74299e-06	0.249176	0.649	0.263	0.0562724
Pex13	1.7556e-06	0.24212	0.269	0.044	0.0566795
Got1	1.80983e-06	-0.198238	0.462	0.14	0.0584302
Usp8	1.8102e-06	0.186401	0.696	0.316	0.0584423
Cotl1	1.81725e-06	0.425737	0.942	0.605	0.0586698
Ube3a	1.81871e-06	0.17868	0.871	0.43	0.0587172
Fam168a	1.82827e-06	0.251544	0.766	0.386	0.0590257
Selenok	1.85685e-06	0.1853	0.895	0.5	0.0599485
Dctn4	1.86793e-06	0.184313	0.749	0.342	0.0603062
Myof	1.8702e-06	0.26473	0.953	0.64	0.0603793
Plekho2	1.87936e-06	0.218911	0.731	0.351	0.0606751
Gtf2a2	1.91031e-06	0.24764	0.415	0.132	0.0616742
Trmt61b	1.93806e-06	0.513411	0.439	0.167	0.0625704
Tram1	1.96524e-06	0.225002	0.801	0.395	0.0634478
Lta4h	1.9851e-06	0.16592	0.62	0.281	0.0640889
Prdx1	1.99103e-06	0.513509	0.947	0.737	0.0642805
Cnnm2	2.02354e-06	0.176914	0.673	0.307	0.0653299
Lgals3	2.04832e-06	0.419755	0.994	0.816	0.0661299
Casp8	2.09122e-06	0.255119	0.801	0.447	0.067515
Stk19	2.09235e-06	0.178593	0.509	0.193	0.0675515
Rnh1	2.09791e-06	0.243688	0.86	0.439	0.067731
Dld	2.13244e-06	-0.15147	0.52	0.202	0.0688458
Uqcrc2	2.14448e-06	0.186526	0.637	0.289	0.0692346
Ado	2.16871e-06	0.170362	0.316	0.07	0.070017
Cd274	2.21618e-06	0.349169	0.713	0.351	0.0715493
Mrpl51	2.22734e-06	0.241187	0.69	0.333	0.0719098
Tbc1d13	2.2732e-06	0.2117	0.327	0.079	0.0733901
Sec61g	2.30397e-06	0.245842	0.906	0.518	0.0743838
Rps3a1	2.31011e-06	-0.509717	0.994	0.904	0.074582
Akr1a1	2.31563e-06	0.218008	0.936	0.64	0.0747601
Ugcg	2.41412e-06	0.208422	0.813	0.474	0.07794
Dusp5	2.49152e-06	0.43269	0.749	0.412	0.0804389
Micos10	2.54108e-06	0.229435	0.854	0.43	0.0820388
Rbm47	2.55009e-06	0.346065	0.731	0.377	0.0823298
Basp1	2.5982e-06	0.513551	0.38	0.123	0.0838828
Mcl1	2.61347e-06	0.313626	0.977	0.746	0.0843758
Lnpep	2.62052e-06	0.285914	0.883	0.474	0.0846035
Commd9	2.62912e-06	0.203573	0.281	0.053	0.0848813
Tor1aip2	2.63557e-06	0.177137	0.842	0.447	0.0850895
Med26	2.64951e-06	0.191174	0.298	0.061	0.0855396
Ccdc115	2.6576e-06	0.275661	0.515	0.202	0.0858005
Golm1	2.69625e-06	0.247498	0.386	0.123	0.0870483
Mtmr9	2.69966e-06	0.305714	0.339	0.088	0.0871584
Zmiz1	2.70963e-06	0.262385	0.936	0.57	0.0874805
Srpr	2.73462e-06	0.222353	0.509	0.211	0.0882874
Stap1	2.73978e-06	0.376012	0.398	0.132	0.0884537
Stx4a	2.75888e-06	0.195314	0.52	0.202	0.0890706
Cenpb	2.80379e-06	0.167451	0.825	0.43	0.0905203
Kdm6b	2.80682e-06	0.170777	0.702	0.333	0.0906181
Acaca	2.87576e-06	0.186372	0.55	0.228	0.0928439
4931406C07Rik	2.93013e-06	0.288301	0.427	0.149	0.0945994
Serp1	2.95329e-06	0.177313	0.877	0.482	0.0953469
Galk2	2.96429e-06	0.209152	0.602	0.272	0.095702
Scp2	2.98236e-06	0.173951	0.895	0.482	0.0962855
Smarcc1	2.99762e-06	0.327216	0.556	0.228	0.0967782
Taldo1	3.01328e-06	0.334804	0.965	0.632	0.0972838
Clic4	3.02337e-06	0.367068	0.936	0.684	0.0976094
Slc7a8	3.22563e-06	0.233408	0.322	0.079	0.10414
Rtcb	3.24527e-06	0.2136	0.45	0.158	0.104774
Tln1	3.25195e-06	0.314506	0.883	0.447	0.104989
Itgal	3.35456e-06	0.154111	0.918	0.509	0.108302
Adam17	3.36861e-06	0.24151	0.842	0.465	0.108755
Actb	3.39177e-06	0.48559	1	0.974	0.109503
Mpeg1	3.42429e-06	0.367573	0.965	0.649	0.110553
Clcn7	3.44436e-06	0.205125	0.491	0.193	0.111201
Parp4	3.49723e-06	0.242978	0.678	0.325	0.112908
Prkaa1	3.51152e-06	0.200861	0.462	0.175	0.113369
Bcar3	3.51823e-06	0.515724	0.912	0.623	0.113586
Riok3	3.52695e-06	0.212107	0.836	0.465	0.113868
Usp9x	3.53146e-06	0.283571	0.877	0.509	0.114013
Nudt19	3.60609e-06	0.153396	0.351	0.096	0.116423
Slc25a24	3.61491e-06	0.323135	0.497	0.202	0.116707
Spg21	3.61518e-06	0.196513	0.532	0.211	0.116716
Sf3b5	3.61606e-06	0.162068	0.754	0.377	0.116744
Polr2g	3.63186e-06	0.228082	0.561	0.254	0.117254
Tatdn2	3.67096e-06	0.196717	0.415	0.14	0.118517
Fyttd1	3.68806e-06	0.182426	0.526	0.219	0.119069
Spidr	3.72047e-06	0.244086	0.444	0.158	0.120116
Cd84	3.74234e-06	0.154715	0.906	0.561	0.120821
Wapl	3.75317e-06	0.230036	0.825	0.465	0.121171
Psmb8	3.84656e-06	0.17475	0.819	0.43	0.124186
Uhrf2	3.84796e-06	0.186104	0.719	0.342	0.124231
Pnpla8	3.88226e-06	0.225758	0.912	0.535	0.125339
Atp10a	3.93528e-06	0.285192	0.842	0.5	0.127051
Psmb10	3.94687e-06	0.341802	0.673	0.342	0.127425
Ewsr1	3.97581e-06	0.210432	0.807	0.43	0.128359
Senp2	3.97905e-06	0.309422	0.854	0.518	0.128464
Tanc2	4.02473e-06	0.230256	0.749	0.395	0.129938
Alox5ap	4.02901e-06	0.2758	0.93	0.579	0.130077
Amdhd2	4.18159e-06	0.357688	0.427	0.158	0.135003
Dclre1c	4.27638e-06	0.191208	0.503	0.202	0.138063
Ugp2	4.30727e-06	0.239765	0.731	0.368	0.13906
Nsd2	4.43596e-06	0.205167	0.474	0.193	0.143215
Tex261	4.495e-06	0.182495	0.632	0.325	0.145121
Ost4	4.56894e-06	0.2767	0.614	0.272	0.147508
Rras	4.57896e-06	0.153231	0.304	0.07	0.147832
Cltc	4.67327e-06	0.304845	0.912	0.588	0.150877
Hadha	4.67339e-06	0.197127	0.807	0.43	0.15088
Snd1	4.69743e-06	0.251737	0.942	0.57	0.151657
Arhgef6	4.7455e-06	0.228002	0.556	0.246	0.153208
Pgk1	4.78976e-06	0.26728	0.655	0.289	0.154637
Tbc1d9	4.80831e-06	0.246911	0.912	0.561	0.155236
Chka	4.83783e-06	0.390416	0.655	0.325	0.156189
Smdt1	4.83887e-06	0.187165	0.842	0.474	0.156223
Lin54	4.84926e-06	0.348184	0.409	0.14	0.156558
Fam71f2	4.85733e-06	0.153174	0.304	0.07	0.156819
C330007P06Rik	4.88766e-06	0.242346	0.322	0.079	0.157798
Pde4dip	4.91643e-06	0.260518	0.626	0.333	0.158727
S100a13	4.9221e-06	0.256939	0.807	0.456	0.15891
Foxj2	5.00881e-06	0.212193	0.327	0.088	0.16171
Atp11a	5.00881e-06	0.215582	0.327	0.088	0.16171
Tm2d1	5.1503e-06	0.166165	0.55	0.228	0.166277
Gpcpd1	5.17686e-06	0.353419	0.965	0.711	0.167135
Cd36	5.19671e-06	0.29853	0.795	0.491	0.167776
Cacybp	5.20627e-06	0.187921	0.731	0.36	0.168085
Fam89b	5.25826e-06	0.289464	0.661	0.333	0.169763
Pgap2	5.30901e-06	0.238348	0.556	0.246	0.171401
Lsm12	5.32788e-06	0.200624	0.55	0.219	0.172011
Atic	5.34971e-06	0.161696	0.433	0.158	0.172715
Slc35c2	5.37083e-06	0.209532	0.561	0.237	0.173397
Ubqln1	5.38009e-06	0.193549	0.754	0.404	0.173696
Creb5	5.40549e-06	0.354508	0.924	0.561	0.174516
Arf5	5.41249e-06	0.3517	0.942	0.526	0.174742
Erh	5.43572e-06	0.244436	0.643	0.307	0.175492
Ufsp2	5.49215e-06	0.204581	0.485	0.193	0.177314
Slc41a2	5.57359e-06	0.390164	0.368	0.132	0.179943
Siah2	6.0289e-06	0.158531	0.322	0.079	0.194643
Tsn	6.04131e-06	0.221666	0.725	0.395	0.195044
Hist1h2bc	6.12676e-06	0.278587	0.62	0.281	0.197802
Hsd3b7	6.13976e-06	0.205995	0.708	0.36	0.198222
Igf1	6.15301e-06	0.526246	0.292	0.07	0.19865
Dnttip2	6.1553e-06	0.192892	0.55	0.228	0.198724
Lamtor4	6.19151e-06	0.184319	0.819	0.404	0.199893
Mgat4b	6.25626e-06	0.172551	0.649	0.298	0.201983
Tm6sf1	6.27875e-06	0.187341	0.69	0.325	0.202709
Mrpl35	6.28039e-06	0.245118	0.409	0.149	0.202762
St7	6.32844e-06	0.33757	0.842	0.491	0.204314
Rusc1	6.33751e-06	0.195684	0.292	0.07	0.204607
Aggf1	6.41821e-06	0.216077	0.485	0.202	0.207212
Cryzl2	6.59736e-06	0.213719	0.246	0.044	0.212996
P4hb	6.68656e-06	0.21813	0.86	0.509	0.215875
Gpi1	6.6988e-06	0.23125	0.83	0.456	0.216271
Tob2	6.74853e-06	0.229559	0.585	0.289	0.217876
Prune2	6.7577e-06	0.276556	0.509	0.211	0.218172
Sh3bgrl	6.88572e-06	0.37016	0.953	0.658	0.222305
B3gat3	6.88729e-06	0.158772	0.404	0.149	0.222356
Fbxw11	6.9081e-06	0.232879	0.69	0.36	0.223028
Tor1aip1	6.94818e-06	0.207638	0.877	0.482	0.224322
Suz12	7.00043e-06	0.156909	0.596	0.254	0.226009
Tgoln1	7.1323e-06	0.275898	0.754	0.404	0.230266
Etfb	7.20458e-06	0.282162	0.906	0.43	0.2326
Pid1	7.25897e-06	0.333309	0.678	0.351	0.234356
Hbb-bs	7.298e-06	-0.566186	0.006	0.132	0.235616
Dusp6	7.31307e-06	0.294129	0.333	0.096	0.236102
Hk2	7.34369e-06	0.260397	0.532	0.246	0.237091
Zfp277	7.45067e-06	0.285562	0.491	0.202	0.240545
Vamp8	7.46047e-06	0.195937	0.942	0.588	0.240861
Zmat5	7.48083e-06	0.344956	0.363	0.114	0.241519
Rbm7	7.54453e-06	0.287322	0.567	0.254	0.243575
Idh2	7.56131e-06	0.281762	0.474	0.193	0.244117
Commd6	7.60168e-06	0.245868	0.538	0.237	0.24542
Antxr2	7.76064e-06	0.301328	0.626	0.325	0.250552
Tmem9b	7.76631e-06	0.198849	0.485	0.202	0.250735
Clec12a	7.82281e-06	0.160352	0.351	0.105	0.252559
Tet2	7.86421e-06	0.170852	0.813	0.421	0.253896
Rnf11	7.97796e-06	0.282664	0.427	0.167	0.257568
Mrpl42	8.01585e-06	0.255905	0.485	0.202	0.258792
Atg5	8.02984e-06	0.21923	0.684	0.342	0.259243
Socs2	8.05792e-06	0.26539	0.415	0.14	0.26015
Adgrl3	8.1128e-06	0.468784	0.772	0.421	0.261922
Npc2	8.18457e-06	0.22655	0.924	0.684	0.264239
Lair1	8.33271e-06	0.16561	0.55	0.219	0.269022
Gabarapl2	8.47653e-06	-0.186239	0.696	0.316	0.273665
Atg3	8.49916e-06	0.163031	0.678	0.36	0.274395
Tm9sf3	8.52061e-06	0.224172	0.865	0.482	0.275088
Il12rb2	8.78899e-06	0.250027	0.462	0.175	0.283753
Arhgdia	8.81437e-06	0.222632	0.918	0.588	0.284572
Slc25a4	8.8306e-06	0.2345	0.655	0.307	0.285096
Atxn7l1	8.9649e-06	0.218242	0.871	0.5	0.289432
Mmadhc	9.02244e-06	0.26166	0.322	0.096	0.291289
Zbtb21	9.13101e-06	0.155782	0.281	0.061	0.294795
Ncf1	9.14979e-06	0.259482	0.865	0.491	0.295401
Arhgap45	9.20334e-06	-1.19472	0.614	0.658	0.29713
Bnip3l	9.4233e-06	0.299973	0.912	0.588	0.304231
Hspbap1	9.43286e-06	0.220167	0.38	0.132	0.30454
Tradd	9.53575e-06	0.311524	0.333	0.096	0.307862
Tmem238	9.65517e-06	0.206822	0.556	0.228	0.311717
Ppp4c	9.65878e-06	0.264116	0.444	0.167	0.311834
Cln5	9.7173e-06	0.257059	0.433	0.158	0.313723
Sat1	9.7909e-06	0.455031	0.93	0.614	0.316099
Def6	9.81375e-06	0.297538	0.602	0.289	0.316837
Fam214b	9.82729e-06	0.167808	0.228	0.035	0.317274
Cnksr3	9.87599e-06	0.256438	0.421	0.14	0.318846
Mmp8	1.00211e-05	0.272287	0.251	0.044	0.323533
Cep83	1.01471e-05	0.163958	0.491	0.193	0.3276
Dnajc19	1.01584e-05	0.159598	0.62	0.281	0.327964
Csf2ra	1.01654e-05	0.174554	0.895	0.553	0.32819
Slc35b2	1.0197e-05	0.300489	0.374	0.132	0.329212
Atox1	1.0212e-05	0.162376	0.947	0.605	0.329695
Trim30d	1.02576e-05	0.214205	0.345	0.105	0.331166
Tmem160	1.02831e-05	0.19311	0.784	0.43	0.33199
Slc29a1	1.07305e-05	0.198703	0.643	0.307	0.346434
Fam50a	1.07386e-05	0.229608	0.596	0.289	0.346694
S100a8	1.0743e-05	0.259544	0.322	0.096	0.346838
Sdhc	1.08091e-05	0.196344	0.602	0.263	0.34897
Cyb5a	1.09193e-05	0.216099	0.871	0.544	0.352528
Plgrkt	1.10161e-05	0.257416	0.807	0.43	0.355656
Ndufa4	1.11492e-05	0.39121	0.906	0.526	0.359951
Zfp655	1.11632e-05	0.157252	0.404	0.14	0.360404
Ndfip2	1.1169e-05	0.230482	0.515	0.219	0.360592
Wsb2	1.12568e-05	0.167593	0.45	0.175	0.363424
Slc5a3	1.12612e-05	0.339487	0.386	0.149	0.363569
Nars	1.12845e-05	0.155866	0.702	0.333	0.364319
Gal	1.13509e-05	0.223286	0.55	0.237	0.366464
Pld1	1.13725e-05	0.183341	0.556	0.237	0.367162
4930453N24Rik	1.13935e-05	0.171388	0.275	0.061	0.36784
Nceh1	1.1536e-05	0.364543	0.959	0.649	0.372441
Canx	1.16164e-05	0.195603	0.953	0.596	0.375037
Naip2	1.16933e-05	0.199124	0.737	0.368	0.377517
Lpp	1.21401e-05	0.397562	0.936	0.675	0.391945
Dnajc21	1.22683e-05	0.325093	0.409	0.149	0.396083
Sec61b	1.23084e-05	0.228552	0.965	0.544	0.397377
Tsen34	1.23616e-05	0.177316	0.38	0.123	0.399096
Acvr1	1.24434e-05	0.188812	0.363	0.114	0.401734
Satb1	1.25237e-05	-1.68699	0.228	0.421	0.404329
Psmb9	1.26172e-05	0.293402	0.509	0.219	0.407345
Enc1	1.26588e-05	0.292839	0.322	0.096	0.408688
Mospd2	1.27889e-05	0.337148	0.45	0.184	0.412888
Clec1b	1.28905e-05	0.236975	0.45	0.184	0.41617
Nmt2	1.2974e-05	0.237988	0.567	0.246	0.418866
Mxd1	1.29793e-05	0.174465	0.526	0.219	0.419038
Tmsb4x	1.31259e-05	0.337201	1	0.982	0.423771
Top1	1.33449e-05	0.292472	0.918	0.614	0.43084
Pik3r5	1.34149e-05	0.257581	0.795	0.465	0.4331
Gbp2	1.35075e-05	-0.189173	0.357	0.114	0.436089
Lypd6b	1.35859e-05	0.233991	0.17	0.009	0.438621
Cib1	1.35997e-05	0.202179	0.661	0.342	0.439065
Sirpa	1.37744e-05	0.432201	0.953	0.728	0.444707
Psmb6	1.40628e-05	0.200948	0.789	0.447	0.454016
Cers2	1.4157e-05	0.19767	0.462	0.175	0.457059
Vdac2	1.4164e-05	0.214321	0.836	0.509	0.457283
Large1	1.42831e-05	0.245491	0.848	0.465	0.46113
Stoml2	1.43305e-05	0.204547	0.363	0.123	0.46266
Eif1ad	1.43306e-05	0.248913	0.363	0.123	0.462662
Chmp4b	1.44855e-05	0.156171	0.918	0.535	0.467665
Cmc2	1.48949e-05	0.338627	0.415	0.149	0.480883
Abca1	1.49105e-05	0.280679	0.702	0.421	0.481384
Plekhm2	1.49523e-05	0.161007	0.813	0.412	0.482735
Twistnb	1.53241e-05	0.246892	0.491	0.219	0.494739
Map2k4	1.54745e-05	0.210686	0.69	0.351	0.499594
Lmo2	1.55548e-05	0.150078	0.327	0.096	0.502187
Tnfaip8	1.56639e-05	0.236798	0.865	0.509	0.505709
Adgre1	1.6115e-05	0.201634	0.708	0.342	0.520273
Psmb5	1.61721e-05	0.189371	0.836	0.404	0.522116
Cyba	1.63296e-05	0.443274	0.977	0.798	0.5272
Mlf2	1.6475e-05	0.162561	0.626	0.298	0.531894
Wdr62	1.66087e-05	0.20551	0.269	0.061	0.536211
Pnpo	1.68613e-05	0.199283	0.368	0.132	0.544368
Ddrgk1	1.69668e-05	0.204724	0.673	0.325	0.547773
Eif2s3x	1.70541e-05	0.279642	0.632	0.325	0.550592
Rrp7a	1.71557e-05	0.217882	0.404	0.14	0.553873
Gps1	1.71615e-05	0.194784	0.433	0.149	0.55406
Ramac	1.72439e-05	0.318671	0.439	0.175	0.55672
Ms4a8a	1.72582e-05	0.241262	0.871	0.465	0.55718
Glrx	1.73151e-05	0.365764	0.456	0.202	0.559017
Adcy3	1.74916e-05	0.248716	0.673	0.351	0.564717
Ndufa2	1.75448e-05	0.23949	0.918	0.553	0.566434
Mtx2	1.75868e-05	0.241363	0.374	0.123	0.567791
Maea	1.75992e-05	0.241141	0.503	0.219	0.568189
Ehd4	1.76263e-05	0.350865	0.667	0.351	0.569067
Igsf6	1.7798e-05	0.254415	0.357	0.105	0.574609
Lrpprc	1.78102e-05	0.254457	0.444	0.175	0.575001
Trmt112	1.79107e-05	0.265775	0.731	0.386	0.578246
Aatk	1.82385e-05	0.24538	0.199	0.026	0.588829
Fbxo3	1.82639e-05	0.189612	0.339	0.105	0.58965
Cox4i1	1.82823e-05	0.330837	0.977	0.667	0.590245
Fem1c	1.82872e-05	-0.195924	0.596	0.272	0.590403
Sbno1	1.84414e-05	0.157019	0.69	0.368	0.595382
Aff3	1.85457e-05	-1.82805	0.135	0.316	0.598748
Btbd19	1.85827e-05	0.153424	0.409	0.14	0.599943
Zdhhc5	1.85908e-05	0.17483	0.456	0.167	0.600203
Psmd6	1.86472e-05	0.289536	0.591	0.272	0.602025
Fbrs	1.87486e-05	0.227464	0.339	0.105	0.6053
Atp13a3	1.87517e-05	0.264892	0.924	0.579	0.6054
Anxa2	1.8892e-05	0.400207	0.977	0.728	0.60993
Agtrap	1.89241e-05	0.318567	0.439	0.167	0.610966
Wbp11	1.89422e-05	0.182123	0.55	0.246	0.61155
Lyrm4	1.89713e-05	0.190715	0.456	0.184	0.612489
Ccl9	1.89912e-05	0.341877	0.345	0.105	0.613131
Atp5mpl	1.95968e-05	0.203171	0.901	0.535	0.632683
Hps1	1.97013e-05	0.191556	0.292	0.079	0.636058
Rps29	1.99253e-05	-0.450871	0.977	0.93	0.643289
Psma4	2.01974e-05	0.247427	0.749	0.395	0.652073
Srp19	2.02412e-05	0.19032	0.684	0.351	0.653486
Unc50	2.06051e-05	0.162126	0.281	0.07	0.665235
Klhl15	2.07388e-05	0.204257	0.251	0.053	0.669553
Gapdh	2.07458e-05	0.321775	0.971	0.746	0.669777
Metrnl	2.08631e-05	0.162323	0.661	0.298	0.673564
Svbp	2.12211e-05	0.180876	0.444	0.184	0.685124
Trappc2l	2.12648e-05	-0.163012	0.784	0.43	0.686535
Gm47283	2.12947e-05	-1.85503	0.871	0.816	0.6875
Got2	2.13179e-05	0.150614	0.444	0.175	0.688249
Gnb1	2.14586e-05	0.203426	0.936	0.64	0.692792
Romo1	2.16538e-05	0.153219	0.83	0.482	0.699093
Arl11	2.21446e-05	0.189865	0.556	0.272	0.714938
Ap1s1	2.27716e-05	0.168853	0.591	0.272	0.735182
Bzw2	2.2789e-05	0.259854	0.772	0.421	0.735742
Yipf5	2.29786e-05	0.241958	0.45	0.184	0.741864
Rap1a	2.30866e-05	0.166061	0.924	0.561	0.745351
Ccdc88a	2.3172e-05	0.264883	0.86	0.491	0.748108
Ifi27l2a	2.36409e-05	0.680558	0.596	0.316	0.763246
Hgf	2.36854e-05	0.309163	0.322	0.096	0.764683
Ldlrap1	2.37654e-05	0.280134	0.444	0.175	0.767266
Ergic1	2.39997e-05	0.188219	0.456	0.184	0.774829
Arhgdib	2.43661e-05	0.256551	0.936	0.553	0.786661
Plekhg3	2.45707e-05	0.25847	0.38	0.132	0.793265
Cox7b	2.46786e-05	0.200374	0.86	0.465	0.796748
Prom1	2.47926e-05	0.233514	0.304	0.088	0.800429
Sort1	2.4919e-05	0.17143	0.918	0.544	0.80451
Rbx1	2.5153e-05	0.172283	0.871	0.518	0.812064
Anapc1	2.52062e-05	0.18772	0.421	0.167	0.813782
Tcn2	2.61325e-05	0.164633	0.497	0.219	0.843687
Insig2	2.61825e-05	0.19946	0.269	0.07	0.845303
Eif5	2.61977e-05	0.212282	0.895	0.509	0.845792
Tspan31	2.63971e-05	0.285119	0.427	0.167	0.852231
Atrnl1	2.6737e-05	0.246871	0.842	0.526	0.863203
Kcnq5	2.67805e-05	-1.12052	0.07	0.237	0.864609
Rc3h2	2.68849e-05	0.175942	0.398	0.149	0.86798
Abcf3	2.68959e-05	0.186626	0.298	0.079	0.868335
Mtdh	2.70478e-05	0.175893	0.936	0.553	0.873237
Plekhf2	2.70965e-05	0.170485	0.544	0.263	0.874812
Dad1	2.78355e-05	0.221108	0.825	0.482	0.89867
Lsm14a	2.78693e-05	0.153614	0.567	0.272	0.899761
Ralgps2	2.84295e-05	-0.684871	0.047	0.202	0.917846
Gm20732	2.87019e-05	0.272548	0.374	0.14	0.926642
Papss1	2.87054e-05	0.247027	0.322	0.105	0.926755
Mtch2	2.98257e-05	0.17036	0.509	0.228	0.962922
Naa50	3.05035e-05	0.163024	0.76	0.404	0.984805
Erp44	3.0589e-05	0.167291	0.696	0.316	0.987566
Txndc9	3.05914e-05	0.166794	0.532	0.246	0.987644
Napg	3.0733e-05	0.309101	0.52	0.237	0.992214
Ehbp1l1	3.09211e-05	0.201749	0.754	0.386	0.998289
Zkscan3	3.09309e-05	0.187595	0.444	0.184	0.998603
Cast	3.09685e-05	0.167459	0.86	0.482	0.999816
Tusc1	3.1111e-05	0.200353	0.281	0.07	1
Nhlrc3	3.12039e-05	0.198066	0.316	0.096	1
Siglecf	3.12516e-05	0.225266	0.696	0.36	1
Rwdd1	3.14383e-05	0.212896	0.76	0.377	1
Tm7sf3	3.20692e-05	0.215444	0.281	0.079	1
Ppid	3.20793e-05	0.174886	0.374	0.132	1
Zeb2	3.21006e-05	0.506733	0.971	0.754	1
Hmgcr	3.25258e-05	0.282397	0.462	0.202	1
Ints12	3.27187e-05	0.339368	0.304	0.088	1
Uba6	3.3016e-05	0.229046	0.468	0.193	1
Arpc5	3.34863e-05	0.24832	0.953	0.623	1
Tomm6	3.36595e-05	0.165878	0.936	0.544	1
Tbc1d4	3.37653e-05	0.204083	0.503	0.219	1
Traf3	3.41275e-05	0.201318	0.667	0.368	1
Arsb	3.42579e-05	0.250163	0.368	0.132	1
Gsap	3.46897e-05	0.31393	0.953	0.623	1
Bloc1s1	3.49892e-05	0.208137	0.48	0.211	1
Myl12a	3.57723e-05	0.16836	0.889	0.509	1
Atp5g1	3.5992e-05	0.255119	0.895	0.491	1
Txndc17	3.60233e-05	0.207123	0.766	0.404	1
Ep300	3.62519e-05	0.193369	0.69	0.333	1
Lyst	3.63796e-05	0.285828	0.754	0.421	1
Mrc1	3.70995e-05	0.484533	0.971	0.719	1
Cap1	3.74889e-05	0.194462	0.865	0.491	1
Cerk	3.75091e-05	-0.176432	0.784	0.386	1
Borcs6	3.77003e-05	0.159138	0.292	0.079	1
Pin4	3.80042e-05	0.210585	0.532	0.237	1
Cxcr4	3.88912e-05	0.217728	0.637	0.325	1
Atp6v1e1	3.91747e-05	0.269406	0.936	0.632	1
Pik3cb	3.91842e-05	0.202392	0.427	0.175	1
Ptprj	3.92973e-05	0.198172	0.807	0.482	1
Zbtb1	3.96047e-05	0.187127	0.415	0.167	1
Mcur1	4.02307e-05	0.18298	0.409	0.158	1
Ubqln2	4.02605e-05	0.212838	0.287	0.079	1
Fam91a1	4.06914e-05	0.202318	0.544	0.246	1
Xbp1	4.078e-05	0.220802	0.912	0.509	1
Gm10076	4.11873e-05	0.253862	0.924	0.561	1
Arhgap24	4.12066e-05	0.196513	0.947	0.596	1
Atad2	4.24481e-05	0.173337	0.544	0.246	1
Tomm7	4.26453e-05	0.183425	0.813	0.447	1
Rab21	4.29874e-05	0.167383	0.655	0.342	1
Pno1	4.31296e-05	0.152716	0.345	0.123	1
Gzf1	4.3335e-05	0.223085	0.263	0.07	1
Cdadc1	4.41442e-05	0.206018	0.409	0.167	1
Tbc1d24	4.44369e-05	0.15792	0.175	0.018	1
Arl6ip6	4.44829e-05	0.223687	0.304	0.096	1
Noc2l	4.47841e-05	0.173201	0.544	0.263	1
Ccnd2	4.55135e-05	0.317303	0.901	0.605	1
Ube2n	4.57661e-05	0.236768	0.661	0.342	1
Manea	4.58666e-05	0.171105	0.251	0.061	1
Slfn2	4.58838e-05	0.343524	0.883	0.553	1
Zbtb2	4.67052e-05	0.179509	0.31	0.096	1
Rbms2	4.69761e-05	0.169247	0.327	0.105	1
Prdx5	4.72251e-05	0.285207	0.936	0.614	1
Ddx54	4.73183e-05	0.172034	0.509	0.228	1
Tmem216	4.75173e-05	0.259942	0.31	0.096	1
Rraga	4.77788e-05	0.188157	0.357	0.114	1
6430548M08Rik	4.89952e-05	0.166425	0.327	0.105	1
Apool	4.92516e-05	0.18296	0.322	0.105	1
AI413582	4.93113e-05	0.158635	0.491	0.219	1
Lst1	4.94752e-05	0.172557	0.386	0.14	1
Dhx38	5.02883e-05	0.198965	0.316	0.105	1
Adap1	5.06632e-05	0.243662	0.363	0.14	1
Man1c1	5.07182e-05	0.151041	0.626	0.325	1
Mvb12b	5.09214e-05	0.186116	0.339	0.114	1
Slc41a1	5.09675e-05	0.157716	0.281	0.079	1
Zfp991	5.12712e-05	0.169821	0.404	0.158	1
9130230L23Rik	5.13325e-05	0.223122	0.228	0.044	1
Ap3d1	5.18206e-05	-0.214888	0.708	0.36	1
Acbd5	5.22415e-05	0.196264	0.702	0.395	1
Tra2a	5.23071e-05	0.188655	0.784	0.447	1
Cops8	5.26438e-05	0.184086	0.427	0.175	1
Msr1	5.35971e-05	0.489334	0.228	0.053	1
Rexo2	5.44791e-05	0.181078	0.889	0.5	1
Fam89a	5.44993e-05	0.166186	0.374	0.132	1
Pttg1ip	5.46967e-05	-0.173604	0.69	0.368	1
Zfp608	5.58673e-05	0.422212	0.871	0.553	1
Ap5s1	5.63926e-05	0.178101	0.292	0.088	1
Pttg1	5.6664e-05	-0.242161	0.439	0.167	1
Ticam2	5.72493e-05	0.163049	0.24	0.053	1
Rrbp1	5.79154e-05	0.214465	0.965	0.658	1
Nrros	5.8041e-05	0.191576	0.725	0.404	1
Capg	5.8111e-05	0.28495	0.93	0.518	1
Cd47	5.8529e-05	0.377153	0.959	0.684	1
Srgap2	5.9178e-05	0.180621	0.678	0.36	1
Guk1	5.93098e-05	0.259378	0.55	0.254	1
Card9	6.0074e-05	0.196816	0.24	0.053	1
Rap1b	6.03272e-05	0.16346	0.936	0.614	1
Cfl1	6.06612e-05	0.426345	0.953	0.64	1
Rassf3	6.07192e-05	0.344701	0.901	0.596	1
Hypk	6.13184e-05	0.1725	0.62	0.298	1
Mrpl52	6.13294e-05	0.274365	0.749	0.412	1
Ywhaz	6.13907e-05	0.169458	0.965	0.667	1
Necap2	6.15271e-05	0.15557	0.52	0.263	1
Zc3h18	6.2056e-05	0.200666	0.38	0.149	1
Ptpn12	6.21588e-05	0.49612	0.971	0.658	1
Tax1bp1	6.22472e-05	0.151238	0.942	0.614	1
Smarce1	6.24534e-05	0.199222	0.567	0.281	1
Tpi1	6.25556e-05	0.212675	0.643	0.342	1
Pparg	6.27435e-05	0.379143	0.877	0.544	1
Raly	6.31118e-05	0.195573	0.708	0.342	1
Abcc5	6.36595e-05	0.15195	0.865	0.509	1
Nfia	6.3897e-05	0.189963	0.813	0.439	1
Arhgap21	6.49388e-05	0.191208	0.415	0.167	1
Tent4b	6.49718e-05	-0.156651	0.725	0.377	1
Anxa7	6.64593e-05	-0.178721	0.556	0.254	1
Cd300ld	6.73373e-05	0.19534	0.269	0.07	1
Usp1	6.7421e-05	0.2492	0.415	0.167	1
Bcl10	6.80557e-05	0.162456	0.474	0.202	1
Pgp	6.82865e-05	0.247722	0.439	0.184	1
Atpif1	7.08328e-05	0.220038	0.883	0.491	1
Fbxo7	7.18656e-05	0.251594	0.246	0.061	1
Il17ra	7.23648e-05	0.154922	0.673	0.368	1
Rpl36	7.24179e-05	-0.366932	0.977	0.825	1
Mmp14	7.33241e-05	0.49603	0.181	0.026	1
Ino80	7.44717e-05	-0.167394	0.637	0.307	1
Nit1	7.52026e-05	0.180707	0.257	0.07	1
Coro1c	7.5248e-05	0.190569	0.719	0.377	1
Abr	7.58678e-05	0.347049	0.936	0.649	1
Epb41l1	7.59377e-05	0.168842	0.316	0.096	1
Hdac4	7.63315e-05	0.249159	0.69	0.368	1
Tsfm	7.65626e-05	0.168588	0.263	0.07	1
Sla	7.7073e-05	0.210678	0.871	0.526	1
Wdr33	7.77061e-05	0.21947	0.713	0.395	1
Lrrc47	7.78597e-05	0.167084	0.339	0.114	1
Rpl35	7.8452e-05	-0.436915	0.971	0.798	1
Serf2	7.94197e-05	0.309169	0.977	0.789	1
Tmem179b	7.96401e-05	0.163735	0.433	0.184	1
Mcoln1	7.97943e-05	0.161443	0.31	0.096	1
Tlr7	8.0157e-05	0.167664	0.485	0.228	1
Pdcl3	8.02843e-05	0.189304	0.409	0.167	1
Glrx3	8.02935e-05	-0.181601	0.561	0.263	1
Actr1b	8.11409e-05	0.247814	0.275	0.079	1
Jpt1	8.2041e-05	0.151058	0.906	0.57	1
Ctbp2	8.23645e-05	0.18506	0.304	0.096	1
Napepld	8.2387e-05	0.209026	0.24	0.061	1
Inhba	8.3078e-05	0.365683	0.228	0.053	1
Akap11	8.35373e-05	0.169189	0.327	0.114	1
Tpd52l2	8.36965e-05	0.237956	0.48	0.202	1
Brwd3	8.3953e-05	0.208354	0.322	0.105	1
Fyn	8.40614e-05	0.189621	0.795	0.509	1
Il18	8.49787e-05	0.216496	0.942	0.526	1
Lrrc8b	8.50693e-05	0.154481	0.357	0.132	1
Pak1ip1	8.54246e-05	0.193082	0.585	0.281	1
Ywhae	8.56453e-05	0.230832	0.924	0.544	1
Hist1h1c	8.61964e-05	0.377263	0.409	0.175	1
Ermp1	8.98828e-05	0.22972	0.339	0.123	1
Rps4x	9.03871e-05	-0.490266	0.988	0.921	1
Cyth1	9.11534e-05	0.265516	0.912	0.632	1
Psmb7	9.12187e-05	0.202416	0.585	0.307	1
Disc1	9.17637e-05	0.193468	0.275	0.079	1
Rab43	9.23093e-05	0.208545	0.673	0.351	1
Il20rb	9.26252e-05	0.218219	0.322	0.105	1
Mlec	9.42594e-05	-0.163227	0.655	0.316	1
Txndc5	9.50939e-05	0.26341	0.327	0.114	1
2210408F21Rik	9.61972e-05	0.163675	0.415	0.175	1
Ap5m1	9.75259e-05	0.204429	0.211	0.044	1
Arfgef1	9.88682e-05	0.308198	0.854	0.5	1
Tmem126a	9.93815e-05	0.272002	0.491	0.246	1
Ppp1r3b	0.000100329	0.181072	0.193	0.035	1
Sgpp1	0.000100451	0.190076	0.292	0.088	1
Mrpl40	0.000100901	0.188053	0.316	0.114	1
Rp2	0.000101188	0.175853	0.491	0.237	1
Gorasp2	0.000103048	0.233728	0.602	0.325	1
Sf3a1	0.000105964	0.178345	0.333	0.123	1
Ascc2	0.000106037	0.176459	0.374	0.158	1
Acsf2	0.00010643	0.203929	0.269	0.088	1
Zfp64	0.000107406	0.23191	0.363	0.14	1
Pex11a	0.000108905	0.199003	0.292	0.096	1
Klf13	0.000110431	0.244451	0.83	0.518	1
Comt	0.000111254	0.173326	0.69	0.412	1
Strn3	0.000112932	0.187997	0.784	0.439	1
Dpy30	0.000113239	0.169711	0.386	0.149	1
Nfkb1	0.000114482	0.395896	0.918	0.649	1
Paxip1	0.000114875	0.168487	0.257	0.07	1
Glg1	0.000115529	0.209129	0.789	0.421	1
Ighd	0.000115895	-0.683688	0.023	0.14	1
Sema6d	0.000116943	0.173543	0.292	0.088	1
Aifm1	0.000118206	0.150755	0.228	0.053	1
Ppp2r1b	0.000120813	0.216565	0.433	0.193	1
Atp5g2	0.000120842	0.197998	0.942	0.605	1
Arf4	0.000122973	0.248602	0.883	0.526	1
Enpp1	0.000123516	0.177876	0.404	0.167	1
Prelid2	0.000123909	0.228649	0.228	0.053	1
Rnf180	0.000124961	0.322351	0.836	0.526	1
Kynu	0.000127291	0.312988	0.626	0.325	1
Rps6ka1	0.00012908	0.259343	0.515	0.237	1
Slc39a12	0.000129964	0.225967	0.48	0.228	1
Srpk1	0.000130093	0.225105	0.538	0.263	1
Ltv1	0.000130873	0.184921	0.456	0.211	1
Faim	0.000130978	0.161079	0.386	0.158	1
Zfp503	0.000131316	0.174507	0.158	0.018	1
Bach2	0.000131377	-1.6371	0.374	0.5	1
Ddit3	0.000133244	0.202427	0.351	0.132	1
Polr2e	0.000134048	0.223062	0.526	0.246	1
Blk	0.000139943	-0.583441	0.023	0.14	1
Rpl8	0.000140031	-0.402505	0.988	0.886	1
Pex7	0.000143784	0.151079	0.316	0.114	1
Fdx2	0.000146941	0.222328	0.421	0.184	1
Calm1	0.000150082	0.256648	0.977	0.807	1
Ube2a	0.000150278	0.234641	0.585	0.307	1
Ear2	0.000151583	0.236382	0.942	0.614	1
Dhrs3	0.000155117	0.22407	0.848	0.509	1
Ifi47	0.000156108	0.179757	0.205	0.044	1
Galnt3	0.000156612	0.266714	0.561	0.272	1
Hpf1	0.00015742	0.176015	0.526	0.263	1
Acsl5	0.000157518	0.222189	0.556	0.272	1
Pmpcb	0.000159101	0.162751	0.281	0.088	1
Vapb	0.000159429	0.152719	0.573	0.289	1
Mrpl12	0.000161476	0.176537	0.55	0.272	1
Cav2	0.000163081	0.167574	0.333	0.123	1
Foxp1	0.000166938	-1.56873	0.825	0.746	1
Actr3	0.000167059	0.245692	0.93	0.605	1
Ddx50	0.00016708	-0.248033	0.678	0.333	1
Baz2a	0.000167503	0.168675	0.632	0.325	1
Pou2af1	0.000171654	-0.675922	0.035	0.158	1
Tmem51	0.000171683	0.205384	0.363	0.14	1
Epb41l2	0.000172123	0.316387	0.819	0.526	1
Rlf	0.000175621	0.20899	0.678	0.368	1
Ccz1	0.000175934	0.155988	0.526	0.263	1
Grik3	0.000176354	0.169091	0.187	0.035	1
Mitf	0.000176429	0.241692	0.865	0.553	1
Hibadh	0.000178176	0.232014	0.52	0.263	1
Mrps18a	0.000178975	0.215813	0.427	0.193	1
Hgsnat	0.000179534	0.20918	0.357	0.149	1
Fam102b	0.000180294	0.222669	0.38	0.158	1
Ifih1	0.000180598	0.179917	0.368	0.149	1
Wdr61	0.000180877	0.224159	0.374	0.149	1
Htr2c	0.000182893	0.270286	0.825	0.491	1
Cd52	0.00018682	0.269025	0.959	0.588	1
Cry1	0.000187667	0.156142	0.404	0.167	1
Trip4	0.000189036	0.178855	0.357	0.14	1
Ostm1	0.000189366	0.171469	0.421	0.184	1
Gls	0.000190914	0.225272	0.877	0.544	1
Jdp2	0.000191093	0.292206	0.316	0.114	1
Emilin1	0.000191348	0.200408	0.263	0.079	1
Sdhb	0.000193604	0.163591	0.661	0.342	1
Hsp90b1	0.000196179	0.244676	0.959	0.702	1
Mms19	0.000196754	0.221348	0.398	0.167	1
Wdr91	0.000200383	0.180583	0.234	0.061	1
Mrpl41	0.000202332	0.223565	0.45	0.211	1
Hspa1b	0.000203651	0.349402	0.363	0.14	1
Tyrobp	0.000204074	0.356344	0.959	0.667	1
Hyou1	0.000205569	0.179537	0.304	0.105	1
Rchy1	0.000207626	0.188555	0.415	0.184	1
Dennd5b	0.000208745	-0.668669	0.018	0.123	1
AA467197	0.000214156	-0.395591	0.246	0.07	1
Dennd4c	0.000216041	0.176169	0.661	0.395	1
Galm	0.000216997	0.291984	0.292	0.105	1
Mospd1	0.000220802	0.177133	0.287	0.096	1
Acp1	0.000221259	0.164333	0.409	0.184	1
Cetn2	0.000222542	0.199501	0.368	0.149	1
Tmem147	0.00022263	0.151947	0.474	0.211	1
Ilrun	0.000224242	-0.219221	0.708	0.386	1
Zxdc	0.000225249	0.159477	0.275	0.088	1
Elob	0.000226236	0.279893	0.936	0.518	1
Slc35b1	0.0002292	0.194886	0.357	0.14	1
Emilin2	0.000233485	0.227386	0.421	0.193	1
Zbtb11	0.000233649	-0.169732	0.585	0.289	1
Krtcap2	0.000235544	0.18228	0.754	0.421	1
Tmem141	0.000238282	0.164608	0.269	0.088	1
Ttll5	0.000239289	0.348753	0.614	0.368	1
Dera	0.000242737	0.186029	0.345	0.14	1
Mboat7	0.000243728	0.16373	0.322	0.114	1
Lyn	0.000247208	0.330633	0.971	0.719	1
Acyp2	0.000251759	0.217628	0.404	0.175	1
Vps51	0.000251905	0.183019	0.175	0.035	1
Sacm1l	0.00025259	0.248511	0.462	0.228	1
Fnbp1	0.000252902	0.318789	0.895	0.553	1
Zfp568	0.000256338	0.206687	0.298	0.114	1
Ptpn6	0.000258776	0.182293	0.778	0.465	1
Gm6209	0.000259444	0.245418	0.129	0.009	1
Rsl1d1	0.00026228	0.203367	0.526	0.263	1
Dhrs7	0.00026455	0.158795	0.462	0.228	1
Sell	0.000267036	-0.45497	0.053	0.184	1
Celf4	0.000269205	0.16798	0.515	0.263	1
Kcnk5	0.000269958	0.294877	0.181	0.035	1
Stx3	0.00027218	0.230453	0.439	0.211	1
Malat1	0.000278266	-0.596826	0.994	0.956	1
Tapt1	0.000279103	0.185108	0.439	0.193	1
Pigp	0.000279633	0.19594	0.31	0.114	1
Dennd1a	0.000281206	0.215259	0.93	0.57	1
Dnajc17	0.000282204	0.171763	0.146	0.018	1
Cog6	0.000283945	0.154652	0.199	0.044	1
Eif2ak4	0.000284183	0.15281	0.404	0.184	1
Trim7	0.000286661	-0.628301	0.023	0.132	1
Bbip1	0.000288069	0.166266	0.45	0.202	1
Hnrnpa2b1	0.000289733	0.215364	0.953	0.649	1
Sumf1	0.000293534	0.179428	0.427	0.184	1
Erc2	0.00029548	0.275087	0.474	0.228	1
Pqlc1	0.000299367	0.154979	0.561	0.289	1
Cops4	0.000304802	-0.246413	0.485	0.219	1
Rps13	0.000304861	-0.580107	0.971	0.868	1
Zdhhc7	0.000313422	0.208067	0.292	0.096	1
Rab31	0.000314628	-0.158972	0.468	0.202	1
Med13	0.000314915	-0.170125	0.766	0.43	1
Tgfb1	0.000316173	0.183704	0.906	0.614	1
Pnkd	0.000320404	0.196449	0.374	0.158	1
Mlkl	0.000326175	0.169001	0.146	0.018	1
Dip2b	0.00032751	0.302558	0.936	0.667	1
Znfx1	0.000328717	-0.151372	0.38	0.167	1
Gclc	0.000331561	0.214262	0.544	0.263	1
Ptbp3	0.000334804	0.188924	0.947	0.684	1
Mapk1ip1l	0.000336223	-0.261623	0.62	0.307	1
Trappc5	0.000338316	0.274663	0.322	0.132	1
Fbxl17	0.000339344	0.197594	0.901	0.623	1
Idi1	0.000342979	0.247309	0.292	0.105	1
Cramp1l	0.000343366	0.152858	0.497	0.246	1
Rpl13	0.000344939	-0.493877	0.994	0.965	1
Cyth2	0.000346863	-0.199532	0.304	0.105	1
Grk3	0.000347601	0.196286	0.415	0.193	1
Trp53inp1	0.00035138	0.176424	0.281	0.096	1
Opa1	0.000353603	0.229356	0.48	0.228	1
Eif5a	0.000358855	0.163247	0.924	0.579	1
Slc35c1	0.000359832	0.157761	0.181	0.035	1
Nedd9	0.000364323	0.350049	0.965	0.746	1
Tns3	0.000365621	0.197148	0.205	0.053	1
Slc35a3	0.000367012	0.162427	0.368	0.158	1
Ncf4	0.000370301	0.215494	0.439	0.219	1
Pde7b	0.000382048	0.240931	0.123	0.009	1
Fbxl2	0.000388165	0.213153	0.234	0.07	1
Slc30a5	0.000389893	0.22189	0.398	0.175	1
Lmnb1	0.000393196	-0.247747	0.444	0.202	1
Plek	0.000393251	0.226313	0.959	0.789	1
Sod1	0.000397746	-0.187114	0.649	0.325	1
Fdft1	0.000398424	0.166743	0.263	0.088	1
Rpl10a	0.000406136	-0.629386	0.988	0.868	1
Map1s	0.000406271	0.178728	0.24	0.07	1
Psma7	0.000418366	0.178158	0.877	0.518	1
Incenp	0.000421767	0.174101	0.199	0.053	1
Fbxw4	0.000433979	-0.209081	0.526	0.246	1
Armc1	0.000437772	0.155098	0.327	0.132	1
Timm10	0.000438821	0.179574	0.38	0.175	1
Oas3	0.000445139	0.156752	0.175	0.035	1
Nr6a1	0.000449201	-0.154074	0.485	0.228	1
Rapgef2	0.000449614	0.169554	0.573	0.307	1
Clp1	0.00045074	0.203235	0.205	0.053	1
Haus8	0.000452674	0.171173	0.357	0.158	1
Srm	0.000456459	0.165638	0.292	0.114	1
Kcmf1	0.000459145	-0.224618	0.807	0.447	1
Ssrp1	0.000460964	0.164339	0.491	0.246	1
Prdx4	0.000466504	0.151633	0.333	0.132	1
Srsf6	0.000472265	-0.19945	0.725	0.421	1
Mindy2	0.000473574	0.150917	0.614	0.316	1
Btf3	0.000482083	0.263372	0.906	0.544	1
Txndc12	0.00048914	-0.196986	0.351	0.14	1
Upf3a	0.000491726	0.15282	0.316	0.123	1
Lipo3	0.000509478	0.202507	0.24	0.07	1
Krt79	0.000516777	0.214189	0.702	0.412	1
D8Ertd738e	0.000521623	-0.177938	0.877	0.491	1
Prkg1	0.000525314	-0.811122	0.023	0.123	1
Trappc3	0.000525986	0.157415	0.427	0.193	1
Zbtb4	0.000540474	0.177798	0.52	0.263	1
Acaa1b	0.000544902	0.152771	0.567	0.325	1
Cul3	0.000548961	-0.221554	0.795	0.465	1
Impa2	0.000554534	0.155496	0.357	0.149	1
Sgcb	0.00056095	0.162823	0.17	0.035	1
Med8	0.00056103	0.178202	0.468	0.254	1
Snx7	0.000563668	0.179292	0.292	0.114	1
Sc5d	0.000575698	0.16674	0.216	0.061	1
Rps20	0.000580926	-0.405473	0.994	0.939	1
Ksr2	0.000588913	0.314798	0.234	0.079	1
Arf2	0.000600712	0.15075	0.444	0.228	1
Rpl18a	0.000604961	-0.592119	0.971	0.851	1
Ltc4s	0.000609173	0.230405	0.877	0.518	1
Pbx1	0.000612101	0.322729	0.725	0.482	1
Flt1	0.000612311	0.195687	0.819	0.518	1
Kctd6	0.000626327	0.182758	0.175	0.044	1
Fosl1	0.000628328	0.154922	0.135	0.018	1
Psma3	0.000635733	0.189239	0.871	0.561	1
Cct8	0.000640065	-0.162793	0.778	0.43	1
Klhl21	0.000650396	0.221873	0.246	0.079	1
Gpr160	0.000652939	0.182519	0.287	0.105	1
Igfbp4	0.000655852	-0.602814	0.029	0.132	1
Chd1	0.000658122	-0.192153	0.725	0.377	1
Zfp622	0.000660135	0.157216	0.433	0.219	1
Fam204a	0.000667879	-0.231188	0.392	0.167	1
Klf10	0.000667944	0.245162	0.62	0.325	1
1190005I06Rik	0.000676371	0.179489	0.433	0.211	1
Trim12c	0.000682956	-0.211931	0.421	0.193	1
Cd79a	0.000686776	-1.1988	0.076	0.202	1
Cdk4	0.000686804	0.207274	0.357	0.158	1
Frmd8	0.000688862	0.182741	0.292	0.114	1
Utp11	0.000708728	-0.253992	0.374	0.158	1
Ercc6	0.000710015	0.151758	0.351	0.158	1
Zcchc8	0.000710486	0.151008	0.427	0.211	1
Atl3	0.000714408	-0.152249	0.561	0.289	1
Dhdds	0.00072364	-0.216282	0.415	0.175	1
Raph1	0.000764642	0.194099	0.24	0.079	1
H2-Aa	0.000765604	0.442981	0.667	0.421	1
Atp5e	0.000768584	0.20477	0.942	0.623	1
1810058I24Rik	0.000779327	-0.153633	0.673	0.36	1
Cmss1	0.000784714	-1.10426	0.895	0.737	1
Ghitm	0.000788996	-0.19306	0.731	0.412	1
Smpd1	0.000790185	0.156067	0.205	0.061	1
Gnpda1	0.000791859	0.194524	0.298	0.114	1
Fabp4	0.000798436	0.447653	0.503	0.263	1
Pmvk	0.000800931	0.178265	0.409	0.202	1
Far1	0.000816585	-0.27729	0.76	0.43	1
Sass6	0.000816755	0.276659	0.164	0.035	1
Dtymk	0.000818947	0.156255	0.415	0.193	1
Fbxo6	0.000822257	0.174784	0.368	0.158	1
Syk	0.000834782	0.187402	0.959	0.632	1
Eef1aknmt	0.000836689	0.167093	0.164	0.035	1
Arsg	0.000846216	0.152142	0.222	0.07	1
Mtf2	0.00084736	0.214104	0.439	0.228	1
Xlr	0.000849003	0.227395	0.269	0.105	1
Zfand2b	0.000849174	0.193431	0.234	0.079	1
Cntln	0.000857547	0.156563	0.322	0.132	1
H2-Ob	0.000861275	-0.723674	0.047	0.158	1
Pik3ap1	0.000862151	0.346703	0.947	0.693	1
C9orf72	0.000863143	-0.178157	0.398	0.175	1
Cnot3	0.000863975	0.158511	0.409	0.193	1
Psmc3	0.00087479	-0.18099	0.69	0.377	1
Mtmr10	0.000876898	0.222868	0.292	0.114	1
Pcm1	0.000893783	-0.236478	0.614	0.325	1
Rps27	0.000895594	-0.492545	0.982	0.842	1
Fut8	0.00092578	0.191975	0.287	0.114	1
Galnt2	0.000925937	-0.185807	0.392	0.167	1
Bcl2l11	0.000927793	0.217166	0.673	0.386	1
Pop7	0.000928923	0.150222	0.316	0.132	1
Cacna1e	0.000939635	-0.819429	0.018	0.105	1
Mthfd1	0.000952141	-0.20494	0.287	0.105	1
Nop56	0.00095763	-0.191651	0.468	0.228	1
Fbxw8	0.000962606	-0.159305	0.398	0.175	1
Commd10	0.000966842	-0.210406	0.345	0.149	1
Grk2	0.000983671	-0.171557	0.784	0.439	1
Dhx33	0.000991771	0.152245	0.17	0.044	1
Atp2b4	0.000992866	0.158644	0.281	0.105	1
Actl6a	0.00099791	-0.193667	0.38	0.167	1
Timm17a	0.00100519	-0.176382	0.433	0.202	1
Tmem140	0.00100874	-0.153021	0.398	0.184	1
Cxxc5	0.0010189	-0.254698	0.018	0.105	1
Atxn1	0.00103875	0.290721	0.971	0.693	1
Hikeshi	0.0010499	0.187168	0.292	0.114	1
Pip4k2c	0.00106242	0.156032	0.368	0.175	1
Mkln1	0.00107088	-0.17101	0.784	0.456	1
Tmx3	0.00107218	-0.212082	0.567	0.281	1
Msto1	0.00107524	0.221584	0.129	0.018	1
Sec23a	0.00108097	0.195068	0.246	0.096	1
Nudc	0.00108108	-0.2283	0.491	0.246	1
Apmap	0.00108532	0.179345	0.257	0.096	1
Ankrd13a	0.00109139	-0.155078	0.561	0.281	1
Cmtm6	0.00111258	0.207973	0.392	0.193	1
Ifnar2	0.00111495	-0.19523	0.591	0.316	1
Sap30	0.00114315	0.178337	0.24	0.088	1
Inpp4b	0.00114451	-1.22908	0.175	0.316	1
Arl6ip1	0.0011472	0.20532	0.936	0.605	1
Ilf3	0.0011847	-0.174009	0.532	0.263	1
Diaph1	0.00126418	0.226415	0.959	0.711	1
Sowahc	0.0012678	0.202915	0.351	0.158	1
Sftpc	0.00130241	-1.47277	0.24	0.36	1
Osbpl8	0.00131632	0.350002	0.86	0.632	1
Cxcl14	0.00134198	0.223751	0.17	0.044	1
Rps5	0.00134282	-0.470037	0.982	0.877	1
Aup1	0.00136843	-0.256299	0.544	0.263	1
Ear1	0.00137118	0.184582	0.825	0.518	1
Crem	0.0013731	-0.173455	0.602	0.289	1
Pam16	0.00142228	-0.150266	0.409	0.193	1
Zc3h3	0.0014264	0.18149	0.298	0.123	1
Strn	0.00142793	-0.283539	0.538	0.289	1
Mrpl37	0.00144048	0.208292	0.216	0.07	1
Mctp1	0.00144366	0.178426	0.942	0.623	1
Mrpl48	0.00144858	0.183439	0.404	0.202	1
Cd33	0.00145653	-0.216388	0.497	0.246	1
Cebpzos	0.00145887	0.158767	0.263	0.105	1
Pclaf	0.0014617	0.245696	0.123	0.018	1
AI467606	0.00147913	0.154099	0.251	0.096	1
Rab24	0.00148213	-0.168834	0.409	0.202	1
Selenoi	0.00152167	0.156221	0.234	0.088	1
Stk38l	0.00153396	-0.346081	0.333	0.14	1
Fam135a	0.00154502	0.16561	0.152	0.035	1
Psat1	0.00155206	0.168106	0.14	0.026	1
Vbp1	0.00155559	-0.203116	0.333	0.149	1
Zfp385a	0.00155734	-0.19164	0.287	0.114	1
Trib2	0.00158869	-0.497807	0.035	0.132	1
Svil	0.00160371	0.290339	0.93	0.614	1
Trim56	0.00160892	-0.179458	0.263	0.096	1
Pde4d	0.00162428	0.244095	0.953	0.649	1
Gpr55	0.00162794	0.20165	0.251	0.096	1
Icam1	0.00166142	-0.202001	0.45	0.228	1
Vps4b	0.0016715	-0.19598	0.713	0.395	1
Clta	0.00168091	0.173509	0.953	0.658	1
Tbrg1	0.00169075	-0.199852	0.667	0.368	1
Eif2a	0.00170581	-0.266614	0.462	0.228	1
Mtmr2	0.00171636	0.155466	0.351	0.167	1
Ilk	0.00174117	-0.194302	0.485	0.254	1
Chtop	0.00176861	-0.262559	0.538	0.281	1
Zfp369	0.00176983	0.27654	0.164	0.044	1
Ube2e3	0.00177716	0.157994	0.327	0.149	1
Ighm	0.00178813	-1.32395	0.181	0.307	1
Bank1	0.00180613	-1.55114	0.094	0.211	1
Churc1	0.00183181	-0.154141	0.374	0.167	1
Ilf2	0.00185563	0.218015	0.316	0.149	1
Rps6kb1	0.00187233	-0.162551	0.637	0.342	1
Rbm17	0.00187314	0.176454	0.351	0.175	1
Ociad1	0.0018732	-0.227196	0.585	0.307	1
Mrpl16	0.00188103	0.189127	0.292	0.132	1
Gm26917	0.00190303	-2.00727	0.836	0.728	1
Tecpr1	0.00193713	-0.200245	0.462	0.237	1
Ccm2	0.00194178	-0.220012	0.561	0.298	1
Phgdh	0.0019822	-0.194555	0.602	0.351	1
Yeats4	0.00198396	-0.242875	0.702	0.368	1
Ccdc47	0.00199608	0.159953	0.439	0.237	1
Cd55	0.00200196	-0.692098	0.058	0.167	1
Amd1	0.00203304	0.180557	0.392	0.193	1
Rasgrp2	0.00203732	-0.748709	0.129	0.254	1
Kctd12b	0.00211384	0.153332	0.386	0.202	1
Trafd1	0.00212265	-0.250105	0.538	0.289	1
Diaph3	0.00213011	0.153341	0.251	0.096	1
Ccdc162	0.00213789	0.409115	0.216	0.079	1
Fgfr1op2	0.00213859	-0.196851	0.725	0.421	1
Cog3	0.00214506	0.170009	0.333	0.158	1
Chmp1b	0.0022445	-0.156472	0.275	0.114	1
Tuba4a	0.00227292	0.155665	0.509	0.281	1
H2-K1	0.00227529	0.460228	0.988	0.807	1
Adamts2	0.00229203	0.15217	0.287	0.123	1
Tmem123	0.00231237	-0.189403	0.526	0.281	1
Cdc37l1	0.00232131	-0.265761	0.456	0.228	1
Pcyt1a	0.00233073	-0.188185	0.509	0.263	1
Fmr1	0.00233455	-0.226816	0.462	0.246	1
Ddx60	0.00236513	0.193929	0.257	0.105	1
Rps19	0.00237129	-0.530391	0.982	0.895	1
Fam129a	0.00239919	0.218635	0.895	0.596	1
Gins2	0.00244699	0.203918	0.146	0.035	1
Rictor	0.00249779	-0.244223	0.544	0.289	1
Ambra1	0.00252845	-0.15938	0.731	0.421	1
Rpl7	0.00254643	-0.319935	0.971	0.798	1
H3f3b	0.00256417	0.195234	0.982	0.825	1
Stx16	0.00256597	-0.252901	0.497	0.246	1
R3hdm1	0.00258428	-0.165503	0.632	0.351	1
Rpl11	0.00261722	-0.400233	0.971	0.877	1
Rpl27a	0.00261917	-0.395728	0.988	0.886	1
Maml2	0.00263549	-0.237899	0.825	0.5	1
Pdha1	0.00263991	-0.17013	0.38	0.184	1
H2-Ab1	0.00265433	0.423089	0.725	0.482	1
Cd19	0.0026841	-0.958492	0.07	0.175	1
Ccl4	0.00272096	-0.501452	0.199	0.061	1
Tnip2	0.00276604	0.164432	0.292	0.132	1
Snx12	0.00277731	-0.179599	0.491	0.254	1
Pstpip2	0.00279225	0.359431	0.596	0.368	1
Banf1	0.00285203	-0.221076	0.52	0.263	1
Raf1	0.00285626	-0.198778	0.637	0.386	1
2310009B15Rik	0.00286108	0.188017	0.146	0.035	1
Igflr1	0.00286603	-0.253422	0.433	0.219	1
Atp9b	0.00289263	-0.28374	0.702	0.421	1
Slc7a6os	0.002893	-0.157991	0.246	0.096	1
5430427O19Rik	0.00292273	-0.192186	0.234	0.088	1
Cox7c	0.00292294	0.27168	0.942	0.64	1
Gm21188	0.00295061	0.163827	0.175	0.053	1
Arfip1	0.00305881	0.151857	0.251	0.105	1
Ubtd2	0.00305881	0.155565	0.251	0.105	1
Galnt1	0.00307279	-0.219774	0.567	0.316	1
Rab29	0.00309009	-0.199604	0.404	0.202	1
Mbtps1	0.00309557	0.195228	0.363	0.184	1
Atg4c	0.00310001	0.191966	0.409	0.211	1
Egfem1	0.00312791	0.543463	0.257	0.114	1
H2-Q6	0.00319624	-0.465009	0.515	0.289	1
Ptgr1	0.00326176	0.151086	0.187	0.061	1
Rps18	0.00328998	-0.495119	0.977	0.842	1
Sbno2	0.00329098	-0.320921	0.661	0.386	1
Arnt	0.00330756	-0.21602	0.532	0.263	1
Cped1	0.00331859	0.162297	0.503	0.289	1
Cpm	0.0033384	-0.80854	0.064	0.167	1
E230029C05Rik	0.00341155	0.176531	0.281	0.123	1
Ssh2	0.00345076	-0.706466	0.848	0.711	1
Ebf1	0.00348662	-1.7678	0.158	0.272	1
Hspd1	0.00356469	-0.384863	0.801	0.474	1
Anapc5	0.00359942	-0.159914	0.596	0.342	1
Gimap4	0.00361766	-1.12915	0.14	0.254	1
Ddx21	0.00366852	-0.224773	0.696	0.404	1
Zfp106	0.00367663	-0.198368	0.743	0.412	1
Gimap9	0.00368633	-0.388654	0.035	0.123	1
Gm26542	0.00381422	0.162662	0.497	0.281	1
Cd79b	0.00388611	-0.538913	0.035	0.123	1
Itpr3	0.00389619	-0.467148	0.041	0.132	1
Pik3ca	0.00392448	-0.359688	0.585	0.342	1
Slc38a1	0.00401231	-0.171439	0.643	0.386	1
Ifitm10	0.00402282	-0.60572	0.38	0.202	1
Phlpp1	0.00402957	-0.242574	0.667	0.386	1
Cdkn1b	0.00403724	-0.189506	0.45	0.219	1
Ammecr1l	0.00407619	-0.277296	0.456	0.228	1
Vps26b	0.0041264	0.156488	0.222	0.088	1
Rps9	0.00415683	-0.313722	1	0.921	1
Fxyd5	0.0041592	0.227395	0.953	0.711	1
Rlim	0.00418422	-0.231989	0.667	0.412	1
Prpf8	0.00419672	-0.233138	0.409	0.202	1
Atg2a	0.0041996	-0.201218	0.55	0.316	1
Acvr1b	0.00420565	0.167559	0.374	0.193	1
Diaph2	0.00422539	0.162743	0.959	0.719	1
Cytip	0.00422831	0.226812	0.942	0.711	1
Zswim8	0.00446029	-0.177834	0.433	0.219	1
Itfg1	0.00453175	-0.153193	0.491	0.254	1
Ctdp1	0.00456949	-0.166236	0.374	0.175	1
Trnau1ap	0.00460934	-0.210661	0.462	0.246	1
Mre11a	0.00467077	0.156297	0.292	0.132	1
Midn	0.00469319	-0.194355	0.456	0.246	1
Shoc2	0.00470433	-0.280298	0.591	0.333	1
Sema3e	0.00471492	0.24037	0.439	0.246	1
Zfp654	0.00477182	-0.226557	0.427	0.228	1
Nedd8	0.0048267	-0.194797	0.865	0.509	1
Taf1	0.00483045	0.158005	0.48	0.263	1
Tpk1	0.00487142	0.175947	0.374	0.211	1
Tipin	0.00490325	0.189561	0.164	0.053	1
Trim29	0.00499218	-0.239362	0.596	0.342	1
Ppp1r16b	0.00499983	-1.19072	0.222	0.325	1
Slc30a9	0.0050257	-0.234452	0.462	0.237	1
Naxd	0.00510249	-0.216505	0.386	0.202	1
Gpr141	0.005133	0.176924	0.222	0.088	1
Prkaca	0.00513952	-0.163428	0.263	0.114	1
Herc6	0.00515571	-0.188494	0.322	0.158	1
Fnbp4	0.00518603	-0.217487	0.55	0.281	1
Atraid	0.00521972	0.156355	0.468	0.281	1
Vhl	0.0052621	-0.161054	0.234	0.096	1
Rasal2	0.00526845	-0.186568	0.368	0.193	1
Tardbp	0.00529788	-0.212258	0.579	0.333	1
Mllt6	0.00530792	-0.314973	0.263	0.114	1
Chd5	0.00547771	-0.162829	0.181	0.061	1
N4bp1	0.00548228	-0.30037	0.789	0.474	1
Klf9	0.0055386	-0.167799	0.38	0.193	1
Trak1	0.005608	-0.199166	0.608	0.351	1
Gm26802	0.00568032	0.162313	0.175	0.061	1
Rab3il1	0.00568075	-0.159653	0.374	0.184	1
Retreg1	0.00568591	-0.154285	0.801	0.5	1
Smu1	0.00576945	-0.210342	0.433	0.246	1
Gm4951	0.00581758	0.180138	0.152	0.044	1
Prdx6	0.00584129	-0.576618	0.62	0.333	1
Gzmb	0.00586752	0.321034	0.117	0.026	1
Snrpg	0.00586981	0.166008	0.889	0.526	1
Mob4	0.00595132	-0.34001	0.608	0.342	1
Smad4	0.00595838	-0.224048	0.561	0.333	1
Rnf111	0.00596258	-0.187591	0.667	0.386	1
Fam114a1	0.00606369	-0.191988	0.152	0.044	1
Prkcb	0.00610416	-1.23583	0.181	0.289	1
Cd74	0.00620022	0.579855	0.842	0.667	1
Rrp1	0.00622544	-0.231335	0.655	0.377	1
Spaca9	0.00631598	0.276415	0.146	0.044	1
Eri1	0.00632886	-0.331133	0.462	0.246	1
Klra2	0.0063494	-0.17775	0.667	0.377	1
Ranbp10	0.00641268	-0.38083	0.363	0.184	1
Rnf146	0.00642976	-0.28022	0.374	0.193	1
Phf6	0.00648693	0.228459	0.287	0.14	1
Ablim1	0.00649599	-0.939878	0.193	0.307	1
Itm2b	0.0065086	0.165149	0.947	0.702	1
Fbxo33	0.00652862	-0.161671	0.386	0.211	1
Scd2	0.00654068	0.212777	0.327	0.175	1
Atad2b	0.00669801	-0.386434	0.591	0.333	1
Plec	0.00670579	-0.308725	0.731	0.421	1
Cxcr5	0.00670805	-0.396774	0.029	0.105	1
Cdc37	0.00674287	-0.243935	0.661	0.377	1
Atp2a3	0.00676405	-0.700575	0.064	0.158	1
Pdcd10	0.00679123	-0.185676	0.749	0.447	1
Acap1	0.00681544	-0.950755	0.135	0.237	1
Ilkap	0.00700543	-0.160028	0.415	0.228	1
Ralgapb	0.00701086	0.176814	0.427	0.237	1
Lypla1	0.00706104	-0.155948	0.398	0.219	1
Slc39a6	0.00709294	0.172373	0.211	0.088	1
Togaram1	0.00710905	-0.223286	0.433	0.219	1
Blnk	0.00714805	-0.589865	0.047	0.132	1
Mast4	0.00720501	-0.469633	0.035	0.114	1
Rbm22	0.00720658	-0.184908	0.421	0.228	1
Ranbp1	0.00721842	-0.333067	0.754	0.465	1
Srsf7	0.0072315	-0.155307	0.632	0.36	1
Angptl4	0.00723466	-0.164432	0.485	0.272	1
Tra2b	0.00726966	-0.184706	0.836	0.474	1
Myo10	0.00730943	-0.373983	0.029	0.105	1
Prrc2b	0.00744856	-0.341242	0.673	0.368	1
Dock1	0.0074999	-0.232831	0.713	0.412	1
Fau	0.00751645	-0.26959	0.994	0.956	1
Zeb1	0.00757457	-1.04196	0.439	0.491	1
Jund	0.0076884	-0.718668	0.936	0.781	1
Syap1	0.0077318	-0.306659	0.398	0.211	1
Arhgap15	0.00776495	-1.44543	0.626	0.614	1
Snx9	0.00780704	-0.174406	0.637	0.368	1
Mark3	0.0079777	-0.301474	0.637	0.377	1
Abcf2	0.00814188	-0.175388	0.392	0.202	1
Rnf213	0.00831113	-0.159288	0.439	0.254	1
Atp5o	0.00831201	-0.218174	0.749	0.447	1
Vps13c	0.00834382	-0.154705	0.632	0.377	1
Cks2	0.00845831	-0.285699	0.404	0.211	1
Camk2d	0.0085399	0.214461	0.953	0.737	1
Kif16b	0.00855133	-0.18693	0.544	0.298	1
Oxct1	0.00856239	-0.274982	0.544	0.316	1
Gm17749	0.00860788	-0.257848	0.187	0.07	1
Cebpz	0.00862005	-0.169826	0.608	0.36	1
Trpc4ap	0.00868054	-0.201187	0.702	0.404	1
Scamp3	0.00873347	-0.240705	0.427	0.237	1
Cmas	0.0087528	-0.157542	0.491	0.272	1
Relb	0.00875371	-0.243073	0.45	0.246	1
Tnfaip8l2	0.00887755	-0.198454	0.497	0.281	1
Ddx27	0.00890493	-0.177398	0.333	0.167	1
Lfng	0.00893351	-0.217859	0.404	0.219	1
Gatad2a	0.00894249	-0.365207	0.731	0.412	1
N4bp2l2	0.00897426	-0.209963	0.632	0.377	1
Rps16	0.00901258	-0.375186	0.994	0.886	1
Ripor2	0.00901837	-1.2063	0.199	0.289	1
Nifk	0.00902208	-0.179595	0.292	0.14	1
Gm29282	0.0090279	0.158052	0.152	0.053	1
Mfn1	0.00904609	-0.191551	0.24	0.105	1
Rnf138	0.00909765	-0.224815	0.38	0.193	1
Cep350	0.00918197	-0.197227	0.789	0.474	1
Pygl	0.00918759	-0.18887	0.789	0.5	1
Nmt1	0.00924315	-0.236626	0.708	0.439	1
St6galnac4	0.00924804	-0.151416	0.216	0.088	1
Gimap3	0.00928675	-1.13201	0.187	0.289	1
Dcaf8	0.00932004	-0.248479	0.462	0.254	1
Usp34	0.00932068	-0.247588	0.854	0.535	1
Zfp91	0.00932744	-0.215289	0.754	0.456	1
Cept1	0.00940667	-0.193021	0.55	0.316	1
Nfkb2	0.0095638	-0.212913	0.351	0.175	1
Ssna1	0.00966258	-0.178247	0.497	0.263	1
Srsf10	0.00967271	-0.263184	0.632	0.36	1
Fbxo38	0.00969044	-0.152625	0.48	0.263	1
Xpo6	0.00969364	-0.154255	0.532	0.298	1
Cryl1	0.00974537	-0.229718	0.386	0.211	1
Xaf1	0.00982814	-0.216094	0.205	0.079	1
Abcb7	0.00984962	-0.171339	0.485	0.281	1
Nfyc	0.00988367	-0.224872	0.515	0.298	1
Tnrc6a	0.0100285	-0.2619	0.643	0.368	1
Peak1	0.0100308	-1.03291	0.462	0.509	1
Apba1	0.0100521	-0.167009	0.45	0.246	1
Snhg1	0.0100949	-0.27963	0.427	0.228	1
Mafk	0.0101018	-0.234694	0.333	0.167	1
Hcst	0.0101188	-0.173974	0.602	0.333	1
Cdc123	0.0101209	-0.176077	0.462	0.246	1
Ergic3	0.0101666	-0.215595	0.515	0.298	1
Rabgap1	0.0101883	-0.232577	0.415	0.237	1
Rpl12	0.0103009	-0.686589	0.942	0.746	1
Rb1cc1	0.0103554	-0.303223	0.661	0.377	1
Rbm5	0.0103558	-0.178863	0.69	0.412	1
Usp6nl	0.0104382	-0.256968	0.55	0.325	1
Brd9	0.0104524	0.175166	0.456	0.272	1
Ccr7	0.010467	-0.689337	0.129	0.228	1
Nfic	0.0104722	-0.410355	0.327	0.158	1
Iars	0.0105765	-0.258775	0.363	0.175	1
Tcf25	0.0105956	-0.21356	0.918	0.588	1
Otulin	0.010634	-0.17344	0.637	0.395	1
Cdk5	0.0106781	-0.235162	0.205	0.088	1
Mbd3	0.0106931	0.197877	0.485	0.298	1
Ash1l	0.0106951	-0.268874	0.86	0.491	1
Lemd3	0.0107342	-0.167343	0.439	0.246	1
Sf3b2	0.0108515	-0.268857	0.871	0.535	1
Ugdh	0.0108556	-0.17858	0.31	0.158	1
Klc1	0.0109501	-0.198834	0.538	0.298	1
Supt20	0.0110496	-0.201064	0.409	0.219	1
Dok3	0.0110909	-0.198569	0.602	0.36	1
Tppp3	0.0111266	-0.154187	0.62	0.368	1
Senp6	0.0111277	-0.204889	0.754	0.43	1
Mllt10	0.0111282	-0.370318	0.801	0.5	1
Pcf11	0.0113021	-0.175676	0.637	0.368	1
Prkrip1	0.0113768	-0.153554	0.263	0.123	1
Wfdc10	0.011392	0.151652	0.246	0.114	1
Gm7072	0.0114713	-0.1665	0.234	0.105	1
Tusc3	0.0114758	-0.435592	0.567	0.333	1
Rpl18	0.0115495	-0.311655	0.977	0.825	1
Runx1	0.0116317	0.17882	0.988	0.772	1
Ank2	0.0117357	0.159504	0.152	0.053	1
Usp31	0.0118968	-0.257224	0.24	0.105	1
Cav1	0.0119505	-0.275305	0.246	0.105	1
Acvr2a	0.0119519	-0.418067	0.298	0.149	1
Nup98	0.0120232	-0.198867	0.702	0.412	1
Zfp638	0.0120799	-0.193238	0.778	0.465	1
Entr1	0.0120923	-0.17275	0.444	0.237	1
Chm	0.0121271	-0.244173	0.474	0.272	1
Zfp598	0.0122074	-0.24126	0.222	0.096	1
Rela	0.0122552	-0.361865	0.48	0.272	1
Wbp1l	0.0123008	-0.266795	0.515	0.298	1
Vps52	0.0123084	-0.155877	0.275	0.132	1
Stub1	0.0124303	-0.326399	0.567	0.307	1
Zfp831	0.012441	-0.451066	0.053	0.132	1
Rybp	0.0124844	-0.259047	0.515	0.289	1
[truncated: 1,773 more rows]

## Sheet: 1.2 DEGs IMs CtlPR8 vs AbxPR8
Supplemental Table 1.2. Differentially expressed genes (DEGs) between control and VNAM conditions in interstitial macrophages of murine lungs 10 days after PR8 infection.
Gene symbol	p_val	avg_log2FC (Control vs. VNAM)	pct.1 (Control)	pct.2 (VNAM)	p_val_adj
Fth1	1.31956e-13	1.29277	0.996	0.957	4.26019e-09
Rgs1	5.52336e-12	1.65132	0.88	0.34	1.78322e-07
Ftl1	1.15786e-10	1.07304	0.993	0.936	3.73814e-06
Apoe	1.72076e-10	1.922	0.898	0.617	5.55547e-06
Ccrl2	3.26247e-10	0.712177	0.752	0.255	1.05329e-05
Lamp1	7.66296e-10	0.990053	0.982	0.745	2.47399e-05
Cebpb	7.7024e-10	0.892785	0.96	0.553	2.48672e-05
Nlrp3	9.04755e-10	0.995061	0.828	0.234	2.921e-05
Cd93	2.28485e-09	0.864394	0.547	0.064	7.37664e-05
Gngt2	4.49811e-09	0.800247	0.836	0.362	0.000145222
Rnf149	1.48557e-08	1.05095	0.916	0.532	0.000479615
Lyz2	1.97602e-08	0.980766	0.982	0.766	0.000637957
Ctsd	2.01721e-08	1.47837	0.964	0.723	0.000651256
B2m	2.02913e-08	0.373992	0.993	0.936	0.000655105
Ctsa	2.43474e-08	0.854222	0.931	0.532	0.000786056
Hnrnpll	2.69851e-08	0.846667	0.734	0.298	0.000871213
Mapkapk3	2.99601e-08	0.689733	0.759	0.298	0.000967262
Nfil3	3.17905e-08	0.824981	0.755	0.298	0.00102635
Tpd52	3.21623e-08	0.947748	0.938	0.723	0.00103836
Trem2	3.31068e-08	1.0227	0.723	0.255	0.00106885
Gadd45b	3.32848e-08	0.851543	0.821	0.362	0.0010746
Ndel1	3.46678e-08	0.474761	0.872	0.489	0.00111925
Acp5	5.27688e-08	0.199395	0.675	0.234	0.00170364
Plin2	1.01653e-07	1.09458	0.927	0.574	0.00328185
Txn1	1.11365e-07	0.793356	0.901	0.489	0.00359541
Akr1a1	1.36621e-07	0.667348	0.931	0.574	0.00441082
Lipa	1.54798e-07	0.71957	0.81	0.34	0.00499765
Lrpap1	2.14863e-07	0.438902	0.708	0.277	0.00693686
Tiparp	2.32402e-07	0.672601	0.869	0.468	0.00750311
Vegfa	3.1944e-07	0.974132	0.464	0.043	0.0103131
Slamf7	3.60916e-07	0.571152	0.905	0.426	0.0116522
Fos	3.8034e-07	0.908928	0.956	0.681	0.0122793
Gapdh	3.96989e-07	0.868519	0.953	0.66	0.0128168
Cndp2	4.19247e-07	0.650329	0.81	0.383	0.0135354
Cd300c2	4.49045e-07	0.732711	0.836	0.426	0.0144974
Rasgef1b	4.72515e-07	0.733841	0.894	0.468	0.0152552
Ern1	6.2865e-07	1.18697	0.843	0.511	0.020296
Sqstm1	6.72816e-07	0.842932	0.898	0.532	0.0217219
Apoc2	6.88834e-07	0.781847	0.507	0.106	0.022239
Socs3	7.41698e-07	0.72551	0.73	0.298	0.0239457
Ets2	8.47103e-07	0.563261	0.818	0.383	0.0273487
Hsbp1	1.24915e-06	0.472653	0.69	0.298	0.0403288
Rnf130	1.2562e-06	0.666401	0.715	0.298	0.0405564
Snx10	1.33701e-06	0.358016	0.741	0.298	0.0431654
Nr4a2	1.4179e-06	0.732738	0.792	0.362	0.0457769
Gde1	1.49099e-06	0.713691	0.639	0.277	0.0481367
Zfp36	1.56944e-06	0.646199	0.909	0.532	0.0506692
Arl15	1.60628e-06	0.812948	0.792	0.34	0.0518587
Man2a1	1.6642e-06	0.459819	0.938	0.532	0.0537286
Higd1a	1.68281e-06	0.4236	0.701	0.277	0.0543297
Cd68	1.802e-06	0.697222	0.861	0.489	0.0581777
H2-D1	1.88903e-06	0.58442	0.982	0.894	0.0609874
Itm2b	1.91042e-06	0.748079	0.964	0.851	0.0616779
Tnfsf12	2.01719e-06	0.51883	0.5	0.128	0.0651249
Arf1	2.05157e-06	0.351217	0.872	0.511	0.0662348
Ctsb	2.11708e-06	0.908826	0.993	0.957	0.0683498
Atp13a2	2.17357e-06	0.527176	0.661	0.234	0.0701736
Hebp1	2.36169e-06	0.438375	0.456	0.064	0.0762471
Lrmda	2.42931e-06	0.738845	0.964	0.702	0.0784302
Psma5	2.48018e-06	0.494653	0.639	0.255	0.0800725
Slc11a1	2.55884e-06	0.585578	0.715	0.277	0.0826123
Plek	2.57343e-06	0.873835	0.982	0.766	0.0830832
Litaf	2.5917e-06	0.599903	0.945	0.745	0.0836731
Osbpl3	2.93949e-06	0.451654	0.511	0.106	0.0949014
Thbs1	2.97791e-06	1.32467	0.522	0.149	0.0961419
Lhfpl2	3.02275e-06	0.657414	0.595	0.17	0.0975894
Gpd2	3.10976e-06	0.647925	0.781	0.383	0.100398
Tmed5	3.55509e-06	0.495734	0.821	0.426	0.114776
Gab1	3.63649e-06	1.15793	0.631	0.213	0.117404
Atg3	4.17324e-06	0.529385	0.664	0.277	0.134733
Capns1	4.18235e-06	0.528605	0.799	0.447	0.135027
Tgm2	4.20272e-06	0.805924	0.796	0.383	0.135685
Nus1	4.39861e-06	0.532007	0.555	0.191	0.142009
Ifi27	4.72599e-06	0.484599	0.58	0.213	0.152578
Commd1	4.80168e-06	0.363248	0.489	0.128	0.155022
Eepd1	4.93668e-06	0.550689	0.697	0.319	0.159381
Ms4a7	5.07042e-06	0.932657	0.821	0.447	0.163699
Snx24	5.13035e-06	0.848928	0.777	0.362	0.165633
Leprotl1	5.2014e-06	0.496777	0.62	0.234	0.167927
Ric1	5.22823e-06	0.450953	0.799	0.34	0.168793
Tcf7l2	5.49949e-06	0.419818	0.759	0.34	0.177551
C1qc	5.6317e-06	0.959241	0.85	0.574	0.181819
Klf6	5.67247e-06	0.66836	0.967	0.787	0.183136
Yme1l1	5.9179e-06	0.405667	0.562	0.17	0.191059
Lamc1	7.1919e-06	0.645494	0.507	0.128	0.23219
Ppp2r1a	7.19677e-06	0.275977	0.631	0.234	0.232348
Lrrfip2	7.77653e-06	0.647754	0.792	0.383	0.251065
Ftl1-ps1	8.07985e-06	0.320453	0.456	0.085	0.260858
Prdx1	8.45075e-06	0.389645	0.934	0.681	0.272833
Cmc1	8.50148e-06	0.159062	0.551	0.191	0.27447
Cpd	9.0938e-06	0.474907	0.73	0.277	0.293593
Rnf19a	9.16996e-06	0.628436	0.62	0.255	0.296052
Ndufb1-ps	9.22019e-06	0.561683	0.854	0.532	0.297674
Rpl10-ps3	9.39285e-06	0.296146	0.343	0.021	0.303248
Atxn1	9.66526e-06	0.783886	0.777	0.426	0.312043
Tnfrsf1b	9.90547e-06	0.560293	0.861	0.447	0.319798
Hk2	9.97066e-06	0.794368	0.609	0.277	0.321903
Sem1	1.01407e-05	0.58201	0.938	0.596	0.327392
Mxd1	1.02296e-05	0.750126	0.712	0.34	0.330264
Creg1	1.02783e-05	0.258306	0.894	0.574	0.331835
Hexa	1.07985e-05	0.574615	0.931	0.638	0.34863
Osm	1.08368e-05	0.525174	0.628	0.234	0.349867
Itprid2	1.11083e-05	0.580226	0.675	0.277	0.358632
Lamtor5	1.14561e-05	0.457116	0.682	0.298	0.369859
Adgre1	1.14732e-05	0.513002	0.796	0.447	0.370411
Eea1	1.17815e-05	0.389904	0.828	0.447	0.380367
A430093F15Rik	1.20759e-05	0.430628	0.31	0	0.38987
Lgals1	1.25602e-05	0.575665	0.865	0.532	0.405508
Vapb	1.27011e-05	0.342165	0.628	0.234	0.410057
Mid1	1.38024e-05	0.724225	0.478	0.149	0.445609
Gzmb	1.40528e-05	0.71257	0.307	0	0.453693
Gusb	1.49736e-05	0.412447	0.81	0.447	0.483421
Hspa1b	1.5254e-05	1.29763	0.65	0.319	0.492477
Selenok	1.55893e-05	0.524651	0.898	0.511	0.503302
Efhd2	1.56575e-05	0.52898	0.971	0.66	0.505502
Tnfaip2	1.65041e-05	0.702201	0.686	0.319	0.532834
Lgals3	1.65529e-05	0.68914	0.971	0.745	0.534409
Myl12a	1.72198e-05	0.437034	0.818	0.468	0.555941
Cd82	1.73733e-05	0.47922	0.573	0.213	0.560895
Aldoa	1.74126e-05	0.436768	0.876	0.532	0.562166
Stx12	1.76897e-05	0.361581	0.635	0.255	0.571112
Uap1l1	1.81411e-05	0.460183	0.511	0.149	0.585687
C3ar1	1.87031e-05	0.389953	0.763	0.34	0.60383
AW112010	1.88078e-05	0.706611	0.85	0.574	0.607208
Mxi1	1.92056e-05	0.314129	0.755	0.362	0.620053
Stard3nl	1.92505e-05	0.413203	0.602	0.213	0.621501
Blvrb	1.97884e-05	0.167659	0.686	0.34	0.638868
Ttc19	2.03784e-05	0.52575	0.536	0.17	0.657915
Sgk1	2.06004e-05	0.542419	0.759	0.362	0.665085
Anxa1	2.06891e-05	0.340219	0.544	0.149	0.667949
Mylip	2.08447e-05	0.712345	0.599	0.213	0.672972
Abi3	2.08913e-05	0.353624	0.471	0.106	0.674477
Fkbp4	2.20114e-05	0.313348	0.398	0.064	0.710638
Lrp10	2.21366e-05	0.399304	0.65	0.255	0.71468
Hpse	2.24396e-05	0.439028	0.394	0.064	0.724463
Gng5	2.27275e-05	0.559038	0.934	0.617	0.733758
Hivep3	2.43358e-05	0.594666	0.701	0.298	0.785681
H2-T23	2.47407e-05	0.452482	0.828	0.468	0.798753
Clec4d	2.48171e-05	0.399909	0.664	0.277	0.801221
Tbc1d20	2.50109e-05	0.344664	0.496	0.149	0.807477
Pla2g4a	2.55008e-05	0.445172	0.46	0.106	0.823293
Rhob	2.70142e-05	0.478042	0.624	0.277	0.872152
Lrrc25	2.75262e-05	0.444581	0.595	0.234	0.888683
Tnfsf13	2.77354e-05	0.488896	0.526	0.149	0.895436
Cstb	2.87493e-05	0.408239	0.88	0.574	0.928172
Relb	2.87509e-05	0.515588	0.646	0.255	0.928223
Slc31a1	3.10715e-05	0.436091	0.46	0.128	1
Ankrd28	3.15103e-05	0.687136	0.577	0.213	1
Ccl5	3.24628e-05	1.75242	0.796	0.574	1
Bcl2a1b	3.26849e-05	0.407951	0.901	0.532	1
Gla	3.34345e-05	0.30805	0.606	0.255	1
Npc2	3.45083e-05	0.385007	0.985	0.872	1
Nrg1	3.53528e-05	1.68361	0.562	0.234	1
Hilpda	3.54588e-05	0.520403	0.434	0.106	1
Il2rb	3.68439e-05	0.497892	0.504	0.17	1
Ptpn12	3.74565e-05	0.642351	0.777	0.404	1
Lrch4	3.75975e-05	0.329464	0.489	0.149	1
Rac2	3.84917e-05	0.510083	0.825	0.468	1
Arhgdia	4.03583e-05	0.499907	0.891	0.553	1
Mrpl36	4.05573e-05	0.26351	0.471	0.149	1
Ndufv3	4.11988e-05	0.37093	0.755	0.34	1
Ier3	4.16085e-05	0.954553	0.766	0.447	1
Dennd4c	4.18821e-05	0.672274	0.73	0.426	1
Ugp2	4.21051e-05	0.249258	0.58	0.191	1
Scamp3	4.2121e-05	0.381139	0.485	0.17	1
Ccl3	4.35469e-05	0.336241	0.485	0.128	1
Calu	4.38208e-05	0.292756	0.445	0.106	1
Mrps21	4.52237e-05	0.392799	0.73	0.34	1
Atxn10	4.65429e-05	0.164902	0.606	0.191	1
Tmem106a	4.76796e-05	0.290082	0.693	0.298	1
Tlr2	4.77991e-05	0.511321	0.752	0.362	1
Rabgef1	4.82713e-05	0.286383	0.839	0.532	1
Atp5md	4.91697e-05	0.503629	0.839	0.511	1
Pygb	5.08869e-05	0.307231	0.394	0.085	1
Ube2n	5.11268e-05	0.425588	0.704	0.319	1
Smpdl3a	5.11735e-05	0.647352	0.682	0.34	1
Rora	5.13363e-05	1.06813	0.522	0.234	1
Slc49a4	5.31766e-05	0.551922	0.777	0.426	1
Rnasek	5.38482e-05	0.384962	0.792	0.468	1
Tln1	5.43949e-05	0.537527	0.876	0.553	1
Crot	5.48615e-05	0.217879	0.318	0.021	1
Zfand2a	5.51747e-05	0.564168	0.533	0.191	1
Sdcbp	5.54801e-05	0.551188	0.974	0.745	1
Glrx	5.55048e-05	0.368666	0.65	0.298	1
Slc25a5	5.56373e-05	0.44762	0.85	0.489	1
Ifrd1	5.59232e-05	0.26376	0.985	0.745	1
Ubb	5.76278e-05	0.661111	0.96	0.723	1
Plaur	5.91025e-05	0.706616	0.788	0.468	1
Gpr65	6.0379e-05	0.501556	0.584	0.277	1
Lgals3bp	6.07034e-05	0.516048	0.828	0.489	1
Gm44174	6.11828e-05	0.437348	0.27	0	1
Wfdc17	6.1609e-05	0.866055	0.839	0.511	1
Rcbtb2	6.36126e-05	0.160475	0.526	0.17	1
Pcnx	6.46559e-05	0.485029	0.672	0.298	1
Gns	6.47975e-05	0.356849	0.894	0.532	1
Cmip	6.65294e-05	0.450329	0.978	0.915	1
Dgkz	6.67155e-05	0.40717	0.788	0.404	1
Syngr1	6.72024e-05	0.553355	0.31	0.021	1
2024-03-02	6.75356e-05	0.330892	0.555	0.213	1
Spag9	6.78741e-05	0.5773	0.964	0.809	1
Gramd1b	6.79069e-05	0.478215	0.591	0.213	1
Soat1	6.84598e-05	0.468283	0.869	0.468	1
M6pr	6.96212e-05	0.519344	0.891	0.553	1
Cops9	7.16558e-05	0.293439	0.828	0.489	1
Hspa1a	7.18936e-05	0.867531	0.682	0.34	1
Arhgap24	7.26707e-05	0.728661	0.693	0.319	1
Tomm7	7.31199e-05	0.41439	0.85	0.532	1
Pf4	7.35708e-05	1.04696	0.456	0.106	1
Pygl	7.67787e-05	0.260132	0.332	0.043	1
Tbx21	7.93024e-05	0.403689	0.361	0.064	1
Abca1	7.94139e-05	0.697071	0.887	0.532	1
Tmbim4	8.07374e-05	0.333635	0.628	0.255	1
Nup98	8.23586e-05	0.564794	0.901	0.681	1
Pik3r5	8.31175e-05	0.380314	0.818	0.468	1
Myo1c	8.31683e-05	0.305706	0.504	0.149	1
Rhbdf2	8.48866e-05	0.210648	0.536	0.149	1
Washc1	8.51761e-05	0.27764	0.321	0.043	1
Arrdc4	8.74228e-05	0.244681	0.328	0.043	1
Rad17	8.8047e-05	0.25236	0.343	0.043	1
Ndufb8	8.84195e-05	0.463511	0.781	0.426	1
Cd83	8.92055e-05	0.478436	0.88	0.532	1
Kmt5a	9.20581e-05	0.378832	0.464	0.128	1
Hagh	9.29946e-05	0.289729	0.372	0.085	1
Hbs1l	9.30075e-05	0.253528	0.533	0.17	1
Vav3	9.32621e-05	0.521385	0.938	0.617	1
Hopx	9.55329e-05	0.421707	0.496	0.17	1
Col4a3bp	9.60731e-05	0.415314	0.777	0.362	1
Ctla4	9.60964e-05	0.562391	0.42	0.106	1
Id2	9.66377e-05	0.690612	0.821	0.532	1
Sec14l1	9.89498e-05	0.199881	0.518	0.17	1
Capn1	9.96938e-05	0.25627	0.533	0.213	1
Tmem87b	0.000100454	0.237986	0.602	0.234	1
Slc15a3	0.000102104	0.545427	0.905	0.553	1
Bst2	0.000103377	0.488977	0.898	0.574	1
Cd14	0.000105424	0.251074	0.792	0.426	1
Gm15832	0.000107785	0.400424	0.401	0.106	1
Agtrap	0.000108696	0.311282	0.412	0.106	1
Cd86	0.000111691	0.7195	0.923	0.66	1
Dusp1	0.000112053	0.225367	0.964	0.787	1
Dmxl2	0.000112581	0.575134	0.566	0.234	1
Il2rg	0.000112715	0.340071	0.726	0.383	1
Optn	0.000114998	0.355448	0.332	0.043	1
Eloc	0.000115382	0.395506	0.708	0.362	1
Slc37a2	0.000116161	0.427113	0.482	0.17	1
Ddhd1	0.000121157	0.416218	0.766	0.447	1
Arcn1	0.000122163	0.370863	0.602	0.255	1
Spty2d1	0.000122594	0.488861	0.657	0.319	1
Ell	0.000122852	0.328628	0.489	0.17	1
Itgb5	0.000123006	0.457162	0.726	0.362	1
Eaf1	0.000124549	0.282876	0.321	0.043	1
Ahcyl1	0.000125025	0.324421	0.507	0.191	1
Lman2	0.000126283	0.352929	0.715	0.34	1
Rragc	0.000127811	0.326113	0.628	0.277	1
Mgst1	0.000128353	0.392215	0.394	0.085	1
Nmrk1	0.000131004	0.325254	0.288	0.021	1
Gpr108	0.000133442	0.341462	0.431	0.149	1
Lst1	0.000134453	0.566637	0.858	0.574	1
Prdx5	0.000134464	0.389457	0.876	0.532	1
Dock7	0.000134837	0.330628	0.529	0.17	1
Cxcr6	0.000137557	0.294449	0.358	0.064	1
Sbno1	0.000138935	0.412094	0.759	0.383	1
Cd3d	0.000141966	0.385798	0.493	0.17	1
Rassf3	0.000142876	0.488122	0.828	0.468	1
Bet1	0.000143168	0.266741	0.321	0.043	1
Klhl2	0.000143706	0.412891	0.526	0.213	1
Xdh	0.000145261	0.19742	0.693	0.298	1
Ap1s1	0.000145289	0.208492	0.518	0.17	1
Cxcl2	0.000146725	0.729291	0.664	0.319	1
Clptm1	0.00014861	0.344094	0.547	0.213	1
Neurl3	0.000151251	0.467142	0.85	0.511	1
Nufip1	0.000151735	0.268956	0.504	0.17	1
Abcb1a	0.000151825	0.439392	0.423	0.128	1
Ttc39c	0.000153492	0.445499	0.423	0.106	1
Ifnar2	0.00015752	0.316484	0.876	0.532	1
Fcer1g	0.000158317	0.602501	0.974	0.787	1
Tmem14c	0.000159364	0.339499	0.825	0.426	1
Cish	0.000163817	0.419475	0.449	0.149	1
Spp1	0.000164182	1.88579	0.423	0.128	1
Cntrl	0.000166003	0.399588	0.588	0.298	1
Polr2m	0.000166842	0.319115	0.493	0.17	1
Samd8	0.000167849	0.18779	0.664	0.255	1
Osbpl8	0.000170471	0.884629	0.967	0.745	1
Immt	0.000171551	0.3882	0.555	0.234	1
Letm1	0.000173222	0.383934	0.434	0.128	1
Sra1	0.000174966	0.270858	0.54	0.213	1
Lamtor2	0.000175996	0.399227	0.737	0.383	1
Tlr7	0.000183688	0.303076	0.398	0.085	1
Axl	0.000183714	0.446351	0.755	0.426	1
Csnk1e	0.000186576	0.281589	0.504	0.191	1
Gm48302	0.000186627	0.198546	0.285	0.021	1
Akt1	0.000186688	0.272655	0.588	0.255	1
Nfe2l2	0.00018841	0.503987	0.934	0.617	1
Ptms	0.000189078	0.419873	0.901	0.617	1
Clec12a	0.000191445	0.468877	0.788	0.404	1
Fabp5	0.000191466	1.30007	0.682	0.426	1
Phb2	0.000191708	0.317069	0.599	0.255	1
Trac	0.000192189	0.387563	0.464	0.149	1
Ppp4r3b	0.000193549	0.315748	0.628	0.298	1
Dot1l	0.000194725	0.215217	0.726	0.362	1
Arhgef10l	0.00019698	0.453195	0.478	0.17	1
Gnas	0.000197882	0.50122	0.912	0.638	1
Trbc2	0.000199808	0.518772	0.555	0.191	1
Amfr	0.000200098	0.196511	0.617	0.277	1
Got1	0.000205626	0.50002	0.843	0.532	1
Fggy	0.000206435	0.345579	0.307	0.043	1
Atad2	0.000207221	0.210568	0.573	0.213	1
Prdm1	0.000207702	0.404755	0.493	0.17	1
Selplg	0.00021119	0.478098	0.796	0.404	1
Hmgb2	0.000213801	0.359666	0.77	0.489	1
Milr1	0.000217609	0.238986	0.394	0.085	1
Cybb	0.000218886	0.494426	0.971	0.745	1
Ctla2a	0.000219984	0.571664	0.474	0.17	1
St7	0.000220965	0.91514	0.679	0.404	1
Cebpa	0.000224086	0.439736	0.562	0.255	1
Pfn1	0.00022577	0.435488	0.974	0.809	1
C3	0.000225935	0.380992	0.715	0.383	1
Ccnk	0.000228425	0.300589	0.409	0.128	1
Gpr171	0.00022887	0.405237	0.416	0.128	1
Sntb2	0.000234344	0.356126	0.65	0.277	1
Ms4a6d	0.000237343	0.423578	0.723	0.383	1
Ctss	0.00024075	0.649294	0.996	0.915	1
Hmox1	0.00024236	0.89845	0.599	0.234	1
Gpnmb	0.000243467	1.88276	0.431	0.149	1
Pld3	0.000243898	0.397839	0.704	0.362	1
Hcfc1	0.000244287	0.240331	0.372	0.085	1
Sh3pxd2b	0.00024475	0.397032	0.755	0.383	1
C1qb	0.000246797	0.78307	0.836	0.638	1
Bcl2l11	0.000248643	0.467258	0.847	0.553	1
Cramp1l	0.00024926	0.291073	0.456	0.149	1
Ndufc2	0.000249696	0.348519	0.799	0.426	1
Pdzd8	0.000250785	0.330571	0.529	0.213	1
Atp2b4	0.000251512	0.16966	0.606	0.234	1
Gt(ROSA)26Sor	0.000251876	0.203481	0.263	0.021	1
Abcg1	0.000253307	0.386667	0.796	0.404	1
Cdkn1a	0.000258875	0.579224	0.905	0.702	1
Ctsh	0.000259747	0.509832	0.956	0.702	1
Znrf1	0.000260165	0.236484	0.675	0.34	1
Ctsl	0.000263024	0.772435	0.832	0.511	1
Sirt2	0.000265372	0.295909	0.661	0.298	1
Mfsd1	0.000267253	0.251216	0.755	0.362	1
Slco2b1	0.000267821	-0.388389	0.029	0.149	1
Nfe2l1	0.000268677	0.31269	0.496	0.191	1
Mtmr6	0.000269686	0.335856	0.588	0.234	1
Galc	0.000272389	0.183786	0.442	0.128	1
Ap3s1	0.000277552	0.287245	0.737	0.383	1
Hpgds	0.00027775	-0.362857	0.445	0.128	1
Vim	0.000280494	0.451178	0.953	0.766	1
Ankrd11	0.000286582	0.461992	0.971	0.787	1
Cuta	0.000288227	0.374219	0.661	0.362	1
Hprt	0.000288758	0.312563	0.566	0.234	1
Adssl1	0.000291242	0.352595	0.405	0.106	1
Crlf2	0.000292491	0.295345	0.723	0.383	1
Snx3	0.000296399	0.250459	0.88	0.553	1
Cd3g	0.000299899	0.524015	0.5	0.191	1
Ndufab1	0.000300073	0.321708	0.675	0.319	1
Tmem205	0.000301886	0.294665	0.391	0.106	1
Mknk2	0.000302208	0.338704	0.668	0.319	1
Fam174a	0.000303471	0.363537	0.58	0.277	1
Zwint	0.000308729	0.309337	0.394	0.106	1
Slc16a6	0.000308926	0.377872	0.529	0.234	1
Rps9	0.00031251	-0.652482	0.996	0.979	1
Rnh1	0.000314634	0.33958	0.701	0.362	1
Rps14	0.000315587	-0.427113	0.993	0.936	1
Mt1	0.000321458	0.396165	0.693	0.34	1
Slc25a11	0.00032607	0.225067	0.493	0.17	1
Pstpip1	0.000327383	0.2085	0.54	0.234	1
Nceh1	0.000327437	0.317507	0.77	0.468	1
Phlpp1	0.000329899	0.785196	0.887	0.723	1
Ppp1r14a	0.000331112	-0.219729	0.022	0.128	1
Atp2b1	0.000332482	0.397598	0.993	0.851	1
Bcl3	0.000336057	0.237752	0.456	0.149	1
Stx8	0.000337627	0.383912	0.807	0.468	1
Olfml3	0.000343505	0.269557	0.365	0.085	1
Ciapin1	0.000345329	0.275773	0.369	0.106	1
Wdr20	0.000345906	0.214805	0.555	0.213	1
Ranbp1	0.00034923	0.27446	0.664	0.319	1
Gcnt2	0.000352464	0.434699	0.46	0.17	1
Rab11b	0.000353999	0.335493	0.755	0.404	1
Laptm4a	0.000355881	0.179017	0.781	0.468	1
Poldip3	0.000356469	0.365009	0.588	0.277	1
Gmppa	0.000360263	0.226449	0.358	0.085	1
Anxa11	0.000368822	0.430297	0.81	0.447	1
Ufm1	0.000374962	0.239742	0.515	0.191	1
Csf3r	0.000376017	0.385138	0.588	0.255	1
Clec4n	0.000376968	0.482092	0.485	0.17	1
Pdcd1	0.00037786	0.467519	0.292	0.043	1
Ndrg1	0.000379855	0.44451	0.391	0.106	1
Lilr4b	0.000384309	0.185369	0.898	0.553	1
Zfp984	0.000391885	0.243616	0.38	0.085	1
Zfp638	0.00040051	0.323737	0.741	0.426	1
Ap2a2	0.000403922	0.21264	0.65	0.319	1
Fyb	0.00040509	0.44178	0.942	0.787	1
Arg2	0.000406613	0.501052	0.493	0.17	1
Sh2d2a	0.000412557	0.446246	0.474	0.191	1
Vat1	0.000416105	0.432258	0.46	0.17	1
Slc35b2	0.000419203	0.246316	0.544	0.234	1
Cetn3	0.00041962	0.245724	0.5	0.17	1
Adipor1	0.000420135	0.254664	0.679	0.319	1
Cln8	0.000420354	0.236723	0.412	0.128	1
Tmem37	0.000422141	0.199491	0.219	0	1
Esyt2	0.000424655	0.4064	0.825	0.468	1
Gda	0.000432908	0.414869	0.701	0.383	1
Ube2a	0.00043436	0.239064	0.624	0.298	1
Pycard	0.000450322	0.389019	0.752	0.447	1
Slco3a1	0.00045263	0.367045	0.693	0.404	1
Atxn7l1	0.000455102	0.297978	0.854	0.596	1
Ldlrad3	0.000463229	0.4734	0.46	0.17	1
Degs1	0.000464249	0.314747	0.624	0.298	1
Psmc2	0.000469875	0.212195	0.46	0.17	1
Nkg7	0.000471979	0.738877	0.507	0.234	1
Abtb2	0.000472979	0.625992	0.891	0.532	1
Coa5	0.000477097	0.359477	0.536	0.255	1
Clcn7	0.000477874	0.15476	0.529	0.213	1
Rbx1	0.000477875	0.391649	0.872	0.532	1
Cd274	0.000479504	0.405293	0.741	0.362	1
Gm20275	0.000480188	0.608978	0.307	0.064	1
Klrc2	0.000485749	0.252361	0.259	0.021	1
2410006H16Rik	0.000490552	0.240841	0.803	0.532	1
Malt1	0.000497464	0.770571	0.854	0.66	1
Cd302	0.000499702	0.247088	0.456	0.149	1
Cd63	0.000499834	0.205534	0.748	0.447	1
Nudt4	0.000503543	0.332565	0.412	0.128	1
Mfap3	0.000505992	0.299504	0.31	0.064	1
Klrc1	0.000507854	0.174564	0.296	0.043	1
Cd38	0.000509348	0.353775	0.511	0.191	1
Plaat3	0.00051029	0.212882	0.536	0.234	1
Cebpg	0.000515087	0.324058	0.62	0.298	1
Sat1	0.000515875	0.498379	0.923	0.723	1
Atxn2l	0.000517134	0.253489	0.474	0.191	1
Hpcal1	0.000519744	0.33191	0.818	0.489	1
Pim3	0.000521477	0.2859	0.453	0.17	1
Pigs	0.000525468	0.28065	0.412	0.149	1
Adam8	0.000528092	0.517588	0.449	0.17	1
Camk1	0.000528554	0.315774	0.522	0.234	1
Ccs	0.000539129	0.213978	0.358	0.085	1
Auh	0.000544179	0.452248	0.609	0.319	1
Rrp1b	0.000547711	0.208218	0.343	0.085	1
Tubb6	0.000548342	0.25718	0.624	0.277	1
Tmem167b	0.000550082	0.218414	0.212	0	1
Clk4	0.000551699	0.327985	0.646	0.298	1
Dnmt1	0.000551772	0.267124	0.427	0.149	1
Ncoa4	0.000560406	0.204159	0.478	0.17	1
Abhd12	0.000566251	0.150919	0.818	0.468	1
Pdcd6	0.000569986	0.197899	0.646	0.298	1
Crem	0.000578567	0.396981	0.774	0.489	1
Sdhd	0.000578799	0.23314	0.376	0.106	1
Mbd2	0.000583622	0.382442	0.766	0.426	1
Lgmn	0.000583962	0.26366	0.978	0.851	1
Fam49b	0.000594935	-0.517786	0.953	0.957	1
Cript	0.000597339	0.342709	0.679	0.383	1
Khdc4	0.000598655	0.348784	0.569	0.277	1
Sft2d1	0.000600169	0.322338	0.588	0.319	1
Slc15a2	0.000601284	0.374216	0.474	0.17	1
Cd300a	0.000601322	0.239479	0.737	0.447	1
Sdf4	0.0006061	0.366713	0.755	0.383	1
Ctsz	0.000606371	0.302055	0.989	0.787	1
Samsn1	0.0006087	0.42013	0.704	0.383	1
Cox20	0.000609694	0.270205	0.471	0.191	1
Entpd7	0.000623348	0.253545	0.394	0.128	1
Use1	0.000626085	0.250731	0.628	0.277	1
Gtf2h5	0.000628968	0.203515	0.653	0.319	1
Itm2c	0.000629507	0.26865	0.781	0.489	1
Farp1	0.000639693	0.554774	0.274	0.043	1
Fam76a	0.000644656	0.280389	0.558	0.277	1
Nt5e	0.000655652	0.52227	0.391	0.128	1
Mmp14	0.000659563	0.212949	0.876	0.511	1
Ncl	0.000671681	-0.594645	0.901	0.851	1
Pdpn	0.000673831	1.53761	0.27	0.043	1
Cd3e	0.000677365	0.375667	0.464	0.17	1
Srpr	0.000680995	0.324306	0.562	0.277	1
Surf4	0.000687224	0.259545	0.701	0.34	1
Brox	0.00069352	0.202475	0.515	0.213	1
Prkx	0.000696974	0.289203	0.493	0.191	1
Med27	0.00069738	0.363539	0.522	0.234	1
Sestd1	0.00070091	0.519786	0.679	0.383	1
Cnn3	0.000701098	-0.317037	0.106	0.277	1
Kctd20	0.00070534	0.276871	0.369	0.106	1
Tyrobp	0.000705672	0.478245	0.953	0.851	1
Spin1	0.000708008	0.302293	0.394	0.149	1
Myo1e	0.000709625	0.44877	0.843	0.617	1
Ubald2	0.000710882	0.26323	0.682	0.34	1
Hcst	0.000711607	0.432989	0.672	0.319	1
Fhad1	0.000714928	0.443422	0.204	0	1
Fam20c	0.000715245	0.253725	0.456	0.149	1
Psmc3	0.000720878	0.291259	0.708	0.383	1
Ten1	0.00072106	0.195278	0.489	0.213	1
Rap2a	0.000721383	0.406927	0.533	0.255	1
Lpl	0.000728605	0.572575	0.54	0.213	1
Ptges3	0.000731845	0.335366	0.777	0.447	1
Mefv	0.000733901	0.217397	0.285	0.043	1
Heatr1	0.000736231	0.164299	0.427	0.128	1
Camk2g	0.000736995	0.312603	0.361	0.106	1
Samd4b	0.000740336	0.257793	0.489	0.191	1
Pon3	0.000746382	0.250127	0.277	0.043	1
Sec63	0.000749334	0.246319	0.719	0.362	1
Tpp1	0.000760474	0.176907	0.697	0.362	1
Ndufa1	0.000761489	0.34051	0.635	0.34	1
Rab32	0.000769323	0.297538	0.442	0.17	1
Plgrkt	0.000779223	0.165459	0.635	0.277	1
Snip1	0.000786385	0.180656	0.234	0.021	1
Il18rap	0.000790454	0.211256	0.343	0.085	1
Fcgr3	0.000796563	0.176886	0.752	0.468	1
Mcee	0.00079673	0.214835	0.299	0.064	1
Sik3	0.000803349	0.324597	0.96	0.809	1
Lrrc8d	0.000808459	0.570327	0.901	0.681	1
Txnrd1	0.000813587	0.233131	0.825	0.511	1
Parvg	0.000813953	0.245395	0.401	0.128	1
Glt8d1	0.00081426	0.209261	0.201	0	1
Aoah	0.000819633	0.164679	0.69	0.34	1
Rab18	0.000823378	0.362378	0.566	0.255	1
Klf4	0.000827811	0.674729	0.792	0.489	1
Midn	0.000834895	0.282126	0.555	0.255	1
Adap1	0.000841756	0.271072	0.474	0.17	1
Ralgds	0.000849387	0.357943	0.526	0.234	1
Slc25a37	0.000852728	0.281666	0.307	0.064	1
Gimap5	0.000856767	0.180034	0.347	0.106	1
Paf1	0.000859259	0.221878	0.493	0.191	1
Bst1	0.000862381	0.336438	0.383	0.128	1
Mrps28	0.000868157	0.448937	0.551	0.277	1
Fam173a	0.0008716	0.171332	0.609	0.298	1
Eloa	0.000876697	0.297861	0.489	0.213	1
Ngdn	0.000881205	0.205265	0.383	0.128	1
Ripk1	0.000887284	0.374639	0.653	0.34	1
Sp2	0.000891316	0.167291	0.332	0.085	1
Scgb1a1	0.000893534	0.724921	0.124	0.298	1
Ell2	0.00089442	0.403636	0.872	0.681	1
Tiprl	0.000894588	0.284942	0.496	0.191	1
Sirpa	0.000896238	0.444275	0.953	0.787	1
Hgf	0.000900456	0.304199	0.5	0.191	1
St13	0.000902387	0.272651	0.799	0.447	1
B4galt6	0.000911615	0.273249	0.343	0.085	1
Rnf187	0.000911696	0.251012	0.584	0.255	1
Ubl3	0.000914113	0.426673	0.92	0.66	1
Wdr1	0.000915727	0.338355	0.777	0.468	1
Gcc2	0.000915857	0.198025	0.478	0.191	1
Sort1	0.000926809	0.275769	0.197	0	1
Inpp1	0.000933919	0.259441	0.292	0.064	1
Rbm47	0.000937496	0.462622	0.938	0.681	1
Ddx58	0.000948853	0.32082	0.522	0.234	1
Gm30054	0.000958937	0.233914	0.259	0.043	1
Psenen	0.000970671	0.328131	0.715	0.404	1
Ndufa2	0.000975636	0.417118	0.887	0.574	1
Eva1b	0.000975936	0.186526	0.38	0.106	1
Azin1	0.000978157	0.231359	0.821	0.511	1
Lrp1	0.000979731	0.507437	0.763	0.447	1
F10	0.000980512	0.304606	0.383	0.106	1
App	0.000989402	0.462287	0.949	0.723	1
Dnajc15	0.000991405	0.154608	0.734	0.362	1
Mapre2	0.000994463	0.408654	0.766	0.468	1
Cacybp	0.00100023	0.255515	0.609	0.277	1
Ap3m1	0.00100956	0.301864	0.383	0.128	1
C5ar1	0.0010114	0.32744	0.485	0.213	1
Herc1	0.00101486	0.261616	0.763	0.426	1
Bsg	0.0010186	0.276978	0.788	0.468	1
Traf3	0.00102189	0.458489	0.891	0.617	1
Uqcrb	0.001027	0.280412	0.847	0.489	1
Lgals9	0.00103172	0.196632	0.745	0.404	1
Ywhag	0.001032	0.272093	0.755	0.447	1
Eno1	0.00103489	0.286033	0.741	0.426	1
Iah1	0.00103533	0.236835	0.449	0.17	1
Galnt2	0.00104349	0.247098	0.697	0.404	1
Polr1d	0.00105007	0.29749	0.777	0.532	1
Naglu	0.00105148	0.211036	0.332	0.085	1
Ldhb	0.00105426	0.193238	0.193	0	1
Emilin2	0.00106645	0.317038	0.682	0.362	1
Psap	0.0010674	0.505844	1	0.957	1
Lair1	0.00107783	0.230875	0.697	0.362	1
Arl1	0.00108753	0.294309	0.46	0.191	1
Mlf2	0.00108815	0.294251	0.62	0.34	1
Mttp	0.00109762	-0.243267	0.018	0.106	1
0610012G03Rik	0.00110041	0.179008	0.588	0.255	1
Fxr1	0.00110857	0.292576	0.737	0.404	1
Pam16	0.00111094	0.236325	0.412	0.149	1
Mrps25	0.00111427	0.248907	0.409	0.149	1
Blvra	0.00111607	0.273297	0.562	0.255	1
Trip11	0.00111816	0.175396	0.65	0.34	1
Gm26917	0.00111944	-0.680318	0.839	0.83	1
Hvcn1	0.00112059	0.337191	0.613	0.298	1
Rab1a	0.00112132	0.239059	0.814	0.532	1
Ddx24	0.00112182	0.341416	0.77	0.426	1
Prxl2b	0.00112411	0.160046	0.328	0.085	1
Abl1	0.00113073	0.195214	0.496	0.213	1
Dpp9	0.00113252	0.245015	0.328	0.085	1
Gpalpp1	0.00113292	0.381692	0.431	0.17	1
Chp1	0.00115912	0.231657	0.693	0.362	1
Papss2	0.00116757	0.494487	0.259	0.043	1
Ubxn6	0.00116808	0.214806	0.431	0.17	1
Lilrb4a	0.00117742	0.445945	0.916	0.596	1
Plekho2	0.00118509	0.470333	0.854	0.553	1
Map4k3	0.00118812	0.278476	0.719	0.383	1
Tmbim1	0.00118956	0.29226	0.511	0.213	1
Smad5	0.00120469	0.307959	0.314	0.085	1
Hacd3	0.00120862	0.256427	0.445	0.17	1
Wsb2	0.00120927	0.207873	0.423	0.149	1
Chmp5	0.00121809	0.176588	0.558	0.255	1
Gm16286	0.00122445	0.164662	0.58	0.255	1
Selenom	0.00122517	0.200596	0.31	0.064	1
Cox6c	0.00123508	0.435884	0.905	0.596	1
Gnptg	0.00123969	0.196271	0.252	0.043	1
Bclaf3	0.00124365	0.300582	0.427	0.17	1
Chmp1a	0.00125112	0.240595	0.423	0.149	1
Dennd5a	0.00125224	0.38569	0.661	0.383	1
Map2k1	0.00125865	0.32487	0.712	0.404	1
Spcs3	0.00126153	0.220402	0.464	0.191	1
Prmt9	0.00126283	0.257805	0.307	0.085	1
Dse	0.00126637	0.249002	0.453	0.17	1
Atl2	0.00127232	-0.206151	0.493	0.213	1
Nudt19	0.00127291	0.158309	0.23	0.021	1
Zfp622	0.00127316	0.171532	0.544	0.234	1
Gclm	0.00127391	0.302506	0.438	0.17	1
Tmx4	0.00127888	0.500971	0.558	0.277	1
Rps27l	0.00128229	0.328181	0.872	0.532	1
Entpd1	0.00128258	0.442225	0.825	0.511	1
Tmem9b	0.00128688	0.273625	0.453	0.191	1
Sdhc	0.00129511	0.167424	0.526	0.234	1
Vps18	0.00129659	0.177591	0.445	0.17	1
B4galt5	0.00130229	0.251278	0.923	0.617	1
Cipc	0.00130377	0.193124	0.328	0.085	1
Chsy1	0.00130524	0.408956	0.445	0.191	1
Cyth3	0.00132859	0.295737	0.526	0.234	1
A930007I19Rik	0.00132949	0.440062	0.398	0.149	1
Abr	0.00133137	0.290245	0.916	0.617	1
Plod1	0.0013382	0.239679	0.383	0.128	1
Pla2g7	0.00134476	0.240078	0.719	0.404	1
Asnsd1	0.00134748	0.269516	0.464	0.191	1
Hikeshi	0.00135799	0.176308	0.343	0.106	1
Uba52	0.00137285	0.395333	0.876	0.638	1
Lasp1	0.00138235	0.267954	0.796	0.489	1
H2-Ob	0.00139196	-0.609812	0.146	0.319	1
Capg	0.0014088	0.306652	0.777	0.511	1
Specc1	0.00141264	0.208627	0.555	0.234	1
Thy1	0.00142482	0.176806	0.496	0.191	1
Herc2	0.00142843	0.346557	0.708	0.404	1
Trappc10	0.00143742	0.193168	0.518	0.234	1
Crtc3	0.00145125	0.179066	0.785	0.468	1
Zfx	0.00145675	0.331038	0.588	0.298	1
Srpk2	0.00147002	0.400209	0.642	0.319	1
Slc3a2	0.00147057	0.369751	0.898	0.702	1
Polk	0.00147069	0.241079	0.252	0.043	1
Pafah1b2	0.00148517	0.176858	0.449	0.17	1
Msr1	0.00148935	0.299172	0.529	0.234	1
Etfa	0.00149103	0.284103	0.653	0.319	1
Gtf2h1	0.00149251	0.315766	0.482	0.213	1
Slc38a6	0.00149854	0.300364	0.518	0.255	1
Serf2	0.00150808	0.379755	0.953	0.809	1
Basp1	0.00151546	0.205997	0.883	0.574	1
Tbc1d15	0.00152318	0.300528	0.693	0.383	1
Trp53inp1	0.0015265	0.282844	0.42	0.17	1
Ccng1	0.00152761	0.226862	0.493	0.234	1
Pbrm1	0.00153208	0.313997	0.828	0.489	1
Plin3	0.00153375	0.179666	0.391	0.128	1
Fasl	0.00153632	0.270563	0.27	0.064	1
P2ry14	0.00154636	0.162778	0.387	0.128	1
Mast2	0.0015476	0.250078	0.453	0.191	1
H2-Q4	0.00154784	0.292252	0.792	0.404	1
Ankrd40	0.00156657	0.224081	0.398	0.149	1
Ppp1cb	0.0015704	0.210983	0.807	0.468	1
Itga6	0.00157053	0.335496	0.547	0.234	1
Sh2b2	0.00159355	0.323448	0.467	0.191	1
Rnf217	0.00159918	0.236377	0.358	0.106	1
Cd5	0.00160514	0.287674	0.365	0.106	1
Cd8a	0.00162174	0.428885	0.336	0.106	1
Idh1	0.00164101	0.298971	0.383	0.128	1
Cnnm2	0.00164421	0.441656	0.445	0.191	1
Ogfrl1	0.00165993	0.178345	0.347	0.106	1
Fam50a	0.00166813	0.230582	0.456	0.17	1
Ttf1	0.00167326	0.198874	0.285	0.064	1
Npc1	0.00167359	0.183555	0.65	0.298	1
Tmem65	0.00168063	0.247962	0.617	0.319	1
Cd44	0.00168178	0.441236	0.978	0.787	1
Gpx4	0.00168634	0.174238	0.865	0.617	1
Cryzl1	0.00169543	0.233332	0.314	0.085	1
Nos1ap	0.00171934	0.199452	0.296	0.064	1
Pi4kb	0.00173114	0.200922	0.35	0.106	1
Impa1	0.00174271	0.159934	0.332	0.085	1
Mpp7	0.00174739	0.356376	0.858	0.553	1
Tmem106c	0.00175456	0.195758	0.179	0	1
Gm44649	0.00175473	0.178303	0.252	0.043	1
Stom	0.00175987	0.254256	0.321	0.085	1
Arhgap15	0.00176999	-0.760081	0.934	0.915	1
Ssr1	0.00177155	0.252656	0.675	0.34	1
Junb	0.00178293	0.447032	0.989	0.83	1
Mrps36	0.00178591	0.165465	0.474	0.191	1
Rab28	0.00179031	0.179257	0.376	0.128	1
Zc3h12c	0.00180893	0.260728	0.328	0.085	1
Gnptab	0.00181103	0.289564	0.657	0.383	1
Lcp2	0.00182733	0.322119	0.796	0.468	1
Lin54	0.00182864	0.495121	0.613	0.34	1
Vps26a	0.00183289	0.211937	0.657	0.319	1
Casp3	0.00183943	0.185125	0.358	0.106	1
Mia2	0.00184745	0.20415	0.745	0.362	1
Vps13c	0.00186418	0.217802	0.595	0.277	1
Slc16a10	0.00186537	0.464884	0.741	0.426	1
Mdfic	0.00187636	0.37337	0.934	0.638	1
Zmynd8	0.00187639	0.398786	0.693	0.426	1
Stx2	0.00187722	0.155545	0.212	0.021	1
Gsto1	0.00190102	0.176756	0.496	0.213	1
Irs2	0.00190387	0.3437	0.631	0.383	1
Abcb1b	0.00190515	0.3748	0.599	0.298	1
Chchd5	0.00191772	0.186983	0.31	0.085	1
Mfsd6	0.0019184	0.313591	0.434	0.17	1
Psmb6	0.00195994	0.173252	0.799	0.511	1
Mdh2	0.0019666	0.236548	0.715	0.383	1
Gabarap	0.00196691	0.299064	0.953	0.723	1
Fam53b	0.00197996	0.155592	0.343	0.106	1
Ndufb3	0.00198337	0.259466	0.719	0.383	1
Fblim1	0.00198776	0.200282	0.431	0.17	1
Cfap410	0.00198994	0.158144	0.175	0	1
Vamp4	0.00199333	0.386294	0.799	0.447	1
Prkar1a	0.00199935	0.226729	0.766	0.447	1
Tatdn2	0.00199977	0.16363	0.533	0.255	1
Ppp6c	0.00200332	0.272359	0.631	0.34	1
Prxl2c	0.00200477	0.191687	0.241	0.043	1
Snx18	0.00201129	0.169123	0.876	0.596	1
Limd2	0.00201495	0.248659	0.635	0.34	1
Gsr	0.00201624	0.22694	0.515	0.234	1
Oxr1	0.00202155	0.2727	0.555	0.298	1
Rab6a	0.00203222	0.279042	0.606	0.277	1
Gabarapl2	0.00205947	0.309574	0.617	0.298	1
H2-Aa	0.0020866	0.491241	0.96	0.851	1
Ubr2	0.00209787	0.24775	0.763	0.447	1
Sike1	0.00210521	0.212776	0.354	0.128	1
Slc20a1	0.00210555	-0.15504	0.482	0.191	1
Mir22hg	0.00210563	0.336701	0.515	0.255	1
Slc35e3	0.00211125	-0.298395	0.051	0.17	1
Rilpl2	0.00211536	0.344013	0.781	0.489	1
Tbca	0.00212043	0.339447	0.847	0.553	1
Chpt1	0.0021222	0.194932	0.376	0.128	1
Jakmip1	0.00213263	0.192278	0.401	0.149	1
Chd7	0.00213476	0.361406	0.905	0.574	1
Rars	0.00213659	0.161798	0.569	0.277	1
Nim1k	0.00214183	-0.374454	0.04	0.149	1
Fam129b	0.00215793	0.354996	0.715	0.404	1
Rxra	0.00217015	0.246609	0.277	0.064	1
Atp6v1d	0.002178	-0.163225	0.734	0.383	1
Tmf1	0.00218842	0.29438	0.566	0.319	1
Arid3a	0.00218887	0.199361	0.241	0.043	1
Rgcc	0.00219244	0.587136	0.558	0.255	1
Gm11808	0.00219701	0.300863	0.701	0.383	1
Ndfip1	0.00219714	0.352844	0.861	0.553	1
Itpk1	0.00219851	0.182776	0.609	0.34	1
Lmnb1	0.00220146	0.171347	0.73	0.426	1
Hnrnpr	0.00220796	0.271497	0.485	0.234	1
Naa35	0.0022429	0.18865	0.361	0.128	1
Dusp11	0.0022466	0.209002	0.642	0.319	1
Paxbp1	0.00227698	0.332137	0.58	0.319	1
Tmem50b	0.00227997	0.153105	0.442	0.191	1
Rbm18	0.00228827	0.231293	0.288	0.085	1
Atp6v0d1	0.00229658	0.284092	0.858	0.596	1
Exosc10	0.00229918	0.242112	0.387	0.149	1
Icos	0.00230817	0.565966	0.518	0.255	1
Fcgr2b	0.00233373	0.241954	0.858	0.511	1
Gcsh	0.00233921	0.177408	0.277	0.064	1
Nlrc5	0.0023451	0.281073	0.755	0.426	1
Mff	0.00236555	0.249174	0.573	0.277	1
Arl4c	0.00240847	0.39038	0.807	0.511	1
Pilra	0.00241433	0.294238	0.445	0.17	1
Metap2	0.00242693	0.251576	0.755	0.426	1
Sypl	0.00243548	0.212838	0.588	0.298	1
Ndufb11	0.00247251	0.303467	0.737	0.468	1
Fam102b	0.00247406	0.385064	0.675	0.404	1
Ikbke	0.00250136	0.236253	0.496	0.234	1
Capza1	0.00251281	0.313687	0.836	0.489	1
P2rx7	0.00253023	0.283101	0.423	0.17	1
Phrf1	0.00254959	0.18753	0.493	0.213	1
Ecpas	0.0025545	0.405537	0.734	0.468	1
Ildr1	0.00255538	0.169432	0.168	0	1
Lpxn	0.002562	0.514449	0.777	0.532	1
Sav1	0.00256233	0.187908	0.336	0.106	1
Rpsa	0.00256758	-0.498875	1	0.936	1
Mrpl33	0.0025824	0.256825	0.755	0.468	1
Cd6	0.00259368	0.317947	0.38	0.149	1
Cdk5rap2	0.00259794	0.186825	0.372	0.128	1
Rybp	0.00260237	0.194121	0.777	0.468	1
Tlnrd1	0.00261254	0.234834	0.307	0.085	1
Pak1ip1	0.00261534	0.306425	0.515	0.255	1
Anxa5	0.00262103	0.410326	0.96	0.745	1
Mapk3	0.0026261	0.194769	0.602	0.277	1
Dld	0.00264221	0.182066	0.38	0.128	1
Bach2os	0.00264486	0.163018	0.208	0.021	1
Maf	0.00264662	0.385575	0.642	0.383	1
Ccl4	0.00265868	0.477729	0.639	0.362	1
Rinl	0.00266431	0.184503	0.401	0.149	1
Itgb2	0.00267255	0.356032	0.818	0.489	1
Ly6c2	0.00267977	0.278579	0.646	0.34	1
Mpeg1	0.00268246	0.261151	0.964	0.809	1
Tfdp1	0.00268721	0.17963	0.241	0.043	1
Dguok	0.00270658	0.162737	0.369	0.128	1
Ncapg2	0.00271661	0.283995	0.401	0.149	1
Srfbp1	0.00272127	0.204015	0.245	0.043	1
Irak2	0.0027408	0.49497	0.876	0.66	1
Paox	0.00274361	0.198917	0.27	0.064	1
Cables1	0.00274986	0.206448	0.274	0.064	1
Il1b	0.00277963	0.297748	0.701	0.447	1
Hnrnpu	0.00279171	0.218728	0.88	0.617	1
Rbbp6	0.00279337	0.347194	0.726	0.426	1
Hccs	0.00279635	0.249837	0.347	0.128	1
Tbrg1	0.00280881	0.249559	0.431	0.191	1
Dst	0.00281112	-0.22431	0.588	0.255	1
Clta	0.00282222	0.367999	0.912	0.681	1
Dad1	0.00282341	0.174121	0.836	0.532	1
Rab11a	0.00284098	0.213469	0.646	0.319	1
Phlda1	0.00284702	0.260893	0.387	0.149	1
Eif4e2	0.00286957	0.227198	0.679	0.362	1
Dhrs1	0.00288866	0.207292	0.372	0.128	1
Impa2	0.00289455	0.220581	0.263	0.064	1
Erlec1	0.00293232	0.259902	0.515	0.255	1
0610010F05Rik	0.00293423	0.276924	0.35	0.128	1
Letmd1	0.00294458	0.162184	0.197	0.021	1
Ppard	0.00295765	0.367435	0.664	0.362	1
Tm2d1	0.00298413	0.168673	0.489	0.213	1
Nek9	0.00299033	0.322516	0.471	0.234	1
Asph	0.00300019	0.179105	0.792	0.511	1
Hibadh	0.0030353	0.174194	0.544	0.255	1
Ptpn18	0.00303939	0.443908	0.883	0.574	1
Actr10	0.00308006	0.225779	0.398	0.17	1
Babam1	0.00308078	0.238815	0.42	0.191	1
Ubr5	0.0031385	0.379478	0.843	0.553	1
Mrpl28	0.00317363	0.206339	0.394	0.17	1
Fam117b	0.003179	0.183727	0.85	0.532	1
Ist1	0.00318902	0.294141	0.708	0.447	1
Rabep1	0.00319581	0.355812	0.752	0.426	1
H3f3a	0.00322192	0.33	0.978	0.766	1
Tbc1d9b	0.00322602	0.202806	0.518	0.234	1
Nr4a1	0.00324521	0.338354	0.682	0.383	1
Idh3b	0.0032525	0.205056	0.518	0.255	1
Anapc16	0.00328061	0.179536	0.416	0.191	1
Purb	0.00330893	0.273393	0.719	0.362	1
Ucp2	0.0033226	0.34773	0.931	0.681	1
Slc2a1	0.00333311	0.19845	0.467	0.191	1
Cpt1a	0.00334157	0.164252	0.536	0.277	1
Dclre1c	0.00334274	0.309462	0.752	0.489	1
Scpep1	0.0033524	0.27153	0.799	0.468	1
Lats2	0.00337999	0.175854	0.628	0.34	1
Cfb	0.00339343	0.227064	0.639	0.34	1
Nenf	0.00341387	0.169115	0.485	0.213	1
Cyp4v3	0.00341519	0.168376	0.416	0.149	1
Rbms1	0.00342305	0.314208	0.974	0.83	1
Enox2	0.00344831	0.367604	0.675	0.383	1
Stab1	0.00346879	0.432093	0.526	0.277	1
Ly6e	0.00348562	0.345164	0.934	0.723	1
Foxp1	0.00352224	-0.69017	0.931	0.894	1
Eif3g	0.00352493	0.17507	0.58	0.298	1
Slc36a1	0.00352872	0.171209	0.336	0.106	1
Ggh	0.00354889	0.26249	0.624	0.319	1
Ubfd1	0.00356197	0.194223	0.296	0.085	1
Zfp422	0.0035721	-0.165934	0.044	0.149	1
St18	0.00358706	0.713562	0.296	0.085	1
Gm15472	0.00360739	0.245182	0.369	0.149	1
Tubgcp5	0.00364255	0.218169	0.248	0.064	1
Ggta1	0.00371725	0.16721	0.584	0.298	1
Plk3	0.00373957	0.295631	0.445	0.213	1
Rif1	0.00376354	0.216205	0.416	0.17	1
Bloc1s4	0.00377787	0.157506	0.263	0.064	1
Gm34455	0.00377879	-0.463459	0.387	0.149	1
Bcap31	0.00378111	0.20299	0.679	0.362	1
H2-Q7	0.00379079	0.366105	0.898	0.638	1
Sod2	0.00379411	0.327362	0.723	0.404	1
Uba7	0.00380719	0.174449	0.328	0.106	1
Dpp7	0.00381238	0.170769	0.255	0.064	1
Fuca1	0.00381277	0.236341	0.675	0.383	1
Resf1	0.00382002	0.363483	0.77	0.511	1
Arih2	0.00382442	0.211531	0.887	0.596	1
Csnk2a2	0.00384143	0.270973	0.62	0.319	1
Disp1	0.0038668	0.22946	0.248	0.064	1
Pdcd5	0.00387874	0.289548	0.675	0.404	1
Ssh1	0.0038805	0.165024	0.332	0.106	1
Ninj1	0.00389279	0.226213	0.752	0.447	1
Tctex1d2	0.00389338	0.17614	0.474	0.191	1
Ercc6l2	0.00391433	0.194729	0.219	0.043	1
Pon2	0.00392917	0.254847	0.584	0.319	1
Pnrc1	0.00398655	0.296481	0.876	0.574	1
Apobec1	0.00403466	0.254634	0.869	0.638	1
H2-T22	0.00409684	0.199919	0.591	0.319	1
Cmas	0.00412635	0.288691	0.489	0.255	1
Mpdu1	0.00413244	0.284556	0.445	0.213	1
Vti1b	0.00415379	0.247121	0.609	0.298	1
Atp5f1	0.0041737	0.158661	0.912	0.681	1
Mrpl9	0.00417755	0.190762	0.307	0.106	1
Eef1aknmt	0.00418695	0.182767	0.153	0	1
Odc1	0.00419204	0.476991	0.661	0.404	1
Por	0.00419303	0.16971	0.766	0.447	1
Svil	0.00420477	0.299654	0.734	0.426	1
Csf2rb2	0.00420693	0.2019	0.438	0.17	1
Gm2000	0.00421452	0.208458	0.719	0.404	1
Iqgap2	0.00424187	0.321655	0.847	0.511	1
Plxna1	0.00424437	0.241335	0.398	0.149	1
Flot1	0.00424802	0.215766	0.347	0.128	1
Zfp652	0.00431282	0.272224	0.467	0.213	1
Dync1li1	0.00432508	0.183296	0.631	0.34	1
Dctn4	0.00432512	0.295396	0.657	0.383	1
Trim36	0.00432915	0.1797	0.321	0.106	1
Camkk2	0.00436844	0.313166	0.423	0.191	1
Ppfia4	0.00439737	0.183653	0.401	0.149	1
Nfkbie	0.00439977	0.200395	0.646	0.362	1
Nipbl	0.00441069	-0.399411	0.942	0.915	1
Ethe1	0.00444886	0.183834	0.423	0.191	1
Vps29	0.00448506	0.19817	0.653	0.362	1
Gdf15	0.00449079	0.514178	0.186	0.021	1
Mmd	0.00453851	0.366299	0.423	0.213	1
Uap1	0.00454966	0.292399	0.398	0.17	1
Cox14	0.00456232	0.214694	0.682	0.362	1
Dram1	0.00456301	0.270977	0.533	0.277	1
Zdhhc9	0.00457132	0.151223	0.369	0.149	1
Itgam	0.00462367	0.295118	0.737	0.404	1
Ostf1	0.00463391	0.319943	0.85	0.596	1
Irf2bpl	0.00468841	0.208084	0.369	0.149	1
Creb3l2	0.00469804	0.22691	0.19	0.021	1
Dtnb	0.00470569	0.248887	0.358	0.149	1
Spn	0.00472686	0.216097	0.474	0.213	1
Katnbl1	0.00472726	0.287327	0.482	0.234	1
Bri3	0.00472772	0.195058	0.927	0.66	1
Ubr4	0.00473104	-0.226692	0.712	0.404	1
Tgfb3	0.00473105	0.22512	0.15	0	1
Plekhg1	0.00473954	0.24281	0.35	0.128	1
Morrbid	0.00475098	0.318678	0.675	0.383	1
Atp2a2	0.00475805	0.200778	0.752	0.447	1
Snrpd2	0.00475821	0.24279	0.715	0.447	1
Rex1bd	0.0047688	0.185715	0.569	0.277	1
Wwc2	0.00477212	0.216392	0.328	0.106	1
Prelid3b	0.00477686	0.227869	0.387	0.17	1
Arl6ip4	0.00482078	0.188564	0.427	0.191	1
Ubc	0.00485802	0.200805	0.978	0.872	1
Rfc1	0.0048709	0.228712	0.431	0.191	1
Zfp706	0.00488367	0.17232	0.65	0.34	1
Cisd1	0.00489012	0.185349	0.332	0.106	1
Ap1s2	0.00489108	0.162662	0.547	0.277	1
Hspd1	0.00490488	0.265817	0.759	0.426	1
Gsdmd	0.0049131	0.237172	0.496	0.255	1
Pacsin2	0.00491905	0.242023	0.701	0.426	1
Cyb5r4	0.0049876	0.185251	0.588	0.298	1
Il12rb2	0.00501422	0.483308	0.358	0.149	1
Atp6v1e1	0.00501703	0.242521	0.847	0.574	1
Clic1	0.00502648	0.234347	0.912	0.66	1
Lars2	0.00505987	0.169018	0.69	0.404	1
Edem1	0.00508915	0.351113	0.766	0.447	1
Ndufa11	0.00510081	0.168545	0.682	0.383	1
Slc6a6	0.00512693	0.374746	0.92	0.574	1
Uhrf2	0.00512845	0.344133	0.745	0.489	1
Sf3b2	0.00512858	0.152016	0.799	0.468	1
Scamp1	0.00513541	0.179948	0.391	0.17	1
Map1lc3b	0.00514469	0.253844	0.825	0.553	1
S1pr2	0.00514768	0.164244	0.182	0.021	1
Cetn2	0.00514782	0.197597	0.318	0.106	1
Hspa8	0.00517685	0.253541	0.985	0.979	1
Zfp991	0.00517996	0.218495	0.361	0.149	1
Kars	0.00519217	0.165037	0.391	0.149	1
Rusc2	0.00520011	0.257602	0.223	0.043	1
F7	0.00520011	0.31847	0.223	0.043	1
Tpi1	0.00524405	0.24765	0.708	0.404	1
Pcyt1a	0.00525628	0.223255	0.551	0.319	1
Alox5ap	0.00529095	0.194476	0.872	0.553	1
Polr3gl	0.00529959	0.162274	0.223	0.043	1
H2-K1	0.00531479	0.233865	1	0.957	1
Fundc2	0.00535652	0.163902	0.493	0.255	1
Atrnl1	0.00535798	0.387535	0.832	0.553	1
Pcsk7	0.00537965	0.187806	0.434	0.191	1
Tmem184b	0.00540159	0.230355	0.398	0.17	1
Mrpl42	0.0054315	0.214041	0.496	0.255	1
Coq10b	0.00543669	0.189262	0.785	0.511	1
Strap	0.00543977	0.167081	0.504	0.255	1
Dnajc3	0.00545083	0.243572	0.777	0.532	1
Ahsa2	0.00545991	0.153886	0.241	0.064	1
Derl2	0.00548538	-0.458103	0.467	0.213	1
Klf9	0.00548661	0.213349	0.296	0.106	1
Sec31a	0.0054925	0.230625	0.613	0.34	1
Mob1a	0.00550292	0.185966	0.81	0.489	1
Dctn2	0.00554883	0.284032	0.536	0.298	1
Dnaja2	0.0055905	0.208863	0.814	0.468	1
Arhgap1	0.00560293	0.212752	0.372	0.149	1
Crls1	0.00564443	0.169981	0.208	0.043	1
Elob	0.0056719	0.305135	0.887	0.596	1
Os9	0.00569768	0.196462	0.588	0.319	1
Pstpip2	0.00571219	0.330581	0.511	0.255	1
Tmem109	0.00575128	0.168034	0.507	0.255	1
Gm42418	0.00576352	-0.63787	1	1	1
Fam20b	0.00577974	0.177271	0.223	0.043	1
Nampt	0.00581812	0.474979	0.909	0.66	1
Prelid1	0.00582327	0.285039	0.741	0.447	1
U2surp	0.00587058	0.194482	0.664	0.383	1
Ascc2	0.00587376	0.196695	0.431	0.191	1
Cebpz	0.00588488	0.238804	0.624	0.34	1
Antxr2	0.00592187	0.59612	0.854	0.574	1
Ctsw	0.00594922	0.35391	0.376	0.17	1
C330007P06Rik	0.00598079	0.204231	0.391	0.17	1
Ddost	0.00598302	0.24136	0.639	0.362	1
Brd4	0.00598639	-0.452443	0.858	0.809	1
Myo3b	0.00603188	0.180784	0.142	0	1
Magi2	0.00603367	-0.280536	0.026	0.106	1
Eif4e	0.00606351	0.227544	0.752	0.468	1
Gm47283	0.00609528	-0.593643	0.905	0.894	1
Rab7b	0.00610548	0.316247	0.807	0.553	1
Il2ra	0.0061153	0.269268	0.175	0.021	1
Vmp1	0.00611792	0.195737	0.858	0.574	1
Trp53bp2	0.00612669	0.211438	0.372	0.149	1
Ccz1	0.0061514	0.197185	0.653	0.34	1
Mapkapk2	0.00616356	0.438933	0.909	0.596	1
Nuak2	0.00622465	0.218503	0.609	0.319	1
Exog	0.00622679	-0.187696	0.026	0.106	1
Mrps17	0.00634959	0.226621	0.416	0.191	1
Dpep2	0.00635146	0.213739	0.252	0.064	1
Ccl2	0.00636069	0.573968	0.303	0.106	1
Fkbp1a	0.00637869	0.238608	0.792	0.489	1
Slc39a1	0.00639067	0.160298	0.595	0.298	1
Sirpb1c	0.00639892	0.276935	0.507	0.255	1
Slc12a7	0.00640097	0.206018	0.343	0.128	1
Smim12	0.00640257	0.16072	0.303	0.106	1
Atg14	0.00643986	0.165489	0.219	0.043	1
Smc5	0.00657023	0.166236	0.536	0.277	1
Smyd3	0.00659356	0.215842	0.803	0.489	1
C1qa	0.00662831	0.359996	0.836	0.745	1
Nucb1	0.00666283	0.231674	0.555	0.298	1
Mif	0.00668116	0.324788	0.792	0.532	1
Aprt	0.00669656	0.245247	0.847	0.596	1
Nfkbia	0.00670617	0.348685	0.883	0.596	1
Dock4	0.00676734	0.37872	0.909	0.702	1
Szrd1	0.00678668	0.202426	0.573	0.298	1
Fosb	0.00678804	0.283632	0.883	0.638	1
Pepd	0.00683084	0.261778	0.573	0.319	1
Rps3a1	0.00685191	-0.279445	0.996	0.915	1
Slc16a3	0.00686228	0.20072	0.38	0.149	1
Serpinb6b	0.00688672	0.272841	0.208	0.043	1
Itga9	0.00690278	0.37063	0.533	0.298	1
Pebp1	0.00690747	0.233306	0.748	0.489	1
Otub1	0.00696472	0.191458	0.504	0.255	1
Mvb12a	0.00697248	0.154754	0.489	0.234	1
Cox8a	0.00698941	0.352214	0.927	0.66	1
Fxyd5	0.00702441	0.228606	0.964	0.83	1
Tomm6	0.00706821	0.262835	0.858	0.574	1
Abcd3	0.00706995	0.176504	0.281	0.085	1
Churc1	0.00707135	0.16482	0.423	0.191	1
Rab8b	0.00709563	0.294657	0.953	0.872	1
Arl11	0.00710031	0.220512	0.248	0.064	1
Faap100	0.00711568	0.151127	0.172	0.021	1
Hras	0.00711821	0.191729	0.394	0.17	1
Ubxn4	0.00712996	0.304614	0.807	0.553	1
Eif4a2	0.00714448	0.170634	0.777	0.447	1
Plekhg2	0.00719928	-0.66568	0.387	0.17	1
Csf2rb	0.00722951	0.281188	0.763	0.468	1
Reep5	0.00723012	0.261228	0.898	0.596	1
Rchy1	0.00725026	0.190488	0.489	0.234	1
Osgin2	0.00726829	0.279405	0.318	0.128	1
Gorasp2	0.00727913	0.224926	0.573	0.298	1
1600012H06Rik	0.00729312	0.180327	0.172	0.021	1
Sipa1l1	0.0073437	0.421441	0.803	0.617	1
Dynlrb1	0.00737281	0.238713	0.679	0.426	1
Hmgcs1	0.00739824	0.167115	0.339	0.128	1
Adam15	0.00740155	0.190423	0.504	0.255	1
Sytl3	0.00740519	0.216841	0.248	0.064	1
Snw1	0.00743768	0.240122	0.635	0.383	1
Tdrd3	0.00744777	0.242946	0.245	0.064	1
Vdac3	0.00745299	0.206059	0.653	0.383	1
Adora2a	0.00746159	0.172481	0.398	0.17	1
Gab2	0.007465	0.269046	0.971	0.745	1
Ppwd1	0.00750893	0.158555	0.325	0.128	1
Aarsd1	0.00753328	0.176949	0.303	0.106	1
Tnks2	0.0075466	0.184318	0.81	0.511	1
Hsd11b1	0.00755077	0.191762	0.204	0.043	1
Mndal	0.0075968	-0.290731	0.807	0.447	1
Msl2	0.00761163	0.215626	0.646	0.362	1
Rit1	0.00764008	0.1797	0.336	0.128	1
Slc7a11	0.00764144	0.209694	0.464	0.255	1
Reps2	0.0076764	0.242918	0.135	0	1
Lpp	0.00772562	0.361135	0.949	0.745	1
Runx2	0.00772996	0.236601	0.599	0.319	1
Igfbp4	0.00774868	-0.867012	0.168	0.298	1
Acaa2	0.00777627	0.238259	0.383	0.191	1
Ipo5	0.00779259	0.192245	0.485	0.255	1
Ptpn11	0.00780207	0.162856	0.536	0.255	1
Golt1b	0.0078133	0.161848	0.266	0.085	1
Zfp830	0.00782289	0.192324	0.226	0.064	1
Dynll1	0.00782913	0.195203	0.887	0.617	1
Snx9	0.00784309	0.275429	0.664	0.383	1
Slc45a4	0.00787999	0.210502	0.354	0.149	1
Sec24d	0.00791629	0.19235	0.5	0.255	1
Smim15	0.00792952	0.165188	0.336	0.128	1
Calm1	0.00801859	0.301498	0.978	0.872	1
Grsf1	0.00803358	0.150624	0.303	0.106	1
Acsl4	0.00803457	0.266376	0.737	0.468	1
Mrps18c	0.00803622	0.213909	0.533	0.298	1
Gan	0.00805707	0.211153	0.391	0.17	1
H2-DMb2	0.00809383	-0.455658	0.146	0.277	1
Phf20l1	0.00809407	0.211391	0.847	0.532	1
Pkm	0.00809636	0.226659	0.88	0.617	1
Rnasel	0.00810309	0.150059	0.369	0.149	1
Tlr4	0.0081653	0.17452	0.401	0.17	1
Mocs2	0.00816634	0.23404	0.361	0.149	1
Cbll1	0.00817304	0.220252	0.383	0.17	1
Zcchc17	0.00822907	0.153363	0.405	0.17	1
Tnf	0.00833917	0.333827	0.398	0.17	1
Irf7	0.00835121	0.183912	0.642	0.362	1
Ly9	0.00836065	-0.17227	0.591	0.277	1
Srrm2	0.00838644	0.183081	0.971	0.809	1
Itgav	0.00838801	0.211921	0.741	0.511	1
5033421B08Rik	0.00840096	0.175025	0.175	0.021	1
AU040320	0.00844346	0.18422	0.391	0.17	1
Aopep	0.00846145	0.389062	0.858	0.617	1
Hexb	0.00848525	0.219839	0.894	0.638	1
Atp6v0c	0.00857184	0.234295	0.953	0.809	1
Cep120	0.00860134	0.349566	0.715	0.404	1
Gng2	0.00860919	0.254614	0.81	0.511	1
Isy1	0.00862327	0.214441	0.712	0.426	1
Zfp831	0.00864341	0.218222	0.336	0.128	1
Mpv17	0.00865426	0.167062	0.131	0	1
Gm17276	0.00865426	0.314493	0.131	0	1
Sh3bp1	0.00865932	0.169808	0.493	0.255	1
Phc3	0.00865983	0.234976	0.482	0.234	1
Rnf10	0.00869127	0.213778	0.511	0.255	1
Taf7	0.0086942	0.171136	0.387	0.17	1
Ubxn1	0.00871302	0.150782	0.796	0.489	1
Ndufaf8	0.00875074	0.184942	0.515	0.277	1
Ifitm1	0.00876302	0.589101	0.234	0.064	1
Mapk1	0.00881224	0.153501	0.814	0.553	1
Traf1	0.00883166	0.237098	0.639	0.426	1
F2r	0.00885878	0.158374	0.164	0.021	1
Coro2a	0.00886325	0.180146	0.504	0.255	1
Ube2v1	0.00887745	0.212933	0.679	0.404	1
Nacc2	0.00887826	-0.271733	0.215	0.043	1
Hspa4l	0.00892466	0.276134	0.478	0.255	1
Pde4b	0.00894912	0.298319	0.898	0.638	1
Tmsb4x	0.00895435	0.273841	1	1	1
Capn2	0.00897615	0.15158	0.471	0.213	1
AC149090.1	0.00898985	0.156136	0.704	0.447	1
Tmem86a	0.00904237	0.239029	0.46	0.234	1
Bhlhe40	0.00906121	0.334674	0.631	0.404	1
Bin2	0.00906516	0.283445	0.54	0.34	1
Iars2	0.00907526	0.150533	0.314	0.106	1
Ggps1	0.00908435	0.219757	0.412	0.191	1
Snrpb2	0.00908916	-0.194731	0.547	0.298	1
Cbl	0.0090896	0.168789	0.839	0.511	1
Mphosph10	0.009129	0.185725	0.405	0.17	1
Ptpn2	0.0091507	0.383927	0.734	0.447	1
Lamp2	0.00918743	0.343793	0.938	0.66	1
Oaz2	0.00919623	0.193251	0.285	0.106	1
Tmem120a	0.0092016	0.167028	0.292	0.106	1
Mki67	0.00921281	0.197317	0.208	0.043	1
Nkap	0.00922513	0.199701	0.318	0.128	1
9130230L23Rik	0.00926842	0.262595	0.168	0.021	1
Pgam1	0.00938725	0.401612	0.752	0.511	1
Fibp	0.00939677	0.189116	0.314	0.128	1
Vps26c	0.00941147	0.157454	0.274	0.085	1
Ccl7	0.00942937	0.157376	0.248	0.064	1
Hdac5	0.00943991	0.233146	0.544	0.298	1
Gria3	0.00949396	-0.23856	0.051	0.149	1
Galk2	0.00968574	-0.241598	0.536	0.277	1
Pttg1ip	0.00971885	0.224889	0.529	0.255	1
Lzts1	0.00975268	0.163313	0.128	0	1
Rabac1	0.00976829	0.233654	0.73	0.468	1
Sec61g	0.00982012	0.364357	0.887	0.596	1
Ptpmt1	0.00984523	0.199393	0.427	0.191	1
Clec4e	0.00985091	0.325979	0.369	0.149	1
Vps41	0.00985456	0.169187	0.672	0.404	1
Flii	0.00985732	0.253788	0.588	0.319	1
Vps52	0.00986973	0.180903	0.285	0.106	1
Nt5c	0.00987779	0.246951	0.555	0.319	1
Cpeb2	0.00990826	0.158896	0.635	0.447	1
Bcl2	0.00993195	-0.88163	0.496	0.553	1
Sash1	0.00993281	0.247488	0.734	0.489	1
Plk2	0.00998285	0.225392	0.365	0.149	1
Pxn	0.00998787	0.209063	0.807	0.574	1
Hcfc1r1	0.0100267	0.172938	0.606	0.319	1
Stx3	0.0100822	0.187549	0.347	0.149	1
Pkd1l2	0.010093	0.215912	0.204	0.043	1
Mrpl54	0.0101086	0.18262	0.599	0.34	1
Gstm1	0.010122	-0.545366	0.27	0.085	1
Ctnnb1	0.0101709	0.158448	0.788	0.532	1
Timm8b	0.0102469	0.19719	0.522	0.277	1
Slfn5	0.0102573	-0.227116	0.613	0.362	1
Ier5l	0.0102886	0.177924	0.161	0.021	1
Dtx4	0.0103066	0.267556	0.318	0.128	1
Sugt1	0.010321	0.212666	0.693	0.383	1
Supt4a	0.0103823	0.303358	0.682	0.404	1
Dnajb1	0.010433	-0.25158	0.609	0.34	1
Vac14	0.0105118	0.165742	0.46	0.234	1
Btg2	0.0105181	0.315963	0.88	0.574	1
Lrrc59	0.0105448	0.196017	0.529	0.277	1
Cox5a	0.0105511	0.162422	0.923	0.638	1
Zc3h6	0.0105779	0.157477	0.201	0.043	1
Pitpnc1	0.0105931	0.432935	0.883	0.745	1
Mprip	0.0106222	0.207671	0.456	0.234	1
Khnyn	0.0106935	0.185969	0.336	0.149	1
Wdr48	0.0106957	0.163276	0.391	0.17	1
Pnp	0.010702	0.182187	0.734	0.489	1
Slc35f6	0.0107505	0.233151	0.431	0.213	1
Tnfrsf9	0.0107584	0.25089	0.164	0.021	1
Gna15	0.0107882	0.192585	0.288	0.106	1
Bag3	0.0107966	0.310028	0.456	0.234	1
Afmid	0.0108132	0.168538	0.201	0.043	1
2310022A10Rik	0.0108253	0.205435	0.347	0.149	1
Scand1	0.0108278	0.265819	0.843	0.553	1
Btk	0.011105	0.229415	0.442	0.213	1
Camk1d	0.0111147	-0.540816	0.967	0.872	1
Vps54	0.0111774	0.239587	0.759	0.553	1
mt-Nd3	0.0113118	-0.674117	0.836	0.766	1
Stat3	0.0113709	0.280183	0.923	0.723	1
Fuom	0.0113883	0.16336	0.266	0.085	1
Cd8b1	0.0114032	0.28044	0.372	0.17	1
Mertk	0.0114598	0.240982	0.693	0.383	1
Dab2	0.0116003	0.397485	0.73	0.489	1
Ctdnep1	0.0116589	0.180763	0.595	0.362	1
Sumo1	0.0116899	0.206663	0.799	0.511	1
Uba3	0.0116976	0.173847	0.245	0.085	1
Airn	0.0117103	0.209499	0.391	0.17	1
Cic	0.0117407	0.198182	0.467	0.234	1
Narf	0.011828	0.205636	0.343	0.149	1
Klhl6	0.0118785	0.267171	0.5	0.277	1
Jpt1	0.0119231	-0.800348	0.818	0.766	1
Itpa	0.0119255	0.157554	0.263	0.085	1
Fkbp2	0.0119469	0.192138	0.672	0.404	1
Batf	0.0119956	0.247771	0.365	0.17	1
Gas2l3	0.0120181	0.199732	0.536	0.298	1
Klhl24	0.0120584	0.17282	0.679	0.404	1
Sdhaf2	0.0120814	0.185782	0.423	0.213	1
Ppil3	0.0121227	0.155721	0.219	0.064	1
Ckb	0.0121478	0.196223	0.489	0.255	1
Jmjd1c	0.0121761	0.240369	0.92	0.66	1
Pip5k1c	0.0121877	0.163556	0.668	0.404	1
Cds2	0.0121947	0.201029	0.361	0.17	1
Commd7	0.0122041	0.198859	0.526	0.277	1
Eif3i	0.0122266	0.195315	0.686	0.404	1
Ano6	0.012242	0.179924	0.792	0.553	1
Uba1	0.0122701	0.154051	0.646	0.404	1
Fam160b1	0.0123052	0.158144	0.288	0.106	1
Tnfsf11	0.0123712	0.220159	0.12	0	1
Maff	0.0124309	-0.186734	0.438	0.213	1
Srxn1	0.01245	0.183662	0.303	0.106	1
Coro1c	0.0124735	0.24933	0.73	0.468	1
Nsmce2	0.0125267	0.206096	0.763	0.447	1
Nod2	0.0125657	0.198232	0.252	0.085	1
Rasal2	0.0126745	0.177377	0.193	0.043	1
Atp6v0d2	0.0126775	0.39689	0.161	0.021	1
Cdc42se2	0.0126836	0.33288	0.781	0.511	1
H3f3b	0.0127571	0.254226	0.989	0.894	1
Aars	0.0127578	0.183637	0.31	0.128	1
Pvr	0.0128892	0.257913	0.464	0.234	1
Tmem160	0.0128898	0.20328	0.726	0.404	1
Gtdc1	0.0129039	0.263377	0.766	0.532	1
Siae	0.0129071	0.201216	0.186	0.043	1
AI413582	0.0129412	0.150029	0.42	0.213	1
Larp7	0.0129622	-0.252412	0.434	0.213	1
Vps26b	0.013075	0.158243	0.303	0.128	1
Mtx2	0.0133122	0.163123	0.307	0.128	1
C130026I21Rik	0.0133539	0.181986	0.504	0.255	1
Pfkfb3	0.0133726	0.316987	0.672	0.426	1
Ap2s1	0.0133767	0.216138	0.759	0.511	1
Senp5	0.0133855	0.226077	0.547	0.277	1
Atp5c1	0.0134454	0.298325	0.839	0.596	1
Gspt1	0.0134458	0.182395	0.668	0.404	1
Pnpla7	0.0134521	0.169582	0.708	0.447	1
Plscr1	0.0134741	0.182989	0.325	0.128	1
Lamb3	0.0135169	0.170117	0.285	0.106	1
Cyth2	0.0135543	0.164049	0.307	0.128	1
Riok1	0.0135812	0.170579	0.493	0.277	1
Copz1	0.0137199	0.228659	0.599	0.34	1
Hepacam2	0.0137702	-0.593878	0.069	0.17	1
Smpdl3b	0.013866	0.153126	0.19	0.043	1
Atp5b	0.0139151	0.186384	0.865	0.553	1
Ahnak2	0.0139257	0.172105	0.117	0	1
Zfc3h1	0.0139356	0.23937	0.763	0.532	1
Dcaf5	0.0140065	-0.168841	0.482	0.234	1
Gk	0.0140216	0.1909	0.474	0.255	1
Gnai2	0.0140223	0.326741	0.931	0.745	1
Vrk3	0.0140263	0.174303	0.434	0.234	1
1600014C10Rik	0.0140968	0.18489	0.328	0.149	1
Adh5	0.01414	0.166293	0.453	0.234	1
Gba	0.0141689	0.196605	0.405	0.191	1
Sesn2	0.0142125	0.169238	0.248	0.085	1
Adgre5	0.0142139	0.293004	0.796	0.511	1
Nr1h3	0.0145834	-0.223592	0.431	0.191	1
Psmg4	0.0146722	0.222376	0.496	0.255	1
Il7r	0.0147414	0.281663	0.672	0.404	1
Uqcrq	0.0147441	0.214059	0.869	0.553	1
Ppp3ca	0.0148289	-0.504245	0.938	0.851	1
Eid1	0.0148364	0.176224	0.602	0.34	1
Tia1	0.0148691	0.191419	0.35	0.149	1
Bach2	0.0149034	-1.01966	0.807	0.723	1
Scnm1	0.0149244	-0.252547	0.23	0.064	1
Usp3	0.0149593	0.236516	0.752	0.489	1
mt-Nd4	0.0150948	-0.452801	0.974	0.957	1
Ppp4r2	0.0151461	0.16166	0.777	0.468	1
Bola3	0.0151519	0.178902	0.412	0.213	1
Meaf6	0.0151646	0.229415	0.365	0.191	1
Ptgs2	0.0152147	0.45562	0.496	0.277	1
Specc1l	0.0152277	0.269419	0.847	0.574	1
Bloc1s1	0.0152499	0.182851	0.467	0.277	1
Sema4a	0.0152532	-0.505775	0.522	0.255	1
4931406P16Rik	0.0152586	0.179189	0.427	0.213	1
Vopp1	0.0152673	0.179777	0.339	0.149	1
Nrros	0.0152947	0.288491	0.876	0.596	1
Krr1	0.0153946	0.257559	0.281	0.106	1
Inhba	0.0154004	-0.766689	0.193	0.043	1
Sos2	0.0154624	0.17095	0.467	0.255	1
Itprip	0.0154889	0.20332	0.281	0.106	1
Pfkp	0.015501	0.162143	0.712	0.426	1
Pdpr	0.0155533	0.172521	0.248	0.085	1
Eif2a	0.0156091	0.18049	0.515	0.277	1
Clip1	0.0156355	0.165533	0.639	0.34	1
Bhlhe41	0.0156704	0.167249	0.113	0	1
Nsfl1c	0.0157032	0.203995	0.405	0.191	1
Fmn1	0.0157126	0.282087	0.584	0.319	1
Vps28	0.0158346	0.156482	0.573	0.34	1
Csnk1d	0.015859	0.213212	0.653	0.404	1
Tle5	0.0159165	-0.161223	0.734	0.489	1
Clk3	0.0159424	0.183216	0.442	0.234	1
Guca1a	0.0159895	0.156873	0.31	0.128	1
Msrb1	0.016004	0.23559	0.818	0.532	1
Zdhhc17	0.0160403	0.172456	0.398	0.191	1
Glmp	0.0161217	0.155277	0.599	0.362	1
Themis	0.0161532	0.272653	0.518	0.298	1
Hnrnpa3	0.0161606	0.190966	0.945	0.745	1
Arrb2	0.0162044	0.176981	0.69	0.426	1
Gmnn	0.0163167	0.158879	0.212	0.064	1
Esd	0.0163516	0.176189	0.814	0.468	1
Man2b1	0.0163917	0.267602	0.839	0.553	1
Fam168b	0.0164275	-0.164021	0.719	0.404	1
Tbc1d8b	0.016458	0.201491	0.182	0.043	1
Atp5e	0.0165216	0.334692	0.923	0.638	1
Nipsnap3b	0.0165689	0.150058	0.401	0.191	1
Mplkip	0.0167197	0.153378	0.339	0.149	1
Zfp704	0.0168163	-0.429472	0.464	0.234	1
Aff3	0.0168855	-0.91733	0.401	0.489	1
Zranb1	0.0170006	0.151323	0.562	0.362	1
Plod3	0.0171905	0.181028	0.453	0.234	1
Nuak1	0.0172264	0.151815	0.15	0.021	1
Glrx3	0.0173184	0.166284	0.555	0.319	1
Cabin1	0.017413	0.20399	0.453	0.234	1
Med20	0.0174251	0.152744	0.274	0.106	1
Tmem256	0.0174345	0.24943	0.748	0.511	1
Srgap1	0.0174433	-0.449373	0.033	0.106	1
BC005624	0.0175744	0.170274	0.558	0.298	1
Lrrfip1	0.0176567	0.155065	0.876	0.638	1
Acer2	0.0177832	-0.485773	0.044	0.128	1
Aldh3b1	0.0178091	0.176325	0.336	0.149	1
Hectd1	0.0178162	0.262038	0.828	0.574	1
Cd300ld	0.0178388	0.152299	0.369	0.17	1
Ccl9	0.0179113	0.536794	0.609	0.362	1
Selenof	0.0179737	0.203674	0.726	0.511	1
Fbxo11	0.0180653	0.310596	0.883	0.66	1
Golph3	0.018162	0.256757	0.584	0.362	1
Cep57	0.0182964	0.193262	0.42	0.213	1
Lsm6	0.0183169	0.229221	0.54	0.319	1
Rpl8	0.0183429	-0.328585	0.996	0.957	1
Gramd4	0.0183596	0.291084	0.325	0.149	1
Bola2	0.0183963	0.155965	0.796	0.511	1
Gm34084	0.0184019	0.321638	0.409	0.213	1
Chchd1	0.0184051	0.199515	0.515	0.277	1
Cdk8	0.0184187	-0.920183	0.792	0.766	1
Sco2	0.0185124	0.178799	0.179	0.043	1
Herc4	0.0185684	0.18141	0.759	0.489	1
Tpd52l2	0.018797	0.153994	0.431	0.234	1
Polr2b	0.0188805	0.165666	0.314	0.128	1
Gm14085	0.0190525	-0.236384	0.044	0.128	1
Gtpbp2	0.0190725	0.200926	0.398	0.213	1
Rasal3	0.0190989	-0.260527	0.376	0.17	1
Psma6	0.0192596	0.172319	0.737	0.426	1
Palb2	0.0193474	-0.158454	0.033	0.106	1
Med28	0.0194498	0.161233	0.54	0.298	1
Elmsan1	0.0195333	0.316499	0.635	0.404	1
Ttc39b	0.0197916	0.163994	0.693	0.489	1
Gabarapl1	0.01983	0.233989	0.383	0.191	1
Nfatc1	0.0198979	0.160225	0.635	0.383	1
Selenop	0.0199247	0.280784	0.701	0.489	1
Ptma	0.0199563	-0.482156	0.989	0.894	1
Smim3	0.0199901	0.316585	0.558	0.34	1
St8sia4	0.0200432	0.329376	0.653	0.426	1
Krtcap2	0.020094	0.159044	0.653	0.404	1
Hsd17b4	0.0202753	0.180564	0.485	0.255	1
Clec4a3	0.0202949	0.164281	0.748	0.447	1
Nabp2	0.0203936	-0.228428	0.318	0.128	1
Nfat5	0.020423	0.240205	0.781	0.532	1
Txndc11	0.0206769	0.170148	0.54	0.319	1
Pip4k2a	0.0207508	-0.518907	0.905	0.809	1
Ncln	0.0207952	0.237389	0.339	0.17	1
Tank	0.0208039	0.157086	0.905	0.702	1
Egr2	0.0209733	0.26658	0.369	0.17	1
Dtnbp1	0.021066	0.265533	0.726	0.489	1
Ctsk	0.0212731	0.41849	0.204	0.064	1
Neat1	0.0212841	0.345485	0.945	0.83	1
Rbis	0.0213164	0.173087	0.412	0.213	1
Nptn	0.0213806	0.285913	0.901	0.638	1
A630089N07Rik	0.0214548	-0.309836	0.058	0.149	1
Sema4b	0.021566	0.168256	0.175	0.043	1
Bnip3	0.0216252	-0.408973	0.186	0.043	1
Dennd4a	0.0217526	0.155084	0.938	0.787	1
Gpx1	0.0217781	0.157373	0.96	0.83	1
Unc93b1	0.0217799	0.187607	0.905	0.638	1
Fermt3	0.0218422	0.157886	0.766	0.511	1
Arpc3	0.0219272	0.215474	0.909	0.723	1
Btbd9	0.0220836	0.228761	0.923	0.66	1
Dgcr2	0.0222069	0.262778	0.391	0.213	1
4921516A02Rik	0.0222618	0.156406	0.139	0.021	1
Necap2	0.0223791	0.169854	0.613	0.362	1
2024-03-02	0.0226193	-0.31118	0.646	0.404	1
Trmt1l	0.0226204	0.199872	0.387	0.191	1
Arhgef3	0.0226549	0.191855	0.712	0.489	1
Mrpl18	0.0228749	0.17751	0.493	0.277	1
Cysltr2	0.022906	0.202938	0.263	0.106	1
Etnk1	0.0229236	-0.850339	0.595	0.596	1
Igsf6	0.0229305	0.160875	0.526	0.298	1
Dph5	0.0229377	-0.484946	0.219	0.319	1
Galnt7	0.0229487	0.184665	0.675	0.426	1
Zswim7	0.0233296	0.177164	0.226	0.085	1
Nsa2	0.0233679	0.21508	0.869	0.596	1
mt-Co3	0.0234048	-0.326912	0.996	0.957	1
Polr3b	0.0237319	0.21371	0.405	0.213	1
Pih1d1	0.0237465	0.157065	0.321	0.149	1
Itgb3	0.0238308	-0.192593	0.277	0.106	1
Atf7ip	0.0240139	-0.180909	0.73	0.447	1
Larp1b	0.024063	-0.349506	0.471	0.234	1
Dars2	0.0241713	0.217677	0.135	0.021	1
Mettl23	0.0241762	0.173072	0.493	0.298	1
Tcp11l2	0.024283	0.324477	0.646	0.404	1
Tspyl1	0.0243328	0.165752	0.347	0.17	1
Pmaip1	0.0243596	-0.205333	0.489	0.234	1
Rnf150	0.0244378	-0.228833	0.38	0.17	1
Nav2	0.0245102	-0.210351	0.325	0.149	1
Ubap2l	0.0245757	0.163133	0.821	0.511	1
Fam53c	0.024607	-0.175893	0.328	0.149	1
Pparg	0.0246964	0.309611	0.354	0.17	1
Cyba	0.0247893	0.31154	0.985	0.894	1
Adora2b	0.0248002	0.174695	0.292	0.128	1
Seh1l	0.0248002	0.19909	0.292	0.128	1
Slc6a8	0.0248388	0.16593	0.139	0.021	1
Mcl1	0.0248956	0.199945	0.974	0.872	1
Gpr183	0.0249563	0.210275	0.485	0.277	1
Ttyh2	0.0251803	0.161858	0.175	0.043	1
Msra	0.0252886	0.185001	0.569	0.34	1
Foxo1	0.0253399	0.348453	0.624	0.383	1
Edf1	0.0255183	0.239166	0.818	0.532	1
Rapgef1	0.0259655	0.216959	0.704	0.447	1
Arfgef2	0.0260498	0.245742	0.613	0.362	1
Jdp2	0.0261844	0.384564	0.609	0.404	1
Pdgfc	0.0262299	0.252094	0.234	0.085	1
Mob1b	0.0263055	-0.218471	0.529	0.277	1
Cd2	0.0263388	0.152609	0.511	0.277	1
Trpm2	0.0265906	0.186181	0.204	0.064	1
Sgpl1	0.0269247	0.187831	0.916	0.66	1
Stat6	0.0269686	0.15265	0.536	0.277	1
Traf7	0.0270037	-0.260598	0.314	0.128	1
Gm12840	0.0270654	0.25326	0.391	0.191	1
G3bp2	0.0271577	-0.91938	0.693	0.681	1
Ap1ar	0.0272522	0.169031	0.391	0.213	1
Limd1	0.0272742	-0.743696	0.558	0.574	1
Slc7a8	0.0275142	0.303164	0.515	0.319	1
Vdr	0.0275363	0.274418	0.296	0.128	1
Plcg1	0.0275414	-0.249673	0.31	0.128	1
Ifi44	0.0275746	0.178907	0.168	0.043	1
Erg28	0.0276517	0.166497	0.339	0.17	1
Ubash3b	0.0277107	0.158925	0.785	0.553	1
mt-Nd2	0.0277131	-0.329612	0.967	0.936	1
Gm12216	0.0277788	0.159411	0.223	0.085	1
Tango2	0.0279011	0.163815	0.31	0.149	1
Batf3	0.027906	-0.66812	0.23	0.319	1
St3gal1	0.0279738	0.385421	0.759	0.532	1
Atp1a1	0.028105	-0.521034	0.854	0.809	1
4921524J17Rik	0.0281079	-0.17219	0.288	0.128	1
Gvin1	0.0281318	0.238065	0.434	0.255	1
Elmo1	0.0281403	-0.442542	0.982	0.957	1
Tmem59	0.0281479	0.168263	0.704	0.468	1
Dgat1	0.0281748	0.293345	0.69	0.468	1
Bend4	0.0282282	-0.184999	0.347	0.149	1
Fem1c	0.0282863	0.175315	0.763	0.489	1
Ube2k	0.0282982	0.190258	0.861	0.532	1
Cox7b	0.0283012	0.250645	0.785	0.489	1
Igsf8	0.0283614	0.219279	0.515	0.319	1
Pbdc1	0.0283729	0.173557	0.467	0.277	1
Thbd	0.0286416	0.167014	0.164	0.043	1
Timm13	0.0287047	0.154964	0.719	0.447	1
mt-Nd5	0.0287274	-0.37879	0.85	0.766	1
Nr1d2	0.0288665	-0.196139	0.321	0.149	1
Adamts6	0.0289277	-0.520568	0.427	0.532	1
Cers4	0.0291376	0.196015	0.245	0.106	1
Spi1	0.0291784	0.203221	0.839	0.617	1
Prex1	0.0292127	0.205432	0.839	0.596	1
Tmed10	0.0292694	0.267344	0.92	0.702	1
Ewsr1	0.0293361	0.16409	0.832	0.511	1
Ddx46	0.029347	0.153044	0.628	0.383	1
Dennd1c	0.0294207	-0.313636	0.434	0.213	1
Cd47	0.0294222	0.297044	0.92	0.766	1
Cadm1	0.0295112	0.185298	0.299	0.128	1
Dicer1	0.0297208	0.158954	0.394	0.213	1
Comt	0.0297996	0.19871	0.453	0.255	1
Polr2l	0.0302158	0.160535	0.431	0.234	1
Ptar1	0.0302487	0.151743	0.226	0.085	1
Dnajc14	0.0303075	0.19137	0.35	0.17	1
Rap2b	0.030308	0.175543	0.507	0.298	1
Arpc2	0.0304057	0.254937	0.982	0.83	1
Sell	0.030411	-0.829497	0.23	0.34	1
Zpr1	0.0304832	0.178168	0.292	0.128	1
Rpl29	0.0304924	0.295611	0.953	0.702	1
Tbcd	0.0305102	-0.267069	0.504	0.277	1
Rpl14	0.0308435	-0.334072	0.953	0.809	1
Fam169b	0.0308938	0.175383	0.431	0.213	1
Kif5b	0.0312653	0.159639	0.843	0.553	1
Trio	0.0315105	0.187816	0.693	0.447	1
Gapvd1	0.0315414	0.211054	0.752	0.489	1
Arl5a	0.0315521	0.229939	0.555	0.34	1
Srp68	0.0319618	-0.173351	0.314	0.149	1
Igbp1	0.0325321	-0.163076	0.5	0.255	1
Lat	0.0325669	0.160362	0.387	0.213	1
Sec13	0.0328886	0.221922	0.423	0.255	1
Tma7	0.03293	0.204427	0.861	0.617	1
Sh3glb1	0.0330516	0.183963	0.942	0.723	1
Shisa5	0.0331707	0.219113	0.898	0.66	1
Tmed2	0.0335891	0.264154	0.796	0.553	1
Zmynd11	0.0335897	0.163063	0.65	0.426	1
Rtf2	0.0336198	0.249273	0.639	0.447	1
Gm15675	0.0336375	-0.248154	0.077	0.17	1
Vav1	0.0336755	0.154901	0.708	0.468	1
Map3k12	0.0337128	-0.181482	0.036	0.106	1
Braf	0.0337564	0.221752	0.88	0.553	1
Cnppd1	0.0337756	-0.218728	0.555	0.298	1
H2-Eb1	0.0337868	0.312757	0.942	0.83	1
Sft2d2	0.0340168	-0.179446	0.332	0.149	1
Foxn3	0.0340562	-0.393379	0.901	0.809	1
Rbm28	0.0340809	-0.157204	0.478	0.277	1
Neto2	0.0346978	-0.5997	0.117	0.213	1
Ifi204	0.0347297	-0.233335	0.697	0.426	1
Edem3	0.0347547	0.163314	0.391	0.213	1
Rap1gap2	0.0350124	-0.164638	0.427	0.213	1
Pde7b	0.0350435	0.157817	0.672	0.447	1
Zfp36l2	0.0352551	0.203476	0.85	0.638	1
Celf4	0.0352574	-0.72599	0.051	0.128	1
Rpl23a	0.0352619	-0.642498	0.949	0.915	1
Sowahc	0.0353266	0.17514	0.398	0.213	1
Lrp6	0.0353474	0.224828	0.482	0.277	1
Gem	0.0357213	0.251915	0.245	0.106	1
Rpl27a	0.0357988	-0.189103	0.982	0.979	1
Camta2	0.0358798	-0.269968	0.449	0.255	1
Tm9sf2	0.0359398	-0.285954	0.653	0.383	1
Ccr7	0.0359842	-0.929289	0.277	0.362	1
Lpar1	0.0360162	0.223373	0.157	0.043	1
Rnf13	0.0361537	0.182014	0.65	0.426	1
Slc22a4	0.0361684	0.251904	0.19	0.064	1
Slc25a17	0.0361766	0.190252	0.248	0.106	1
Sorbs1	0.0363725	-0.204086	0.369	0.17	1
Pdia4	0.0365584	0.167876	0.416	0.255	1
Phf2	0.0366582	0.154088	0.376	0.213	1
Agpat4	0.0368462	0.282195	0.639	0.404	1
Psma3	0.0369251	0.171609	0.832	0.553	1
Naip5	0.0370199	-0.198075	0.281	0.106	1
Dnajc8	0.0373908	0.152222	0.73	0.468	1
Arl2bp	0.0375148	0.1625	0.303	0.149	1
Ost4	0.0375737	0.150629	0.482	0.298	1
Nufip2	0.0376051	0.233108	0.712	0.426	1
Cdadc1	0.0380221	0.18287	0.318	0.17	1
Pisd	0.0380239	0.160532	0.376	0.213	1
Dusp16	0.0381353	0.400584	0.602	0.404	1
Mbnl1	0.0381816	-0.539617	0.964	0.936	1
Mmp19	0.0382017	0.682954	0.31	0.17	1
Arhgap21	0.0382194	-0.182327	0.361	0.17	1
Dck	0.0385595	-0.182037	0.438	0.213	1
Mthfs	0.0386322	-0.232001	0.617	0.319	1
Inpp4a	0.0390278	0.172619	0.547	0.319	1
Fgfr1op2	0.0390715	0.158368	0.715	0.532	1
Aldh2	0.0391161	0.19569	0.569	0.383	1
Luc7l2	0.0392219	0.214032	0.934	0.723	1
C4b	0.0393612	0.250803	0.15	0.043	1
Dmac1	0.0394195	0.191508	0.431	0.277	1
Rnf24	0.0395098	0.189835	0.255	0.106	1
Srsf3	0.0396083	-0.313298	0.891	0.787	1
Laptm5	0.039636	-0.354982	0.993	0.979	1
Ccdc117	0.0402427	0.176991	0.372	0.213	1
Dipk1a	0.0404804	-0.751871	0.449	0.489	1
Bcl2l1	0.040493	-0.211598	0.573	0.319	1
Spon1	0.0405882	-0.438101	0.241	0.362	1
Gnb1	0.0407277	-0.408062	0.92	0.872	1
Ccnl2	0.0408258	-0.519569	0.697	0.638	1
Urgcp	0.0408674	0.196221	0.263	0.128	1
Kdm4b	0.0412351	-0.167115	0.365	0.17	1
Vcam1	0.0413133	0.29344	0.186	0.064	1
Slc10a7	0.041863	0.171222	0.599	0.362	1
3110082I17Rik	0.0418986	0.265139	0.285	0.128	1
Mboat7	0.041905	-0.23086	0.318	0.149	1
Arf2	0.041926	0.232477	0.336	0.17	1
Gmip	0.0420287	0.177172	0.58	0.383	1
Ttc14	0.0420849	0.175421	0.551	0.34	1
Cd33	0.0421043	-0.291887	0.201	0.064	1
Met	0.0422402	0.159678	0.161	0.043	1
Ptpn22	0.0427236	0.285266	0.664	0.511	1
Apbb2	0.0428989	-0.513402	0.226	0.085	1
Ebf1	0.0429439	-1.13967	0.212	0.319	1
Syne1	0.0430868	-0.427096	0.442	0.255	1
Blk	0.0432284	-0.46522	0.084	0.17	1
Sik1	0.0432795	0.263928	0.752	0.468	1
Arf4	0.0433315	0.184607	0.909	0.66	1
Rps3	0.0438836	0.197133	0.971	0.766	1
Acss1	0.0439822	0.153708	0.398	0.234	1
Sec24a	0.0441779	0.209904	0.562	0.362	1
Wbp1l	0.0442264	0.155828	0.547	0.362	1
Psmb8	0.0443106	0.252463	0.872	0.681	1
Atxn7	0.0445502	0.178773	0.737	0.468	1
Bcor	0.0449587	-0.471414	0.281	0.383	1
Zdhhc14	0.0450473	-0.17431	0.482	0.298	1
Plxnd1	0.0452298	-0.313435	0.628	0.362	1
Eif3h	0.0452319	0.163119	0.872	0.617	1
Fbxl17	0.0455345	0.221381	0.865	0.681	1
Iscu	0.0456997	0.185985	0.555	0.362	1
Wdfy3	0.0457274	-0.233109	0.777	0.489	1
Cwc25	0.0457954	0.250528	0.515	0.34	1
Ascc3	0.0463758	-0.205417	0.883	0.66	1
Bank1	0.0463874	-0.603378	0.204	0.319	1
Gpr137c	0.0464094	-0.317389	0.04	0.106	1
Sparc	0.0466125	0.264306	0.117	0.021	1
Sp1	0.0470639	-0.292404	0.467	0.255	1
Noc2l	0.0472413	-0.188005	0.573	0.319	1
Tanc1	0.0476427	-0.355468	0.23	0.085	1
Capzb	0.0476632	-0.150013	0.967	0.766	1
Srsf7	0.0477524	0.165643	0.734	0.468	1
Rpl22	0.0479463	0.204323	0.956	0.809	1
Mirt1	0.048143	-0.528623	0.299	0.149	1
Gls	0.0481913	0.249062	0.916	0.702	1
Npm1	0.0491099	-0.257191	0.949	0.851	1
Fnip2	0.049201	0.239888	0.796	0.574	1
Ythdf3	0.0493368	0.159927	0.818	0.574	1
Slc26a11	0.0497641	-0.220229	0.336	0.149	1
Mosmo	0.0504231	-0.162636	0.339	0.17	1
Trmt61a	0.051051	-0.372945	0.04	0.106	1
Ly6d	0.0510649	-0.442391	0.095	0.191	1
Rrp1	0.0512252	-0.213148	0.642	0.383	1
Cluh	0.0514252	0.190865	0.274	0.149	1
Atp8b4	0.0516805	0.151437	0.796	0.596	1
Trps1	0.0519384	0.158327	0.964	0.894	1
Adgrg5	0.0520679	-0.619346	0.12	0.213	1
Vgll4	0.0531808	0.19468	0.635	0.468	1
Zeb2os	0.0532856	0.190967	0.336	0.191	1
Sap30	0.05351	-0.172801	0.318	0.149	1
Tmem71	0.0536653	0.167092	0.358	0.191	1
Slc8b1	0.0537594	-0.240525	0.518	0.277	1
Tbcb	0.0540411	-0.457736	0.675	0.383	1
Ube2j2	0.0541699	0.201117	0.697	0.447	1
Azi2	0.0543072	-0.164765	0.54	0.34	1
Stxbp1	0.0543214	0.152985	0.142	0.043	1
Rnf7	0.0547169	-0.15464	0.606	0.34	1
Peli2	0.0548465	-0.15009	0.285	0.128	1
Top3a	0.054872	0.15118	0.204	0.085	1
Mrpl32	0.055055	-0.297182	0.536	0.319	1
Birc3	0.055127	0.244796	0.825	0.617	1
Fnbp1l	0.0552496	-0.263117	0.204	0.319	1
Hnrnph2	0.0554167	-0.404412	0.657	0.426	1
St6galnac3	0.05545	0.637717	0.354	0.213	1
Ep300	0.0558428	-0.719158	0.693	0.681	1
Actn4	0.0559414	-0.159955	0.737	0.511	1
Pan3	0.0559874	0.171299	0.894	0.681	1
Evl	0.0560435	-0.471323	0.715	0.66	1
Bckdhb	0.0561877	-0.564747	0.245	0.34	1
Atp5h	0.0563377	0.173807	0.898	0.681	1
Wdr37	0.0564109	-0.6417	0.511	0.553	1
Ubl5	0.0566624	0.242302	0.883	0.66	1
Pold4	0.0569195	0.150445	0.584	0.362	1
Calm3	0.0569232	0.172058	0.785	0.553	1
Mbtd1	0.0569519	-0.564598	0.693	0.638	1
Vars	0.0571929	-0.344992	0.292	0.383	1
Xab2	0.0572454	-0.263468	0.248	0.106	1
Lmna	0.0572839	-0.353583	0.759	0.532	1
Yipf4	0.0575318	-0.203079	0.493	0.298	1
Marf1	0.05769	0.168668	0.602	0.362	1
Rpl17	0.0577418	-0.205363	0.974	0.915	1
Rrad	0.058421	0.272037	0.252	0.128	1
2410004B18Rik	0.0584352	-0.163947	0.277	0.128	1
Itpripl2	0.0591805	-0.198576	0.445	0.255	1
Il1rn	0.0592352	0.345578	0.712	0.511	1
Hp	0.05929	0.170455	0.175	0.064	1
Zfand5	0.0594129	0.205327	0.92	0.745	1
Smim4	0.0595642	-0.178152	0.332	0.17	1
Psmd14	0.0599474	-0.226958	0.73	0.468	1
Cox7a2	0.0601444	0.222334	0.876	0.596	1
Glipr2	0.0605207	-0.184222	0.303	0.404	1
Cpeb4	0.0606426	-0.336957	0.741	0.468	1
Snhg9	0.0607408	-0.569439	0.106	0.191	1
Tuba4a	0.0608236	-0.305409	0.358	0.191	1
Nr2c2	0.0609364	-0.479517	0.588	0.617	1
Zyg11b	0.0612438	0.231296	0.547	0.34	1
Paip2	0.0613644	-0.192744	0.642	0.404	1
Picalm	0.0623703	0.199715	0.967	0.915	1
Dhdds	0.0624069	-0.158187	0.339	0.17	1
Cmtr1	0.0626805	0.171123	0.526	0.319	1
Morf4l2	0.0626807	-0.265094	0.697	0.426	1
Anks3	0.063238	0.163415	0.197	0.085	1
Galns	0.0634133	-0.278967	0.38	0.213	1
Rhot1	0.0640504	-0.178948	0.485	0.277	1
Rpl7	0.0641895	-0.341685	0.982	0.894	1
Ikzf1	0.064235	-0.859914	0.77	0.681	1
Ly6a	0.0642809	0.296506	0.763	0.574	1
Sertad2	0.0645207	-0.317228	0.536	0.319	1
Myo18a	0.0646554	-0.344892	0.328	0.149	1
Fabp4	0.0647138	0.249132	0.109	0.021	1
Hars	0.0648286	-0.224625	0.383	0.213	1
Chchd7	0.0648329	-0.223696	0.369	0.213	1
Cd9	0.0648925	0.24234	0.704	0.489	1
Mir17hg	0.0650294	-0.697615	0.106	0.191	1
Mbd1	0.0652625	0.157578	0.328	0.191	1
AB124611	0.0654515	-0.164443	0.591	0.383	1
Rplp1	0.0655511	-0.555238	0.989	0.957	1
Bnip3l	0.0656791	-0.22452	0.763	0.468	1
Tut4	0.0663536	0.185829	0.763	0.532	1
Cd226	0.0664655	-0.202247	0.303	0.149	1
Tes	0.0667503	0.18928	0.631	0.426	1
Cox6b1	0.0673916	0.244632	0.92	0.723	1
Gclc	0.0674619	0.29853	0.653	0.426	1
Hist1h2ap	0.0678392	0.154919	0.226	0.106	1
Nr3c1	0.0679129	0.218617	0.766	0.574	1
Frmd6	0.0680563	-0.678163	0.296	0.362	1
Rhoa	0.0680574	-0.265285	0.949	0.915	1
Lrp4	0.0686299	0.151176	0.106	0.021	1
Mib1	0.0686419	-0.216717	0.708	0.511	1
Phf6	0.0690792	-0.176621	0.518	0.277	1
Flrt3	0.0691437	0.215275	0.106	0.021	1
Ikzf3	0.0698084	-0.161354	0.511	0.277	1
Prkacb	0.0702144	-0.267272	0.58	0.34	1
Clec2d	0.0703143	-0.318789	0.613	0.404	1
Mtr	0.0706216	-0.159916	0.412	0.255	1
Selenow	0.0707129	0.166522	0.828	0.617	1
Gzma	0.0708655	-0.486507	0.372	0.213	1
Mrtfa	0.0709517	0.162372	0.839	0.596	1
Rab11fip1	0.0709615	0.229738	0.591	0.362	1
Dok3	0.0711038	-0.190863	0.361	0.17	1
Donson	0.0716589	-0.287183	0.281	0.128	1
Snx8	0.0718015	-0.221226	0.595	0.362	1
Plekha5	0.0718516	-0.169985	0.453	0.255	1
Crbn	0.0720138	-0.190792	0.42	0.234	1
Pabpc1	0.0725521	-0.554419	0.967	0.872	1
A530013C23Rik	0.073202	0.247365	0.19	0.085	1
Rpl3	0.0733649	0.187365	0.978	0.787	1
Dhx16	0.0734297	-0.164313	0.226	0.106	1
Slirp	0.0736972	0.151645	0.485	0.298	1
Grk3	0.0742125	-0.157923	0.453	0.277	1
Phc2	0.0750566	-0.351977	0.602	0.383	1
Ptbp3	0.0757441	0.214513	0.931	0.745	1
Srebf1	0.0759578	-0.15308	0.234	0.106	1
Bag6	0.0767526	-0.21969	0.493	0.277	1
Sash3	0.0772619	0.196899	0.376	0.234	1
H2-Ab1	0.0772809	0.225446	0.974	0.872	1
Hmgcr	0.0774514	-0.428406	0.471	0.255	1
Ivns1abp	0.0778319	-0.655809	0.533	0.574	1
Plcb1	0.0786106	-0.304428	0.296	0.149	1
Rnf166	0.0788528	-0.213321	0.474	0.298	1
Ccnd3	0.0789128	-1.10748	0.668	0.638	1
Syk	0.079129	0.166614	0.92	0.745	1
Plcl2	0.0792925	-0.548179	0.726	0.702	1
Plpp3	0.0795026	0.36996	0.164	0.064	1
Larp4	0.0796116	-0.334167	0.613	0.362	1
Sbf1	0.0796724	-0.181243	0.376	0.213	1
Metap1	0.0798825	-0.170577	0.339	0.191	1
Tcof1	0.0801733	-0.399708	0.54	0.34	1
Gpatch2	0.0801875	0.207926	0.372	0.234	1
Iqgap1	0.0807735	0.196728	0.985	1	1
Pde4dip	0.0811842	-0.49555	0.234	0.106	1
Acod1	0.0814271	0.218319	0.314	0.17	1
Aff4	0.0817101	0.17231	0.843	0.638	1
Xrcc4	0.0818515	-0.216091	0.449	0.255	1
Slc25a33	0.0818618	-0.210018	0.453	0.277	1
Slc7a2	0.082462	0.403889	0.241	0.106	1
Fcrla	0.0824862	-0.234762	0.091	0.17	1
Rps26	0.082561	-0.33354	0.985	0.936	1
Rpl31	0.0827416	0.166924	0.909	0.574	1
Papolg	0.0828388	-0.179682	0.212	0.085	1
Polr2c	0.0829183	-0.215216	0.431	0.277	1
Trib1	0.0836044	0.159726	0.693	0.489	1
Rpl38	0.0836184	-0.264468	0.974	0.979	1
Cd74	0.0842301	0.178228	0.989	0.979	1
Scarb1	0.0844047	0.179192	0.288	0.17	1
Rrm2b	0.0849299	-0.212888	0.252	0.128	1
Fam13b	0.0851178	-0.162883	0.635	0.404	1
Rab2a	0.0851203	0.18078	0.927	0.702	1
Ccnd2	0.0856685	-0.862322	0.474	0.511	1
Kansl2	0.0861739	-0.371158	0.274	0.34	1
Dnase1l3	0.0865392	0.190334	0.223	0.106	1
Sema4d	0.0866313	0.190785	0.814	0.596	1
Cst3	0.0871245	-0.293617	0.964	0.745	1
P2ry12	0.0880993	-0.160414	0.095	0.17	1
Ccdc162	0.0882085	-0.175551	0.077	0.149	1
Cdc42	0.0884293	0.171132	0.974	0.872	1
Tet2	0.088551	0.173669	0.799	0.596	1
Mrps6	0.088715	0.212374	0.438	0.277	1
Prpf18	0.0894241	-0.151632	0.453	0.277	1
Xpr1	0.0895196	-0.225549	0.708	0.468	1
Rmdn1	0.0896158	0.154405	0.288	0.17	1
Alas1	0.089735	-0.256117	0.31	0.17	1
Insig1	0.0906939	0.160808	0.405	0.255	1
Ercc3	0.0909118	-0.188665	0.23	0.106	1
Pip4p2	0.0911432	-0.269918	0.234	0.106	1
Cct8	0.0914095	-0.808184	0.708	0.638	1
Brpf3	0.0914858	-0.27651	0.168	0.255	1
4933434E20Rik	0.0922811	-0.209348	0.423	0.255	1
Gm13986	0.0931903	-0.574771	0.135	0.043	1
Ikzf2	0.0939284	0.2973	0.354	0.213	1
Slain2	0.0940007	-0.224434	0.547	0.362	1
Cd27	0.0941247	-0.30251	0.318	0.17	1
Nop2	0.0943651	-0.152555	0.135	0.043	1
Mcm6	0.0946937	-0.240957	0.361	0.191	1
Setd5	0.0947695	-0.259183	0.734	0.489	1
Gimap3	0.0956325	-0.32947	0.544	0.319	1
Etfdh	0.0957603	-0.424674	0.193	0.277	1
Mrpl43	0.0958923	-0.198387	0.456	0.277	1
Zcchc2	0.0959231	-0.247119	0.569	0.34	1
Fech	0.0968319	0.16332	0.281	0.149	1
Rcn2	0.0970928	0.153682	0.332	0.191	1
Per1	0.0972737	-0.183303	0.693	0.468	1
Stk19	0.0973086	-0.5922	0.383	0.447	1
Abracl	0.098458	0.158472	0.843	0.617	1
Gadd45g	0.0984836	0.439789	0.412	0.277	1
mt-Nd1	0.0987348	-0.315712	0.978	0.83	1
Akap9	0.0990065	0.172105	0.62	0.447	1
Zfp64	0.100554	-0.177629	0.339	0.213	1
Mcu	0.100859	-0.261786	0.507	0.319	1
Oaz1	0.101179	-0.289415	0.964	0.851	1
Tgoln1	0.101321	-0.18315	0.755	0.511	1
Lrpprc	0.101372	-0.547213	0.365	0.426	1
Eif4g3	0.101662	-0.315941	0.869	0.723	1
Ralgapa2	0.101824	-0.172374	0.635	0.426	1
Acaca	0.102348	0.15803	0.449	0.277	1
Tomm34	0.102621	-0.25589	0.551	0.34	1
Kdm2b	0.103012	0.264371	0.631	0.468	1
Clec10a	0.103123	0.172265	0.186	0.085	1
Pttg1	0.103364	-0.368824	0.478	0.298	1
mt-Co2	0.104433	-0.218566	1	0.957	1
Jak2	0.104773	0.213686	0.755	0.511	1
Ifi203	0.105048	-0.384058	0.701	0.489	1
Gm42047	0.107005	0.175751	0.234	0.128	1
Elavl1	0.107317	-0.21731	0.777	0.468	1
Smchd1	0.107349	-0.579852	0.876	0.83	1
Cd36	0.108067	0.891605	0.394	0.277	1
P2ry10b	0.108509	0.195663	0.31	0.191	1
Slc7a5	0.108552	0.151089	0.234	0.128	1
S100a8	0.10888	-0.18679	0.161	0.064	1
Gramd1a	0.109539	-0.232536	0.515	0.319	1
Mthfsl	0.109964	-0.312819	0.5	0.298	1
Dhrs7b	0.110832	-0.289281	0.299	0.149	1
Tmem64	0.110852	-0.346444	0.215	0.298	1
AA467197	0.110911	-0.359065	0.595	0.362	1
Naa15	0.111189	-0.463068	0.646	0.596	1
Slc25a44	0.111334	-0.205867	0.128	0.043	1
Nipa2	0.111696	0.166782	0.682	0.489	1
Map3k4	0.11187	-0.198952	0.292	0.149	1
Zfp180	0.111893	-0.371989	0.245	0.128	1
Tcf4	0.11238	-0.214482	0.825	0.596	1
Pdlim1	0.112596	-0.452722	0.31	0.362	1
Pbx3	0.113777	-0.29392	0.398	0.234	1
Zfp933	0.113961	-0.250644	0.12	0.191	1
Anxa2	0.114749	-0.161641	0.77	0.532	1
Nfkbiz	0.115124	0.219602	0.796	0.617	1
Tab3	0.115496	-0.157359	0.219	0.106	1
Exoc2	0.116621	-0.154019	0.679	0.447	1
Zfp703	0.116944	-0.330751	0.58	0.383	1
Mir155hg	0.11764	-0.1895	0.255	0.128	1
Crebzf	0.118005	-0.17457	0.296	0.17	1
Grn	0.118163	-0.209007	0.974	0.894	1
Rnf31	0.118422	-0.360933	0.299	0.17	1
Stag1	0.119195	-0.276346	0.92	0.787	1
Tbc1d10c	0.119478	-0.150449	0.35	0.213	1
Diaph1	0.119802	0.173303	0.912	0.638	1
Wdfy4	0.120461	-0.53349	0.58	0.596	1
Zscan29	0.120624	-0.29168	0.186	0.085	1
Mier1	0.121488	0.185055	0.774	0.638	1
Rpl36al	0.121534	0.220129	0.92	0.681	1
Wipf2	0.121539	-0.161566	0.434	0.277	1
Nbeal2	0.122065	-0.258056	0.288	0.149	1
Plxna4	0.122442	-0.55657	0.084	0.149	1
Pbxip1	0.123537	-0.410522	0.653	0.404	1
Ctdp1	0.12468	-0.151536	0.423	0.255	1
Snhg20	0.124733	-0.180098	0.153	0.234	1
Rpl23	0.125761	0.161677	0.982	0.936	1
Tnfaip6	0.125932	0.197992	0.117	0.043	1
Pds5a	0.126029	-0.49806	0.65	0.617	1
Nrp1	0.12758	-0.269666	0.686	0.489	1
Ube3b	0.127707	-0.262811	0.376	0.234	1
Rpl36	0.129101	0.163084	0.96	0.766	1
BC005537	0.129365	-0.449067	0.967	0.915	1
Galnt1	0.129443	-0.306469	0.675	0.404	1
Tdrp	0.129615	-0.278482	0.069	0.128	1
Dock1	0.129772	-0.171909	0.624	0.426	1
Xist	0.130211	0.196106	0.974	0.787	1
Lyst	0.130856	0.245499	0.69	0.511	1
Fbxw4	0.131187	-0.162392	0.493	0.319	1
Cdt1	0.131356	-0.195283	0.285	0.149	1
Uqcc1	0.131727	0.198952	0.299	0.191	1
Sergef	0.131952	-0.174843	0.372	0.213	1
Bcl11b	0.132349	-0.764227	0.456	0.255	1
Washc2	0.132719	-0.177827	0.562	0.362	1
Hmgn2	0.133122	-0.182819	0.529	0.362	1
Rfx3	0.133216	-0.289427	0.511	0.553	1
Tsr1	0.134525	-0.166218	0.142	0.213	1
Derl1	0.134614	-0.15828	0.668	0.468	1
Slc9a1	0.135319	-0.298595	0.536	0.383	1
Rplp2	0.13595	-1.05761	1	0.979	1
Dnajb9	0.135958	-0.304906	0.569	0.34	1
Lrch3	0.136588	-0.207016	0.712	0.489	1
St6galnac6	0.136689	-0.325912	0.248	0.128	1
Thap2	0.137638	-0.268163	0.208	0.277	1
Fcmr	0.138162	-0.260519	0.069	0.128	1
Map11	0.138287	-0.309381	0.318	0.191	1
Ppp6r3	0.139771	-0.258847	0.774	0.553	1
1110012L19Rik	0.139828	-0.399706	0.182	0.085	1
Zfp942	0.140151	0.154776	0.223	0.128	1
Nars2	0.140195	0.200796	0.398	0.255	1
Ptger4	0.140385	-0.184852	0.493	0.319	1
Vipas39	0.140882	-0.162737	0.369	0.213	1
Ccnc	0.140882	-0.214561	0.365	0.234	1
Tob2	0.141269	0.180193	0.708	0.468	1
Htr7	0.141956	0.350031	0.215	0.128	1
Nucb2	0.142147	-0.242729	0.325	0.191	1
H2afv	0.142223	-0.277983	0.562	0.362	1
Dalrd3	0.14238	-0.228106	0.124	0.191	1
Stra6l	0.142473	0.166418	0.117	0.043	1
Hipk1	0.142779	-0.173561	0.693	0.426	1
Saa3	0.142833	0.368422	0.113	0.043	1
Rab27a	0.142872	-0.19789	0.248	0.128	1
Ube2f	0.143455	-0.347535	0.653	0.404	1
Gata3	0.143625	-0.19445	0.204	0.106	1
Map3k14	0.144374	0.169836	0.595	0.404	1
Hdgf	0.144553	-0.174602	0.737	0.511	1
Polr1a	0.145207	-0.464709	0.223	0.298	1
Cnot6l	0.14542	-0.626389	0.777	0.766	1
Tor1aip1	0.14544	-0.277736	0.854	0.574	1
Tgfbi	0.145474	0.198421	0.934	0.83	1
Ssbp3	0.145539	-0.259193	0.518	0.319	1
Slc38a2	0.145829	-0.288506	0.73	0.66	1
Rps27a	0.146275	-0.16105	0.971	0.894	1
Pdk3	0.146867	0.194135	0.314	0.213	1
Atg4a	0.147429	-0.230686	0.299	0.17	1
Ube2d2a	0.147576	-0.693657	0.825	0.745	1
Esco1	0.147691	-0.259171	0.5	0.319	1
Ythdf2	0.148723	-0.212843	0.496	0.34	1
Gatb	0.14874	-0.186489	0.146	0.064	1
Smim10l1	0.148802	-0.245695	0.255	0.128	1
Pgap2	0.148889	-0.193405	0.62	0.404	1
Dock5	0.149761	-0.219849	0.526	0.34	1
Acsl1	0.149827	0.15775	0.482	0.34	1
Mrpl20	0.150728	-0.158402	0.628	0.383	1
Uso1	0.150995	-0.200052	0.668	0.468	1
Gpr146	0.151428	-0.25851	0.263	0.149	1
Iffo1	0.151498	-0.307522	0.161	0.234	1
Tsg101	0.15181	-0.163744	0.555	0.362	1
Epb41l2	0.152189	0.170161	0.945	0.787	1
Gm36723	0.153587	-0.234413	0.15	0.064	1
Spop	0.153667	-0.425555	0.792	0.745	1
Rictor	0.153686	-0.165684	0.65	0.383	1
Stxbp5	0.15379	-0.216248	0.478	0.319	1
Gle1	0.153829	-0.252371	0.259	0.319	1
Arhgef18	0.154336	-0.194635	0.438	0.277	1
Atp5g3	0.155073	-0.273537	0.843	0.553	1
Cyhr1	0.155414	-0.169072	0.307	0.17	1
Ndfip2	0.156189	-0.502391	0.664	0.404	1
Gpat3	0.156895	-0.288946	0.15	0.064	1
Tbc1d14	0.157237	0.167543	0.551	0.404	1
Ubr7	0.157552	-0.273157	0.266	0.149	1
Wnk1	0.158168	0.262978	0.949	0.872	1
Bnip2	0.158208	-0.368686	0.693	0.638	1
Rapgef2	0.158861	0.169759	0.887	0.681	1
Chd3	0.158872	-0.186741	0.558	0.34	1
Avl9	0.159363	-0.228321	0.573	0.362	1
Nebl	0.159566	0.16613	0.139	0.064	1
Hexim1	0.159578	-0.155778	0.511	0.319	1
Lef1	0.16012	-1.55582	0.401	0.383	1
Ppp1r18	0.160647	-0.23631	0.723	0.511	1
Rpl27	0.160719	0.179146	0.971	0.851	1
Arpc5	0.161531	0.218042	0.927	0.723	1
Rpf2	0.16199	-0.303979	0.186	0.255	1
Ash1l	0.165038	-0.473016	0.796	0.66	1
Tmem273	0.165147	-0.304157	0.131	0.191	1
Tmcc3	0.166492	-0.353457	0.777	0.511	1
Tmcc1	0.166592	-0.705716	0.723	0.66	1
Tfe3	0.166767	-0.357797	0.456	0.298	1
Tnk2	0.167154	-0.198759	0.113	0.043	1
Dennd1b	0.16725	-0.214142	0.821	0.596	1
Zbtb20	0.168379	-0.473946	0.818	0.702	1
Ubr3	0.168648	-0.281922	0.719	0.489	1
B3gnt7	0.169289	-0.154341	0.055	0.106	1
Ext1	0.169314	-0.169944	0.923	0.745	1
Spata5	0.169741	-0.529646	0.606	0.553	1
Fam107b	0.169805	0.178374	0.839	0.681	1
Iws1	0.16988	-0.29191	0.515	0.298	1
Tmx3	0.170964	-0.382096	0.493	0.319	1
Dyrk1b	0.171157	-0.341325	0.113	0.043	1
Pramef8	0.17181	-0.378073	0.124	0.191	1
Aggf1	0.171923	0.153072	0.482	0.34	1
Isg15	0.171986	-0.417235	0.515	0.362	1
Apba1	0.172009	-0.541959	0.504	0.511	1
Gadd45a	0.172363	-0.16753	0.164	0.085	1
Rbm39	0.1727	-0.222056	0.956	0.872	1
Arhgap45	0.172728	-0.550184	0.741	0.66	1
Fes	0.172744	-0.173727	0.562	0.362	1
Nsf	0.173367	-0.248814	0.77	0.723	1
Gigyf1	0.173377	-0.259699	0.325	0.191	1
Akap10	0.173439	-0.370383	0.522	0.34	1
Ap3m2	0.174061	-0.209354	0.19	0.255	1
Eif3a	0.174606	-0.335227	0.869	0.83	1
Taf6l	0.174677	-0.347743	0.073	0.128	1
Katna1	0.175195	-0.212017	0.5	0.319	1
Immp2l	0.175195	-0.884577	0.471	0.489	1
Ubtd2	0.175296	-0.306546	0.15	0.213	1
Lbr	0.175537	-0.344065	0.489	0.319	1
Commd6	0.176302	-0.353926	0.365	0.234	1
Ube4a	0.176848	-0.237908	0.445	0.277	1
D6Wsu163e	0.177066	-0.166465	0.091	0.149	1
Hdac4	0.178157	-0.254378	0.639	0.383	1
Srp54a	0.178208	-0.358786	0.259	0.149	1
[truncated: 1,696 more rows]

## Sheet: 1.3 DEGs MoMs CtlPR8 vs Abx PR8
Supplemental Table 1.3. Differentially expressed genes (DEGs) between control and VNAM conditions in monocyte-derived macrophages of murine lungs 10 days after PR8 infection.
Gene symbol	p_val	avg_log2FC (Control vs. VNAM)	pct.1 (Control)	pct.2 (VNAM)	p_val_adj
Rps29	4.26848e-16	-0.381189	0.994	1	1.37808e-11
Cebpb	7.79714e-12	0.586252	0.994	0.987	2.51731e-07
Slc15a2	9.10508e-12	1.02235	0.461	0.12	2.93957e-07
Rpl41	9.21311e-08	-0.259449	0.988	0.994	0.00297445
Hmox1	5.3695e-07	1.28591	0.509	0.272	0.0173354
Srgn	1.65519e-06	0.322709	1	0.994	0.0534378
Rpl38	2.17193e-06	-0.264033	0.976	0.975	0.0701207
Ftl1	2.44981e-06	0.356454	0.994	0.987	0.0790922
Gm42418	4.22042e-06	-0.223396	1	1	0.136256
Ubc	4.7246e-06	0.491527	0.976	0.924	0.152534
Rpl35	4.78392e-06	-0.282599	0.97	0.975	0.154449
S100a6	6.26077e-06	-0.347214	0.994	0.981	0.202129
Rps21	7.34582e-06	-0.225382	0.988	0.994	0.23716
Tmsb10	1.1312e-05	-0.247719	0.994	1	0.365209
Hbb-bs	1.26441e-05	-0.197616	0.006	0.127	0.408216
Cybb	1.31457e-05	0.355475	0.994	0.994	0.424409
Eif4g2	1.45663e-05	-0.328771	0.861	0.949	0.470274
Abi3	1.52622e-05	0.415477	0.473	0.253	0.492739
Apoe	1.60676e-05	0.681209	0.824	0.652	0.518742
Fth1	2.23261e-05	0.523047	0.994	1	0.720797
mt-Nd4l	2.68231e-05	-0.416178	0.776	0.899	0.865984
Hexa	3.38091e-05	0.373374	0.873	0.709	1
Gm10076	3.84242e-05	0.353316	0.952	0.861	1
H2-D1	4.11713e-05	0.276824	1	0.987	1
Ccl5	4.223e-05	0.506882	0.473	0.272	1
Scgb1a1	4.33496e-05	-0.248004	0.097	0.266	1
Zfp36	4.89782e-05	0.463695	0.855	0.715	1
Lyz2	5.31763e-05	0.354586	1	1	1
Ifrd1	5.94163e-05	0.568618	0.964	0.956	1
Odc1	8.43353e-05	-0.541173	0.267	0.487	1
Rplp1	9.13478e-05	-0.232229	0.976	0.987	1
Cnot2	9.33606e-05	-0.395556	0.394	0.582	1
Cd55	0.000134528	-0.205376	0.006	0.101	1
Sowahc	0.000135797	0.434975	0.479	0.291	1
Gab2	0.000154385	0.334547	0.976	0.937	1
Gclm	0.000161651	0.572972	0.345	0.177	1
Grina	0.000265403	0.404406	0.503	0.329	1
Pikfyve	0.000266223	-0.392872	0.255	0.449	1
Zfand6	0.00027713	-0.358144	0.6	0.766	1
Rps27	0.000278875	-0.201656	0.982	0.994	1
Uba52	0.00028433	0.277398	0.945	0.937	1
Ptpn1	0.00029366	0.344281	0.958	0.924	1
Apoc2	0.000293782	0.481512	0.612	0.418	1
Eps8	0.000295227	-0.457141	0.679	0.829	1
Tppp3	0.000299237	-0.506506	0.533	0.696	1
Patj	0.00030375	-0.212048	0.018	0.12	1
Gm26532	0.000304968	-0.364988	0.339	0.551	1
Tceanc2	0.000354729	-0.274116	0.073	0.209	1
Ctsb	0.00035561	0.358481	0.994	0.968	1
Prdx5	0.00036044	0.380474	0.982	0.956	1
Pibf1	0.000374429	-0.21683	0.2	0.386	1
Ninj1	0.000375049	0.40668	0.788	0.677	1
Rps28	0.000379778	-0.195093	0.964	0.981	1
Trpm7	0.000386719	-0.541678	0.461	0.614	1
Kdm6b	0.000399078	0.296673	0.976	0.949	1
Cyp27a1	0.000402939	0.256339	0.327	0.158	1
Ptpn12	0.00042881	0.406981	0.794	0.646	1
Gramd4	0.000454445	-0.464039	0.442	0.633	1
Zfand5	0.00050859	0.311201	0.945	0.918	1
Ap5s1	0.000525173	-0.180774	0.03	0.133	1
Nfil3	0.000586332	0.349965	0.855	0.778	1
Rpl37a	0.000601481	-0.172814	0.994	1	1
Neat1	0.000620234	0.316864	0.994	0.975	1
Sort1	0.00067527	0.342268	0.327	0.171	1
Snx25	0.000704674	-0.325982	0.097	0.234	1
Tiam1	0.000878609	-0.405964	0.685	0.816	1
Lcp1	0.000979818	0.177831	0.933	0.886	1
Luc7l3	0.000988655	-0.324139	0.364	0.551	1
Tpm3	0.00107742	-0.295054	0.97	0.968	1
Memo1	0.00111019	-0.286984	0.255	0.443	1
Foxo1	0.00114008	-0.416965	0.491	0.658	1
Lilrb4a	0.00117699	0.379418	0.945	0.911	1
Pdlim5	0.00117841	-0.275276	0.879	0.93	1
Anxa2	0.00121397	-0.334591	0.952	0.968	1
Dusp16	0.00128999	0.680138	0.594	0.456	1
Btg1	0.00129003	0.206275	0.994	0.994	1
Wnt11	0.00129126	-0.221186	0.048	0.158	1
Snx17	0.00130111	0.184294	0.424	0.253	1
Gm2000	0.00131302	0.38326	0.618	0.525	1
Cd14	0.00137889	0.466406	0.891	0.905	1
Wfdc17	0.00146125	-0.27519	0.915	0.956	1
Add3	0.00151054	-0.343771	0.697	0.81	1
Eif3a	0.00152439	-0.259268	0.782	0.88	1
Gk	0.00163065	0.627183	0.558	0.392	1
Dhrs7	0.0016549	-0.25667	0.242	0.399	1
Trappc6a	0.00166906	0.297467	0.461	0.304	1
Ywhaz	0.00174738	-0.26156	0.909	0.937	1
Plekhm2	0.0017994	0.401266	0.515	0.367	1
Sirpa	0.00181686	0.458358	0.83	0.804	1
Map1s	0.00190935	-0.153241	0.036	0.133	1
Dock11	0.00197539	-0.373497	0.624	0.791	1
Xpo7	0.00198072	-0.269261	0.152	0.291	1
S100a4	0.00199316	-0.24571	0.988	0.994	1
Bank1	0.00202192	-0.795258	0.091	0.215	1
Rab3gap2	0.00203232	-0.251539	0.182	0.335	1
Glg1	0.0020329	-0.322223	0.685	0.747	1
Vrk1	0.00206271	-0.251235	0.37	0.551	1
Prdm10	0.00208059	-0.187229	0.133	0.278	1
Crem	0.00215757	-0.363206	0.642	0.753	1
Txndc17	0.00217605	-0.247102	0.497	0.658	1
Slc7a11	0.00221868	0.776595	0.473	0.329	1
Acbd5	0.0022301	-0.282549	0.242	0.392	1
Nipa2	0.00224499	-0.238416	0.503	0.671	1
Gm6377	0.0022515	0.323099	0.509	0.348	1
Vasp	0.00231767	0.308826	0.479	0.329	1
Pigf	0.00245722	0.160986	0.152	0.051	1
Akap11	0.00252648	-0.232221	0.109	0.241	1
Arid3b	0.00254561	-0.154507	0.036	0.127	1
Fam241a	0.00267589	-0.312322	0.242	0.411	1
Plgrkt	0.0026939	0.238825	0.442	0.278	1
Sar1a	0.00272079	-0.269277	0.473	0.62	1
Ubxn7	0.00279238	-0.262297	0.218	0.361	1
Klf6	0.0028324	0.515878	0.891	0.835	1
Glipr1	0.00283854	0.29901	0.582	0.424	1
Clcc1	0.00294099	-0.167839	0.121	0.253	1
Stub1	0.0030247	-0.238081	0.236	0.399	1
Tm2d2	0.0030469	0.257799	0.497	0.367	1
Khdrbs1	0.00310387	-0.271294	0.533	0.684	1
Klrk1	0.00316836	-0.215613	0.085	0.203	1
Sell	0.00320796	-0.475042	0.412	0.551	1
Ubxn4	0.00331781	0.336595	0.764	0.677	1
Atp11b	0.00335083	-0.39694	0.703	0.791	1
Qk	0.00342226	-0.308884	0.909	0.924	1
Man2a1	0.00342766	0.391897	0.8	0.741	1
Tmem38b	0.00347382	0.297172	0.479	0.348	1
Ccrl2	0.00360439	0.346638	0.291	0.158	1
Ccnt2	0.00365628	-0.308136	0.364	0.519	1
Phb2	0.00373438	0.255076	0.582	0.456	1
Mt1	0.00377153	0.506625	0.376	0.234	1
Elovl1	0.00380268	0.198153	0.285	0.152	1
Ceacam1	0.00386863	0.412336	0.606	0.481	1
Ube2d2a	0.00401858	-0.225156	0.648	0.741	1
Arid1a	0.0040319	-0.232258	0.37	0.532	1
Ppwd1	0.00410839	-0.181062	0.103	0.222	1
Runx2	0.00416796	0.454071	0.545	0.462	1
Aldh2	0.00436896	0.223985	0.812	0.741	1
Tcn2	0.00438849	0.316188	0.636	0.506	1
Bcl7c	0.00456057	-0.192507	0.194	0.342	1
Blvrb	0.00479478	0.284819	0.448	0.323	1
Pcm1	0.00483908	-0.208671	0.315	0.468	1
Abcc1	0.00485955	0.586116	0.448	0.329	1
Eid1	0.00489261	0.223553	0.448	0.316	1
Poc1b	0.0048942	0.151019	0.164	0.063	1
Washc2	0.00489691	-0.323154	0.345	0.475	1
Eno3	0.00506703	0.275349	0.152	0.057	1
Rpl31	0.00516161	-0.208429	0.891	0.924	1
Exosc9	0.00520942	-0.150982	0.061	0.152	1
Skil	0.00524747	0.297355	0.648	0.538	1
Phf6	0.00526545	-0.20253	0.121	0.241	1
Relt	0.00528145	0.166108	0.242	0.127	1
AI839979	0.00534644	0.240742	0.406	0.253	1
Ets2	0.00540843	0.315485	0.818	0.709	1
Trappc8	0.00541959	-0.269923	0.303	0.437	1
Atxn7l1	0.00545242	0.296091	0.703	0.557	1
Ccl4	0.00553699	0.749761	0.285	0.152	1
Uvrag	0.0055948	0.264097	0.988	0.975	1
Ankfy1	0.00560667	-0.253691	0.4	0.582	1
Plin2	0.00563723	0.378758	0.83	0.715	1
Id3	0.00565772	0.338497	0.321	0.196	1
Ep400	0.00567051	-0.217368	0.636	0.734	1
Kidins220	0.00588585	-0.172079	0.285	0.449	1
Susd3	0.00597065	0.202853	0.333	0.203	1
Arl5c	0.00601437	0.376816	0.539	0.449	1
Fxr2	0.00605884	-0.171918	0.109	0.222	1
Bhlhe40	0.00609131	0.397946	0.309	0.196	1
B2m	0.00609523	0.225248	0.994	0.981	1
Adcy9	0.00614026	-0.190079	0.042	0.127	1
Glce	0.00623962	-0.178576	0.055	0.146	1
Lypd6b	0.00653327	0.174391	0.121	0.038	1
Akap13	0.00663285	-0.255286	0.958	0.949	1
Dnajc2	0.00665545	-0.17196	0.224	0.361	1
Tcf12	0.00671483	-0.282395	0.576	0.703	1
Asap1	0.00673302	-0.225616	0.879	0.905	1
Mcu	0.0069132	-0.263578	0.297	0.475	1
Ahnak	0.0069525	-0.330747	0.982	0.987	1
Ap2b1	0.00704528	-0.228701	0.558	0.715	1
Cmpk2	0.00710835	-0.184541	0.073	0.171	1
Ldhb	0.00716248	-0.161593	0.127	0.247	1
Knop1	0.00718926	0.175487	0.194	0.095	1
E230029C05Rik	0.00724061	0.371691	0.57	0.443	1
Rbm25	0.0072563	-0.225062	0.715	0.835	1
H2-Q7	0.00737808	0.222382	0.467	0.329	1
Clec12a	0.0075424	0.293032	0.552	0.443	1
Pwwp2a	0.00757155	-0.261004	0.182	0.31	1
Osm	0.00760127	0.622149	0.576	0.487	1
Dcaf10	0.00760995	-0.320249	0.242	0.373	1
Mcl1	0.00762734	0.196664	0.988	0.962	1
Spata6	0.00763851	-0.291618	0.406	0.525	1
Polr2e	0.00774792	0.235996	0.418	0.278	1
Acp2	0.00778838	0.233881	0.17	0.076	1
Sla	0.00782478	0.245914	0.497	0.38	1
Adck1	0.00806503	-0.169707	0.115	0.228	1
Grk3	0.00809301	0.217244	0.691	0.57	1
Mdn1	0.00816318	-0.229579	0.158	0.278	1
Pdlim1	0.00829945	-0.186092	0.485	0.646	1
Pet100	0.00831086	-0.212638	0.467	0.633	1
Adk	0.00841493	-0.51914	0.248	0.354	1
Bccip	0.00842613	0.150305	0.194	0.095	1
Ebf1	0.00843555	-1.08077	0.073	0.165	1
Sec63	0.00854705	-0.294018	0.503	0.639	1
Smim40	0.0086087	-0.17545	0.048	0.133	1
Acaa1a	0.00866515	0.16091	0.6	0.449	1
Tnfrsf1b	0.00873785	0.238516	0.764	0.715	1
Hspa1b	0.00899516	1.20085	0.515	0.424	1
Pfn1	0.00901943	0.267791	0.933	0.93	1
Trip11	0.00904934	-0.222562	0.442	0.57	1
Gak	0.00908664	-0.241369	0.491	0.62	1
Cetn3	0.00911376	-0.200223	0.23	0.373	1
Ier5	0.00911748	0.274832	0.776	0.69	1
Bmpr2	0.00913264	-0.323164	0.424	0.544	1
Hspa1a	0.00920377	1.21708	0.491	0.386	1
Ccdc71l	0.00924528	0.262032	0.358	0.234	1
Ablim1	0.00939844	-0.478695	0.085	0.177	1
Zfp710	0.00940327	-0.380122	0.388	0.544	1
Sqstm1	0.0094667	0.4074	0.758	0.715	1
Plk3	0.00955769	0.208207	0.273	0.165	1
Gm17056	0.00964331	0.175555	0.133	0.051	1
Gimap6	0.0096583	-0.326878	0.109	0.209	1
Satb1	0.00972271	-1.24463	0.194	0.291	1
Rad17	0.00973964	0.190862	0.194	0.095	1
Zfr	0.0098687	-0.292853	0.473	0.589	1
Anxa3	0.0100177	0.204575	0.382	0.259	1
Mms19	0.0100605	-0.233121	0.176	0.297	1
Dhrs1	0.0100869	-0.243879	0.188	0.297	1
Scml4	0.0101443	-0.342349	0.079	0.177	1
Clec4d	0.0102569	0.318445	0.745	0.614	1
Junb	0.0103338	0.363296	0.976	0.962	1
Lst1	0.0103995	0.195894	0.952	0.937	1
Bnip2	0.0104211	-0.207122	0.418	0.57	1
Ppp1r15a	0.0104746	0.21793	0.661	0.506	1
Usf3	0.0104767	-0.18113	0.248	0.386	1
Nup205	0.0104771	-0.152999	0.055	0.139	1
Gm37168	0.010509	0.159673	0.103	0.032	1
Slc48a1	0.0105421	0.18566	0.285	0.171	1
Tent4a	0.0105913	0.215932	0.206	0.108	1
Gtf3a	0.0106101	0.196879	0.194	0.101	1
Txnrd1	0.0106293	0.374626	0.764	0.677	1
Zfp992	0.0107925	0.228801	0.267	0.158	1
Tnfsf13	0.0108185	0.184291	0.612	0.462	1
Msra	0.0108678	-0.214671	0.339	0.487	1
Pgap1	0.0109302	-0.257154	0.139	0.247	1
Mindy1	0.0109796	-0.242293	0.327	0.468	1
Gnb2	0.0110429	0.208351	0.915	0.88	1
Med14	0.0110485	-0.206284	0.345	0.487	1
Sirt1	0.0111296	-0.272836	0.261	0.38	1
Kdm3a	0.0111468	-0.250083	0.236	0.354	1
Dram1	0.0112579	0.338992	0.37	0.253	1
Mia3	0.0113225	-0.26401	0.503	0.627	1
Limd2	0.0114264	0.205125	0.582	0.449	1
Nfat5	0.0115153	0.316247	0.667	0.601	1
Exoc6b	0.0116531	-0.362434	0.412	0.525	1
Mcfd2	0.0117176	0.172072	0.261	0.152	1
Trib1	0.0117867	0.263533	0.8	0.785	1
Mri1	0.0118358	-0.167938	0.133	0.241	1
Crip1	0.0118847	-0.260953	0.988	0.994	1
Suds3	0.011957	-0.159824	0.236	0.38	1
Adipor1	0.012144	0.22634	0.673	0.601	1
Tmed5	0.01219	0.220606	0.824	0.766	1
Fnta	0.0122017	-0.162142	0.145	0.253	1
Cd300c2	0.0123033	0.228266	0.582	0.468	1
N4bp2l1	0.0128926	0.232248	0.382	0.253	1
Etv3	0.013265	0.336734	0.37	0.253	1
Zfp451	0.0132656	-0.207312	0.164	0.272	1
Gm15472	0.0136666	-0.160997	0.061	0.139	1
Taf4b	0.0137719	-0.602686	0.255	0.392	1
Dnttip1	0.0138706	0.216395	0.315	0.209	1
Slc8a1	0.0139109	0.298571	0.988	0.956	1
Magt1	0.0139425	-0.23088	0.57	0.715	1
Fhod1	0.0140707	0.16761	0.152	0.07	1
Tspo	0.0140863	-0.241095	0.885	0.937	1
Kdm5a	0.0142489	-0.183274	0.37	0.538	1
Spen	0.0143219	0.234657	0.503	0.38	1
Aopep	0.0144338	0.363315	0.648	0.557	1
Ell2	0.0146536	0.247749	0.752	0.703	1
H13	0.0147397	0.207507	0.727	0.677	1
Naa10	0.0147888	0.212136	0.261	0.158	1
Gsdmd	0.0148687	0.203916	0.376	0.259	1
Rps6kb1	0.0148779	0.259204	0.442	0.329	1
Isoc1	0.014882	-0.171054	0.242	0.386	1
Apaf1	0.0149537	0.333937	0.497	0.399	1
Stx12	0.0149978	-0.248831	0.43	0.538	1
Vps29	0.0150058	-0.182808	0.315	0.449	1
Sec23b	0.0150424	-0.180543	0.224	0.348	1
Tpd52	0.0152096	0.345048	1	0.981	1
Noct	0.0153775	0.285102	0.582	0.481	1
Mfsd14b	0.0154652	-0.218944	0.376	0.519	1
Rnf2	0.0154809	-0.189982	0.23	0.354	1
Samd9l	0.015492	-0.154046	0.242	0.38	1
Mettl6	0.0157585	0.204739	0.212	0.12	1
Rubcnl	0.0160025	0.186047	0.279	0.158	1
Ctsh	0.0160131	0.170636	0.897	0.886	1
Gpat3	0.0160317	-0.360134	0.376	0.494	1
Tle5	0.0160497	0.232493	0.673	0.601	1
Ptges3	0.0161179	-0.241116	0.503	0.627	1
Ksr1	0.0161967	0.1738	0.242	0.139	1
Sftpc	0.016351	0.709607	0.139	0.247	1
Siah2	0.01652	0.151907	0.303	0.184	1
Plaur	0.016605	0.301526	0.964	0.93	1
Slc2a1	0.0166638	0.265094	0.424	0.316	1
Tfg	0.0166752	-0.251511	0.212	0.329	1
Tm9sf3	0.0168129	-0.200856	0.776	0.829	1
Uggt1	0.016887	-0.283901	0.333	0.437	1
Antxr2	0.0168967	-0.580258	0.739	0.766	1
Fchsd2	0.0169466	-0.325256	0.17	0.278	1
Pi16	0.0169568	-0.184239	0.255	0.38	1
Copb2	0.0170156	0.198892	0.448	0.348	1
Iqce	0.0171322	-0.150651	0.048	0.12	1
Ube2g1	0.01732	-0.32157	0.345	0.443	1
Naaa	0.0174103	-0.185048	0.479	0.595	1
Riok1	0.0175424	-0.272965	0.17	0.272	1
Nfe2	0.0176786	-0.211791	0.103	0.196	1
Stag2	0.0176815	-0.328148	0.661	0.722	1
Baiap2	0.0178887	-0.352642	0.218	0.335	1
Rgcc	0.0178946	-0.517091	0.442	0.551	1
Fermt3	0.0179081	0.233366	0.673	0.589	1
Bach1	0.0179219	0.243448	0.909	0.797	1
Psmb2	0.0179886	0.264718	0.721	0.633	1
Rasa1	0.018095	-0.18565	0.279	0.399	1
Gngt2	0.018118	0.262421	0.855	0.886	1
Specc1l	0.0182559	-0.203215	0.679	0.772	1
Arg2	0.0184879	0.276788	0.261	0.152	1
Setd5	0.0185996	-0.264411	0.406	0.525	1
Polr2c	0.0186336	0.161281	0.394	0.272	1
Casc3	0.0186786	-0.222637	0.194	0.31	1
Tgif1	0.0187201	0.287012	0.382	0.272	1
Fli1	0.0187582	-0.330484	0.582	0.665	1
Cggbp1	0.018782	-0.164963	0.442	0.582	1
Stn1	0.0188228	-0.18672	0.2	0.316	1
Serpinb2	0.0190446	-0.189878	0.242	0.367	1
Slc25a17	0.0191204	-0.151815	0.109	0.196	1
Rnf149	0.0192384	0.342494	0.909	0.892	1
Osbpl9	0.019412	0.30383	0.891	0.797	1
Tmem160	0.0194454	-0.228932	0.691	0.722	1
Smad3	0.0195311	0.256746	0.703	0.582	1
Set	0.0196016	-0.226671	0.564	0.665	1
Itpripl2	0.0196366	-0.164231	0.145	0.247	1
Epb41l4aos	0.0197371	0.204749	0.255	0.158	1
Arl8b	0.0199176	-0.220273	0.345	0.487	1
Ric1	0.0200678	0.345211	0.539	0.456	1
Zfp746	0.0201012	0.162987	0.23	0.133	1
Ulk2	0.0201022	-0.181298	0.382	0.525	1
Retreg2	0.0203871	-0.151889	0.133	0.234	1
Dusp5	0.0203877	-0.192649	0.636	0.696	1
Arih1	0.0204403	0.271443	0.933	0.918	1
Cebpd	0.0204847	0.27681	0.461	0.316	1
Tmem65	0.0205981	-0.294372	0.376	0.481	1
G6pdx	0.0207117	-0.237151	0.352	0.475	1
Gigyf2	0.0208095	-0.182181	0.448	0.582	1
Gm4117	0.0209278	-0.252943	0.073	0.152	1
Numa1	0.0210792	-0.168363	0.248	0.399	1
Serpinb1a	0.0211076	-0.191992	0.079	0.158	1
Prkcb	0.0211162	0.21	0.873	0.766	1
Gm28875	0.0211447	-0.180988	0.164	0.259	1
Abcb7	0.0212156	-0.20207	0.2	0.304	1
Slc16a3	0.0213631	0.265661	0.703	0.589	1
Casp2	0.0215951	0.169502	0.17	0.089	1
Strbp	0.0216232	-0.206484	0.133	0.228	1
Spg7	0.0217935	-0.150386	0.194	0.31	1
Dnajc13	0.0218054	-0.269362	0.491	0.582	1
Rheb	0.0219631	0.211676	0.77	0.665	1
Gm2682	0.0221903	-0.381313	0.055	0.127	1
Cxcl2	0.022304	0.893231	0.382	0.266	1
Ppp1r10	0.0223402	-0.173607	0.352	0.5	1
Mlxip	0.0223483	-0.212894	0.255	0.373	1
Bcl2a1b	0.0225967	0.202687	0.279	0.171	1
Ankrd44	0.0225971	-0.221411	0.97	0.968	1
Ccnd2	0.0227935	-0.165456	0.067	0.146	1
Cbx4	0.0228836	-0.193349	0.242	0.354	1
Rabep1	0.0230363	-0.188979	0.376	0.525	1
Ftl1-ps1	0.0231121	0.158347	0.164	0.082	1
Sdhaf1	0.0231534	0.166819	0.182	0.095	1
Plcxd2	0.0233394	-0.169274	0.073	0.152	1
Slc10a7	0.0233936	-0.187808	0.255	0.386	1
Smc1a	0.0234371	-0.208159	0.491	0.601	1
Tlr2	0.02373	0.17382	0.527	0.399	1
Csnk1a1	0.0237603	-0.195899	0.867	0.842	1
Mad1l1	0.0238743	0.166695	0.358	0.234	1
Copa	0.0238908	-0.266825	0.4	0.532	1
Errfi1	0.0240527	0.18801	0.558	0.456	1
Rac1	0.0240693	-0.170913	0.939	0.93	1
Fryl	0.0240988	-0.340165	0.624	0.684	1
Timm13	0.0242477	-0.150864	0.491	0.627	1
Zcchc7	0.0242993	-0.255131	0.63	0.715	1
Clec4e	0.0243398	0.305185	0.697	0.639	1
Pdss2	0.024342	-0.265525	0.194	0.304	1
Erlin1	0.0244281	-0.226388	0.436	0.557	1
Btrc	0.0244497	-0.171216	0.091	0.177	1
Pak1	0.0244882	-0.172432	0.152	0.247	1
Thoc1	0.0245074	-0.237141	0.242	0.361	1
Ubb	0.0248442	0.214853	0.976	0.968	1
Aldh16a1	0.0249757	0.1972	0.279	0.177	1
Cwc27	0.0251563	0.309711	0.285	0.19	1
Sypl	0.0251679	-0.195133	0.358	0.494	1
Ndufa2	0.0253668	-0.18565	0.764	0.816	1
Top1	0.0255427	0.236513	0.909	0.854	1
Il21r	0.0258185	-0.254119	0.121	0.209	1
Cldnd1	0.0259415	-0.215016	0.273	0.405	1
Ythdc1	0.0260851	-0.15621	0.739	0.785	1
Smchd1	0.0261761	-0.34654	0.842	0.899	1
Il17ra	0.0262168	0.260298	0.6	0.506	1
Pde7a	0.0265405	-0.233569	0.242	0.361	1
Rab20	0.0266639	0.33536	0.37	0.278	1
Slc8b1	0.0267679	0.217931	0.661	0.544	1
Arl6ip6	0.026946	0.163925	0.267	0.171	1
Dipk1a	0.0271168	-0.337492	0.321	0.424	1
Snrpb	0.0274728	0.15572	0.885	0.81	1
Rab3gap1	0.0274837	-0.161415	0.297	0.418	1
Lrmda	0.0275206	0.233976	0.921	0.968	1
Fbxo8	0.0275407	-0.17357	0.109	0.196	1
Pmaip1	0.0276834	0.232546	0.43	0.316	1
Sem1	0.0278238	0.173074	0.97	0.949	1
Ramp1	0.0279234	-0.162352	0.612	0.734	1
Pik3ca	0.0280948	-0.219303	0.345	0.468	1
Uri1	0.0282439	-0.161587	0.242	0.348	1
Mrpl17	0.0283717	0.168373	0.309	0.209	1
Rap1gap2	0.0284375	-0.233825	0.582	0.69	1
Stk24	0.028512	-0.198412	0.703	0.804	1
2024-03-02	0.0286344	0.198645	0.533	0.43	1
Asxl2	0.0291628	-0.279116	0.37	0.462	1
Ripor2	0.0291643	-0.582431	0.255	0.361	1
Adam9	0.0293022	0.307907	0.4	0.316	1
Hnrnpab	0.0293202	-0.209883	0.564	0.665	1
S100a10	0.0293466	-0.258142	0.855	0.867	1
Trio	0.0293786	-0.180395	0.315	0.449	1
Larp7	0.0293896	0.211611	0.309	0.215	1
BC004004	0.0295876	-0.19096	0.17	0.266	1
Nhsl2	0.0296278	-0.180401	0.376	0.506	1
Ifitm6	0.0297119	0.279602	0.897	0.873	1
Sfpq	0.0299465	-0.277983	0.812	0.854	1
Marcksl1	0.0301108	0.234797	0.267	0.177	1
Ankrd12	0.0301996	-0.268351	0.479	0.595	1
Dnmt3a	0.0306438	-0.182055	0.145	0.241	1
Man2b1	0.0306768	-0.208544	0.788	0.88	1
Sf1	0.0307854	-0.17015	0.539	0.658	1
Cd302	0.031211	0.18392	0.491	0.399	1
Rab8a	0.0312518	0.186412	0.558	0.462	1
Sorl1	0.031391	0.213379	0.873	0.81	1
Ddi2	0.0314116	0.327115	0.6	0.506	1
Ssu72	0.0316299	0.164326	0.715	0.614	1
Itpr1	0.0316599	-0.18154	0.8	0.854	1
Ctdp1	0.0318682	0.17913	0.236	0.146	1
Secisbp2l	0.0318987	-0.20068	0.315	0.424	1
Fbl	0.0320553	-0.192628	0.358	0.481	1
Hdac5	0.0321267	-0.216982	0.448	0.563	1
Zup1	0.0322812	-0.266428	0.352	0.475	1
Stk11	0.0325301	-0.223906	0.291	0.418	1
Cdc27	0.0325551	0.150625	0.212	0.12	1
Fbxo38	0.0328352	-0.215569	0.394	0.5	1
Gm20559	0.0329207	-0.167796	0.188	0.297	1
Gmps	0.0332027	0.228059	0.412	0.316	1
Gbp7	0.0335044	-0.187769	0.145	0.234	1
Gadd45b	0.0336553	0.453483	0.388	0.304	1
Lipa	0.0336868	0.200331	0.57	0.468	1
Snx9	0.0337513	-0.357949	0.297	0.392	1
Psmd8	0.0342019	0.212091	0.697	0.671	1
Klhl5	0.0342735	0.31031	0.442	0.367	1
Adh5	0.0344435	0.167224	0.291	0.203	1
Il31ra	0.0344991	-0.20619	0.127	0.215	1
Ppm1l	0.0345296	-0.150133	0.055	0.12	1
Dzip3	0.0347335	0.181379	0.103	0.044	1
Sh3pxd2a	0.0349368	-0.221591	0.079	0.152	1
Arhgef3	0.0350035	-0.294416	0.436	0.563	1
Smarcad1	0.0351219	-0.199207	0.121	0.209	1
Tank	0.0352365	0.233478	0.739	0.658	1
Jun	0.0353966	0.555955	0.473	0.392	1
Emp1	0.0355776	-0.272646	0.285	0.411	1
Psmd11	0.0356396	0.194351	0.6	0.513	1
Micos10	0.0362604	-0.195821	0.636	0.709	1
Pik3ap1	0.0365042	0.29779	0.618	0.487	1
Zdhhc20	0.0367005	-0.254381	0.473	0.576	1
Mid1	0.036735	0.514766	0.248	0.158	1
Glrx	0.0367887	0.190177	0.297	0.209	1
Usp16	0.0368626	-0.220482	0.406	0.519	1
Rab32	0.0371147	-0.22771	0.285	0.386	1
Stag1	0.037219	-0.162161	0.788	0.835	1
mt-Atp8	0.0376095	-0.159445	0.6	0.69	1
Irf1	0.0378034	0.214609	0.624	0.5	1
Uqcrq	0.0379591	-0.173808	0.818	0.861	1
Polr1d	0.0379973	0.182361	0.842	0.804	1
Trabd	0.0381729	0.154038	0.242	0.152	1
Elf1	0.0383444	-0.170716	0.606	0.715	1
Hspa4	0.0383741	0.190797	0.752	0.69	1
Plec	0.0383845	-0.276383	0.715	0.772	1
Sptbn1	0.0384398	-0.268479	0.467	0.557	1
Aph1c	0.0388893	0.219918	0.406	0.304	1
Slc3a2	0.0390594	0.306606	0.655	0.589	1
Cpeb3	0.0391694	-0.170197	0.103	0.184	1
Nom1	0.0393948	-0.17596	0.103	0.177	1
Ccr7	0.0394993	-0.172124	0.067	0.133	1
Ibtk	0.0395882	-0.155993	0.261	0.386	1
Atp6ap2	0.0397922	0.329777	0.679	0.633	1
Inpp4a	0.0399015	-0.185052	0.358	0.468	1
Wbp1l	0.0401058	-0.236152	0.321	0.418	1
Spi1	0.0401691	0.17454	0.903	0.88	1
Gripap1	0.0402466	-0.24676	0.303	0.399	1
Cd2	0.0404509	-0.251776	0.097	0.171	1
Unc119	0.0405166	0.193102	0.273	0.19	1
Nr4a1	0.0405391	0.422172	0.667	0.601	1
Becn1	0.040775	0.191026	0.473	0.392	1
Gcc2	0.0409586	-0.15755	0.145	0.234	1
Ndufa9	0.0409974	-0.15741	0.267	0.367	1
Colgalt1	0.0410933	-0.184528	0.303	0.43	1
D430042O09Rik	0.0415185	-0.232706	0.194	0.278	1
Gclc	0.0417954	0.244355	0.442	0.354	1
Bcl3	0.0418612	0.228251	0.582	0.513	1
Pglyrp1	0.0421081	0.160959	0.218	0.133	1
Gaa	0.0423317	0.163964	0.127	0.063	1
Rictor	0.0428334	-0.219749	0.364	0.468	1
Itgb2	0.0428382	-0.194711	0.873	0.905	1
Brk1	0.0428786	0.175303	0.867	0.816	1
Galnt6	0.0429299	-0.245676	0.139	0.222	1
Ube3a	0.0430161	-0.209478	0.497	0.627	1
Vps36	0.0431413	0.186512	0.412	0.323	1
Nop56	0.0432509	-0.172916	0.242	0.342	1
Smpdl3a	0.0432763	0.217271	0.891	0.861	1
Hp	0.0433833	0.224219	0.842	0.747	1
Rnf19a	0.0435138	-0.264416	0.279	0.386	1
Washc4	0.0436108	-0.200192	0.527	0.633	1
Celf2	0.0438817	-0.205583	0.915	0.956	1
Tns3	0.0439579	0.202817	0.806	0.759	1
Arpc1a	0.0441081	-0.257497	0.491	0.57	1
Rc3h2	0.044447	-0.172504	0.224	0.329	1
Amz1	0.0444645	-0.232824	0.558	0.671	1
Lonp2	0.044595	-0.212031	0.279	0.367	1
Dbi	0.0446784	-0.159081	0.897	0.899	1
Hist1h2bc	0.0447845	-0.16058	0.152	0.241	1
Treml4	0.044816	0.28095	0.333	0.228	1
Rnf150	0.0448528	0.247629	0.255	0.165	1
Cmss1	0.0449033	-0.183943	0.806	0.924	1
Sf3b6	0.0453237	-0.176834	0.57	0.646	1
Ankrd13c	0.0454843	-0.195782	0.364	0.481	1
Prdx1	0.0455743	0.255089	0.933	0.911	1
Hprt	0.0457672	0.174242	0.406	0.329	1
Maff	0.0458596	0.171017	0.176	0.101	1
Fgl2	0.0459228	-0.170772	0.303	0.418	1
Fbxw7	0.0460042	-0.264541	0.418	0.563	1
Apobec3	0.0460297	-0.271852	0.279	0.373	1
Cpsf3	0.0461808	-0.15454	0.182	0.272	1
Cct6a	0.0462057	-0.213942	0.382	0.462	1
Nono	0.0462156	-0.165067	0.479	0.627	1
Gtf3c2	0.0468308	0.184483	0.297	0.203	1
Etnk1	0.0469408	-0.214429	0.436	0.551	1
Cebpa	0.0469463	0.172414	0.176	0.101	1
Rpn1	0.0473028	-0.358182	0.388	0.487	1
Pcbp2	0.0473542	-0.196958	0.939	0.918	1
Rpl5	0.0473592	-0.160228	0.927	0.937	1
Abi1	0.0475983	-0.186242	0.806	0.873	1
Immp2l	0.0477227	-0.242918	0.085	0.158	1
Ppp2r5e	0.0477623	-0.158448	0.285	0.405	1
Pkp4	0.0479715	-0.169536	0.145	0.234	1
Ap3d1	0.0481134	0.172771	0.327	0.241	1
Sec22b	0.0481449	-0.162225	0.2	0.291	1
Smap2	0.0481762	-0.153107	0.552	0.665	1
Armh3	0.0487994	-0.165847	0.279	0.386	1
Lmo4	0.048819	-0.30039	0.594	0.665	1
Rfx7	0.0488236	-0.160469	0.2	0.297	1
Wipf1	0.0488553	-0.217145	0.679	0.791	1
Herc2	0.0493966	-0.199664	0.533	0.627	1
Srsf5	0.0496774	0.18905	0.939	0.937	1
Casp4	0.049881	0.278786	0.709	0.601	1
Nabp1	0.0500899	-0.189001	0.479	0.589	1
Gcnt2	0.050281	0.275398	0.491	0.392	1
Zdhhc9	0.050369	-0.16785	0.194	0.291	1
Hltf	0.0505983	-0.186265	0.242	0.335	1
1810037I17Rik	0.0507514	0.227435	0.594	0.5	1
Polb	0.0508251	0.179627	0.521	0.462	1
Relb	0.0509101	0.239448	0.521	0.418	1
M6pr	0.0509109	0.226955	0.661	0.627	1
Sh2b2	0.050947	0.248137	0.582	0.456	1
Strap	0.0509512	0.176477	0.4	0.31	1
Ctdsp2	0.0510557	-0.1717	0.394	0.494	1
Hmgn2	0.0511087	-0.155776	0.152	0.228	1
Ndufaf7	0.051208	-0.160789	0.303	0.399	1
Morf4l1	0.0512732	-0.224483	0.867	0.899	1
Fut8	0.0514564	-0.197603	0.255	0.354	1
Fyb	0.0514595	0.244345	0.988	0.949	1
Cox6c	0.0514923	-0.167865	0.891	0.911	1
Nfkb2	0.0515272	0.201123	0.594	0.513	1
Kdm1a	0.051664	-0.180609	0.339	0.443	1
Mcph1	0.0517141	-0.179807	0.109	0.184	1
Birc3	0.0519681	0.152346	0.879	0.753	1
Tnrc6b	0.0521862	-0.180536	0.77	0.823	1
Galnt10	0.0524144	-0.158074	0.279	0.392	1
Pkn1	0.0526309	-0.251391	0.497	0.601	1
Aig1	0.0528644	-0.377414	0.376	0.456	1
Gm43661	0.0529525	0.354097	0.176	0.101	1
Fam98c	0.0530531	0.161	0.23	0.152	1
Itsn2	0.0531919	-0.155293	0.576	0.658	1
Mbnl1	0.053698	-0.235641	0.933	0.962	1
Ap2a2	0.0539075	-0.19705	0.661	0.753	1
Necap2	0.0539972	0.156478	0.539	0.437	1
Tomm20	0.0541737	0.152673	0.788	0.728	1
Hck	0.0543645	0.294282	0.824	0.709	1
Dhx40	0.054438	-0.286622	0.667	0.772	1
Smdt1	0.0546184	-0.179795	0.782	0.842	1
Ccnl1	0.054726	0.160824	0.939	0.93	1
Ppp4c	0.0548424	0.171432	0.303	0.215	1
Phlpp1	0.0550612	-0.231799	0.624	0.69	1
Ikbkb	0.0550955	0.21395	0.891	0.848	1
Lrpap1	0.0551343	0.256603	0.594	0.551	1
Ypel3	0.0555303	0.189364	0.715	0.684	1
Rps6ka3	0.0557589	-0.184641	0.497	0.601	1
Hlx	0.0557975	0.238084	0.255	0.177	1
Nrros	0.0559416	0.233984	0.891	0.88	1
AB124611	0.0560071	0.16977	0.697	0.652	1
Tet2	0.0560082	0.214958	0.788	0.722	1
Itgal	0.0560542	0.244607	0.891	0.816	1
Chd7	0.0565522	0.21812	0.842	0.759	1
Rhoq	0.0568087	0.295992	0.491	0.424	1
Sidt1	0.0571751	-0.522532	0.067	0.127	1
Tgfb1	0.057492	-0.285975	0.927	0.949	1
Map2k3	0.0576297	0.167214	0.667	0.608	1
Thbs1	0.0580163	0.326054	0.812	0.823	1
Abca1	0.0582256	-0.330979	0.394	0.494	1
Gbf1	0.0583453	-0.15775	0.473	0.582	1
Rnf169	0.058561	0.34546	0.582	0.538	1
Il1b	0.0585706	0.447321	0.83	0.791	1
Kif21b	0.0591259	0.158012	0.212	0.133	1
Snd1	0.0593273	-0.215649	0.842	0.905	1
Dync1li2	0.0593285	-0.181313	0.133	0.209	1
Setx	0.0593754	-0.17346	0.315	0.43	1
Irf5	0.0599863	0.178903	0.764	0.69	1
Hp1bp3	0.0602437	-0.175825	0.273	0.354	1
Ppp1r12c	0.0602716	-0.229789	0.388	0.468	1
Pgs1	0.0602832	-0.166428	0.339	0.449	1
Map7d1	0.0602869	-0.194388	0.479	0.589	1
Pabpn1	0.0607099	0.16374	0.533	0.449	1
Tnfaip3	0.06074	0.268881	0.503	0.424	1
Ube2f	0.0607496	0.213657	0.594	0.506	1
Bptf	0.0608246	-0.226205	0.564	0.658	1
Ociad1	0.060913	-0.167945	0.267	0.38	1
Dgkg	0.0614161	0.176456	0.661	0.589	1
Lsm6	0.0614559	-0.160071	0.4	0.532	1
Lpl	0.0614763	0.227228	0.17	0.101	1
Bclaf1	0.0614764	-0.214555	0.612	0.715	1
St13	0.061544	-0.167262	0.43	0.532	1
Socs3	0.0618666	0.368091	0.576	0.519	1
Tbc1d13	0.0621282	-0.168503	0.091	0.158	1
Stk17b	0.062179	0.217498	0.952	0.918	1
Ube2s	0.0622004	0.164409	0.624	0.563	1
Zc3h13	0.0622054	-0.175008	0.442	0.532	1
Dazap2	0.0623133	0.151081	0.903	0.886	1
Ndufb11	0.0624588	-0.158765	0.727	0.791	1
Sclt1	0.0626125	-0.158399	0.109	0.184	1
Sf3b5	0.0627571	-0.191816	0.539	0.633	1
Kxd1	0.0629674	0.181812	0.564	0.494	1
Ncoa1	0.0630023	-0.180437	0.697	0.766	1
Trem1	0.0631761	0.200367	0.521	0.418	1
Ndrg3	0.0633641	-0.169453	0.133	0.209	1
Txk	0.0638588	-0.398859	0.055	0.108	1
Snx10	0.0641131	0.204275	0.521	0.475	1
Ipmk	0.0642448	-0.188493	0.224	0.316	1
Hexim1	0.0647548	-0.158109	0.345	0.449	1
Map2k5	0.0653439	-0.231867	0.358	0.437	1
Ank	0.0655484	-0.399147	0.285	0.38	1
Scarb1	0.065739	0.165279	0.448	0.342	1
Chst11	0.0658157	-0.50923	0.224	0.304	1
Csnk1e	0.0658755	0.21469	0.388	0.304	1
Gars	0.0659546	-0.211604	0.194	0.278	1
Actr10	0.0659636	0.153569	0.321	0.247	1
Lamp2	0.0662719	0.316587	0.921	0.924	1
Trappc9	0.0663275	-0.300556	0.473	0.532	1
Kcnn4	0.0663818	-0.298774	0.127	0.196	1
Pak1ip1	0.067295	0.152665	0.473	0.392	1
Tmed3	0.0673961	0.173068	0.491	0.38	1
Crtc3	0.0675646	-0.364556	0.836	0.886	1
Ldlrad4	0.0676283	0.215896	0.57	0.456	1
Tmem43	0.0677452	-0.209096	0.248	0.323	1
Pgam1	0.0677894	0.179242	0.661	0.589	1
Afg1l	0.0682862	-0.210295	0.109	0.177	1
Tlk1	0.0685749	-0.202799	0.345	0.437	1
Eif5b	0.0686117	-0.215018	0.424	0.506	1
Ei24	0.0687372	-0.168521	0.182	0.266	1
Mier1	0.0690361	-0.166404	0.509	0.627	1
Osgin2	0.0691154	0.237983	0.303	0.234	1
2024-03-07	0.0691829	-0.308108	0.733	0.829	1
Bms1	0.0693723	-0.154589	0.121	0.196	1
Lsm7	0.0697089	-0.159282	0.297	0.38	1
Tmem131l	0.0702209	-0.319703	0.527	0.595	1
Slfn4	0.0702953	-0.167797	0.048	0.101	1
Ppp6r1	0.0703361	-0.187402	0.358	0.456	1
Ndfip2	0.0704012	0.196861	0.424	0.329	1
Gm21188	0.0704831	0.235502	0.612	0.538	1
Mon2	0.0705957	-0.166047	0.364	0.468	1
Atg101	0.0705997	0.155603	0.345	0.272	1
Tcf4	0.0709995	-0.321157	0.509	0.57	1
Mib1	0.0712085	-0.218131	0.497	0.589	1
Vcan	0.071415	-0.709902	0.436	0.494	1
Kif1b	0.0718706	-0.318958	0.515	0.557	1
Srp72	0.072499	0.162693	0.63	0.538	1
Psmd4	0.0725837	0.203853	0.564	0.513	1
Fos	0.0729356	0.446802	0.885	0.943	1
BC005537	0.0730903	-0.210058	0.933	0.943	1
Arap2	0.0732063	-0.316458	0.236	0.329	1
Macf1	0.0735947	-0.206491	0.891	0.93	1
Dpp8	0.0737303	-0.190979	0.358	0.456	1
Pmvk	0.0737464	0.161011	0.291	0.209	1
Vbp1	0.0737877	-0.151981	0.279	0.367	1
Gbp5	0.0738342	-0.498973	0.073	0.127	1
Eif3k	0.0741743	0.152075	0.879	0.867	1
Rtn1	0.0746609	-0.244007	0.085	0.146	1
Mcts1	0.0746959	-0.161306	0.376	0.5	1
Phactr2	0.0751255	-0.295376	0.503	0.582	1
Tut4	0.0752425	-0.233535	0.455	0.525	1
Lair1	0.0753836	0.259033	0.297	0.228	1
Zcchc17	0.0754312	-0.151843	0.164	0.241	1
Syap1	0.0754579	0.165333	0.358	0.278	1
Smpdl3b	0.075572	0.2164	0.285	0.203	1
Eapp	0.0756548	-0.171743	0.297	0.373	1
D8Ertd738e	0.0758345	-0.16239	0.861	0.861	1
Wdr37	0.0758687	-0.222401	0.43	0.519	1
Map2k4	0.0759493	-0.209608	0.709	0.804	1
Lmf1	0.0759717	-0.152035	0.17	0.247	1
Brd7	0.0760942	-0.153708	0.436	0.519	1
Ntan1	0.0762016	-0.168884	0.285	0.38	1
Ccser2	0.0765969	-0.173101	0.152	0.228	1
Psma1	0.0767734	0.161215	0.618	0.557	1
St3gal3	0.0769685	0.240657	0.242	0.177	1
Zfp407	0.0772573	-0.215242	0.582	0.709	1
Lsmem1	0.0776604	0.472104	0.345	0.266	1
Uhrf2	0.0776926	-0.232877	0.4	0.487	1
Rad23b	0.0785878	-0.191694	0.364	0.462	1
Adgre4	0.0787154	0.216837	0.564	0.487	1
Nudcd3	0.0787627	-0.182457	0.406	0.487	1
Smad4	0.0803103	0.187409	0.618	0.57	1
Gna13	0.0805508	-0.176795	0.6	0.627	1
Lrch3	0.0805655	-0.220482	0.436	0.525	1
2024-03-02	0.0805781	-0.178107	0.303	0.392	1
Adam15	0.0810676	-0.244971	0.279	0.361	1
Cst3	0.0810934	0.151606	1	0.994	1
Zc3h15	0.0812364	-0.178926	0.436	0.525	1
Csgalnact2	0.0814672	-0.211307	0.479	0.544	1
Ly86	0.0817951	0.218336	0.764	0.741	1
Dars	0.0827263	-0.152069	0.164	0.247	1
Cep120	0.0827815	-0.151041	0.279	0.367	1
Lilr4b	0.0828549	0.321547	0.685	0.684	1
Surf4	0.0831476	-0.191717	0.406	0.494	1
Hsbp1	0.0832125	-0.190911	0.4	0.475	1
Flot1	0.0834505	-0.157814	0.297	0.386	1
Hspa8	0.0835104	0.152449	0.994	0.981	1
Degs1	0.0838041	-0.249913	0.57	0.677	1
Il15	0.0841693	-0.24481	0.303	0.392	1
Pus10	0.0848834	0.167765	0.188	0.127	1
Lamtor2	0.0848978	-0.173326	0.715	0.791	1
Ubn2	0.0849541	-0.206827	0.594	0.684	1
Kpna3	0.0849554	0.183308	0.388	0.297	1
Mdm2	0.0851753	0.191797	0.667	0.608	1
Asah1	0.0852038	0.157266	0.733	0.627	1
Ldah	0.0852729	-0.171054	0.206	0.285	1
Ssbp2	0.0856007	-0.182876	0.364	0.437	1
Stap1	0.0859343	0.295855	0.715	0.601	1
Galnt11	0.0860206	-0.183948	0.358	0.449	1
Clec16a	0.0862556	0.164816	0.279	0.203	1
Ier3ip1	0.086257	-0.188598	0.545	0.614	1
Pltp	0.0863933	0.15916	0.261	0.177	1
Nsd2	0.0865435	-0.153878	0.188	0.272	1
Creb5	0.086797	0.16239	0.158	0.095	1
Srsf1	0.0868622	-0.216967	0.2	0.291	1
Prpf40a	0.0874677	-0.230238	0.752	0.772	1
Bnip3l	0.0877949	-0.160447	0.709	0.785	1
A330040F15Rik	0.0878095	-0.153681	0.091	0.158	1
Ptrhd1	0.0879418	-0.150771	0.309	0.418	1
Kpna1	0.0885701	-0.158075	0.442	0.513	1
Rffl	0.0886193	0.232635	0.291	0.203	1
Cerk	0.0888473	-0.212488	0.376	0.449	1
Gse1	0.0892951	0.276684	0.352	0.285	1
Cul3	0.0896827	-0.175887	0.655	0.753	1
Rabgef1	0.0899669	0.300316	0.624	0.551	1
Kansl1l	0.0900608	-0.173286	0.473	0.589	1
Baz2a	0.0900919	-0.161592	0.467	0.551	1
Gm12185	0.0901022	-0.174949	0.127	0.19	1
Zyx	0.0902429	-0.193446	0.812	0.892	1
Rala	0.0902949	-0.164072	0.558	0.639	1
Hsp90ab1	0.0904255	0.224447	0.952	0.981	1
Nfe2l2	0.0905928	0.181982	0.927	0.924	1
Dip2b	0.090647	-0.261194	0.576	0.62	1
Rsrc2	0.0907643	-0.180064	0.679	0.747	1
Abhd2	0.0908193	-0.209826	0.17	0.241	1
Etf1	0.0908744	0.180782	0.824	0.804	1
Rbm47	0.0912661	-0.194698	0.764	0.823	1
Prdm1	0.0916792	0.17816	0.248	0.171	1
Btbd11	0.0917139	-0.269652	0.061	0.114	1
Fam126a	0.0919094	-0.22277	0.485	0.551	1
Dusp22	0.0919898	-0.203601	0.364	0.43	1
Rell1	0.0923613	-0.16671	0.406	0.494	1
Nt5c2	0.0930606	0.155778	0.564	0.481	1
Sec11a	0.0931624	-0.176482	0.485	0.557	1
Hpgd	0.0934922	-0.188654	0.23	0.31	1
Tuba1c	0.0935478	-0.150086	0.6	0.703	1
Pnp	0.0937293	-0.164668	0.648	0.753	1
Hsph1	0.0938292	1.00276	0.37	0.342	1
Ubp1	0.0939604	-0.187704	0.37	0.475	1
Acads	0.0944606	0.174861	0.188	0.127	1
Prkca	0.0949085	-0.576703	0.139	0.203	1
Sbno1	0.0949438	-0.152366	0.497	0.57	1
Ets1	0.0950289	-0.242885	0.206	0.278	1
Shoc2	0.0950469	-0.224839	0.412	0.487	1
Capn2	0.0951302	-0.208575	0.618	0.696	1
Tnip1	0.0953497	0.230228	0.321	0.253	1
Ago3	0.0956937	-0.201528	0.358	0.437	1
Map3k8	0.0959778	0.195247	0.376	0.304	1
Slc11a1	0.09632	0.173166	0.691	0.608	1
Sbno2	0.0963611	0.307935	0.788	0.791	1
Ikzf3	0.0964082	-0.21606	0.133	0.203	1
Slc25a37	0.0971393	-0.171025	0.073	0.127	1
Nsd3	0.0972324	-0.256074	0.873	0.911	1
Rapgef2	0.0972911	-0.189256	0.673	0.766	1
Col4a3bp	0.0975589	-0.16498	0.594	0.658	1
Rnf115	0.0975953	-0.205	0.448	0.544	1
Pde4b	0.0979145	0.265088	0.945	0.867	1
Zfp263	0.0979383	0.224075	0.418	0.342	1
Iqgap1	0.0985339	0.169174	1	0.994	1
Lmnb1	0.099058	0.172286	0.509	0.437	1
Sltm	0.0991344	-0.165926	0.594	0.671	1
Rnf13	0.0993836	-0.176393	0.388	0.481	1
Tbc1d23	0.0994407	0.214208	0.6	0.551	1
Dnajc1	0.100299	-0.160466	0.527	0.639	1
Oas2	0.100963	-0.220418	0.291	0.38	1
Mrps28	0.101142	0.200779	0.63	0.544	1
Wdr83os	0.101452	-0.151613	0.497	0.608	1
Ttyh3	0.101546	-0.196167	0.236	0.316	1
Ifi27l2a	0.101747	0.183534	0.927	0.899	1
Gas7	0.101758	0.190718	0.648	0.582	1
Fbxw11	0.101916	0.213829	0.612	0.563	1
Sestd1	0.102032	-0.287374	0.764	0.797	1
Hsp90aa1	0.102261	0.409357	0.855	0.804	1
Nsmaf	0.102791	-0.156767	0.176	0.259	1
Mrtfa	0.103026	0.208307	0.624	0.57	1
Cflar	0.103562	0.267445	0.618	0.582	1
Ist1	0.104311	0.161434	0.776	0.747	1
Atf3	0.104395	0.532822	0.685	0.671	1
Atf1	0.10443	0.184284	0.37	0.31	1
Abl1	0.104736	-0.186898	0.23	0.31	1
Rbm33	0.104969	-0.179912	0.442	0.532	1
Impdh2	0.105142	-0.182438	0.261	0.335	1
Arid5a	0.105327	0.150797	0.57	0.494	1
Wdr44	0.105375	-0.169402	0.188	0.253	1
Litaf	0.106156	0.171839	0.976	0.937	1
Lyst	0.107081	0.202176	0.697	0.608	1
Znrf2	0.107593	-0.15138	0.509	0.595	1
Srrt	0.108521	-0.156285	0.273	0.354	1
Cd53	0.10877	0.186261	0.964	0.981	1
Mtmr14	0.10887	-0.194938	0.218	0.291	1
Chm	0.109071	-0.176118	0.339	0.424	1
Coro2a	0.109144	-0.172275	0.164	0.234	1
Rars	0.10965	0.185496	0.327	0.266	1
Ext1	0.109691	0.292092	0.97	0.968	1
Nfkbia	0.109971	0.303858	0.836	0.835	1
Eif4g3	0.110019	0.180934	0.885	0.905	1
Cnot7	0.11005	0.157386	0.242	0.177	1
Ppp2r1a	0.110447	-0.152612	0.315	0.405	1
Stau1	0.110891	-0.161891	0.261	0.342	1
Oasl2	0.110892	-0.221583	0.333	0.43	1
Nectin1	0.110971	0.190076	0.255	0.184	1
Rsbn1l	0.111431	-0.155807	0.352	0.405	1
Arnt	0.111435	0.206518	0.545	0.487	1
Hnrnpul2	0.111979	-0.182017	0.509	0.601	1
Eif4g1	0.112032	0.1528	0.733	0.658	1
Pitpnc1	0.112296	-0.18675	0.552	0.633	1
Cdk17	0.112599	-0.263599	0.552	0.608	1
Pbx1	0.112924	0.325481	0.539	0.468	1
Srpk2	0.112939	-0.188767	0.309	0.392	1
Mapkapk2	0.113035	0.339304	0.933	0.88	1
Ube2h	0.113354	-0.231147	0.661	0.696	1
Mospd2	0.11356	0.183975	0.352	0.285	1
Plcb1	0.11356	-0.229727	0.939	0.956	1
Suco	0.113665	0.249761	0.527	0.462	1
Arl4a	0.113763	-0.162055	0.164	0.234	1
Usp15	0.114418	-0.181104	0.594	0.633	1
Ndufa1	0.114578	-0.175059	0.552	0.608	1
Calm1	0.114951	-0.176894	0.976	0.981	1
Prim2	0.115151	-0.256152	0.103	0.158	1
Clasp2	0.115408	-0.190294	0.642	0.677	1
Fbxo42	0.116021	0.150309	0.218	0.152	1
Stat3	0.117687	0.188411	0.958	0.924	1
Mgp	0.118508	0.536812	0.067	0.12	1
Ptpra	0.118748	-0.192848	0.455	0.525	1
Eif3d	0.119593	0.160872	0.461	0.399	1
Mkrn1	0.119825	-0.179562	0.552	0.614	1
Spred2	0.120088	-0.187827	0.115	0.171	1
Cmah	0.12019	-0.168294	0.067	0.114	1
Huwe1	0.121376	0.209697	0.745	0.684	1
Prkd3	0.121689	0.201346	0.333	0.272	1
Sh3bp5	0.121764	-0.229342	0.309	0.38	1
Mark2	0.12256	-0.171214	0.521	0.582	1
Glis3	0.122701	0.320765	0.309	0.241	1
Ep300	0.123454	-0.175587	0.467	0.525	1
Sfxn3	0.123474	-0.150348	0.333	0.411	1
Tshz1	0.123535	-0.157549	0.121	0.177	1
Rhbdd1	0.123798	0.242009	0.303	0.241	1
Samsn1	0.123932	0.264259	0.861	0.835	1
Zfp608	0.124116	-0.151378	0.503	0.582	1
Mctp2	0.124299	-0.179222	0.085	0.139	1
Entpd1	0.124367	0.33569	0.794	0.728	1
Tmem176b	0.12472	0.319983	0.576	0.557	1
Appl1	0.124755	-0.169178	0.255	0.323	1
Sde2	0.12659	0.225815	0.388	0.335	1
Cyp4f18	0.126941	0.180291	0.764	0.728	1
Mapk1	0.128667	-0.157124	0.655	0.715	1
Mapre2	0.129401	0.246606	0.739	0.671	1
Fbxo28	0.129462	0.219979	0.412	0.361	1
Golph3l	0.129571	-0.220982	0.127	0.184	1
Pde2a	0.129712	-0.153698	0.194	0.259	1
Lncpint	0.129826	0.15311	0.885	0.892	1
Gm20186	0.130259	-0.225192	0.164	0.222	1
Prkag2	0.130666	0.194417	0.679	0.646	1
Socs4	0.131065	0.221001	0.273	0.215	1
Bcl2a1a	0.131515	0.236678	0.158	0.101	1
Atf7ip	0.13179	0.230446	0.685	0.589	1
Rfx2	0.131873	-0.200674	0.345	0.424	1
Calm2	0.132783	-0.267805	0.879	0.918	1
Ndufs4	0.133506	-0.17007	0.552	0.614	1
Gimap3	0.133615	-0.165295	0.103	0.158	1
Dlat	0.134768	-0.203353	0.115	0.171	1
Pcnt	0.134824	-0.176365	0.261	0.323	1
Aff3	0.136073	-0.610862	0.139	0.19	1
Tmbim1	0.136217	-0.178104	0.182	0.247	1
Sumo3	0.136452	-0.21001	0.267	0.329	1
4932438A13Rik	0.136538	-0.209866	0.697	0.747	1
Pten	0.13664	0.195569	0.8	0.854	1
Gpcpd1	0.137331	0.18602	0.952	0.956	1
Rnf19b	0.137345	0.168472	0.709	0.62	1
Lrrc8d	0.137346	0.254695	0.915	0.848	1
Trerf1	0.13737	-0.19907	0.218	0.278	1
Ehmt1	0.138902	-0.211485	0.297	0.367	1
2024-09-11	0.139302	-0.305698	0.564	0.582	1
Fam172a	0.139321	-0.174533	0.77	0.766	1
Rgs10	0.14011	0.156718	0.582	0.519	1
Ptpn9	0.140318	-0.165905	0.121	0.177	1
Sema4a	0.140823	0.151799	0.376	0.304	1
Katna1	0.141573	-0.235266	0.267	0.329	1
Bcl2	0.142445	-0.329927	0.182	0.247	1
Clec10a	0.143238	-0.167866	0.152	0.215	1
2410006H16Rik	0.144746	0.181217	0.836	0.823	1
Skap1	0.144847	-0.3124	0.085	0.133	1
Lpin2	0.145249	0.289525	0.57	0.468	1
Chd2	0.145259	-0.196068	0.552	0.639	1
Rps6ka5	0.146587	-0.180317	0.345	0.43	1
Nap1l1	0.147858	-0.153525	0.758	0.778	1
Hmg20a	0.148117	0.190494	0.224	0.171	1
Ankrd28	0.148468	-0.39965	0.23	0.297	1
Sav1	0.14872	0.155308	0.17	0.12	1
Usp7	0.151405	-0.174112	0.503	0.544	1
Ctsd	0.151415	0.259133	0.648	0.601	1
Vopp1	0.151737	0.221914	0.285	0.241	1
Grk5	0.152385	0.277278	0.952	0.905	1
Cuta	0.152453	-0.150885	0.515	0.614	1
Eif4a1	0.152652	-0.16651	0.885	0.937	1
Rab22a	0.152796	-0.229912	0.345	0.418	1
Basp1	0.153276	0.196909	0.23	0.171	1
Ktn1	0.153831	-0.193906	0.273	0.335	1
Son	0.153992	-0.162537	0.891	0.918	1
Gbp3	0.154134	-0.277238	0.303	0.361	1
Tmem9b	0.154174	-0.163055	0.212	0.272	1
Elob	0.15427	-0.175573	0.855	0.892	1
Kdm7a	0.154472	-0.187291	0.842	0.911	1
Epn1	0.155292	0.189583	0.515	0.468	1
Tex2	0.156132	-0.203554	0.412	0.475	1
Zfp516	0.1562	0.162578	0.473	0.399	1
Bag3	0.156423	0.565228	0.358	0.297	1
Ralgapa1	0.158296	-0.292851	0.521	0.589	1
Zdhhc5	0.159664	-0.163937	0.261	0.323	1
Kat7	0.159711	-0.16636	0.261	0.342	1
Mocos	0.159874	-0.151648	0.152	0.203	1
Hlcs	0.161022	-0.177451	0.521	0.582	1
Arl4c	0.161127	-0.193513	0.642	0.728	1
Vav3	0.161162	0.172244	0.952	0.956	1
Rasgef1b	0.161291	0.379193	0.412	0.361	1
Cd79a	0.161312	-0.403494	0.067	0.108	1
Ell	0.161875	0.219143	0.461	0.405	1
Nfs1	0.162626	0.162017	0.158	0.114	1
Msr1	0.163404	-0.157133	0.509	0.589	1
Kmt2a	0.163428	-0.196934	0.406	0.468	1
Setd3	0.164102	-0.200748	0.291	0.354	1
Fuca1	0.1643	0.150218	0.618	0.608	1
Bach2	0.164656	-0.786317	0.43	0.462	1
Rcbtb1	0.164682	-0.178565	0.085	0.133	1
Lgals1	0.164715	-0.187252	0.691	0.785	1
Tnrc18	0.165112	-0.26559	0.503	0.595	1
Dmxl1	0.165169	-0.333822	0.533	0.57	1
mt-Nd1	0.166214	-0.18387	0.952	0.962	1
Traf1	0.166428	0.254327	0.485	0.462	1
S100a11	0.166808	-0.160646	0.909	0.911	1
Nos1ap	0.167171	0.209779	0.345	0.291	1
Supt4a	0.167411	0.155388	0.782	0.753	1
Zfand3	0.167556	0.166747	0.927	0.899	1
Zeb2os	0.168148	-0.158248	0.321	0.399	1
Arhgef11	0.168748	0.247343	0.303	0.247	1
Stt3b	0.170382	-0.266946	0.497	0.538	1
Gzma	0.172219	-0.216159	0.164	0.114	1
Rabgap1	0.172549	-0.153213	0.279	0.354	1
Mtmr10	0.174117	0.160526	0.212	0.158	1
Rsf1	0.174561	0.169797	0.545	0.487	1
Acsl1	0.175861	-0.153754	0.242	0.323	1
Bin3	0.176681	-0.15456	0.285	0.348	1
Adssl1	0.177029	0.189212	0.685	0.633	1
Rer1	0.177441	-0.158635	0.418	0.481	1
Tmpo	0.17781	-0.154201	0.436	0.525	1
Tmcc3	0.177868	0.196014	0.382	0.31	1
Aftph	0.178697	-0.162472	0.509	0.595	1
Ripk1	0.180409	-0.161935	0.479	0.544	1
Nostrin	0.180684	-0.155326	0.2	0.253	1
Epb41l2	0.18134	0.1644	0.873	0.854	1
Oasl1	0.182289	0.289323	0.2	0.152	1
Ddx17	0.183524	-0.194308	0.661	0.69	1
Zswim4	0.183696	0.180952	0.473	0.43	1
Ccr2	0.184061	-0.199205	0.806	0.867	1
Jdp2	0.184361	0.211816	0.527	0.494	1
Naip2	0.184607	0.24259	0.539	0.456	1
Rapgef6	0.184672	-0.214925	0.648	0.69	1
Rora	0.185322	0.288391	0.182	0.127	1
Ptger4	0.185605	0.206602	0.255	0.203	1
Rcsd1	0.185621	-0.22052	0.218	0.278	1
St6galnac3	0.187157	0.191412	0.115	0.171	1
Uqcr11	0.188092	-0.175767	0.818	0.861	1
Ppp1r16b	0.188759	-0.279103	0.109	0.158	1
Rnf10	0.188934	0.180897	0.448	0.392	1
Ppt1	0.189369	0.158728	0.533	0.506	1
Znrf3	0.18943	-0.184362	0.091	0.133	1
Arih2	0.192643	0.154684	0.782	0.728	1
H2afz	0.192839	-0.178374	0.976	0.937	1
Gns	0.192861	0.1951	0.552	0.506	1
Hspa4l	0.195337	-0.190694	0.236	0.304	1
Olr1	0.196051	0.293081	0.261	0.209	1
Dennd4a	0.196104	0.278888	0.964	0.93	1
Brd4	0.196899	-0.15857	0.788	0.835	1
Sipa1l3	0.197261	-0.186018	0.479	0.544	1
Bak1	0.201458	-0.199479	0.37	0.424	1
Tmem63b	0.205778	-0.17857	0.121	0.171	1
Tra2a	0.20589	-0.201571	0.83	0.823	1
Med26	0.206247	0.156308	0.176	0.133	1
Gramd1b	0.207842	0.192546	0.206	0.158	1
Xrn2	0.208205	-0.157925	0.691	0.747	1
Slc16a7	0.208875	-0.20112	0.152	0.196	1
Mllt10	0.209208	-0.198992	0.63	0.658	1
Fbxl5	0.209268	0.293006	0.588	0.557	1
Ano6	0.209763	-0.253128	0.515	0.582	1
Gab1	0.210761	0.276433	0.57	0.5	1
Nol10	0.210913	-0.158557	0.255	0.323	1
Prr14l	0.21108	-0.150901	0.321	0.38	1
Ccl3	0.211119	0.253423	0.194	0.146	1
Btg2	0.211577	0.150129	0.945	0.943	1
Ankrd11	0.21245	0.16938	0.945	0.943	1
Inpp4b	0.215385	-0.332873	0.291	0.361	1
Nsf	0.215501	0.18151	0.818	0.766	1
Clcn5	0.215845	0.184807	0.23	0.177	1
Brd1	0.217137	-0.162285	0.436	0.513	1
1700025G04Rik	0.21725	-0.325749	0.273	0.316	1
Ctcf	0.218632	-0.161638	0.37	0.424	1
Rnf8	0.220035	-0.21916	0.261	0.323	1
Ppard	0.220631	0.164186	0.467	0.399	1
Nfatc3	0.220669	-0.169015	0.358	0.43	1
Itk	0.221005	-0.304197	0.097	0.139	1
App	0.221098	0.16262	0.976	0.911	1
Tor1aip1	0.221498	-0.172333	0.752	0.778	1
Foxp1	0.221587	-0.196239	0.976	0.987	1
Lmna	0.221668	-0.159177	0.291	0.348	1
Cdk9	0.222841	0.151795	0.315	0.266	1
Kctd20	0.225782	-0.162774	0.285	0.354	1
Fam160b2	0.22658	-0.155413	0.103	0.146	1
Prpf39	0.227317	-0.20995	0.406	0.456	1
Mtss1	0.22822	0.188124	0.236	0.184	1
Gan	0.229024	-0.161416	0.327	0.386	1
Fam129b	0.230044	0.159867	0.842	0.842	1
Mapk3	0.230229	-0.151994	0.376	0.443	1
Dapk1	0.231079	0.183722	0.303	0.247	1
Aim2	0.233526	0.25186	0.418	0.386	1
Rras2	0.235289	-0.281539	0.103	0.139	1
Arhgef18	0.235913	-0.188437	0.388	0.449	1
Cebpz	0.236067	0.177408	0.539	0.462	1
Coro7	0.236759	0.185681	0.303	0.266	1
Mitf	0.238312	0.1512	0.37	0.329	1
Stat5b	0.240801	-0.169526	0.424	0.487	1
Wdfy3	0.241917	0.198283	0.612	0.589	1
Tmtc2	0.243703	-0.372016	0.073	0.108	1
Tsc22d1	0.244053	-0.169465	0.188	0.241	1
Zmym5	0.244463	-0.208102	0.273	0.335	1
Ctse	0.244556	-0.159399	0.145	0.19	1
Ddit3	0.244649	-0.170097	0.194	0.241	1
2610507B11Rik	0.246461	-0.171749	0.255	0.304	1
Nrg1	0.246652	0.190837	0.273	0.342	1
Xbp1	0.246866	-0.160096	0.606	0.639	1
Cnot4	0.25076	0.166975	0.77	0.741	1
Nxf1	0.25216	-0.153138	0.279	0.323	1
Fnip2	0.252297	0.181393	0.527	0.494	1
Cwc22	0.252537	-0.157907	0.17	0.222	1
Lpxn	0.254977	0.16522	0.679	0.639	1
Nfkbiz	0.255993	0.213392	0.642	0.677	1
Mef2a	0.256604	0.191153	0.867	0.854	1
Pilra	0.256819	0.170863	0.352	0.31	1
Cep85l	0.256991	0.218643	0.558	0.487	1
Nsd1	0.2583	-0.195072	0.564	0.589	1
Fam192a	0.258941	0.154446	0.242	0.203	1
Bcl2a1d	0.260398	0.262174	0.267	0.228	1
Tnfaip2	0.26187	0.23577	0.455	0.424	1
Fcgr4	0.263098	0.150744	0.261	0.215	1
Chil3	0.263303	0.201816	0.661	0.589	1
Abcc4	0.264241	-0.206528	0.509	0.57	1
Tent2	0.266561	-0.154235	0.455	0.494	1
Soat1	0.266792	-0.209695	0.758	0.797	1
Phtf2	0.266845	-0.210857	0.309	0.367	1
Ighm	0.268647	-0.310511	0.461	0.519	1
Rnf213	0.273012	-0.285225	0.685	0.722	1
Cse1l	0.273097	-0.219797	0.261	0.304	1
Map3k3	0.273328	-0.15521	0.43	0.5	1
Slc43a2	0.277423	0.151427	0.467	0.43	1
Psen1	0.277691	-0.151442	0.545	0.601	1
CAAA01118383.1	0.278585	0.182632	0.406	0.367	1
Txnip	0.279519	0.161522	0.194	0.152	1
Sod2	0.283996	0.278738	0.564	0.57	1
Snap29	0.284	-0.166905	0.139	0.177	1
Lgmn	0.284599	0.328784	0.685	0.684	1
Arhgap6	0.284719	-0.160823	0.182	0.234	1
Atp8b4	0.285269	-0.184355	0.727	0.741	1
Tmem260	0.285814	0.168041	0.194	0.158	1
Ppp3ca	0.286773	-0.176282	0.897	0.949	1
Cdv3	0.290126	-0.153296	0.57	0.595	1
Ralgps2	0.292526	-0.213144	0.139	0.177	1
Kpna4	0.293604	0.418484	0.933	0.93	1
Socs1	0.293736	-0.173915	0.085	0.12	1
Fas	0.294809	0.201927	0.279	0.234	1
Slfn5	0.295881	-0.312713	0.624	0.671	1
Gm26917	0.29639	0.158888	0.661	0.677	1
Lnpep	0.29804	-0.150237	0.752	0.829	1
Sntb1	0.299011	-0.210431	0.17	0.209	1
Inpp5k	0.30025	0.178613	0.291	0.253	1
Klf3	0.301186	-0.208315	0.83	0.842	1
Tarm1	0.301317	-0.161035	0.188	0.228	1
Gm46224	0.303291	0.384579	0.564	0.544	1
Ston2	0.304589	0.227022	0.242	0.203	1
Ifnar2	0.310265	0.200247	0.764	0.759	1
Anxa6	0.313231	-0.158836	0.485	0.525	1
Eps15	0.318453	-0.189315	0.485	0.532	1
Klhl6	0.319573	-0.348526	0.236	0.272	1
Hgf	0.320038	0.169535	0.176	0.139	1
Pkib	0.32057	-0.153289	0.164	0.203	1
Mthfs	0.323871	0.166113	0.212	0.177	1
Sp100	0.323952	-0.230262	0.855	0.873	1
Mbtd1	0.324606	0.191231	0.63	0.633	1
Osbpl8	0.325395	0.153224	0.8	0.753	1
Nlrc5	0.325592	-0.250225	0.491	0.519	1
Raf1	0.326329	0.223049	0.527	0.525	1
Lgals3bp	0.328979	-0.161419	0.358	0.418	1
Gbp2	0.330471	-0.353546	0.236	0.266	1
Ppme1	0.33367	-0.170795	0.218	0.259	1
Cstb	0.333858	0.205476	0.624	0.608	1
Ctsc	0.334333	0.175347	0.818	0.816	1
Tmem51	0.334431	0.196218	0.527	0.481	1
Hmbox1	0.336308	-0.178301	0.255	0.285	1
Usp1	0.336659	-0.157829	0.194	0.228	1
Slc7a1	0.339571	-0.154578	0.339	0.399	1
Cux1	0.340967	-0.181244	0.885	0.911	1
Cd247	0.345258	-0.198776	0.085	0.114	1
Foxn2	0.345922	-0.175006	0.733	0.728	1
Nlrp3	0.348452	0.242023	0.679	0.633	1
Phip	0.351911	0.156643	0.473	0.456	1
Slc16a10	0.354365	0.24336	0.576	0.513	1
Rhob	0.355928	0.159461	0.267	0.335	1
Sart3	0.35991	-0.152137	0.139	0.171	1
Gnai3	0.360581	-0.265027	0.521	0.57	1
Hes1	0.36125	0.249015	0.333	0.297	1
Ccdc186	0.366986	-0.150052	0.364	0.418	1
Pla2g7	0.372808	0.195448	0.685	0.677	1
Gm26740	0.375108	-0.228676	0.764	0.791	1
Atf2	0.375455	-0.187841	0.327	0.367	1
Gng12	0.376641	0.282565	0.503	0.481	1
Cd86	0.377252	0.167212	0.915	0.899	1
Gadd45g	0.379313	0.326555	0.236	0.203	1
Csf3r	0.383073	0.169692	0.545	0.481	1
Chuk	0.389284	-0.152953	0.315	0.367	1
Zeb1	0.394145	-0.528471	0.182	0.209	1
Flnb	0.403159	0.155295	0.194	0.241	1
Abcb1b	0.405573	-0.210761	0.333	0.392	1
1810026B05Rik	0.405941	0.159011	0.418	0.411	1
Tnfaip6	0.407628	-0.238779	0.212	0.171	1
Stam2	0.408919	0.21199	0.412	0.392	1
Hspe1	0.410178	0.217681	0.764	0.734	1
Mprip	0.411267	-0.150201	0.37	0.392	1
Eprs	0.412534	0.15347	0.436	0.399	1
Vmp1	0.41371	0.25471	0.636	0.614	1
Slc25a12	0.416544	-0.15983	0.236	0.259	1
Tgm2	0.420843	0.184703	0.612	0.601	1
Grap2	0.421261	-0.186948	0.164	0.196	1
Abl2	0.426802	-0.169325	0.618	0.671	1
Herc4	0.437838	-0.185161	0.77	0.753	1
Vps37b	0.44027	-0.22945	0.691	0.684	1
Tob2	0.445519	0.156819	0.418	0.418	1
Csf2rb	0.445876	-0.200023	0.752	0.747	1
Dusp2	0.446768	0.151076	0.406	0.411	1
Cnnm2	0.452202	0.190537	0.479	0.487	1
Smarca2	0.453615	0.273757	0.558	0.538	1
Malt1	0.45462	0.174858	0.612	0.722	1
Parp9	0.456865	-0.215148	0.43	0.481	1
F13a1	0.459511	-0.185585	0.745	0.785	1
Aldh9a1	0.487039	0.151527	0.297	0.291	1
Bcl2l11	0.488346	0.228303	0.806	0.823	1
Dnajb1	0.490372	0.21306	0.388	0.38	1
Cd244a	0.492548	0.24862	0.721	0.722	1
Otub1	0.492718	-0.200078	0.303	0.335	1
Sdc3	0.498002	-0.161929	0.376	0.411	1
Pde4d	0.499988	0.182149	0.497	0.5	1
Ust	0.514808	-0.374682	0.164	0.184	1
Ptpn22	0.526324	-0.225459	0.442	0.475	1
Trim30c	0.527509	0.152771	0.176	0.158	1
Agpat4	0.533461	-0.152734	0.873	0.886	1
Slc38a2	0.537713	0.191466	0.606	0.582	1
Thbd	0.542783	0.173288	0.339	0.335	1
Mapkapk3	0.544631	0.155861	0.515	0.5	1
Atp2a2	0.546704	0.208597	0.624	0.614	1
Ier3	0.552824	0.179899	0.515	0.513	1
Uqcc1	0.554074	0.370707	0.103	0.127	1
Impact	0.557909	0.154015	0.291	0.278	1
Eepd1	0.561257	0.155009	0.6	0.582	1
Snx5	0.575521	0.16824	0.57	0.582	1
Myo1e	0.592005	-0.230282	0.097	0.114	1
Pom121	0.596855	-0.317286	0.17	0.196	1
Nampt	0.597117	0.180044	0.636	0.633	1
Elk3	0.606437	-0.151558	0.424	0.43	1
Stat1	0.607095	-0.181483	0.624	0.639	1
Parp14	0.611069	-0.359432	0.576	0.601	1
Mapkap1	0.619229	-0.150267	0.345	0.361	1
Lpp	0.622596	-0.202665	0.636	0.652	1
Epb41	0.63037	-0.207976	0.655	0.608	1
Gm12840	0.632821	0.171809	0.152	0.177	1
Cd36	0.634564	0.398456	0.242	0.228	1
Nav2	0.640056	0.197376	0.103	0.089	1
Tmx4	0.662676	0.203247	0.352	0.354	1
Arid5b	0.671348	0.394234	0.473	0.481	1
Trp53bp2	0.674436	0.150292	0.424	0.424	1
Ccl2	0.677894	0.258069	0.2	0.184	1
Ttc7b	0.68147	-0.364041	0.339	0.335	1
Cxcr4	0.686549	0.197755	0.697	0.728	1
Iqsec2	0.689168	-0.191559	0.091	0.101	1
Rbpms	0.69193	0.172223	0.558	0.563	1
Mxi1	0.696862	0.284313	0.582	0.614	1
Dop1b	0.696884	0.15248	0.473	0.481	1
Cks2	0.706554	-0.247812	0.339	0.335	1
Tbc1d1	0.729805	0.166105	0.667	0.633	1
Supt3	0.737854	0.150237	0.267	0.259	1
Slc28a2	0.739702	0.330896	0.127	0.12	1
Herc6	0.745251	-0.189686	0.339	0.354	1
Gls	0.760847	-0.218822	0.77	0.791	1
Trim36	0.764507	0.334972	0.194	0.209	1
Sarnp	0.768033	-0.158045	0.606	0.614	1
Ehd4	0.772072	0.16502	0.685	0.703	1
Irf8	0.773784	-0.261628	0.491	0.487	1
Plxnc1	0.79627	0.208515	0.285	0.285	1
Nsmce2	0.797511	0.170613	0.539	0.57	1
Eif4e	0.79825	-0.163191	0.539	0.506	1
Klf4	0.804517	0.159522	0.758	0.797	1
Slc23a2	0.805467	0.22723	0.333	0.348	1
Gch1	0.812215	0.204986	0.691	0.741	1
Prkch	0.812611	-0.295944	0.745	0.677	1
Plekhg2	0.822835	0.356797	0.248	0.278	1
Atxn1	0.828664	0.296327	0.273	0.285	1
Elovl5	0.84902	0.246419	0.485	0.519	1
Mndal	0.853501	-0.259694	0.691	0.728	1
Map3k5	0.856555	-0.19614	0.879	0.867	1
Map4k4	0.879128	-0.220123	0.879	0.899	1
Ahr	0.879514	0.190303	0.77	0.791	1
Soga1	0.886535	0.263103	0.121	0.127	1
Gm34455	0.923172	0.215304	0.152	0.152	1
Gramd3	0.929184	-0.259627	0.248	0.247	1
Ifi203	0.942058	0.214962	0.564	0.576	1
Il12rb2	0.949529	-0.169238	0.194	0.19	1
Mctp1	0.963168	0.178818	0.788	0.747	1
Igkc	0.968699	-0.498383	0.273	0.253	1
Trf	0.985862	0.175848	0.624	0.646	1
Arhgef37	0.988432	-0.27565	0.545	0.506	1
