# Supplementary material for: Antibiotic use during influenza infection augments lung eosinophils that impair immunity against secondary bacterial pneumonia
Source: J Clin Invest. 2024 Sep 10;134(21):e180986. doi: 10.1172/JCI180986 (PMC11527449; doi:10.1172/JCI180986)
Supplement: Supplemental table 2 [file jci-134-180986-s060.xlsx]

## Sheet: IPA - Diseases & Function
Supplemental Table 2. Diseases & Functions Analysis with IPA of DEGs between control and VNAM conditions in alveolar macrophages.
Categories	Diseases or Functions Annotation	p-value	Predicted Activation State	Activation z-score	Molecules	# Molecules
Amino Acid Metabolism	Quantity of aromatic amino acid	4.36e-09		0.628	AKT1,B4GALT1,CEBPA,CTNNB1,CTSK,CTSV,ENO1,GLUL,GPD2,HIF1A,IL1A,ITPRID2,LEPR,NR1H3,PRCP,RUNX2,SLC16A10	17
Antigen Presentation,Inflammatory Response	Antigen presentation	1.95e-12	Increased	2.423	CD1D,CD80,CD86,CLEC4D,CTSD,CTSS,CTSV,FCER1G,FCGR1A,FCGR2A,GM2A,HLA-A,LDLR,LILRB4,PI4K2A,PPP2CA,RAB8B,SEMA4A,TNFSF13,UNC93B1	20
Antigen Presentation,Inflammatory Response	Antigen presentation by cells	7.81e-08		1.941	CD1D,CD80,CD86,CTSS,FCER1G,FCGR1A,FCGR2A,LILRB4,PPP2CA,RAB8B,SEMA4A,TNFSF13	12
Cancer	Cell transformation	8.9e-10	Increased	4.305	ABHD5,ABL2,ACLY,ACO2,ACOX1,Acp5,ACSL4,ACTG1,ADAM10,ADARB1,ADIPOR1,ADRB2,AIFM2,AKT1,ALAS1,ALDH3B1,ALDH9A1,ANXA11,ANXA4,ANXA5,AP1G1,APH1A,APP,ASPH,ATF3,ATF4,ATP6AP1,ATP6AP2,ATP6V0D2,ATP6V1A,ATP6V1B2,ATP7A,AXL,AZIN1,B2M,B4GALT1,BACH1,BAK1,BCL2A1,BCL2L13,BLVRA,BRD2,BSG,BST1,BUB1B,C3,CALR,CAT,CCDC86,Ccl6,CCT2,CD14,CD1D,CD44,CD48,CD80,CD81,CD86,CDKN1A,CEBPA,CEBPB,CEP170,CFB,CLEC4D,CLEC6A,CNDP2,COPA,CPE…	364
Cancer	Transformation of fibroblast cell lines	4.54e-09		1.323	ACOX1,AKT1,ASPH,ATF3,AXL,BAK1,CDKN1A,CEBPA,CEBPB,CSF2RB,CTNNB1,EIF2AK2,EIF4E,FOS,FOSB,FTH1,GAB1,HCK,HCLS1,JUNB,LDHA,MAPK1,MDM2,NFKBIA,PIM1,PTPN1,RAC1,RHOG,RHOQ,SLC7A11,TNFAIP3	31
Cancer,Cell Death and Survival,Organismal Injury and Abnormalities	Cell death of tumor	6.2e-18		-1.908	ACLY,AKT1,APP,ARCN1,ATF3,ATF4,B2M,B4GALT5,BAK1,BRD2,BSG,BUB1B,CAT,CD14,CD44,CDKN1A,COPA,CTNNB1,CTSB,CYCS,DAPK1,EIF2AK2,ENO1,FOS,GDF15,HIF1A,HMOX1,HSPA9,IL1A,LEPR,MALT1,MAPK1,MDM2,NAMPT,NCOR2,NFE2L2,NFKBIA,NR4A2,PHLDA1,PIM3,PNP,PPP2CA,PSMA5,PSMA6,PSMB3,RAC1,RAN,RBPJ,SERPINE1,SF3B6,SGK1,SLC7A11,SNRPB,SOD2,TF,TGFBI,TNFRSF1B,TNFRSF21,TNFSF13,TRIB1,TXN,VCP,ZBTB7A,ZFP36	64
Cancer,Cell Death and Survival,Organismal Injury and Abnormalities	Cell death of malignant tumor	1.08e-13	Decreased	-2.211	ACLY,AKT1,APP,ARCN1,ATF3,ATF4,B2M,B4GALT5,BRD2,BUB1B,CAT,CD44,CDKN1A,COPA,CTNNB1,CTSB,EIF2AK2,ENO1,FOS,GDF15,HIF1A,HMOX1,HSPA9,LEPR,MALT1,MAPK1,NAMPT,NCOR2,NFE2L2,NFKBIA,NR4A2,PHLDA1,PNP,PSMA5,PSMA6,PSMB3,RAC1,RAN,RBPJ,SF3B6,SNRPB,TF,TGFBI,TNFRSF1B,TNFSF13,TRIB1,TXN,VCP,ZBTB7A,ZFP36	50
Cancer,Cell Death and Survival,Organismal Injury and Abnormalities,Tumor Morphology	Cell death of tumor cells	1.55e-17		-1.687	ACLY,AKT1,APP,ARCN1,ATF3,ATF4,B2M,B4GALT5,BAK1,BRD2,BSG,BUB1B,CAT,CD14,CD44,CDKN1A,COPA,CTNNB1,CTSB,CYCS,DAPK1,EIF2AK2,ENO1,FOS,GDF15,HIF1A,HMOX1,HSPA9,IL1A,LEPR,MALT1,MAPK1,MDM2,NAMPT,NCOR2,NFE2L2,NFKBIA,NR4A2,PHLDA1,PIM3,PNP,PPP2CA,PSMA5,PSMA6,PSMB3,RAC1,RAN,RBPJ,SERPINE1,SF3B6,SGK1,SLC7A11,SNRPB,TF,TGFBI,TNFRSF21,TNFSF13,TRIB1,TXN,VCP,ZBTB7A,ZFP36	62
Cancer,Cell Death and Survival,Organismal Injury and Abnormalities,Tumor Morphology	Apoptosis of tumor cells	1.23e-13	Decreased	-2.068	AKT1,ATF3,B2M,B4GALT5,BAK1,BSG,CAT,CD14,CD44,CDKN1A,CTNNB1,CTSB,CYCS,DAPK1,EIF2AK2,ENO1,GDF15,HIF1A,HMOX1,LEPR,MAPK1,MDM2,NCOR2,NFE2L2,NFKBIA,NR4A2,PHLDA1,PIM3,PNP,PPP2CA,RAC1,RBPJ,SERPINE1,SGK1,SLC7A11,TF,TNFRSF21,TNFSF13,TRIB1,TXN,ZBTB7A	41
Cancer,Cell Death and Survival,Organismal Injury and Abnormalities,Tumor Morphology	Cell death of cancer cells	3.13e-13	Decreased	-2.094	ACLY,AKT1,APP,ARCN1,ATF3,ATF4,B2M,B4GALT5,BRD2,BUB1B,CAT,CD44,CDKN1A,COPA,CTNNB1,CTSB,EIF2AK2,ENO1,FOS,GDF15,HIF1A,HMOX1,HSPA9,LEPR,MALT1,MAPK1,NAMPT,NCOR2,NFE2L2,NFKBIA,NR4A2,PHLDA1,PNP,PSMA5,PSMA6,PSMB3,RAC1,RAN,RBPJ,SF3B6,SNRPB,TF,TGFBI,TNFSF13,TRIB1,TXN,VCP,ZBTB7A,ZFP36	49
Cancer,Cell Death and Survival,Organismal Injury and Abnormalities,Tumor Morphology	Apoptosis of cancer cells	1.34e-09	Decreased	-2.793	AKT1,ATF3,B2M,B4GALT5,CAT,CD44,CDKN1A,CTNNB1,CTSB,EIF2AK2,ENO1,GDF15,HIF1A,HMOX1,LEPR,MAPK1,NCOR2,NFE2L2,NFKBIA,NR4A2,PHLDA1,PNP,RAC1,RBPJ,TF,TNFSF13,TRIB1,TXN,ZBTB7A	29
Cancer,Cellular Development,Cellular Growth and Proliferation,Organismal Injury and Abnormalities,Tumor Morphology	Proliferation of tumor cells	3.28e-13	Increased	3.825	ACLY,ACSL4,ADAM10,AKT1,ATF3,B2M,BSG,CD44,CDKN1A,COX17,CTNNB1,CTSB,CTSS,CTSV,CTSZ,CXCL3,DUSP1,EIF4E,FOS,GDF15,GRN,HIF1A,HMOX1,HSPA5,ID2,IL1A,IL1RN,LDHA,LEPR,LITAF,MAPK1,MDM2,NFKBIA,NR4A2,OLR1,OSM,PCNA,PIM1,PIM3,PPP2CA,PRDM1,PTPN2,RAC1,RBPJ,RUNX2,RXRA,SERPINE1,SLC3A2,SPP1,STAT1,TGFBI,TLR2,TNFSF13,TPD52,TRIM25,VDR,ZBTB7A,ZFP36	58
Cancer,Cellular Development,Cellular Growth and Proliferation,Organismal Injury and Abnormalities,Tumor Morphology	Proliferation of cancer cells	3.75e-09	Increased	3.874	ACSL4,ADAM10,AKT1,ATF3,B2M,BSG,CD44,COX17,CTNNB1,CTSB,CTSS,CXCL3,DUSP1,EIF4E,FOS,GDF15,GRN,HIF1A,ID2,IL1A,IL1RN,LDHA,LEPR,LITAF,MAPK1,NR4A2,OLR1,OSM,PIM1,PIM3,PPP2CA,PTPN2,RBPJ,RUNX2,RXRA,SPP1,STAT1,TGFBI,TPD52,TRIM25,VDR,ZBTB7A	42
Cancer,Endocrine System Disorders,Organismal Injury and Abnormalities	Endocrine gland tumor	8.55e-20		1.552	ABHD12,ABHD16A,ABHD17C,ABL2,ACAA1,ACLY,ACO2,ACOX1,ACOX3,ACSL4,ACTG1,ACTN1,ADAM10,ADARB1,ADIPOR1,ADRB2,AIFM2,AK2,AKIRIN1,AKT1,ALAS1,ALDH3B1,ALDH9A1,ALDOA,ALDOC,ANXA11,ANXA5,AP1G1,AP2S1,APP,APRT,ARPC2,ARPC4,ASPH,ATF4,ATP13A2,ATP2B1,ATP6AP1,ATP6AP2,ATP6V0D1,ATP6V0E1,ATP6V1A,ATP6V1B2,ATP6V1D,ATP7A,AURKAIP1,AXL,AZIN1,B2M,B4GALT1,B4GALT5,BACH1,BAK1,BCAP29,BCKDHB,BLVRA,BRD2,BSG,BST1,BUB1B,C3,CALR,CAPZB,…	511
Cancer,Endocrine System Disorders,Organismal Injury and Abnormalities	Nonpituitary endocrine tumor	2.84e-19		1.875	ABHD12,ABHD16A,ABHD17C,ABL2,ACAA1,ACLY,ACO2,ACOX1,ACOX3,ACSL4,ACTG1,ACTN1,ADAM10,ADARB1,ADIPOR1,ADRB2,AIFM2,AK2,AKIRIN1,AKT1,ALAS1,ALDH3B1,ALDH9A1,ALDOA,ALDOC,ANXA11,ANXA5,AP1G1,AP2S1,APP,APRT,ARPC2,ARPC4,ASPH,ATF4,ATP13A2,ATP2B1,ATP6AP1,ATP6AP2,ATP6V0D1,ATP6V0E1,ATP6V1A,ATP6V1B2,ATP6V1D,ATP7A,AURKAIP1,AXL,AZIN1,B4GALT1,B4GALT5,BACH1,BAK1,BCAP29,BCKDHB,BLVRA,BRD2,BSG,BST1,BUB1B,C3,CALR,CAPZB,CAT,…	493
Cancer,Endocrine System Disorders,Organismal Injury and Abnormalities	Endocrine cancer	2.95e-18			ABHD12,ABHD16A,ABHD17C,ABL2,ACAA1,ACLY,ACO2,ACOX1,ACOX3,ACSL4,ACTG1,ACTN1,ADAM10,ADARB1,ADIPOR1,ADRB2,AIFM2,AK2,AKIRIN1,AKT1,ALAS1,ALDH3B1,ALDH9A1,ALDOA,ALDOC,ANXA11,ANXA5,AP1G1,AP2S1,APRT,ARPC2,ARPC4,ASPH,ATF4,ATP13A2,ATP2B1,ATP6AP1,ATP6AP2,ATP6V0D1,ATP6V0E1,ATP6V1A,ATP6V1B2,ATP6V1D,ATP7A,AURKAIP1,AXL,AZIN1,B2M,B4GALT1,B4GALT5,BACH1,BAK1,BCAP29,BCKDHB,BLVRA,BRD2,BSG,BST1,BUB1B,C3,CALR,CAPZB,CAT,…	501
Cancer,Endocrine System Disorders,Organismal Injury and Abnormalities	Endocrine carcinoma	4.04e-18			ABHD12,ABHD16A,ABHD17C,ABL2,ACAA1,ACLY,ACO2,ACOX1,ACOX3,ACSL4,ACTG1,ACTN1,ADAM10,ADARB1,ADIPOR1,ADRB2,AIFM2,AK2,AKIRIN1,AKT1,ALAS1,ALDH3B1,ALDH9A1,ALDOA,ALDOC,ANXA11,ANXA5,AP1G1,AP2S1,APRT,ARPC2,ARPC4,ASPH,ATF4,ATP13A2,ATP2B1,ATP6AP1,ATP6AP2,ATP6V0D1,ATP6V0E1,ATP6V1A,ATP6V1B2,ATP6V1D,ATP7A,AURKAIP1,AXL,AZIN1,B2M,B4GALT1,B4GALT5,BACH1,BAK1,BCAP29,BCKDHB,BLVRA,BRD2,BSG,BST1,BUB1B,C3,CALR,CAPZB,CAT,…	500
Cancer,Endocrine System Disorders,Organismal Injury and Abnormalities	Thyroid gland tumor	2.18e-17			ABHD12,ABHD16A,ABHD17C,ABL2,ACAA1,ACLY,ACO2,ACOX1,ACOX3,ACSL4,ACTG1,ACTN1,ADAM10,ADARB1,ADIPOR1,ADRB2,AIFM2,AK2,AKIRIN1,AKT1,ALAS1,ALDH3B1,ALDH9A1,ALDOA,ALDOC,ANXA11,ANXA5,AP1G1,AP2S1,APRT,ARPC2,ARPC4,ASPH,ATF4,ATP13A2,ATP2B1,ATP6AP1,ATP6AP2,ATP6V0D1,ATP6V0E1,ATP6V1A,ATP6V1B2,ATP6V1D,ATP7A,AURKAIP1,AXL,AZIN1,B4GALT1,B4GALT5,BACH1,BAK1,BCAP29,BCKDHB,BLVRA,BRD2,BSG,BST1,BUB1B,C3,CALR,CAPZB,CAT,CCR1…	480
Cancer,Endocrine System Disorders,Organismal Injury and Abnormalities	Thyroid cancer	2.26e-17			ABHD12,ABHD16A,ABHD17C,ABL2,ACAA1,ACLY,ACO2,ACOX1,ACOX3,ACSL4,ACTG1,ACTN1,ADAM10,ADARB1,ADIPOR1,ADRB2,AIFM2,AK2,AKIRIN1,AKT1,ALAS1,ALDH3B1,ALDH9A1,ALDOA,ALDOC,ANXA11,ANXA5,AP1G1,AP2S1,APRT,ARPC2,ARPC4,ASPH,ATF4,ATP13A2,ATP2B1,ATP6AP1,ATP6AP2,ATP6V0D1,ATP6V0E1,ATP6V1A,ATP6V1B2,ATP6V1D,ATP7A,AURKAIP1,AXL,AZIN1,B4GALT1,B4GALT5,BACH1,BAK1,BCAP29,BCKDHB,BLVRA,BRD2,BSG,BST1,BUB1B,C3,CALR,CAPZB,CAT,CCR1…	478
Cancer,Endocrine System Disorders,Organismal Injury and Abnormalities	Thyroid carcinoma	3.16e-17			ABHD12,ABHD16A,ABHD17C,ABL2,ACAA1,ACLY,ACO2,ACOX1,ACOX3,ACSL4,ACTG1,ACTN1,ADAM10,ADARB1,ADIPOR1,ADRB2,AIFM2,AK2,AKIRIN1,AKT1,ALAS1,ALDH3B1,ALDH9A1,ALDOA,ALDOC,ANXA11,ANXA5,AP1G1,AP2S1,APRT,ARPC2,ARPC4,ASPH,ATF4,ATP13A2,ATP2B1,ATP6AP1,ATP6AP2,ATP6V0D1,ATP6V0E1,ATP6V1A,ATP6V1B2,ATP6V1D,ATP7A,AURKAIP1,AXL,AZIN1,B4GALT1,B4GALT5,BACH1,BAK1,BCAP29,BCKDHB,BLVRA,BRD2,BSG,BST1,BUB1B,C3,CALR,CAPZB,CAT,CCR1…	477
Cancer,Gastrointestinal Disease,Hepatic System Disease,Organismal Injury and Abnormalities	Hepatobiliary system cancer	2.15e-08		-0.274	ABHD16A,ABHD5,ABL2,ACAA1,ACLY,ACO2,ACOX1,ACOX3,ACSL4,ACTG1,ACTN1,ADAM10,ADARB1,ADRB2,AIFM2,AK2,AKT1,ALDH9A1,ALDOA,ANXA5,AP1G1,ASPH,ATP13A2,ATP2B1,ATP7A,AXL,B2M,B4GALT1,B4GALT5,BACH1,BAK1,BCAP29,BCKDHB,BHLHE40,BLVRA,BRD2,BSG,BUB1B,C3,CAT,CCR1,CD14,CD1D,CD44,CD48,CDKN1A,CFB,CLPTM1L,CNDP2,COPA,CPEB2,CPEB4,CPNE8,CRTC3,CSF2RB,CSNK1E,CTNNB1,CTSA,CTSB,CTSC,CTSD,CTSV,CUTA,CYBB,CYP51A1,DBI,DNAJC14,DSE,DUS…	291
Cancer,Gastrointestinal Disease,Hepatic System Disease,Organismal Injury and Abnormalities	Hepatitis B virus-related hepatocellular carcinoma	2.53e-08			ACAA1,ACLY,ACSL4,ALDOA,ANXA5,CAT,CDKN1A,CTNNB1,ENO1,HNRNPK,HSPA5,HSPA9,LDHA,NME1,PGAM1,TF,VCP	17
Cancer,Gastrointestinal Disease,Organismal Injury and Abnormalities	Digestive organ tumor	1.45e-12		0.819	ABHD12,ABHD16A,ABHD5,ABL2,ACAA1,ACLY,ACO2,ACOX1,ACOX3,ACSL4,ACTG1,ACTN1,ADAM10,ADARB1,ADIPOR1,ADRB2,AIFM2,AK2,AKT1,ALAS1,ALDH9A1,ALDOA,ANXA11,ANXA4,ANXA5,AP1G1,APH1A,APP,ARCN1,ASPH,ATF3,ATF4,ATP13A2,ATP2B1,ATP6AP1,ATP6AP2,ATP6V0C,ATP6V0D1,ATP6V0D2,ATP6V1A,ATP6V1B2,ATP6V1D,ATP7A,AXL,AZIN1,B2M,B4GALT1,B4GALT5,BACH1,BAK1,BCAP29,BCKDHB,BCL2A1,BCL2L13,BHLHE40,BLVRA,BRD2,BSG,BST1,BUB1B,C3,C5AR1,CALR,CA…	536
Cancer,Gastrointestinal Disease,Organismal Injury and Abnormalities	Digestive system cancer	4.17e-11		0.413	ABHD12,ABHD16A,ABHD5,ABL2,ACAA1,ACLY,ACO2,ACOX1,ACOX3,ACSL4,ACTG1,ACTN1,ADAM10,ADARB1,ADIPOR1,ADRB2,AIFM2,AK2,AKT1,ALAS1,ALDH9A1,ALDOA,ANXA11,ANXA4,ANXA5,AP1G1,APP,ARCN1,ASPH,ATF3,ATF4,ATP13A2,ATP2B1,ATP6AP1,ATP6AP2,ATP6V0C,ATP6V0D1,ATP6V0D2,ATP6V1A,ATP6V1B2,ATP6V1D,ATP7A,AXL,AZIN1,B2M,B4GALT1,B4GALT5,BACH1,BAK1,BCAP29,BCKDHB,BCL2L13,BHLHE40,BLVRA,BRD2,BSG,BST1,BUB1B,C3,C5AR1,CALR,CAMK1,CAPZB,CAT…	525
Cancer,Gastrointestinal Disease,Organismal Injury and Abnormalities	Intestinal tumor	8.07e-11		-0.484	ABHD12,ABHD16A,ABHD5,ABL2,ACAA1,ACLY,ACOX1,ACOX3,ACSL4,ACTG1,ACTN1,ADAM10,ADARB1,ADIPOR1,ADRB2,AKT1,ALAS1,ALDH9A1,ALDOA,ANXA11,ANXA4,ANXA5,AP1G1,APP,ARCN1,ASPH,ATF3,ATF4,ATP13A2,ATP2B1,ATP6AP1,ATP6AP2,ATP6V0C,ATP6V0D1,ATP6V0D2,ATP6V1B2,ATP6V1D,ATP7A,AXL,B2M,B4GALT1,B4GALT5,BACH1,BAK1,BCAP29,BCL2A1,BCL2L13,BHLHE40,BLVRA,BRD2,BST1,BUB1B,C3,C5AR1,CALR,CAMK1,CAPZB,CAT,CCDC86,CCR1,CCT2,CD1D,CD302,CD44…	464
Cancer,Gastrointestinal Disease,Organismal Injury and Abnormalities	Large intestine neoplasm	8.77e-11		0.185	ABHD12,ABHD16A,ABHD5,ABL2,ACAA1,ACLY,ACOX1,ACOX3,ACSL4,ACTG1,ACTN1,ADAM10,ADARB1,ADIPOR1,ADRB2,AKT1,ALAS1,ALDH9A1,ALDOA,ANXA11,ANXA4,ANXA5,AP1G1,APP,ARCN1,ASPH,ATF3,ATF4,ATP13A2,ATP2B1,ATP6AP1,ATP6AP2,ATP6V0C,ATP6V0D1,ATP6V0D2,ATP6V1B2,ATP6V1D,ATP7A,AXL,B2M,B4GALT1,B4GALT5,BACH1,BAK1,BCAP29,BCL2A1,BCL2L13,BHLHE40,BLVRA,BRD2,BST1,BUB1B,C3,C5AR1,CALR,CAMK1,CAPZB,CAT,CCDC86,CCR1,CCT2,CD1D,CD302,CD44…	463
Cancer,Gastrointestinal Disease,Organismal Injury and Abnormalities	Gastrointestinal tumor	1.32e-10		-0.358	ABHD12,ABHD16A,ABHD5,ABL2,ACAA1,ACLY,ACOX1,ACOX3,ACSL4,ACTG1,ACTN1,ADAM10,ADARB1,ADIPOR1,ADRB2,AKT1,ALAS1,ALDH9A1,ALDOA,ANXA11,ANXA4,ANXA5,AP1G1,APP,ARCN1,ASPH,ATF3,ATF4,ATP13A2,ATP2B1,ATP6AP1,ATP6AP2,ATP6V0C,ATP6V0D1,ATP6V0D2,ATP6V1A,ATP6V1B2,ATP6V1D,ATP7A,AXL,AZIN1,B2M,B4GALT1,B4GALT5,BACH1,BAK1,BCAP29,BCL2A1,BCL2L13,BHLHE40,BLVRA,BRD2,BSG,BST1,BUB1B,C3,C5AR1,CALR,CAMK1,CAPZB,CAT,CCDC86,CCR1,CC…	492
Cancer,Gastrointestinal Disease,Organismal Injury and Abnormalities	Large intestine carcinoma	3.89e-10			ABHD12,ABHD16A,ABHD5,ABL2,ACAA1,ACLY,ACOX1,ACOX3,ACSL4,ACTG1,ACTN1,ADAM10,ADARB1,ADIPOR1,ADRB2,AKT1,ALAS1,ALDH9A1,ALDOA,ANXA11,ANXA4,AP1G1,APP,ARCN1,ATF4,ATP13A2,ATP2B1,ATP6AP1,ATP6AP2,ATP6V0C,ATP6V0D1,ATP6V0D2,ATP6V1B2,ATP6V1D,ATP7A,AXL,B2M,B4GALT5,BACH1,BAK1,BCAP29,BCL2L13,BHLHE40,BLVRA,BRD2,BST1,BUB1B,C3,C5AR1,CAMK1,CAPZB,CAT,CCDC86,CCR1,CCT2,CD1D,CD302,CD44,CD48,CD81,CD86,CDKN1A,CEBPA,CEBPB,C…	442
Cancer,Gastrointestinal Disease,Organismal Injury and Abnormalities	Malignant neoplasm of large intestine	5.5e-10		-0.218	ABHD12,ABHD16A,ABHD5,ABL2,ACAA1,ACLY,ACOX1,ACOX3,ACSL4,ACTG1,ACTN1,ADAM10,ADARB1,ADIPOR1,ADRB2,AKT1,ALAS1,ALDH9A1,ALDOA,ANXA11,ANXA4,ANXA5,AP1G1,APP,ARCN1,ASPH,ATF3,ATF4,ATP13A2,ATP2B1,ATP6AP1,ATP6AP2,ATP6V0C,ATP6V0D1,ATP6V0D2,ATP6V1B2,ATP6V1D,ATP7A,AXL,B2M,B4GALT1,B4GALT5,BACH1,BAK1,BCAP29,BCL2L13,BHLHE40,BLVRA,BRD2,BST1,BUB1B,C3,C5AR1,CALR,CAMK1,CAPZB,CAT,CCDC86,CCR1,CCT2,CD1D,CD302,CD44,CD48,C…	458
Cancer,Gastrointestinal Disease,Organismal Injury and Abnormalities	Gastrointestinal tract cancer	8.39e-10		0.345	ABHD12,ABHD16A,ABHD5,ABL2,ACAA1,ACLY,ACOX1,ACOX3,ACSL4,ACTG1,ACTN1,ADAM10,ADARB1,ADIPOR1,ADRB2,AKT1,ALAS1,ALDH9A1,ALDOA,ANXA11,ANXA4,ANXA5,AP1G1,APP,ARCN1,ASPH,ATF3,ATF4,ATP13A2,ATP2B1,ATP6AP1,ATP6AP2,ATP6V0C,ATP6V0D1,ATP6V0D2,ATP6V1A,ATP6V1B2,ATP6V1D,ATP7A,AXL,AZIN1,B2M,B4GALT1,B4GALT5,BACH1,BAK1,BCAP29,BCL2L13,BHLHE40,BLVRA,BRD2,BSG,BST1,BUB1B,C3,C5AR1,CALR,CAMK1,CAPZB,CAT,CCDC86,CCR1,CCT2,CD14…	487
Cancer,Gastrointestinal Disease,Organismal Injury and Abnormalities	Gastrointestinal carcinoma	1.01e-09		1.103	ABHD12,ABHD16A,ABHD5,ABL2,ACAA1,ACLY,ACOX1,ACOX3,ACSL4,ACTG1,ACTN1,ADAM10,ADARB1,ADIPOR1,ADRB2,AKT1,ALAS1,ALDH9A1,ALDOA,ANXA11,ANXA4,AP1G1,APP,ARCN1,ASPH,ATF4,ATP13A2,ATP2B1,ATP6AP1,ATP6AP2,ATP6V0C,ATP6V0D1,ATP6V0D2,ATP6V1A,ATP6V1B2,ATP6V1D,ATP7A,AXL,AZIN1,B2M,B4GALT5,BACH1,BAK1,BCAP29,BCL2L13,BHLHE40,BLVRA,BRD2,BST1,BUB1B,C3,C5AR1,CAMK1,CAPZB,CAT,CCDC86,CCR1,CCT2,CD14,CD1D,CD302,CD44,CD48,CD80,C…	471
Cancer,Gastrointestinal Disease,Organismal Injury and Abnormalities	Large intestine adenocarcinoma	4.75e-09			ABHD12,ABHD16A,ABHD5,ABL2,ACAA1,ACLY,ACOX1,ACOX3,ACSL4,ACTG1,ACTN1,ADAM10,ADARB1,ADIPOR1,ADRB2,AKT1,ALAS1,ALDH9A1,ALDOA,ANXA11,ANXA4,AP1G1,APP,ARCN1,ATF4,ATP13A2,ATP2B1,ATP6AP1,ATP6AP2,ATP6V0C,ATP6V0D1,ATP6V0D2,ATP6V1B2,ATP6V1D,ATP7A,AXL,B2M,B4GALT5,BACH1,BAK1,BCAP29,BCL2L13,BHLHE40,BLVRA,BRD2,BST1,BUB1B,C3,C5AR1,CAMK1,CAPZB,CCDC86,CCR1,CCT2,CD1D,CD302,CD44,CD48,CD81,CD86,CDKN1A,CEBPA,CEBPB,CEP17…	434
Cancer,Gastrointestinal Disease,Organismal Injury and Abnormalities	Gastrointestinal adenocarcinoma	3.41e-08			ABHD12,ABHD16A,ABHD5,ABL2,ACAA1,ACLY,ACOX1,ACOX3,ACSL4,ACTG1,ACTN1,ADAM10,ADARB1,ADIPOR1,ADRB2,AKT1,ALAS1,ALDH9A1,ALDOA,ANXA11,ANXA4,AP1G1,APP,ARCN1,ATF4,ATP13A2,ATP2B1,ATP6AP1,ATP6AP2,ATP6V0C,ATP6V0D1,ATP6V0D2,ATP6V1B2,ATP6V1D,ATP7A,AXL,AZIN1,B2M,B4GALT5,BACH1,BAK1,BCAP29,BCL2L13,BHLHE40,BLVRA,BRD2,BST1,BUB1B,C3,C5AR1,CAMK1,CAPZB,CCDC86,CCR1,CCT2,CD1D,CD302,CD44,CD48,CD80,CD81,CD86,CDKN1A,CEBPA,…	444
Cancer,Gastrointestinal Disease,Organismal Injury and Abnormalities	Hepato-pancreato-biliary cancer	6.23e-08		0.483	ABHD16A,ABHD5,ABL2,ACAA1,ACLY,ACO2,ACOX1,ACOX3,ACSL4,ACTG1,ACTN1,ADAM10,ADARB1,ADRB2,AIFM2,AK2,AKT1,ALDH9A1,ALDOA,ANXA5,AP1G1,APP,ASPH,ATP13A2,ATP2B1,ATP6V0D1,ATP6V1B2,ATP7A,AXL,B2M,B4GALT1,B4GALT5,BACH1,BAK1,BCAP29,BCKDHB,BHLHE40,BLVRA,BRD2,BSG,BST1,BUB1B,C3,C5AR1,CAT,CCR1,CD14,CD1D,CD44,CD48,CDKN1A,CEP170,CERS6,CFB,CIB2,CLPTM1L,CNDP2,COPA,CPEB2,CPEB4,CPNE8,CRTC3,CSF2RB,CSNK1E,CSTB,CTNNB1,CTSA,C…	336
Cancer,Hematological Disease,Immunological Disease,Organismal Injury and Abnormalities	Tumorigenesis of lymphocytes	6.94e-14		-0.726	ABHD5,ABL2,ACLY,Acp5,ADAM10,ADRB2,AKT1,ALAS1,ALDH9A1,ANXA11,ANXA4,ANXA5,APP,ATF3,ATP6V0D2,ATP6V1B2,AXL,B2M,BAK1,BCL2L13,BRD2,BUB1B,C3,CAT,CCDC86,Ccl6,CD1D,CD44,CD48,CD80,CD86,CDKN1A,CEBPA,CEBPB,CPEB2,CPNE8,CSF2RB,CSNK1E,CTNNB1,CTSC,CTSK,CTSS,CYP51A1,DAP,DAPK1,DDB1,DNAJB14,DUSP1,DUSP16,ECI2,EGR2,EHD1,EIF1AX,EIF4E,F11R,FABP5,FCGR2A,FCGR2B,FCGR3A/FCGR3B,FOS,FOSL2,FPR2,FUCA2,FURIN,G3BP1,GADD45B,GDF15…	193
Cancer,Hematological Disease,Immunological Disease,Organismal Injury and Abnormalities	Lymphocytic cancer	1.76e-12		-0.726	ABHD5,ABL2,ACLY,Acp5,ACTG1,ADAM10,ADRB2,AKT1,ALAS1,ALDH9A1,ANXA11,ANXA4,ANXA5,APP,ATF3,ATP6V0D2,ATP6V1B2,AXL,AZIN1,B2M,BAK1,BCL2L13,BRD2,BUB1B,C3,CAT,CCDC86,Ccl6,CD14,CD1D,CD44,CD48,CD80,CD86,CDKN1A,CEBPA,CEBPB,CEP170,COPA,CPEB2,CPNE8,CSF2RB,CSNK1E,CTNNB1,CTSC,CTSK,CTSS,CYP51A1,DAP,DAPK1,DDB1,DNAJB14,DUSP1,DUSP16,ECI2,EDEM1,EEPD1,EGR2,EHD1,EIF1AX,EIF4E,ENO1,F11R,FABP5,FBXO28,FBXO30,FCER1G,FCGR2A,…	220
Cancer,Hematological Disease,Immunological Disease,Organismal Injury and Abnormalities	Lymphoma	3.21e-12		-0.35	ABHD5,ABL2,ACLY,ADRB2,AKT1,ALAS1,ALDH9A1,ANXA11,ANXA4,APP,ATF3,ATP6V1B2,B2M,BAK1,BCL2L13,BRD2,BUB1B,C3,CCDC86,CD1D,CD44,CD48,CD80,CD86,CDKN1A,CEBPA,CEBPB,CSF2RB,CSNK1E,CTNNB1,CYP51A1,DAPK1,DDB1,DNAJB14,ECI2,EGR2,EHD1,EIF4E,F11R,FABP5,FCGR2A,FCGR2B,FCGR3A/FCGR3B,FOS,FOSL2,FPR2,FUCA2,G3BP1,GADD45B,GM2A,GNPTAB,HAVCR2,HCK,HCLS1,HIF1A,HLA-A,HMOX1,HVCN1,ID2,IDH1,IFI30,IQGAP1,IRF2BP2,IRS2,ITGAX,ITM2C,JU…	139
Cancer,Hematological Disease,Immunological Disease,Organismal Injury and Abnormalities	Neoplasia of leukocytes	4.89e-12		-0.789	ABHD5,ABL2,ACLY,Acp5,ACTG1,ADAM10,ADRB2,AKT1,ALAS1,ALDH9A1,ANXA11,ANXA4,ANXA5,APP,ATF3,ATP6V0D2,ATP6V1B2,AXL,B2M,BAK1,BCL2L13,BRD2,BUB1B,C3,CAT,CCDC86,Ccl6,CD14,CD1D,CD44,CD48,CD80,CD86,CDKN1A,CEBPA,CEBPB,CEP170,CPEB2,CPNE8,CSF2RB,CSNK1E,CTNNB1,CTSC,CTSK,CTSS,CYP51A1,DAP,DAPK1,DDB1,DNAJB14,DUSP1,DUSP16,ECI2,EEPD1,EGR2,EHD1,EIF1AX,EIF4E,F11R,FABP5,FBXO30,FCER1G,FCGR1A,FCGR2A,FCGR2B,FCGR3A/FCGR3B,F…	208
Cancer,Hematological Disease,Immunological Disease,Organismal Injury and Abnormalities	Mature B-cell neoplasm	1.27e-10			ABHD5,ACLY,Acp5,ADRB2,AKT1,ALAS1,ANXA11,ANXA4,ANXA5,APP,ATF3,ATP6V0D2,ATP6V1B2,B2M,BAK1,BRD2,CAT,CCDC86,Ccl6,CD44,CD48,CD80,CD86,CDKN1A,CEBPA,CPEB2,CSF2RB,CSNK1E,CTNNB1,CTSC,CTSK,CTSS,DAP,DAPK1,DDB1,DNAJB14,DUSP1,DUSP16,ECI2,EGR2,EHD1,EIF1AX,EIF4E,F11R,FCGR2A,FCGR3A/FCGR3B,FOS,FUCA2,G3BP1,GDF15,GNPTAB,HAVCR2,HCLS1,HIF1A,HLA-A,HMOX1,HVCN1,IDH1,IL1RN,IQGAP1,IRF2BP2,ITGAX,ITGB2,LAMP1,LAPTM5,LCP1,LGM…	124
Cancer,Hematological Disease,Immunological Disease,Organismal Injury and Abnormalities	Plasma cell neoplasm	2.24e-10			ABHD5,ADRB2,AKT1,ANXA11,ANXA4,ANXA5,B2M,CAT,Ccl6,CD44,CD48,CPEB2,CSF2RB,CTSC,CTSK,CTSS,DAP,ECI2,EIF1AX,F11R,FCGR2A,FOS,G3BP1,GDF15,HCLS1,HIF1A,HLA-A,HMOX1,IDH1,IL1RN,IQGAP1,ITGB2,LAMP1,LAPTM5,LCP1,LGMN,LPL,LY6E,MALT1,MAPKAPK2,MPP1,NCOR2,NME1,NR1H3,PCNA,PDIA6,PLD4,PLEKHB2,PPP2CA,PRDM1,PSMB2,PSMD2,PTPN1,RAC1,RUNX2,RXRA,SGK1,SLC25A5,SOD2,SPP1,TF,TNFAIP3	62
Cancer,Hematological Disease,Immunological Disease,Organismal Injury and Abnormalities	B cell cancer	1.42e-09		-0.765	ABHD5,ABL2,ACLY,Acp5,ADAM10,ADRB2,AKT1,ALAS1,ANXA11,ANXA4,ANXA5,APP,ATF3,ATP6V0D2,ATP6V1B2,AXL,B2M,BAK1,BRD2,BUB1B,C3,CAT,CCDC86,Ccl6,CD44,CD48,CD80,CD86,CDKN1A,CEBPB,CPEB2,CPNE8,CSF2RB,CSNK1E,CTNNB1,CTSC,CTSK,CTSS,DAP,DAPK1,DDB1,DNAJB14,DUSP1,DUSP16,ECI2,EGR2,EHD1,EIF1AX,EIF4E,F11R,FCGR2A,FCGR3A/FCGR3B,FOS,FUCA2,FURIN,G3BP1,GDF15,GOLPH3,HACD4,HAVCR2,HCK,HCLS1,HIF1A,HLA-A,HMOX1,HVCN1,ID2,IDH1,IL1…	143
Cancer,Hematological Disease,Immunological Disease,Organismal Injury and Abnormalities	B-cell neoplasm	1.78e-09		-0.765	ABHD5,ABL2,ACLY,Acp5,ADAM10,ADRB2,AKT1,ALAS1,ANXA11,ANXA4,ANXA5,APP,ATF3,ATP6V0D2,ATP6V1B2,AXL,B2M,BAK1,BRD2,BUB1B,C3,CAT,CCDC86,Ccl6,CD44,CD48,CD80,CD86,CDKN1A,CEBPA,CEBPB,CPEB2,CPNE8,CSF2RB,CSNK1E,CTNNB1,CTSC,CTSK,CTSS,DAP,DAPK1,DDB1,DNAJB14,DUSP1,DUSP16,ECI2,EGR2,EHD1,EIF1AX,EIF4E,F11R,FCGR2A,FCGR3A/FCGR3B,FOS,FUCA2,FURIN,G3BP1,GDF15,GNPTAB,GOLPH3,HACD4,HAVCR2,HCK,HCLS1,HIF1A,HLA-A,HMOX1,HVCN1…	151
Cancer,Hematological Disease,Immunological Disease,Organismal Injury and Abnormalities	Non-Hodgkin lymphoma	4.05e-09		1.342	ABHD5,ABL2,ACLY,ADRB2,AKT1,ALAS1,ANXA11,ANXA4,APP,ATF3,ATP6V1B2,B2M,BAK1,BCL2L13,BRD2,C3,CCDC86,CD1D,CD44,CD48,CD86,CDKN1A,CEBPA,CEBPB,CSF2RB,CSNK1E,CTNNB1,DAPK1,DDB1,DNAJB14,ECI2,EGR2,EHD1,EIF4E,F11R,FCGR2A,FCGR2B,FCGR3A/FCGR3B,FOS,FUCA2,G3BP1,GADD45B,GNPTAB,HAVCR2,HCK,HCLS1,HIF1A,HLA-A,HMOX1,HVCN1,ID2,IDH1,IFI30,IQGAP1,IRF2BP2,IRS2,ITGAX,ITM2C,JUNB,LAMP1,LAPTM5,LGMN,LPIN1,LRRFIP1,MALT1,MAP2K3,M…	115
Cancer,Hematological Disease,Immunological Disease,Organismal Injury and Abnormalities	Plasma cell dyscrasia	1.63e-08			ABHD5,ADRB2,AKT1,ANXA11,ANXA4,ANXA5,B2M,CD44,CD48,CPEB2,CSF2RB,CTSK,CTSS,ECI2,EIF1AX,F11R,FOS,G3BP1,GDF15,HCLS1,HIF1A,HLA-A,HMOX1,IDH1,IL1RN,IQGAP1,ITGB2,LAMP1,LAPTM5,LGMN,LPL,LY6E,MALT1,MAPKAPK2,MPP1,NCOR2,NME1,NR1H3,PCNA,PDIA6,PLD4,PLEKHB2,PPP2CA,PRDM1,PSMB2,PSMD2,PTPN1,RAC1,RUNX2,RXRA,SGK1,SLC25A5,SOD2,TNFAIP3	54
Cancer,Hematological Disease,Immunological Disease,Organismal Injury and Abnormalities	Mature B cell malignant tumor	6.77e-08			ABHD5,ACLY,ADRB2,AKT1,ALAS1,ANXA11,ANXA4,ANXA5,APP,ATF3,ATP6V1B2,B2M,BRD2,CAT,CCDC86,Ccl6,CD44,CD48,CPEB2,CSF2RB,CSNK1E,CTNNB1,CTSC,CTSK,CTSS,DAP,DDB1,DNAJB14,ECI2,EGR2,EHD1,EIF1AX,EIF4E,F11R,FCGR2A,FCGR3A/FCGR3B,FOS,FUCA2,G3BP1,GDF15,HCLS1,HIF1A,HLA-A,HMOX1,HVCN1,IDH1,IL1RN,IQGAP1,IRF2BP2,ITGB2,LAMP1,LAPTM5,LCP1,LGMN,LPIN1,LPL,LRRFIP1,LY6E,MALT1,MAPKAPK2,MDM2,MICAL2,MPP1,NCOR2,NFKBIA,NME1,NR1H3,…	97
Cancer,Hematological Disease,Organismal Injury and Abnormalities	Malignant lymphocytic neoplasm	1.76e-12		-0.726	ABHD5,ABL2,ACLY,Acp5,ACTG1,ADAM10,ADRB2,AKT1,ALAS1,ALDH9A1,ANXA11,ANXA4,ANXA5,APP,ATF3,ATP6V0D2,ATP6V1B2,AXL,AZIN1,B2M,BAK1,BCL2L13,BRD2,BUB1B,C3,CAT,CCDC86,Ccl6,CD14,CD1D,CD44,CD48,CD80,CD86,CDKN1A,CEBPA,CEBPB,CEP170,COPA,CPEB2,CPNE8,CSF2RB,CSNK1E,CTNNB1,CTSC,CTSK,CTSS,CYP51A1,DAP,DAPK1,DDB1,DNAJB14,DUSP1,DUSP16,ECI2,EDEM1,EEPD1,EGR2,EHD1,EIF1AX,EIF4E,ENO1,F11R,FABP5,FBXO28,FBXO30,FCER1G,FCGR2A,…	220
Cancer,Hematological Disease,Organismal Injury and Abnormalities	Hematopoietic neoplasm	4.38e-12		0.646	ABHD5,ABL2,ACLY,Acp5,ACSL4,ACTG1,ADAM10,ADARB1,ADRB2,AKT1,ALAS1,ALDH3B1,ALDH9A1,ANXA11,ANXA4,ANXA5,APH1A,APP,ATF3,ATF4,ATP6AP1,ATP6V0D2,ATP6V1A,ATP6V1B2,AXL,AZIN1,B2M,B4GALT1,BAK1,BCL2A1,BCL2L13,BRD2,BUB1B,C3,CALR,CAT,CCDC86,Ccl6,CD14,CD1D,CD44,CD48,CD80,CD86,CDKN1A,CEBPA,CEBPB,CEP170,COPA,CPEB2,CPNE8,CSF2RB,CSNK1E,CTNNB1,CTSA,CTSC,CTSK,CTSS,CYBB,CYCS,CYP51A1,DAP,DAPK1,DDB1,DNAJB14,DSE,DUSP1,DUSP…	270
Cancer,Hematological Disease,Organismal Injury and Abnormalities	Hematologic cancer	7.11e-12		-0.033	ABHD5,ABL2,ACLY,Acp5,ACSL4,ACTG1,ADAM10,ADARB1,ADRB2,AKT1,ALAS1,ALDH3B1,ALDH9A1,ANXA11,ANXA4,ANXA5,APH1A,APP,ATF3,ATF4,ATP6AP1,ATP6V0D2,ATP6V1A,ATP6V1B2,AXL,AZIN1,B2M,B4GALT1,BAK1,BCL2A1,BCL2L13,BRD2,BUB1B,C3,CALR,CAT,CCDC86,Ccl6,CD14,CD1D,CD44,CD48,CD80,CD86,CDKN1A,CEBPA,CEBPB,CEP170,COPA,CPEB2,CPNE8,CSF2RB,CSNK1E,CTNNB1,CTSA,CTSC,CTSK,CTSS,CYBB,CYCS,CYP51A1,DAP,DAPK1,DDB1,DNAJB14,DSE,DUSP1,DUSP…	266
Cancer,Hematological Disease,Organismal Injury and Abnormalities	Neoplasia of blood cells	1.02e-11		0.405	ABHD5,ABL2,ACLY,Acp5,ACSL4,ACTG1,ADAM10,ADARB1,ADRB2,AKT1,ALAS1,ALDH3B1,ALDH9A1,ANXA11,ANXA4,ANXA5,APH1A,APP,ATF3,ATF4,ATP6AP1,ATP6V0D2,ATP6V1A,ATP6V1B2,AXL,AZIN1,B2M,B4GALT1,BAK1,BCL2L13,BRD2,BUB1B,C3,CALR,CAT,CCDC86,Ccl6,CD14,CD1D,CD44,CD48,CD80,CD86,CDKN1A,CEBPA,CEBPB,CEP170,COPA,CPEB2,CPNE8,CSF2RB,CSNK1E,CTNNB1,CTSA,CTSC,CTSK,CTSS,CYBB,CYCS,CYP51A1,DAP,DAPK1,DDB1,DNAJB14,DSE,DUSP1,DUSP16,ECI2…	258
Cancer,Hematological Disease,Organismal Injury and Abnormalities	Myeloid or lymphoid neoplasm	1.56e-11		0.275	ABHD5,ABL2,ACLY,Acp5,ACSL4,ACTG1,ADAM10,ADARB1,ADRB2,AKT1,ALAS1,ALDH3B1,ALDH9A1,ANXA11,ANXA4,ANXA5,APH1A,APP,ATF3,ATF4,ATP6AP1,ATP6V0D2,ATP6V1A,ATP6V1B2,AXL,AZIN1,B2M,B4GALT1,BAK1,BCL2L13,BRD2,BUB1B,C3,CALR,CAT,CCDC86,Ccl6,CD14,CD1D,CD44,CD48,CD80,CD86,CDKN1A,CEBPA,CEBPB,CEP170,COPA,CPEB2,CPNE8,CSF2RB,CSNK1E,CTNNB1,CTSA,CTSC,CTSK,CTSS,CYBB,CYCS,CYP51A1,DAP,DAPK1,DDB1,DNAJB14,DSE,DUSP1,DUSP16,ECI2…	266
Cancer,Hematological Disease,Organismal Injury and Abnormalities	Mature lymphocytic neoplasm	1.09e-09			ABHD5,ACLY,Acp5,ADRB2,AKT1,ALAS1,ANXA11,ANXA4,ANXA5,APP,ATF3,ATP6V0D2,ATP6V1B2,B2M,BAK1,BCL2L13,BRD2,C3,CAT,CCDC86,Ccl6,CD1D,CD44,CD48,CD80,CD86,CDKN1A,CEBPA,CEBPB,CEP170,CPEB2,CSF2RB,CSNK1E,CTNNB1,CTSC,CTSK,CTSS,DAP,DAPK1,DDB1,DNAJB14,DUSP1,DUSP16,ECI2,EEPD1,EGR2,EHD1,EIF1AX,EIF4E,F11R,FBXO30,FCER1G,FCGR2A,FCGR3A/FCGR3B,FOS,FUCA2,G3BP1,GADD45B,GDF15,GNPTAB,HAVCR2,HCK,HCLS1,HIF1A,HLA-A,HMOX1,HVCN…	161
Cancer,Hematological Disease,Organismal Injury and Abnormalities	Hematologic cancer of cells	6.49e-09		-0.214	ABHD5,ABL2,ACLY,Acp5,ACTG1,ADAM10,ADRB2,AKT1,ALAS1,ALDH9A1,ANXA11,ANXA4,APP,ATF3,ATP6V0D2,ATP6V1B2,AXL,B2M,BAK1,BCL2L13,BRD2,BUB1B,C3,CCDC86,CD14,CD1D,CD44,CD48,CD80,CD86,CDKN1A,CEBPA,CEBPB,CEP170,CPNE8,CSF2RB,CSNK1E,CTNNB1,CYP51A1,DAPK1,DDB1,DNAJB14,DUSP1,DUSP16,ECI2,EEPD1,EGR2,EHD1,EIF4E,F11R,FABP5,FBXO30,FCER1G,FCGR2A,FCGR2B,FCGR3A/FCGR3B,FOS,FOSL2,FPR2,FUCA2,FURIN,G3BP1,GADD45B,GM2A,GNPTAB,GO…	187
Cancer,Infectious Diseases,Organismal Injury and Abnormalities	Viral entry of carcinoma cell lines	2.4e-08	Increased	2.828	ARCN1,ATP6AP1,ATP6V0C,ATP6V1A,ATP6V1B2,CD81,DUSP3,MAP2K3	8
Cancer,Infectious Diseases,Organismal Injury and Abnormalities	Viral entry of lung cancer cell lines	2.4e-08	Increased	2.828	ARCN1,ATP6AP1,ATP6V0C,ATP6V1A,ATP6V1B2,CD81,DUSP3,MAP2K3	8
Cancer,Neurological Disease,Organismal Injury and Abnormalities	Central nervous system solid tumor	1.01e-07		1.479	ABHD12,ACAA1,ACLY,ACOX1,ACOX3,ACTN1,ADAM10,ADARB1,ADIPOR1,AK2,AKT1,ALAS1,ALDH9A1,ALDOA,ALDOC,ANXA11,ANXA5,APP,APRT,ARCN1,ARPC2,ASPH,ATF3,ATF4,ATP13A2,ATP2B1,ATP6AP1,ATP6V0D2,ATP6V1A,ATP6V1B2,ATP7A,AXL,B2M,B4GALT1,B4GALT5,BACH1,BCKDHB,BCL2A1,BCL2L13,BHLHE40,BST1,BUB1B,C3,C5AR1,CALR,CAMK1,CAT,CCR1,CCT2,CD14,CD164,CD1D,CD300C,CD302,CD44,CD48,CDKN1A,CLEC4D,CLEC6A,CLPTM1L,CNDP2,CNIH4,COLGALT1,COPA,COP…	364
Cancer,Organismal Injury and Abnormalities	Nonhematologic malignant neoplasm	5.46e-32		1.349	ABHD12,ABHD16A,ABHD17C,ABHD5,ABL2,ACAA1,ACLY,ACO2,ACOX1,ACOX3,ACSL4,ACTG1,ACTN1,ADAM10,ADARB1,ADIPOR1,ADRB2,AIFM2,AK2,AKIRIN1,AKT1,ALAS1,ALDH3B1,ALDH9A1,ALDOA,ALDOC,ANXA11,ANXA4,ANXA5,AP1G1,AP2S1,APH1A,APP,APRT,ARCN1,ARPC2,ARPC4,ASPH,ATF3,ATF4,ATP13A2,ATP2B1,ATP6AP1,ATP6AP2,ATP6V0C,ATP6V0D1,ATP6V0D2,ATP6V0E1,ATP6V1A,ATP6V1B2,ATP6V1D,ATP7A,AURKAIP1,AXL,AZIN1,B2M,B4GALT1,B4GALT5,BACH1,BAK1,BCAP29,B…	620
Cancer,Organismal Injury and Abnormalities	Cancer	1.05e-30	Increased	2.507	ABHD12,ABHD16A,ABHD17C,ABHD5,ABL2,ACAA1,ACLY,ACO2,ACOX1,ACOX3,Acp5,ACSL4,ACTG1,ACTN1,ADAM10,ADARB1,ADIPOR1,ADRB2,AIFM2,AK2,AKIRIN1,AKT1,ALAS1,ALDH3B1,ALDH9A1,ALDOA,ALDOC,ANXA11,ANXA4,ANXA5,AP1G1,AP2S1,APH1A,APP,APRT,ARCN1,ARPC2,ARPC4,ASPH,ATF3,ATF4,ATP13A2,ATP2B1,ATP6AP1,ATP6AP2,ATP6V0C,ATP6V0D1,ATP6V0D2,ATP6V0E1,ATP6V1A,ATP6V1B2,ATP6V1D,ATP7A,AURKAIP1,AXL,AZIN1,B2M,B4GALT1,B4GALT5,BACH1,BAK1,BCA…	627
Cancer,Organismal Injury and Abnormalities	Malignant solid tumor	1.18e-29		0.816	ABHD12,ABHD16A,ABHD17C,ABHD5,ABL2,ACAA1,ACLY,ACO2,ACOX1,ACOX3,ACSL4,ACTG1,ACTN1,ADAM10,ADARB1,ADIPOR1,ADRB2,AIFM2,AK2,AKIRIN1,AKT1,ALAS1,ALDH3B1,ALDH9A1,ALDOA,ALDOC,ANXA11,ANXA4,ANXA5,AP1G1,AP2S1,APH1A,APP,APRT,ARCN1,ARPC2,ARPC4,ASPH,ATF3,ATF4,ATP13A2,ATP2B1,ATP6AP1,ATP6AP2,ATP6V0C,ATP6V0D1,ATP6V0D2,ATP6V0E1,ATP6V1A,ATP6V1B2,ATP6V1D,ATP7A,AURKAIP1,AXL,AZIN1,B2M,B4GALT1,B4GALT5,BACH1,BAK1,BCAP29,B…	624
Cancer,Organismal Injury and Abnormalities	Non-melanoma solid tumor	3.46e-29		-0.088	ABHD12,ABHD16A,ABHD17C,ABHD5,ABL2,ACAA1,ACLY,ACO2,ACOX1,ACOX3,ACSL4,ACTG1,ACTN1,ADAM10,ADARB1,ADIPOR1,ADRB2,AIFM2,AK2,AKIRIN1,AKT1,ALAS1,ALDH3B1,ALDH9A1,ALDOA,ALDOC,ANXA11,ANXA4,ANXA5,AP1G1,AP2S1,APH1A,APP,APRT,ARCN1,ARPC2,ARPC4,ASPH,ATF3,ATF4,ATP13A2,ATP2B1,ATP6AP1,ATP6AP2,ATP6V0C,ATP6V0D1,ATP6V0D2,ATP6V0E1,ATP6V1A,ATP6V1B2,ATP6V1D,ATP7A,AURKAIP1,AXL,AZIN1,B2M,B4GALT1,B4GALT5,BACH1,BAK1,BCAP29,B…	616
Cancer,Organismal Injury and Abnormalities	Non-central nervous system malignant neoplasm	8.52e-29		1.106	ABHD12,ABHD16A,ABHD17C,ABHD5,ABL2,ACAA1,ACLY,ACO2,ACOX1,ACOX3,ACSL4,ACTG1,ACTN1,ADAM10,ADARB1,ADIPOR1,ADRB2,AIFM2,AK2,AKIRIN1,AKT1,ALAS1,ALDH3B1,ALDH9A1,ALDOA,ALDOC,ANXA11,ANXA4,ANXA5,AP1G1,AP2S1,APH1A,APP,APRT,ARCN1,ARPC2,ARPC4,ASPH,ATF3,ATF4,ATP13A2,ATP2B1,ATP6AP1,ATP6AP2,ATP6V0C,ATP6V0D1,ATP6V0D2,ATP6V0E1,ATP6V1A,ATP6V1B2,ATP6V1D,ATP7A,AURKAIP1,AXL,AZIN1,B2M,B4GALT1,B4GALT5,BACH1,BAK1,BCAP29,B…	621
Cancer,Organismal Injury and Abnormalities	Solid tumor	1.19e-28	Increased	2.711	ABHD12,ABHD16A,ABHD17C,ABHD5,ABL2,ACAA1,ACLY,ACO2,ACOX1,ACOX3,ACSL4,ACTG1,ACTN1,ADAM10,ADARB1,ADIPOR1,ADRB2,AIFM2,AK2,AKIRIN1,AKT1,ALAS1,ALDH3B1,ALDH9A1,ALDOA,ALDOC,ANXA11,ANXA4,ANXA5,AP1G1,AP2S1,APH1A,APP,APRT,ARCN1,ARPC2,ARPC4,ASPH,ATF3,ATF4,ATP13A2,ATP2B1,ATP6AP1,ATP6AP2,ATP6V0C,ATP6V0D1,ATP6V0D2,ATP6V0E1,ATP6V1A,ATP6V1B2,ATP6V1D,ATP7A,AURKAIP1,AXL,AZIN1,B2M,B4GALT1,B4GALT5,BACH1,BAK1,BCAP29,B…	625
Cancer,Organismal Injury and Abnormalities	Tumorigenesis of tissue	1.36e-28		0.685	ABHD12,ABHD16A,ABHD17C,ABHD5,ABL2,ACAA1,ACLY,ACO2,ACOX1,ACOX3,ACSL4,ACTG1,ACTN1,ADAM10,ADARB1,ADIPOR1,ADRB2,AIFM2,AK2,AKIRIN1,AKT1,ALAS1,ALDH3B1,ALDH9A1,ALDOA,ALDOC,ANXA11,ANXA4,ANXA5,AP1G1,AP2S1,APH1A,APP,APRT,ARCN1,ARPC2,ARPC4,ASPH,ATF3,ATF4,ATP13A2,ATP2B1,ATP6AP1,ATP6AP2,ATP6V0C,ATP6V0D1,ATP6V0D2,ATP6V0E1,ATP6V1A,ATP6V1B2,ATP6V1D,ATP7A,AURKAIP1,AXL,AZIN1,B2M,B4GALT1,B4GALT5,BACH1,BAK1,BCAP29,B…	612
Cancer,Organismal Injury and Abnormalities	Carcinoma	2.11e-28		0.828	ABHD12,ABHD16A,ABHD17C,ABHD5,ABL2,ACAA1,ACLY,ACO2,ACOX1,ACOX3,ACSL4,ACTG1,ACTN1,ADAM10,ADARB1,ADIPOR1,ADRB2,AIFM2,AK2,AKIRIN1,AKT1,ALAS1,ALDH3B1,ALDH9A1,ALDOA,ALDOC,ANXA11,ANXA4,ANXA5,AP1G1,AP2S1,APH1A,APP,APRT,ARCN1,ARPC2,ARPC4,ASPH,ATF3,ATF4,ATP13A2,ATP2B1,ATP6AP1,ATP6AP2,ATP6V0C,ATP6V0D1,ATP6V0D2,ATP6V0E1,ATP6V1A,ATP6V1B2,ATP6V1D,ATP7A,AURKAIP1,AXL,AZIN1,B2M,B4GALT1,B4GALT5,BACH1,BAK1,BCAP29,B…	610
Cancer,Organismal Injury and Abnormalities	Extracranial solid tumor	6.37e-28		1.533	ABHD12,ABHD16A,ABHD17C,ABHD5,ABL2,ACAA1,ACLY,ACO2,ACOX1,ACOX3,ACSL4,ACTG1,ACTN1,ADAM10,ADARB1,ADIPOR1,ADRB2,AIFM2,AK2,AKIRIN1,AKT1,ALAS1,ALDH3B1,ALDH9A1,ALDOA,ALDOC,ANXA11,ANXA4,ANXA5,AP1G1,AP2S1,APH1A,APP,APRT,ARCN1,ARPC2,ARPC4,ASPH,ATF3,ATF4,ATP13A2,ATP2B1,ATP6AP1,ATP6AP2,ATP6V0C,ATP6V0D1,ATP6V0D2,ATP6V0E1,ATP6V1A,ATP6V1B2,ATP6V1D,ATP7A,AURKAIP1,AXL,AZIN1,B2M,B4GALT1,B4GALT5,BACH1,BAK1,BCAP29,B…	621
Cancer,Organismal Injury and Abnormalities	Extrapancreatic malignant tumor	3.1e-24		1.085	ABHD12,ABHD16A,ABHD5,ABL2,ACAA1,ACLY,ACO2,ACOX1,ACOX3,Acp5,ACSL4,ACTG1,ACTN1,ADAM10,ADARB1,ADIPOR1,ADRB2,AIFM2,AK2,AKT1,ALAS1,ALDH3B1,ALDH9A1,ALDOA,ALDOC,ANXA11,ANXA4,ANXA5,AP1G1,APH1A,APP,APRT,ARCN1,ARPC2,ARPC4,ASPH,ATF3,ATF4,ATP13A2,ATP2B1,ATP6AP1,ATP6AP2,ATP6V0C,ATP6V0D1,ATP6V0D2,ATP6V0E1,ATP6V1A,ATP6V1B2,ATP6V1D,ATP7A,AURKAIP1,AXL,AZIN1,B2M,B4GALT1,B4GALT5,BACH1,BAK1,BCAP29,BCKDHB,BCL2A1,BCL2…	603
Cancer,Organismal Injury and Abnormalities	Growth of tumor	1.66e-21	Increased	5.929	ACLY,ACO2,ACSL4,ADAM10,ADRB2,AIFM2,AKT1,ASPH,ATF3,ATF4,ATP2B1,ATP7A,AXL,B2M,BACH1,BCL2L13,BSG,BUB1B,C5AR1,CALR,CCR1,CD44,CD80,CDKN1A,CEBPB,CERS6,CNIH4,COX17,CPEB2,CTNNB1,CTSB,CTSK,CTSS,CTSV,CTSZ,CXCL3,CYBB,DAPK1,DUSP1,EIF4E,ENO1,EXT1,FABP5,FCER1G,FCGR3A/FCGR3B,FOS,FTH1,GDF15,GLUL,GPD2,GPX4,GRN,GSTO1,HAVCR2,HCAR2,HDLBP,HIF1A,HMOX1,HSPA5,ID2,IDH1,IGF2BP2,IL1A,IL1RN,INSIG1,IQGAP1,JUNB,KCTD12,KLF4,LA…	149
Cancer,Organismal Injury and Abnormalities	Head and neck tumor	5.45e-21		0.829	ABHD12,ABHD16A,ABHD17C,ABL2,ACAA1,ACLY,ACO2,ACOX1,ACOX3,ACSL4,ACTG1,ACTN1,ADAM10,ADARB1,ADIPOR1,ADRB2,AIFM2,AK2,AKIRIN1,AKT1,ALAS1,ALDH3B1,ALDH9A1,ALDOA,ALDOC,ANXA11,ANXA5,AP1G1,AP2S1,APP,APRT,ARCN1,ARPC2,ARPC4,ASPH,ATF4,ATP13A2,ATP2B1,ATP6AP1,ATP6AP2,ATP6V0D1,ATP6V0D2,ATP6V0E1,ATP6V1A,ATP6V1B2,ATP6V1D,ATP7A,AURKAIP1,AXL,AZIN1,B2M,B4GALT1,B4GALT5,BACH1,BAK1,BCAP29,BCKDHB,BHLHE40,BLVRA,BRD2,BSG,BS…	546
Cancer,Organismal Injury and Abnormalities	Head and neck cancer	8.74e-20			ABHD12,ABHD16A,ABHD17C,ABL2,ACAA1,ACLY,ACO2,ACOX1,ACOX3,ACSL4,ACTG1,ACTN1,ADAM10,ADARB1,ADIPOR1,ADRB2,AIFM2,AK2,AKIRIN1,AKT1,ALAS1,ALDH3B1,ALDH9A1,ALDOA,ALDOC,ANXA11,ANXA5,AP1G1,AP2S1,APP,APRT,ARCN1,ARPC2,ARPC4,ASPH,ATF4,ATP13A2,ATP2B1,ATP6AP1,ATP6AP2,ATP6V0D1,ATP6V0D2,ATP6V0E1,ATP6V1A,ATP6V1B2,ATP6V1D,ATP7A,AURKAIP1,AXL,AZIN1,B2M,B4GALT1,B4GALT5,BACH1,BAK1,BCAP29,BCKDHB,BHLHE40,BLVRA,BRD2,BSG,BS…	541
Cancer,Organismal Injury and Abnormalities	Cancer of secretory structure	2.48e-19		0.61	ABHD12,ABHD16A,ABHD17C,ABL2,ACAA1,ACLY,ACO2,ACOX1,ACOX3,ACSL4,ACTG1,ACTN1,ADAM10,ADARB1,ADIPOR1,ADRB2,AIFM2,AK2,AKIRIN1,AKT1,ALAS1,ALDH3B1,ALDH9A1,ALDOA,ALDOC,ANXA11,ANXA5,AP1G1,AP2S1,APP,APRT,ARPC2,ARPC4,ASPH,ATF3,ATF4,ATP13A2,ATP2B1,ATP6AP1,ATP6AP2,ATP6V0D1,ATP6V0E1,ATP6V1A,ATP6V1B2,ATP6V1D,ATP7A,AURKAIP1,AXL,AZIN1,B2M,B4GALT1,B4GALT5,BACH1,BAK1,BCAP29,BCKDHB,BHLHE40,BLVRA,BRD2,BSG,BST1,BUB1B,C…	522
Cancer,Organismal Injury and Abnormalities	Abdominal neoplasm	2.4e-18		0.4	ABHD12,ABHD16A,ABHD5,ABL2,ACAA1,ACLY,ACO2,ACOX1,ACOX3,ACSL4,ACTG1,ACTN1,ADAM10,ADARB1,ADIPOR1,ADRB2,AIFM2,AK2,AKT1,ALAS1,ALDH9A1,ALDOA,ANXA11,ANXA4,ANXA5,AP1G1,AP2S1,APH1A,APP,ARCN1,ASPH,ATF3,ATF4,ATP13A2,ATP2B1,ATP6AP1,ATP6AP2,ATP6V0C,ATP6V0D1,ATP6V0D2,ATP6V0E1,ATP6V1A,ATP6V1B2,ATP6V1D,ATP7A,AXL,AZIN1,B2M,B4GALT1,B4GALT5,BACH1,BAK1,BCAP29,BCKDHB,BCL2A1,BCL2L13,BHLHE40,BLVRA,BRD2,BSG,BST1,BUB1B,C…	574
Cancer,Organismal Injury and Abnormalities	Intraabdominal organ tumor	2.13e-17		0.637	ABHD12,ABHD16A,ABHD5,ABL2,ACAA1,ACLY,ACO2,ACOX1,ACOX3,ACSL4,ACTG1,ACTN1,ADAM10,ADARB1,ADIPOR1,ADRB2,AIFM2,AK2,AKT1,ALAS1,ALDH9A1,ALDOA,ANXA11,ANXA4,ANXA5,AP1G1,AP2S1,APH1A,APP,ARCN1,ASPH,ATF3,ATF4,ATP13A2,ATP2B1,ATP6AP1,ATP6AP2,ATP6V0C,ATP6V0D1,ATP6V0D2,ATP6V0E1,ATP6V1A,ATP6V1B2,ATP6V1D,ATP7A,AXL,AZIN1,B2M,B4GALT1,B4GALT5,BACH1,BAK1,BCAP29,BCKDHB,BCL2A1,BCL2L13,BHLHE40,BLVRA,BRD2,BSG,BST1,BUB1B,C…	565
Cancer,Organismal Injury and Abnormalities	Metastasis	2.6e-17	Increased	4.429	ABL2,ACLY,ADAM10,AIFM2,AKT1,ANXA5,ATF3,ATP7A,AXL,B2M,BACH1,BSG,C3,C5AR1,CALR,CAT,CD44,CD48,CD80,CD81,CD86,CDKN1A,CEBPA,CLEC4D,CLEC6A,CPEB2,CSF2RB,CSTB,CTNNB1,CTSB,CTSZ,CXCL3,CYBB,CYP51A1,DAPK1,EIF1AX,EIF4E,ENO1,EXT1,FABP5,FBXO28,FCGR1A,FCGR2A,FCGR2B,FCGR3A/FCGR3B,FOS,FTH1,FTL,G3BP2,GDF15,GLUL,GNGT2,GOLPH3,GPX4,HAVCR2,HCAR2,HCLS1,HDLBP,HIF1A,HLA-A,HLA-E,HMOX1,ID2,IDH1,IFI30,IL1A,IL1RN,INSIG1,IRS2,…	130
Cancer,Organismal Injury and Abnormalities	Neck neoplasm	2.75e-17			ABHD12,ABHD16A,ABHD17C,ABL2,ACAA1,ACLY,ACO2,ACOX1,ACOX3,ACSL4,ACTG1,ACTN1,ADAM10,ADARB1,ADIPOR1,ADRB2,AIFM2,AK2,AKIRIN1,AKT1,ALAS1,ALDH3B1,ALDH9A1,ALDOA,ALDOC,ANXA11,ANXA5,AP1G1,AP2S1,APP,APRT,ARPC2,ARPC4,ASPH,ATF4,ATP13A2,ATP2B1,ATP6AP1,ATP6AP2,ATP6V0D1,ATP6V0E1,ATP6V1A,ATP6V1B2,ATP6V1D,ATP7A,AURKAIP1,AXL,AZIN1,B4GALT1,B4GALT5,BACH1,BAK1,BCAP29,BCKDHB,BLVRA,BRD2,BSG,BST1,BUB1B,C3,CALR,CAPZB,CAT,…	483
Cancer,Organismal Injury and Abnormalities	Head and neck carcinoma	6.25e-17			ABHD12,ABHD16A,ABHD17C,ABL2,ACAA1,ACLY,ACO2,ACOX1,ACOX3,ACSL4,ACTG1,ACTN1,ADAM10,ADARB1,ADIPOR1,ADRB2,AIFM2,AK2,AKIRIN1,AKT1,ALAS1,ALDH3B1,ALDH9A1,ALDOA,ALDOC,ANXA11,ANXA5,AP1G1,AP2S1,APP,APRT,ARPC2,ARPC4,ASPH,ATF4,ATP13A2,ATP2B1,ATP6AP1,ATP6AP2,ATP6V0D1,ATP6V0E1,ATP6V1A,ATP6V1B2,ATP6V1D,ATP7A,AURKAIP1,AXL,AZIN1,B2M,B4GALT1,B4GALT5,BACH1,BAK1,BCAP29,BCKDHB,BLVRA,BRD2,BSG,BST1,BUB1B,C3,CALR,CAPZB,…	497
Cancer,Organismal Injury and Abnormalities	Invasive cancer	1.03e-16	Increased	4.466	ABL2,ACLY,ADAM10,AIFM2,AKT1,ALDH3B1,ANXA5,ATF3,ATP7A,AXL,B2M,BACH1,BSG,BUB1B,C3,C5AR1,CALR,CAT,CD44,CD48,CD80,CD81,CD86,CDKN1A,CEBPA,CEBPB,CLEC4D,CLEC6A,CPEB2,CSF2RB,CSTB,CTNNB1,CTSB,CTSZ,CXCL3,CYBB,CYP51A1,DAPK1,DSE,EIF1AX,EIF4E,ENO1,ETS2,EXT1,FABP5,FBXO28,FCGR1A,FCGR2A,FCGR2B,FCGR3A/FCGR3B,FOS,FTH1,FTL,FUCA2,G3BP1,G3BP2,GADD45B,GDF15,GLUL,GNGT2,GOLPH3,GPX4,HAVCR2,HCAR2,HCLS1,HDLBP,HIF1A,HLA-A,H…	151
Cancer,Organismal Injury and Abnormalities	Advanced malignant tumor	1.29e-16	Increased	4.429	ABL2,ACLY,ADAM10,AIFM2,AKT1,ANXA5,ATF3,ATP7A,AXL,B2M,BACH1,BAK1,BSG,C3,C5AR1,CALR,CAT,CD44,CD48,CD80,CD81,CD86,CDKN1A,CEBPA,CLEC4D,CLEC6A,CPEB2,CSF2RB,CSTB,CTNNB1,CTSB,CTSZ,CXCL3,CYBB,CYP51A1,DAB2,DAPK1,EIF1AX,EIF4E,ENO1,EXT1,FABP5,FBXO28,FCGR1A,FCGR2A,FCGR2B,FCGR3A/FCGR3B,FOS,FTH1,FTL,G3BP2,GDF15,GLUL,GNGT2,GOLPH3,GPX4,HAVCR2,HCAR2,HCK,HCLS1,HDLBP,HIF1A,HLA-A,HLA-E,HMOX1,ID2,IDH1,IFI30,IL1A,IL1R…	134
Cancer,Organismal Injury and Abnormalities	Abdominal carcinoma	2.75e-16		0.126	ABHD12,ABHD16A,ABHD5,ABL2,ACAA1,ACLY,ACO2,ACOX1,ACOX3,ACSL4,ACTG1,ACTN1,ADAM10,ADARB1,ADIPOR1,ADRB2,AIFM2,AK2,AKT1,ALAS1,ALDH9A1,ALDOA,ANXA11,ANXA4,ANXA5,AP1G1,APP,ARCN1,ASPH,ATF3,ATF4,ATP13A2,ATP2B1,ATP6AP1,ATP6AP2,ATP6V0C,ATP6V0D1,ATP6V0D2,ATP6V0E1,ATP6V1A,ATP6V1B2,ATP6V1D,ATP7A,AXL,AZIN1,B2M,B4GALT5,BACH1,BAK1,BCAP29,BCKDHB,BCL2L13,BHLHE40,BLVRA,BRD2,BSG,BST1,BUB1B,C3,C5AR1,C6orf62,CAMK1,CAPZB…	552
Cancer,Organismal Injury and Abnormalities	Abdominal cancer	4.78e-16		0.185	ABHD12,ABHD16A,ABHD5,ABL2,ACAA1,ACLY,ACO2,ACOX1,ACOX3,ACSL4,ACTG1,ACTN1,ADAM10,ADARB1,ADIPOR1,ADRB2,AIFM2,AK2,AKT1,ALAS1,ALDH9A1,ALDOA,ANXA11,ANXA4,ANXA5,AP1G1,APP,ARCN1,ASPH,ATF3,ATF4,ATP13A2,ATP2B1,ATP6AP1,ATP6AP2,ATP6V0C,ATP6V0D1,ATP6V0D2,ATP6V0E1,ATP6V1A,ATP6V1B2,ATP6V1D,ATP7A,AXL,AZIN1,B2M,B4GALT1,B4GALT5,BACH1,BAK1,BCAP29,BCKDHB,BCL2L13,BHLHE40,BLVRA,BRD2,BSG,BST1,BUB1B,C3,C5AR1,C6orf62,CAL…	564
Cancer,Organismal Injury and Abnormalities	Adenocarcinoma	1.27e-15		-0.186	ABHD12,ABHD16A,ABHD5,ABL2,ACAA1,ACLY,ACOX1,ACOX3,ACSL4,ACTG1,ACTN1,ADAM10,ADARB1,ADIPOR1,ADRB2,AIFM2,AKT1,ALAS1,ALDH3B1,ALDH9A1,ALDOA,ALDOC,ANXA11,ANXA4,ANXA5,AP1G1,APH1A,APP,ARCN1,ASPH,ATF3,ATF4,ATP13A2,ATP2B1,ATP6AP1,ATP6AP2,ATP6V0C,ATP6V0D1,ATP6V0D2,ATP6V1B2,ATP6V1D,ATP7A,AXL,AZIN1,B2M,B4GALT5,BACH1,BAK1,BCAP29,BCL2L13,BHLHE40,BLVRA,BRD2,BSG,BST1,BUB1B,C3,C5AR1,C6orf62,CAMK1,CAPZB,CCDC86,CCR1,…	537
Cancer,Organismal Injury and Abnormalities	Genitourinary tumor	1.95e-15		1.157	ABL2,ACAA1,ACLY,ACOX1,ACOX3,ACSL4,ACTG1,ACTN1,ADAM10,ADARB1,ADRB2,AIFM2,AK2,AKT1,ALAS1,ALDH3B1,ALDH9A1,ALDOA,ALDOC,ANXA11,ANXA5,AP1G1,AP2S1,APH1A,APP,ARCN1,ARPC4,ASPH,ATF3,ATF4,ATP13A2,ATP2B1,ATP6AP1,ATP6AP2,ATP6V0C,ATP6V0E1,ATP6V1A,ATP6V1B2,ATP6V1D,ATP7A,AURKAIP1,AXL,B2M,BACH1,BAK1,BCAP29,BCL2A1,BHLHE40,BLVRA,BRD2,BSG,BST1,BUB1B,C3,C6orf62,CALR,CAMK1,CAPZB,CAT,CCDC86,CCR1,CCT2,CD14,CD300C,CD44,C…	475
Cancer,Organismal Injury and Abnormalities	Growth of solid tumor	5.05e-15	Increased	5.509	ACLY,ACSL4,ADAM10,AIFM2,AKT1,ATF3,ATF4,ATP2B1,ATP7A,B2M,BCL2L13,CD44,CD80,CEBPB,CNIH4,COX17,CTNNB1,CTSB,CTSK,CTSS,CTSV,CXCL3,DUSP1,ENO1,FOS,FTH1,GDF15,GLUL,GPX4,GRN,HIF1A,HMOX1,ID2,IDH1,IGF2BP2,IL1A,IL1RN,KCTD12,LACTB,LDHA,LEPR,LPIN1,MAP2K3,MAPK1,MAPKAPK3,MDM2,MERTK,NFE2L2,NFKBIA,NR1H3,OLR1,OSM,PHLDA1,PIM1,PIM3,PLET1,PPP2CA,PRAG1,PRKAR1A,PTPN2,RAC1,RBPJ,RUNX2,RXRA,SERPINE1,SLC7A11,SNRPB,SPP1,STAT…	76
Cancer,Organismal Injury and Abnormalities	Malignant genitourinary solid tumor	3.69e-13		0.998	ABL2,ACAA1,ACLY,ACOX1,ACOX3,ACSL4,ACTG1,ACTN1,ADAM10,ADRB2,AIFM2,AKT1,ALAS1,ALDH3B1,ALDH9A1,ALDOA,ALDOC,ANXA11,ANXA5,AP1G1,APH1A,APP,ARCN1,ARPC4,ASPH,ATF3,ATF4,ATP13A2,ATP2B1,ATP6AP1,ATP6AP2,ATP6V0C,ATP6V0E1,ATP6V1A,ATP6V1B2,ATP6V1D,ATP7A,AURKAIP1,AXL,B2M,BACH1,BAK1,BCAP29,BHLHE40,BLVRA,BRD2,BSG,BST1,BUB1B,C3,C6orf62,CALR,CAMK1,CAPZB,CAT,CCDC86,CCR1,CCT2,CD14,CD300C,CD44,CD48,CD80,CD86,CDKN1A,CEB…	462
Cancer,Organismal Injury and Abnormalities	Lymphatic system tumor	4.24e-13		-0.707	ABHD5,ABL2,ACLY,Acp5,ACTG1,ADAM10,ADRB2,AKT1,ALAS1,ALDH9A1,ANXA11,ANXA4,ANXA5,APP,ATF3,ATP6V0D2,ATP6V1B2,AXL,AZIN1,B2M,BAK1,BCL2L13,BRD2,BUB1B,C3,CAT,CCDC86,Ccl6,CD14,CD1D,CD44,CD48,CD80,CD86,CDKN1A,CEBPA,CEBPB,CEP170,COPA,CPEB2,CPNE8,CSF2RB,CSNK1E,CTNNB1,CTSC,CTSK,CTSS,CYP51A1,DAP,DAPK1,DDB1,DNAJB14,DUSP1,DUSP16,ECI2,EDEM1,EEPD1,EGR2,EHD1,EIF1AX,EIF4E,ENO1,F11R,FABP5,FBXO28,FBXO30,FCER1G,FCGR2A,…	225
Cancer,Organismal Injury and Abnormalities	Lymphoid cancer	9.96e-13		-0.541	ABHD5,ABL2,ACLY,Acp5,ACTG1,ADAM10,ADRB2,AKT1,ALAS1,ALDH9A1,ANXA11,ANXA4,ANXA5,APP,ATF3,ATP6V0D2,ATP6V1B2,AXL,AZIN1,B2M,BAK1,BCL2L13,BRD2,BUB1B,C3,CAT,CCDC86,Ccl6,CD14,CD1D,CD44,CD48,CD80,CD86,CDKN1A,CEBPA,CEBPB,CEP170,COPA,CPEB2,CPNE8,CSF2RB,CSNK1E,CTNNB1,CTSC,CTSK,CTSS,CYP51A1,DAP,DAPK1,DDB1,DNAJB14,DUSP1,DUSP16,ECI2,EDEM1,EEPD1,EGR2,EHD1,EIF1AX,EIF4E,ENO1,F11R,FABP5,FBXO28,FBXO30,FCER1G,FCGR2A,…	222
Cancer,Organismal Injury and Abnormalities	Formation of solid tumor	1.02e-12		0.239	ABHD12,ABL2,ACAA1,ACLY,ACOX1,ACOX3,ACSL4,ACTG1,ACTN1,ADAM10,ADARB1,ADIPOR1,ADRB2,AK2,AKT1,ALAS1,ALDH9A1,ALDOA,ALDOC,ANXA11,ANXA4,ANXA5,AP1G1,AP2S1,APH1A,APP,APRT,ARCN1,ARPC2,ASPH,ATF3,ATF4,ATP13A2,ATP2B1,ATP6AP1,ATP6AP2,ATP6V0D2,ATP6V1A,ATP6V1B2,ATP7A,AXL,AZIN1,B2M,B4GALT1,B4GALT5,BACH1,BAK1,BCAP29,BCKDHB,BCL2A1,BCL2L13,BHLHE40,BLVRA,BRD2,BSG,BST1,BUB1B,C3,C5AR1,C6orf62,CALR,CAMK1,CAT,CCDC86,CCR1…	530
Cancer,Organismal Injury and Abnormalities	Non rhabdoid tumor	1.13e-12		-0.433	ABHD5,ABL2,ACLY,ACOX1,Acp5,ACSL4,ACTG1,ADAM10,ADARB1,ADRB2,AK2,AKT1,ALAS1,ALDH3B1,ALDH9A1,ALDOA,ALDOC,ANXA11,ANXA4,ANXA5,AP2S1,APH1A,APP,ASPH,ATF3,ATF4,ATP13A2,ATP6AP1,ATP6V0D2,ATP6V1A,ATP6V1B2,ATP7A,AXL,AZIN1,B2M,B4GALT1,BACH1,BAK1,BCL2A1,BCL2L13,BRD2,BSG,BST1,BUB1B,C3,CALR,CAT,CCDC86,Ccl6,CD14,CD1D,CD300C,CD44,CD48,CD80,CD81,CD86,CDKN1A,CEBPA,CEBPB,CEP170,CFB,CHPT1,CLPTM1L,CMC1,COLGALT1,COPA,CP…	370
Cancer,Organismal Injury and Abnormalities	Hematological or lymphatic system tumor	1.13e-12		0.634	ABHD5,ABL2,ACLY,Acp5,ACSL4,ACTG1,ADAM10,ADARB1,ADRB2,AKT1,ALAS1,ALDH3B1,ALDH9A1,ANXA11,ANXA4,ANXA5,APH1A,APP,ATF3,ATF4,ATP6AP1,ATP6V0D2,ATP6V1A,ATP6V1B2,AXL,AZIN1,B2M,B4GALT1,BAK1,BCL2A1,BCL2L13,BRD2,BUB1B,C3,CALR,CAT,CCDC86,Ccl6,CD14,CD1D,CD44,CD48,CD80,CD86,CDKN1A,CEBPA,CEBPB,CEP170,COPA,CPEB2,CPNE8,CSF2RB,CSNK1E,CTNNB1,CTSA,CTSC,CTSK,CTSS,CYBB,CYCS,CYP51A1,DAP,DAPK1,DDB1,DNAJB14,DSE,DUSP1,DUSP…	274
Cancer,Organismal Injury and Abnormalities	Abdominal adenocarcinoma	2.22e-12		0.827	ABHD12,ABHD16A,ABHD5,ABL2,ACAA1,ACLY,ACOX1,ACOX3,ACSL4,ACTG1,ACTN1,ADAM10,ADARB1,ADIPOR1,ADRB2,AKT1,ALAS1,ALDH9A1,ALDOA,ANXA11,ANXA4,ANXA5,AP1G1,APP,ARCN1,ASPH,ATF4,ATP13A2,ATP2B1,ATP6AP1,ATP6AP2,ATP6V0C,ATP6V0D1,ATP6V0D2,ATP6V1B2,ATP6V1D,ATP7A,AXL,AZIN1,B2M,B4GALT5,BACH1,BAK1,BCAP29,BCL2L13,BHLHE40,BLVRA,BRD2,BSG,BST1,BUB1B,C3,C5AR1,C6orf62,CAMK1,CAPZB,CCDC86,CCR1,CCT2,CD14,CD1D,CD302,CD44,CD48,…	516
Cancer,Organismal Injury and Abnormalities	Generation of tumor	2.81e-12		-0.499	ABHD12,ABL2,ACAA1,ACLY,ACOX1,ACOX3,ACSL4,ACTG1,ACTN1,ADAM10,ADARB1,ADIPOR1,ADRB2,AK2,AKT1,ALAS1,ALDH9A1,ALDOA,ALDOC,ANXA11,ANXA4,ANXA5,AP1G1,APH1A,APP,APRT,ARCN1,ARPC2,ASPH,ATF3,ATF4,ATP13A2,ATP2B1,ATP6AP1,ATP6AP2,ATP6V0D2,ATP6V1A,ATP6V1B2,ATP7A,AXL,AZIN1,B2M,B4GALT1,B4GALT5,BACH1,BAK1,BCAP29,BCKDHB,BCL2A1,BCL2L13,BHLHE40,BRD2,BSG,BST1,BUB1B,C3,C5AR1,C6orf62,CALR,CAMK1,CAT,CCR1,CCT2,CD14,CD164,CD…	508
Cancer,Organismal Injury and Abnormalities	Lymphohematopoietic cancer	3.62e-12		0.053	ABHD5,ABL2,ACLY,Acp5,ACSL4,ACTG1,ADAM10,ADARB1,ADRB2,AKT1,ALAS1,ALDH3B1,ALDH9A1,ANXA11,ANXA4,ANXA5,APH1A,APP,ATF3,ATF4,ATP6AP1,ATP6V0D2,ATP6V1A,ATP6V1B2,AXL,AZIN1,B2M,B4GALT1,BAK1,BCL2A1,BCL2L13,BRD2,BUB1B,C3,CALR,CAT,CCDC86,Ccl6,CD14,CD1D,CD44,CD48,CD80,CD86,CDKN1A,CEBPA,CEBPB,CEP170,COPA,CPEB2,CPNE8,CSF2RB,CSNK1E,CTNNB1,CTSA,CTSC,CTSK,CTSS,CYBB,CYCS,CYP51A1,DAP,DAPK1,DDB1,DNAJB14,DSE,DUSP1,DUSP…	268
Cancer,Organismal Injury and Abnormalities	Lymphohematopoietic neoplasia	3.64e-12		0.723	ABHD5,ABL2,ACLY,Acp5,ACSL4,ACTG1,ADAM10,ADARB1,ADRB2,AKT1,ALAS1,ALDH3B1,ALDH9A1,ANXA11,ANXA4,ANXA5,APH1A,APP,ATF3,ATF4,ATP6AP1,ATP6V0D2,ATP6V1A,ATP6V1B2,AXL,AZIN1,B2M,B4GALT1,BAK1,BCL2A1,BCL2L13,BRD2,BUB1B,C3,CALR,CAT,CCDC86,Ccl6,CD14,CD1D,CD44,CD48,CD80,CD86,CDKN1A,CEBPA,CEBPB,CEP170,COPA,CPEB2,CPNE8,CSF2RB,CSNK1E,CTNNB1,CTSA,CTSC,CTSK,CTSS,CYBB,CYCS,CYP51A1,DAP,DAPK1,DDB1,DNAJB14,DSE,DUSP1,DUSP…	271
Cancer,Organismal Injury and Abnormalities	Breast or colorectal cancer	9.01e-12		1.374	ABL2,ACAA1,ACLY,ACOX1,ACOX3,ACSL4,ACTG1,ACTN1,ADAM10,ADARB1,ADIPOR1,ADRB2,AIFM2,AKT1,ALAS1,ALDH3B1,ALDOA,ALDOC,ANXA11,ANXA4,ANXA5,APH1A,APP,ARPC4,ASPH,ATF3,ATF4,ATP2B1,ATP6AP2,ATP6V0C,ATP6V0D2,ATP6V1B2,ATP7A,AURKAIP1,AXL,B2M,B4GALT1,B4GALT5,BAK1,BCAP29,BCL2L13,BHLHE40,BLVRA,BRD2,BSG,BST1,BUB1B,C3,CALR,CAMK1,CAPZB,CAT,CCDC86,CCR1,CCT2,CD14,CD300C,CD44,CD48,CD80,CD86,CDKN1A,CEBPA,CEBPB,CEP170,CFB,C…	379
Cancer,Organismal Injury and Abnormalities	Multiple cancers	2.7e-11		1.893	ABHD5,ABL2,ACAA1,ACOX1,ACSL4,ACTG1,ADAM10,ADRB2,AIFM2,AKT1,ALDH3B1,ALDOA,ALDOC,ANXA11,ANXA5,APH1A,APP,ARPC4,ATF3,ATP6V0C,ATP6V1B2,ATP7A,AURKAIP1,AXL,B2M,BAK1,BHLHE40,BLVRA,BSG,BUB1B,C3,CALR,CAPZB,CAT,CCDC86,CD14,CD300C,CD44,CD48,CD80,CDKN1A,CEBPA,CEBPB,CFB,CLEC6A,CNDP2,COMMD8,COPA,COX5A,CPEB2,CPEB4,CREG1,CRTC3,CSF2RB,CSNK1E,CTNNB1,CTSB,CTSC,CTSD,CTSK,CTSS,CTSZ,CUTA,CXCL3,CYBB,CYCS,CYP51A1,DAB2,DA…	283
Cancer,Organismal Injury and Abnormalities	Breast or ovarian neoplasm	2.74e-11	Increased	2.48	ABL2,ACAA1,ACOX1,ACSL4,ACTG1,ADAM10,ADRB2,AIFM2,AKT1,ALDH3B1,ALDOA,ALDOC,ANXA11,APH1A,APP,ARPC4,ATF3,ATP6V0C,ATP6V1B2,ATP7A,AURKAIP1,AXL,B2M,BAK1,BCL2A1,BHLHE40,BLVRA,BSG,BUB1B,C3,CALR,CAPZB,CAT,CCDC86,CD14,CD300C,CD44,CD48,CD80,CD81,CDKN1A,CEBPA,CEBPB,CFB,CLEC6A,CNDP2,COMMD8,COPA,COX5A,CPEB2,CPEB4,CREG1,CRTC3,CSF2RB,CSNK1E,CSTB,CTNNB1,CTSB,CTSC,CTSD,CTSK,CTSZ,CUTA,CXCL3,CYBB,CYCS,CYP51A1,DAB2,DA…	283
Cancer,Organismal Injury and Abnormalities	Growth of malignant tumor	3.57e-11	Increased	4.255	ACSL4,ADAM10,AIFM2,AKT1,ATF3,ATP2B1,ATP7A,B2M,BCL2L13,BSG,CD44,CD80,COX17,CTNNB1,CTSB,CTSS,CXCL3,DUSP1,EIF4E,FOS,FTH1,GDF15,GPX4,GRN,HIF1A,HMOX1,ID2,IDH1,IL1A,IL1RN,LDHA,LEPR,LITAF,MAP2K3,MAPK1,MAPKAPK3,MDM2,NFE2L2,NR4A2,OLR1,OSM,PIM1,PIM3,PPP2CA,PTPN2,RBPJ,RUNX2,RXRA,SLC7A11,SPP1,STAT1,TGFBI,TGM2,TPD52,TRIM25,VDR,ZBTB7A	57
Cancer,Organismal Injury and Abnormalities	Lymphoreticular neoplasm	4.69e-11		0.326	ABHD5,ABL2,ACLY,ACSL4,ADARB1,ADRB2,AKT1,ALAS1,ALDH3B1,ALDH9A1,ANXA11,ANXA4,APH1A,APP,ATF3,ATF4,ATP6AP1,ATP6V1A,ATP6V1B2,AXL,AZIN1,B2M,B4GALT1,BAK1,BCL2L13,BRD2,BUB1B,C3,CALR,CCDC86,CD14,CD1D,CD44,CD48,CD80,CD86,CDKN1A,CEBPA,CEBPB,COPA,CSF2RB,CSNK1E,CTNNB1,CTSA,CYBB,CYCS,CYP51A1,DAPK1,DDB1,DNAJB14,DSE,ECI2,EGR2,EHD1,EIF2AK2,EIF4E,ETF1,F11R,FABP5,FAM76A,FCER1G,FCGR2A,FCGR2B,FCGR3A/FCGR3B,FOS,FOSL2,…	207
Cancer,Organismal Injury and Abnormalities	Benign solid tumor	6.85e-11		-1.512	ACLY,ADARB1,ADRB2,AK2,AKT1,ALDOA,ALDOC,ANXA5,AP2S1,APP,AXL,BACH1,BAK1,BUB1B,C3,CALR,CD44,CD48,CDKN1A,CEBPA,CEBPB,CFB,CREG1,CSF2RB,CTNNB1,CTSB,CTSC,DAB2,DAPK1,DUSP1,EIF1AX,EXT1,FABP5,FNIP1,FOS,FOSB,FPR2,FTH1,FURIN,GDF15,GLUL,GSTO1,HIF1A,HLA-A,HMOX1,HSPA9,IDH1,IFI30,IFRD1,IL1A,IQGAP1,ITM2C,JUNB,KLF4,LEPR,LSR,LY6E,MAGT1,MAPK1,MAPK3,MAPKAPK2,MDM2,MGAT1,NFE2L2,NFIL3,NFKBIA,NR4A2,NR4A3,PCNA,PHLDA1,PLD3…	100
Cancer,Organismal Injury and Abnormalities	Incidence of tumor	7.41e-11		-0.214	ABL2,ACAA1,ACLY,ACOX1,ACOX3,ACSL4,ACTG1,ACTN1,ADAM10,ADARB1,ADIPOR1,ADRB2,AK2,AKT1,ALAS1,ALDOA,ALDOC,ANXA11,ANXA4,ANXA5,AP1G1,AP2S1,APH1A,APP,ARCN1,ASPH,ATF3,ATF4,ATP13A2,ATP2B1,ATP6AP1,ATP6AP2,ATP6V0D2,ATP6V1A,ATP6V1B2,ATP7A,AXL,AZIN1,B2M,B4GALT5,BACH1,BAK1,BCAP29,BCL2L13,BHLHE40,BRD2,BSG,BST1,BUB1B,C3,C6orf62,CALR,CAMK1,CAT,CCR1,CCT2,CD1D,CD300C,CD44,CD48,CD80,CD86,CDKN1A,CEBPA,CEBPB,CEP170,CER…	466
Cancer,Organismal Injury and Abnormalities	Neoplasia of tumor cell lines	3.9e-10	Increased	4.68	ACLY,AIFM2,AKT1,ATF3,ATP7A,AXL,B2M,BACH1,BSG,CALR,CD44,CD81,CDKN1A,CLEC6A,CNDP2,CTNNB1,CTSB,CXCL3,CYBB,DAPK1,EIF4E,ENO1,EXT1,FABP5,FBXO28,FOS,FTH1,G3BP2,GNGT2,GOLPH3,GPX4,GRN,HDLBP,HIF1A,HMOX1,ID2,JUNB,KLF4,LAPTM5,LDHA,LDLR,LEPR,LGALS3BP,MALT1,MAP2K3,MPC1,NFE2L2,NFKBIA,NME1,OLR1,PDCD6IP,PIM1,PRKAR1A,RAC1,RBPJ,RHOC,RXRA,SDCBP,SLC7A11,SLC7A2,SOD2,SPP1,STAT1,THBD,TLR2,TNFRSF21,TPD52,VAV3,WWTR1,YTHDF…	71
Cancer,Organismal Injury and Abnormalities	Frequency of tumor	5.21e-10		-0.168	ABL2,ACAA1,ACLY,ACOX1,ACOX3,ACSL4,ACTG1,ACTN1,ADAM10,ADARB1,ADIPOR1,ADRB2,AKT1,ALAS1,ALDOA,ALDOC,ANXA11,ANXA4,ANXA5,AP1G1,APH1A,APP,ARCN1,ASPH,ATF3,ATF4,ATP13A2,ATP2B1,ATP6AP1,ATP6AP2,ATP6V0D2,ATP6V1B2,ATP7A,AXL,AZIN1,B2M,B4GALT5,BACH1,BAK1,BCAP29,BCL2L13,BHLHE40,BRD2,BSG,BST1,BUB1B,C3,C6orf62,CALR,CAMK1,CAT,CCR1,CCT2,CD1D,CD300C,CD44,CD48,CD80,CD86,CDKN1A,CEBPA,CEBPB,CEP170,CERS6,CFB,CHPT1,CIB2,…	452
Cancer,Organismal Injury and Abnormalities	Metastasis of cells	5.81e-10	Increased	4.431	ACLY,AIFM2,AKT1,ATF3,ATP7A,AXL,B2M,BACH1,BSG,CALR,CD44,CD81,CLEC4D,CLEC6A,CTNNB1,CTSB,CXCL3,CYBB,DAPK1,ENO1,EXT1,FABP5,FBXO28,FTH1,G3BP2,GNGT2,GOLPH3,GPX4,HDLBP,HIF1A,HMOX1,ID2,JUNB,KLF4,LAPTM5,LDLR,LGALS3BP,LGMN,MALT1,MAP2K3,MAPK1,MPC1,NFE2L2,NFKBIA,NME1,PCNA,RAC1,RBPJ,RHOC,RUNX2,RXRA,SDCBP,SERPINE1,SLC7A11,SLC7A2,SOD2,SPP1,THBD,TLR2,TNFRSF21,VAV3,WWTR1,YTHDF1	63
Cancer,Organismal Injury and Abnormalities	Breast or pancreatic cancer	8.02e-10	Increased	2.82	ABL2,ACAA1,ACLY,ACOX1,ACSL4,ACTG1,ADAM10,ADARB1,ADRB2,AIFM2,AKT1,ALDH3B1,ALDOA,ALDOC,ANXA11,AP1G1,APH1A,APP,ARPC4,ATF3,ATP2B1,ATP6V0C,ATP6V0D1,ATP6V1B2,ATP7A,AURKAIP1,AXL,B2M,BAK1,BHLHE40,BLVRA,BSG,BST1,BUB1B,C3,C5AR1,CALR,CAPZB,CAT,CCDC86,CCR1,CD14,CD300C,CD44,CD48,CD80,CDKN1A,CEBPA,CEBPB,CEP170,CERS6,CFB,CIB2,CLEC6A,CNDP2,COMMD8,COPA,COX5A,CPEB2,CPEB4,CREG1,CRTC3,CSF2RB,CSNK1E,CSTB,CTNNB1,CTSB,…	323
Cancer,Organismal Injury and Abnormalities	Advanced malignant solid tumor	1.05e-09	Increased	2.042	ABL2,AKT1,ATF3,AXL,B2M,BAK1,BSG,C3,C5AR1,CALR,CAT,CD44,CD48,CSF2RB,CTNNB1,CTSB,CTSZ,CYP51A1,DAB2,EIF4E,FBXO28,FCGR1A,FCGR2A,FCGR2B,FCGR3A/FCGR3B,FTL,G3BP2,GDF15,GLUL,HAVCR2,HCAR2,HCLS1,HIF1A,HLA-A,HLA-E,HMOX1,ID2,IDH1,IFI30,IL1A,IL1RN,ITGB2,KLF4,LDHA,MAPK1,MDM2,MERTK,MFSD1,Mt1,Mt2,MYL12A,NADK,PRKAR1A,PSMB2,PSMD2,RAC1,RGCC,RHOC,RUNX2,SERPINE1,SLC38A6,SLC7A11,SOD2,SPP1,STAT1,TF,TGM2,THBD,TLR2,TNFAI…	75
Cancer,Organismal Injury and Abnormalities	Metastatic solid tumor	1.55e-09	Increased	2.042	ABL2,AKT1,ATF3,AXL,B2M,BSG,C3,C5AR1,CALR,CAT,CD44,CD48,CSF2RB,CTNNB1,CTSB,CTSZ,CYP51A1,EIF4E,FBXO28,FCGR1A,FCGR2A,FCGR2B,FCGR3A/FCGR3B,FTL,G3BP2,GDF15,GLUL,HAVCR2,HCAR2,HCLS1,HIF1A,HLA-A,HLA-E,HMOX1,ID2,IDH1,IFI30,IL1A,IL1RN,ITGB2,LDHA,MAPK1,MDM2,MERTK,MFSD1,Mt1,Mt2,MYL12A,NADK,PRKAR1A,RAC1,RHOC,RUNX2,SERPINE1,SLC38A6,SLC7A11,SOD2,SPP1,STAT1,TF,TGM2,THBD,TLR2,TNFAIP3,TNFRSF1A,TNFRSF21,VDR,ZFP36	68
Cancer,Organismal Injury and Abnormalities	Upper abdominal cancer	1.6e-09		0.688	ABHD16A,ABHD5,ABL2,ACAA1,ACLY,ACO2,ACOX1,ACOX3,ACSL4,ACTG1,ACTN1,ADAM10,ADARB1,ADIPOR1,ADRB2,AIFM2,AK2,AKT1,ALAS1,ALDH9A1,ALDOA,ANXA11,ANXA5,AP1G1,APP,ARCN1,ASPH,ATF3,ATF4,ATP13A2,ATP2B1,ATP6AP1,ATP6V0D1,ATP6V0D2,ATP6V1B2,ATP7A,AXL,AZIN1,B2M,B4GALT1,B4GALT5,BACH1,BAK1,BCAP29,BCKDHB,BHLHE40,BLVRA,BRD2,BSG,BST1,BUB1B,C3,C5AR1,C6orf62,CAT,CCR1,CCT2,CD1D,CD44,CD48,CD80,CDKN1A,CEBPA,CEBPB,CEP170,CERS6…	414
Cancer,Organismal Injury and Abnormalities	Neoplasia of cells	3.12e-09	Increased	4.409	ABHD5,ABL2,ACLY,ACO2,ACOX1,Acp5,ACSL4,ACTG1,ADAM10,ADARB1,ADIPOR1,ADRB2,AIFM2,AKT1,ALAS1,ALDH3B1,ALDH9A1,ANXA11,ANXA4,ANXA5,AP1G1,APH1A,APP,ASPH,ATF3,ATF4,ATP6AP1,ATP6AP2,ATP6V0D2,ATP6V1A,ATP6V1B2,ATP7A,AXL,AZIN1,B2M,B4GALT1,BACH1,BAK1,BCL2L13,BLVRA,BRD2,BSG,BST1,BUB1B,C3,CALR,CAT,CCDC86,Ccl6,CCT2,CD14,CD1D,CD44,CD48,CD80,CD81,CD86,CDKN1A,CEBPA,CEBPB,CEP170,CFB,CLEC4D,CLEC6A,CNDP2,COPA,CPEB2,CPNE…	359
Cancer,Organismal Injury and Abnormalities	Tumorigenesis of epithelial neoplasm	3.78e-09		-1.099	ABL2,ACAA1,ACLY,ACOX1,ACOX3,ACSL4,ACTG1,ACTN1,ADAM10,ADARB1,ADIPOR1,ADRB2,AKT1,ALAS1,ALDOA,ALDOC,ANXA11,ANXA4,ANXA5,AP1G1,APH1A,APP,ARCN1,ASPH,ATF3,ATF4,ATP13A2,ATP2B1,ATP6AP1,ATP6AP2,ATP6V0D2,ATP6V1B2,ATP7A,AXL,AZIN1,B2M,B4GALT5,BACH1,BAK1,BCAP29,BCL2L13,BHLHE40,BRD2,BSG,BST1,BUB1B,C3,C6orf62,CALR,CAMK1,CAT,CCR1,CCT2,CD1D,CD300C,CD44,CD48,CD80,CD86,CDKN1A,CEBPA,CEBPB,CEP170,CERS6,CFB,CHPT1,CIB2,…	444
Cancer,Organismal Injury and Abnormalities	Metastasis of tumor cell lines	5.89e-09	Increased	4.69	ACLY,AIFM2,AKT1,ATF3,ATP7A,AXL,B2M,BACH1,BSG,CALR,CD44,CD81,CLEC6A,CTNNB1,CTSB,CXCL3,CYBB,DAPK1,ENO1,EXT1,FABP5,FBXO28,FTH1,G3BP2,GNGT2,GOLPH3,GPX4,HDLBP,HIF1A,HMOX1,ID2,JUNB,KLF4,LAPTM5,LDLR,LGALS3BP,MALT1,MAP2K3,MPC1,NFE2L2,NFKBIA,NME1,RAC1,RBPJ,RHOC,RXRA,SDCBP,SLC7A11,SLC7A2,SOD2,SPP1,THBD,TLR2,TNFRSF21,VAV3,WWTR1,YTHDF1	57
Cancer,Organismal Injury and Abnormalities	Development of malignant tumor	7.86e-09		-0.696	ABL2,ACAA1,ACLY,ACOX1,ACOX3,ACSL4,ACTG1,ACTN1,ADAM10,ADARB1,ADIPOR1,ADRB2,AKT1,ALAS1,ALDOA,ALDOC,ANXA11,ANXA4,ANXA5,AP1G1,APH1A,APP,ARCN1,ASPH,ATF3,ATF4,ATP13A2,ATP2B1,ATP6AP1,ATP6AP2,ATP6V0D2,ATP6V1B2,ATP7A,AXL,AZIN1,B2M,B4GALT5,BACH1,BAK1,BCAP29,BCL2L13,BHLHE40,BRD2,BSG,BST1,BUB1B,C3,C6orf62,CAMK1,CAT,CCR1,CCT2,CD1D,CD300C,CD44,CD48,CD80,CD86,CDKN1A,CEBPA,CEBPB,CEP170,CERS6,CFB,CHPT1,CIB2,CLEC4…	441
Cancer,Organismal Injury and Abnormalities	Development of carcinoma	1.4e-08		-1.02	ABL2,ACAA1,ACLY,ACOX1,ACOX3,ACSL4,ACTG1,ACTN1,ADAM10,ADARB1,ADIPOR1,ADRB2,AKT1,ALAS1,ALDOA,ALDOC,ANXA11,ANXA4,ANXA5,AP1G1,APH1A,APP,ARCN1,ASPH,ATF3,ATF4,ATP13A2,ATP2B1,ATP6AP1,ATP6AP2,ATP6V0D2,ATP6V1B2,ATP7A,AXL,AZIN1,B2M,B4GALT5,BACH1,BAK1,BCAP29,BCL2L13,BHLHE40,BRD2,BSG,BST1,BUB1B,C3,C6orf62,CAMK1,CAT,CCR1,CCT2,CD1D,CD300C,CD44,CD48,CD80,CD86,CDKN1A,CEBPA,CEBPB,CEP170,CERS6,CFB,CHPT1,CIB2,CLEC4…	436
Cancer,Organismal Injury and Abnormalities	Cancer of cells	1.7e-08	Increased	3.769	ABHD5,ABL2,ACLY,ACO2,ACOX1,Acp5,ACSL4,ACTG1,ADAM10,ADARB1,ADIPOR1,ADRB2,AIFM2,AKT1,ALAS1,ALDH9A1,ANXA11,ANXA4,ANXA5,AP1G1,APP,ASPH,ATF3,ATF4,ATP6AP2,ATP6V0D2,ATP6V1A,ATP6V1B2,ATP7A,AXL,AZIN1,B2M,BACH1,BAK1,BCL2L13,BLVRA,BRD2,BSG,BST1,BUB1B,C3,CALR,CAT,CCDC86,Ccl6,CCT2,CD14,CD1D,CD44,CD48,CD80,CD81,CD86,CDKN1A,CEBPA,CEBPB,CEP170,CFB,CLEC4D,CLEC6A,CPEB2,CPNE8,CSF2RB,CSNK1E,CTNNB1,CTNNBIP1,CTSA,CTSB…	325
Cancer,Organismal Injury and Abnormalities	Growth of carcinoma	2.62e-08	Increased	2.396	ACSL4,ADAM10,AIFM2,AKT1,ATP2B1,ATP7A,CD80,COX17,CTNNB1,CTSS,FTH1,GPX4,GRN,HIF1A,ID2,IDH1,IL1A,LEPR,MAPK1,MAPKAPK3,MDM2,NFE2L2,OLR1,OSM,RBPJ,SLC7A11	26
Cancer,Organismal Injury and Abnormalities	Advanced extracranial solid tumor	4.44e-08		1.36	ABL2,AKT1,ATF3,AXL,B2M,BAK1,BSG,C5AR1,CD44,CD48,CTNNB1,CTSB,CTSZ,CYP51A1,DAB2,EIF4E,FBXO28,FCGR2A,FCGR3A/FCGR3B,FTL,G3BP2,GDF15,GLUL,HAVCR2,HCAR2,HCLS1,HIF1A,HLA-A,HLA-E,HMOX1,ID2,IDH1,IFI30,IL1A,MAPK1,MDM2,MERTK,MFSD1,Mt1,Mt2,MYL12A,NADK,PRKAR1A,PSMB2,PSMD2,RAC1,RGCC,RHOC,RUNX2,SERPINE1,SLC38A6,SLC7A11,SOD2,SPP1,STAT1,TF,THBD,TNFRSF21,VAV3,VDR	60
Cancer,Organismal Injury and Abnormalities	Genitourinary adenocarcinoma	5.3e-08		-0.317	ABL2,ACLY,ACOX1,ACOX3,ACSL4,ACTG1,ACTN1,ADAM10,ADRB2,AIFM2,AKT1,ALAS1,ALDH3B1,ALDOA,ANXA11,ANXA5,AP1G1,APP,ARCN1,ASPH,ATF4,ATP13A2,ATP2B1,ATP6AP1,ATP6V1B2,ATP6V1D,ATP7A,AXL,B2M,BACH1,BAK1,BCAP29,BHLHE40,BSG,BST1,BUB1B,C3,C6orf62,CAMK1,CAPZB,CCDC86,CCR1,CCT2,CD14,CD44,CD48,CD80,CD86,CDKN1A,CEBPA,CEP170,CERS6,CFB,CIB2,COMMD8,COPA,CPEB2,CPEB4,CPNE8,CREG1,CRTC3,CSF2RB,CTNNB1,CTSA,CTSC,CTSD,CTSS,CUTA,…	372
Cancer,Organismal Injury and Abnormalities	Breast or gastric cancer	6.16e-08	Increased	2.107	ABL2,ACAA1,ACOX1,ACOX3,ACSL4,ACTG1,ADAM10,ADARB1,ADIPOR1,ADRB2,AIFM2,AKT1,ALDH3B1,ALDOA,ALDOC,ANXA11,ANXA5,AP1G1,APH1A,APP,ARCN1,ARPC4,ASPH,ATF3,ATF4,ATP13A2,ATP2B1,ATP6V0C,ATP6V0D2,ATP6V1B2,ATP7A,AURKAIP1,AXL,AZIN1,B2M,BAK1,BCAP29,BHLHE40,BLVRA,BSG,BUB1B,C3,CALR,CAPZB,CAT,CCDC86,CD14,CD1D,CD300C,CD44,CD48,CD80,CDKN1A,CEBPA,CEBPB,CEP170,CFB,CLEC6A,CNDP2,COMMD8,COPA,COX5A,CPEB2,CPEB4,CPNE8,CREG1,C…	348
Cancer,Organismal Injury and Abnormalities	Genitourinary carcinoma	6.44e-08		1.171	ABL2,ACLY,ACOX1,ACOX3,ACSL4,ACTG1,ACTN1,ADAM10,ADRB2,AIFM2,AKT1,ALAS1,ALDH3B1,ALDOA,ANXA11,ANXA5,AP1G1,APH1A,APP,ARCN1,ARPC4,ASPH,ATF3,ATF4,ATP13A2,ATP2B1,ATP6AP1,ATP6V0C,ATP6V0E1,ATP6V1A,ATP6V1B2,ATP6V1D,ATP7A,AXL,B2M,BACH1,BAK1,BCAP29,BHLHE40,BSG,BST1,BUB1B,C3,C6orf62,CAMK1,CAPZB,CCDC86,CCR1,CCT2,CD14,CD44,CD48,CD80,CD86,CDKN1A,CEBPA,CEP170,CERS6,CFB,CIB2,COLGALT1,COMMD8,COPA,COX5A,CPEB2,CPEB4,…	413
Cancer,Organismal Injury and Abnormalities	Development of benign tumor	8.29e-08		-1.882	ACLY,AKT1,ALDOC,ANXA5,APP,AXL,BACH1,BAK1,BUB1B,C3,CALR,CD44,CD48,CDKN1A,CEBPA,CEBPB,CTNNB1,CTSB,DAB2,DAPK1,EIF1AX,EXT1,FNIP1,FOS,FOSB,FPR2,FURIN,GDF15,GLUL,HLA-A,HMOX1,HSPA9,IDH1,IFI30,IFRD1,IL1A,ITM2C,JUNB,KLF4,LEPR,LSR,LY6E,MAGT1,MAPK1,MAPKAPK2,MDM2,MGAT1,NFE2L2,NFIL3,NFKBIA,PHLDA1,PRKAR1A,RHOC,SDHA,SDHD,SEC24B,SEC24D,SLC3A2,SMPDL3A,SPP1,STT3A,TGM2,THBD,TLR2,TNFAIP3,TNFRSF1A,TNFRSF1B,UAP1,UBR5,…	70
Cancer,Organismal Injury and Abnormalities	Tumor burden	8.46e-08		0.016	B2M,CCR1,CDKN1A,CEBPA,CTNNB1,CTSB,CTSZ,FOSB,GLUL,MALT1,MDM2,MERTK,PIM3,RBPJ,SLC7A2,TNFRSF1A	16
Cancer,Organismal Injury and Abnormalities	Subcutaneous tumor	9.01e-08	Increased	4.278	ACLY,ADARB1,AIFM2,AK2,ALDOA,AP2S1,ATF3,ATF4,CD44,CEBPB,CFB,CREG1,CTSC,CTSK,CXCL3,DUSP1,EIF2AK2,ENO1,FOS,FTH1,GLUL,GPX4,HAVCR2,HIF1A,IGF2BP2,IQGAP1,KCTD12,LAPTM5,LDHA,LPIN1,MAPK1,MAPK3,MDM2,NFE2L2,NR4A2,NR4A3,PCNA,PHLDA1,PLD3,PRAG1,PRKAR1A,PSMA6,RAC1,RXRA,SERPINE1,SLC7A11,SNRPB,SOD2,TGFBI,TRIM25,VCP,VDR,WWTR1,YTHDF1	54
Cancer,Organismal Injury and Abnormalities,Renal and Urological Disease	Renal tumor	3.4e-10		0.277	AKT1,ALAS1,ANXA5,APP,ATF3,ATP2B1,ATP6AP1,AXL,B2M,BAK1,BHLHE40,BSG,BST1,BUB1B,C6orf62,CCR1,CD44,CDKN1A,CEBPA,CIB2,CPEB2,CSF2RB,CTNNB1,CTSS,CYP51A1,DAPK1,DNAJC14,EBPL,ETS2,EXT1,FABP5,FCER1G,FCGR1A,FNIP1,FNIP2,FOS,FUCA2,GABARAP,GFOD1,GLRX5,GPD2,GPX1,HADHB,HCLS1,HIF1A,HILPDA,HLA-A,HMOX1,HNRNPK,HNRNPLL,HR,HSPA9,ID2,IDH1,IFI16,IGF2BP2,IL1RN,IRS2,ITGAX,ITGB2,ITPRIPL2,JUNB,LCP1,LDHA,LHFPL2,LILRB4,LIPA,LY…	125
Cancer,Organismal Injury and Abnormalities,Renal and Urological Disease	Renal cancer	4.99e-10		1	AKT1,ALAS1,ANXA5,APP,ATF3,ATP2B1,ATP6AP1,AXL,B2M,BAK1,BHLHE40,BSG,BST1,BUB1B,C6orf62,CCR1,CD44,CDKN1A,CEBPA,CIB2,CPEB2,CSF2RB,CTNNB1,CTSS,CYP51A1,DAPK1,DNAJC14,EBPL,ETS2,EXT1,FABP5,FCER1G,FCGR1A,FNIP1,FOS,FUCA2,GABARAP,GFOD1,GLRX5,GPD2,GPX1,HADHB,HCLS1,HIF1A,HILPDA,HLA-A,HMOX1,HNRNPK,HNRNPLL,HR,HSPA9,IDH1,IFI16,IGF2BP2,IL1RN,IRS2,ITGAX,ITGB2,ITPRIPL2,JUNB,LCP1,LDHA,LHFPL2,LILRB4,LIPA,LYZ,M6PR,MAP…	123
Cancer,Organismal Injury and Abnormalities,Renal and Urological Disease	Development of urinary tract tumor	1.29e-08		-1.342	AKT1,ALAS1,ANXA5,APP,ATF3,ATP2B1,AXL,B2M,BAK1,BHLHE40,BSG,BST1,BUB1B,C6orf62,CCR1,CD44,CDKN1A,CEBPA,CIB2,CPEB2,CSF2RB,CTNNB1,CTSS,DAPK1,DNAJC14,EBPL,ETS2,EXT1,FABP5,FCER1G,FCGR1A,FNIP1,FNIP2,FOS,FUCA2,GFOD1,GLRX5,GPD2,GPX1,HADHB,HIF1A,HILPDA,HLA-A,HNRNPLL,HR,HSPA9,IDH1,IFI16,IGF2BP2,IL1RN,IRS2,ITGAX,ITGB2,ITPRIPL2,JUNB,LDHA,LHFPL2,LIPA,LYZ,M6PR,MAP2K3,MAPK1,MARCO,MDM2,MERTK,MICAL2,MPC1,MPP1,Mt1,M…	110
Cancer,Organismal Injury and Abnormalities,Renal and Urological Disease	Development of renal tumor	2.17e-08			AKT1,ALAS1,ANXA5,APP,ATF3,ATP2B1,AXL,B2M,BAK1,BHLHE40,BSG,BST1,BUB1B,C6orf62,CCR1,CD44,CDKN1A,CEBPA,CIB2,CPEB2,CSF2RB,CTNNB1,CTSS,DAPK1,DNAJC14,EBPL,ETS2,EXT1,FABP5,FCER1G,FCGR1A,FNIP1,FOS,FUCA2,GFOD1,GLRX5,GPD2,GPX1,HADHB,HIF1A,HILPDA,HLA-A,HNRNPLL,HR,HSPA9,IDH1,IFI16,IGF2BP2,IL1RN,IRS2,ITGAX,ITGB2,ITPRIPL2,JUNB,LDHA,LHFPL2,LIPA,LYZ,M6PR,MAP2K3,MAPK1,MARCO,MDM2,MERTK,MICAL2,MPC1,MPP1,Mt1,Mt2,NCO…	109
Cancer,Organismal Injury and Abnormalities,Renal and Urological Disease	Kidney carcinoma	3.43e-08			AKT1,ALAS1,ANXA5,APP,ATF3,ATP2B1,AXL,B2M,BAK1,BHLHE40,BSG,BST1,BUB1B,C6orf62,CCR1,CD44,CDKN1A,CEBPA,CIB2,CPEB2,CSF2RB,CTNNB1,CTSS,DAPK1,DNAJC14,EBPL,ETS2,EXT1,FABP5,FCER1G,FCGR1A,FNIP1,FOS,FUCA2,GFOD1,GLRX5,GPD2,GPX1,HADHB,HIF1A,HILPDA,HLA-A,HNRNPLL,HR,HSPA9,IDH1,IFI16,IGF2BP2,IL1RN,IRS2,ITGAX,ITGB2,ITPRIPL2,JUNB,LDHA,LHFPL2,LIPA,LYZ,M6PR,MAP2K3,MAPK1,MARCO,MDM2,MERTK,MICAL2,MPC1,MPP1,Mt1,Mt2,NCO…	109
Cancer,Organismal Injury and Abnormalities,Renal and Urological Disease	Renal cell carcinoma	3.54e-08			AKT1,ALAS1,ANXA5,APP,ATP2B1,AXL,B2M,BAK1,BHLHE40,BSG,BST1,BUB1B,C6orf62,CCR1,CD44,CDKN1A,CEBPA,CIB2,CPEB2,CSF2RB,CTNNB1,CTSS,DAPK1,DNAJC14,EBPL,ETS2,EXT1,FABP5,FCER1G,FCGR1A,FNIP1,FOS,FUCA2,GFOD1,GLRX5,GPD2,GPX1,HADHB,HIF1A,HILPDA,HLA-A,HNRNPLL,HR,HSPA9,IDH1,IFI16,IGF2BP2,IL1RN,IRS2,ITGAX,ITGB2,ITPRIPL2,JUNB,LDHA,LHFPL2,LIPA,LYZ,M6PR,MAP2K3,MAPK1,MARCO,MDM2,MERTK,MICAL2,MPC1,MPP1,Mt1,Mt2,NCOR2,ND…	108
Cancer,Organismal Injury and Abnormalities,Renal and Urological Disease	Urinary tract cancer	6.19e-08		0.632	ADAM10,AKT1,ALAS1,ANXA5,APP,ATF3,ATP2B1,ATP6AP1,ATP6V0E1,ATP6V1B2,ATP7A,AXL,B2M,BAK1,BHLHE40,BSG,BST1,BUB1B,C3,C6orf62,CALR,CCR1,CD44,CD48,CDKN1A,CEBPA,CIB2,COLGALT1,COX5A,CPEB2,CRTC3,CSF2RB,CTNNB1,CTSK,CTSS,CYP51A1,DAPK1,DNAJC14,EBPL,EEA1,ENO1,ETS2,EXT1,FABP5,FCER1G,FCGR1A,FNIP1,FOS,FOSB,FUCA2,FURIN,GABARAP,GFOD1,GLRX5,GNPTAB,GPAT3,GPD2,GPX1,HADHB,HCCS,HCLS1,HDLBP,HIF1A,HILPDA,HLA-A,HMOX1,HNRNPK…	186
Cancer,Organismal Injury and Abnormalities,Renal and Urological Disease	Urinary tract tumor	6.62e-08		0	ADAM10,AKT1,ALAS1,ANXA5,APP,ATF3,ATP2B1,ATP6AP1,ATP6V0E1,ATP6V1B2,ATP7A,AXL,B2M,BAK1,BHLHE40,BSG,BST1,BUB1B,C3,C6orf62,CALR,CCR1,CD44,CD48,CDKN1A,CEBPA,CIB2,COLGALT1,COX5A,CPEB2,CRTC3,CSF2RB,CTNNB1,CTSK,CTSS,CYP51A1,DAPK1,DNAJC14,EBPL,EEA1,ENO1,ETS2,EXT1,FABP5,FCER1G,FCGR1A,FNIP1,FNIP2,FOS,FOSB,FUCA2,FURIN,GABARAP,GFOD1,GLRX5,GNPTAB,GPAT3,GPD2,GPX1,HADHB,HCCS,HCLS1,HDLBP,HIF1A,HILPDA,HLA-A,HMOX1,…	188
Cancer,Organismal Injury and Abnormalities,Reproductive System Disease	Mammary tumor	1.14e-11	Increased	2.791	ABL2,ACAA1,ACOX1,ACSL4,ADRB2,AIFM2,AKT1,ALDH3B1,ALDOA,ALDOC,ANXA11,APH1A,APP,ARPC4,ATF3,ATP6V0C,ATP7A,AURKAIP1,AXL,BAK1,BCL2A1,BHLHE40,BLVRA,BSG,BUB1B,C3,CALR,CAPZB,CAT,CCDC86,CD14,CD300C,CD44,CD48,CD80,CD81,CDKN1A,CEBPA,CEBPB,CFB,CLEC6A,CNDP2,COPA,CPEB2,CREG1,CSF2RB,CSNK1E,CSTB,CTNNB1,CTSB,CTSC,CTSD,CTSK,CTSZ,CXCL3,CYBB,CYCS,DAB2,DAPK1,DDB1,DEGS1,DESI2,DSE,DUSP1,DUSP16,EGR2,EIF1AX,EIF2AK2,EIF4E,…	238
Cancer,Organismal Injury and Abnormalities,Reproductive System Disease	Growth of mammary tumor	5.76e-11	Increased	3.099	AIFM2,AKT1,CD80,CTNNB1,CTSB,DUSP1,FOS,FTH1,GPX4,HIF1A,MAP2K3,MDM2,MERTK,NFE2L2,NFKBIA,OSM,RUNX2,SLC7A11,SPP1,STAT1,TRIM25,VAV3,VDR,WWTR1,YTHDF1	25
Cancer,Organismal Injury and Abnormalities,Reproductive System Disease	Breast or gynecological cancer	1.88e-10		1.893	ABL2,ACAA1,ACOX1,ACSL4,ACTG1,ACTN1,ADAM10,ADRB2,AIFM2,AKT1,ALAS1,ALDH3B1,ALDOA,ALDOC,ANXA11,ANXA5,AP1G1,APH1A,APP,ARCN1,ARPC4,ASPH,ATF3,ATF4,ATP13A2,ATP2B1,ATP6AP1,ATP6AP2,ATP6V0C,ATP6V1A,ATP6V1B2,ATP7A,AURKAIP1,AXL,B2M,BACH1,BAK1,BCAP29,BHLHE40,BLVRA,BRD2,BSG,BST1,BUB1B,C3,CALR,CAMK1,CAPZB,CAT,CCDC86,CCT2,CD14,CD300C,CD44,CD48,CD80,CD86,CDKN1A,CEBPA,CEBPB,CEP170,CERS6,CFB,CIB2,CLEC6A,CNDP2,COMMD…	383
Cancer,Organismal Injury and Abnormalities,Reproductive System Disease	Breast or ovarian cancer	3.31e-10		1.893	ABL2,ACAA1,ACOX1,ACSL4,ACTG1,ADAM10,ADRB2,AIFM2,AKT1,ALDH3B1,ALDOA,ALDOC,ANXA11,APH1A,APP,ARPC4,ATF3,ATP6V0C,ATP6V1B2,ATP7A,AURKAIP1,AXL,B2M,BAK1,BHLHE40,BLVRA,BSG,BUB1B,C3,CALR,CAPZB,CAT,CCDC86,CD14,CD300C,CD44,CD48,CD80,CDKN1A,CEBPA,CEBPB,CFB,CLEC6A,CNDP2,COMMD8,COPA,COX5A,CPEB2,CPEB4,CREG1,CRTC3,CSF2RB,CSNK1E,CTNNB1,CTSB,CTSC,CTSD,CTSK,CTSZ,CUTA,CXCL3,CYBB,CYCS,CYP51A1,DAB2,DAPK1,DDB1,DEGS1,DE…	273
Cancer,Organismal Injury and Abnormalities,Reproductive System Disease	Breast cancer	4e-10		1.893	ABL2,ACAA1,ACOX1,ACSL4,ADRB2,AIFM2,AKT1,ALDH3B1,ALDOA,ALDOC,ANXA11,APH1A,APP,ARPC4,ATF3,ATP6V0C,ATP7A,AURKAIP1,AXL,BAK1,BHLHE40,BLVRA,BSG,BUB1B,C3,CALR,CAPZB,CAT,CCDC86,CD14,CD300C,CD44,CD48,CD80,CDKN1A,CEBPA,CEBPB,CFB,CLEC6A,CNDP2,COPA,CPEB2,CREG1,CSF2RB,CSNK1E,CTNNB1,CTSB,CTSC,CTSD,CTSK,CTSZ,CXCL3,CYBB,CYCS,DAPK1,DDB1,DEGS1,DESI2,DSE,DUSP1,DUSP16,EGR2,EIF1AX,EIF2AK2,EIF4E,ELOVL6,ENO1,ETS2,EXT1,…	226
Cancer,Organismal Injury and Abnormalities,Tumor Morphology	Progression of tumor	1.44e-10		0.571	ABL2,ADAM10,AKT1,ATF3,AXL,BSG,CAT,CD44,CD80,CDKN1A,CTNNB1,CTSK,CYP51A1,FCER1G,FCGR2A,FCGR3A/FCGR3B,FOS,GDF15,HAVCR2,HIF1A,IDH1,LDHA,MAPK1,MDM2,MERTK,NFKBIA,NLRP3,PSMB2,PSMD2,RXRA,SERPINE1,SOD2,SPP1,STAT1,TF,THBD,TLR2,TXNRD1,WWTR1	39
Cancer,Organismal Injury and Abnormalities,Tumor Morphology	Invasion of tumor	7.16e-09	Increased	2.495	AKT1,B4GALT5,BSG,CD14,CD44,CTNNB1,CTSB,CTSS,CTSV,CTSZ,FURIN,G3BP2,GAB1,GDF15,HDLBP,HIF1A,HMOX1,HSPA5,KLF4,MAPK1,MDM2,NFE2L2,NME1,RAB11FIP1,RAC1,RHOG,SERPINE1,SPP1,VAV3	29
Carbohydrate Metabolism	Metabolism of carbohydrate	2.33e-18	Increased	4.127	ABHD12,ABHD16A,ABHD5,ADRB2,AKT1,ALDOA,ALDOC,APP,ATF4,B4GALT1,B4GALT5,BSG,CD44,CEBPA,CEBPB,CHPT1,CTNNB1,CTSB,CXCL3,DBI,DSE,ENO1,EXT1,FABP5,FCGR2A,FCGR2B,FPR2,FUCA2,GDE1,GFPT1,Gk,GLA,GM2A,GNS,GPAT3,GPAT4,GPR35,GSTO1,GUSB,HEXA,HEXB,HSPA5,IDH1,IL1A,IL1RN,IPMK,IQGAP1,IRS2,ITGB2,LAMP1,LDLR,LEPR,LIPA,LPIN1,LPL,MAPK1,MDH2,MINPP1,MTMR6,NEU1,NR4A2,NR4A3,OPTN,PDIA6,PGAM1,PGD,PI4K2A,PLIN2,PRKAR1A,PTPN1,RAB10…	84
Carbohydrate Metabolism	Quantity of carbohydrate	2.82e-16		0.527	ABHD5,ADIPOR1,AKT1,ANXA5,APP,ATF4,ATP6AP2,BLVRA,C3,CD14,CD44,CEBPA,CEBPB,CERS6,CFB,CTNNB1,DSE,DUSP1,EIF2AK2,ENO1,EXT1,FABP5,FCER1G,FCGR2B,GDF15,GFPT1,Gk,GPAT3,GPAT4,GPD2,GPX1,GSTO1,GUSB,HEXA,HEXB,HIF1A,HSPA5,HVCN1,IGF2BP2,IL1A,INSIG1,IRS2,ITGB2,ITPRID2,JUNB,LACTB,LAPTM5,LDHA,LDLR,LEPR,LPCAT3,LPIN1,LPL,MANF,MGAT4A,Mt1,Mt2,NAMPT,NR1H3,NR4A2,NUS1,OSM,PLIN2,PTPN1,SERPINE1,SLC3A2,SLC7A11,SOD2,SPP1,SYN…	74
Carbohydrate Metabolism	Synthesis of carbohydrate	4.25e-14	Increased	2.968	ABHD5,ADRB2,AKT1,ATF4,B4GALT1,B4GALT5,BSG,CEBPA,CEBPB,CHPT1,CTNNB1,CXCL3,DBI,DSE,ENO1,EXT1,FABP5,FCGR2A,FPR2,GFPT1,GPAT3,GPAT4,GPR35,GSTO1,HEXA,HSPA5,IDH1,IL1A,IL1RN,IPMK,IQGAP1,IRS2,ITGB2,LEPR,LPL,MAPK1,MDH2,MTMR6,NR4A2,NR4A3,OPTN,PDIA6,PGAM1,PGD,PI4K2A,PLIN2,PRKAR1A,PTPN1,RAB10,RAB8A,RAC1,RGS2,RHOQ,SERINC1,SPP1,ST3GAL1,SYNJ1,THBD,TKT,TMEM165,UAP1	61
Carbohydrate Metabolism	Glycolysis	2.84e-10	Increased	2.053	AKT1,ALDOA,APP,ATP6AP2,BACH1,BCL2L13,BSG,CTNNB1,ENO1,HIF1A,IGF2BP2,IRS2,KLF4,LDHA,LEPR,LIPA,MAPKAPK2,NFE2L2,OGDH,OLR1,PGAM1,PIM1,PIM3,PTPMT1,RUNX2,SDHA,SDHD,SLC7A11,SPP1,TLR2,TREM2,VAMP3,VDR,WWTR1,YTHDF1,ZBTB7A	36
Carbohydrate Metabolism	Glycolysis of cells	2.8e-09		1.886	AKT1,ALDOA,APP,ATP6AP2,BACH1,BCL2L13,BSG,CTNNB1,ENO1,HIF1A,IGF2BP2,KLF4,LDHA,LIPA,MAPKAPK2,NFE2L2,OLR1,PGAM1,PIM1,PIM3,PTPMT1,RUNX2,SDHA,SDHD,SLC7A11,SPP1,TLR2,TREM2,VAMP3,VDR,WWTR1,YTHDF1,ZBTB7A	33
Carbohydrate Metabolism	Quantity of monosaccharide	3.7e-09		0.08	ABHD5,ADIPOR1,AKT1,ATF4,ATP6AP2,BLVRA,C3,CD44,CEBPA,CEBPB,EIF2AK2,ENO1,FABP5,GDF15,Gk,GPAT3,GPX1,HIF1A,HSPA5,HVCN1,IGF2BP2,IRS2,ITGB2,ITPRID2,LAPTM5,LDHA,LDLR,LEPR,LPIN1,LPL,MANF,MGAT4A,Mt1,Mt2,NAMPT,NUS1,PLIN2,PTPN1,SERPINE1,SOD2,SPP1,TLR2,TPD52,VDR	44
Carbohydrate Metabolism	Uptake of carbohydrate	3.04e-08		1.64	ABHD5,ACLY,ADRB2,AKT1,APP,ATF4,BACH1,BLVRA,C3,CAT,CD14,CD44,CEBPA,CEBPB,CRTC3,CTNNB1,EXT1,GFPT1,HIF1A,HSPA5,IDH1,IRS2,KLF4,LPL,MAPK1,MPC1,NR4A3,PGD,PTPN1,RAB10,RAC1,RBPJ,RHOQ,RUNX2,SERPINE1,SPP1,VAMP3,VPS35	38
Carbohydrate Metabolism	Uptake of monosaccharide	5.59e-08		1.799	ABHD5,ACLY,ADRB2,AKT1,APP,ATF4,BACH1,BLVRA,C3,CAT,CEBPA,CEBPB,CRTC3,CTNNB1,EXT1,GFPT1,HIF1A,HSPA5,IDH1,IRS2,KLF4,LPL,MAPK1,MPC1,NR4A3,PGD,PTPN1,RAB10,RAC1,RBPJ,RHOQ,RUNX2,SERPINE1,SPP1,VAMP3,VPS35	36
Carbohydrate Metabolism	Metabolism of polysaccharide	1.01e-07	Increased	2.611	ABHD5,ADRB2,AKT1,B4GALT5,BSG,CD44,CEBPB,CTNNB1,CTSB,DSE,EXT1,GFPT1,GNS,GUSB,HEXA,HEXB,IL1A,IL1RN,IRS2,LAMP1,LEPR,NEU1,PLIN2,PTPN1,RAB10,SPP1,ST3GAL1,THBD,TMEM165	29
Carbohydrate Metabolism,Molecular Transport,Small Molecule Biochemistry	Concentration of D-glucose	5.1e-09		0.316	ABHD5,ADIPOR1,AKT1,ATF4,ATP6AP2,BLVRA,C3,CD44,CEBPA,CEBPB,EIF2AK2,FABP5,GDF15,Gk,GPAT3,GPX1,HIF1A,HSPA5,HVCN1,IGF2BP2,IRS2,ITGB2,ITPRID2,LAPTM5,LDLR,LEPR,LPIN1,LPL,MANF,MGAT4A,Mt1,Mt2,NAMPT,NUS1,PLIN2,PTPN1,SERPINE1,SOD2,SPP1,TLR2,TPD52,VDR	42
Cardiovascular Disease,Cell Death and Survival,Neurological Disease,Organismal Injury and Abnormalities,Skeletal and Muscular Disorders	Cell death of cardiomyocytes	1.02e-08		-1.993	ADRB2,AKT1,BACH1,CALR,CAT,CDKN1A,CREG1,CYBB,HIF1A,HMOX1,IL1RN,LEPR,MANF,MAP2K3,MAPK1,MAPKAPK2,MDM2,NAMPT,NFE2L2,PIM1,PRKAR1A,RAC1,SLC8A1,SOD2,SPP1,STAT1,THBD,TNFAIP3,XDH	29
Cardiovascular Disease,Connective Tissue Disorders,Dermatological Diseases and Conditions,Immunological Disease,Inflammatory Disease,Organismal Injury and Abnormalities,Skeletal and Muscular Disorders	Systemic sclerosis	9.54e-08			ACTN1,B4GALT5,BCL2L13,BSG,CCR1,CD14,CDKN1A,CTSB,CTSK,FPR2,GAB1,GPX1,HCK,HLA-A,HLA-E,HSPA5,IL1A,ITGB2,LASP1,MAPKAPK3,PIM1,PSME2,RGS1,RHOC,SERPINE1,SLC7A11,TLR2,TNFAIP3,TNFRSF1A	29
Cardiovascular Disease,Connective Tissue Disorders,Hematological Disease,Hereditary Disorder,Organismal Injury and Abnormalities	Sickle cell anemia	2.34e-08			ADRB2,ATF3,CAT,EIF2AK2,HIF1A,HMOX1,MPC1,MPP1,NSF,PDE8A,PSMD2,RAB10,RAB5C,RAB8A,RAC1,RUNX2,SERPINE1,SLC25A5,SLC7A11,TF,VCP	21
Cardiovascular Disease,Hematological Disease,Organismal Injury and Abnormalities	Anemia	9.88e-17	Decreased	-3.004	ADRB2,AKT1,ALDOA,ATF3,ATF4,AXL,BAK1,C3,CALR,CAT,CEBPA,CFB,CSF2RB,CYP51A1,EIF2AK2,FCER1G,FCGR1A,FCGR2A,FCGR2B,FCGR3A/FCGR3B,GLRX5,GPX1,HCK,HIF1A,HMOX1,HSPA9,IDH1,IL1RN,LGMN,MDM2,MERTK,MGAT1,MPC1,MPP1,NCOA4,NFE2L2,NFKBIA,NSF,PCBP1,PDE8A,PICALM,PIEZO1,PIM1,PSMD2,PTPN2,RAB10,RAB5C,RAB8A,RAC1,RUNX2,RXRA,SERPINE1,SLC25A5,SLC7A11,SMAP1,SOD2,TF,THBD,TNFAIP3,TPP1,TXNRD1,UBE2Q2,VCP,VDR	64
Cardiovascular Disease,Hematological Disease,Organismal Injury and Abnormalities	Thrombus	2.79e-10		1.611	ADRB2,AKT1,ANXA5,APP,AXL,C3,CALR,CFB,CTSD,FCGR2A,HCAR2,HCLS1,HMOX1,ITGB2,LDLR,LGALS3BP,LPL,MERTK,PDE8A,PRCP,PSMB2,PSMD2,RHOG,SELPLG,SERPINE1,SGK1,SLC7A11,THBD,TLR2,TNFRSF1A,TNFRSF1B,VDR	32
Cardiovascular Disease,Inflammatory Disease,Organismal Injury and Abnormalities	Vasculitis	5.41e-08		0.296	AKT1,BAK1,C3,C5AR1,CD80,CD86,CFB,FCGR2B,FCGR3A/FCGR3B,HCK,HMOX1,IL1A,IL1RN,JUNB,NLRP3,THBD,TNFRSF1A,TNFRSF1B,TNFSF13,VDR	20
Cardiovascular Disease,Neurological Disease,Organismal Injury and Abnormalities	Cerebrovascular dysfunction	2.2e-08		-0.986	Acp5,ADRB2,APP,ATF3,C3,CD14,CD1D,COLGALT1,CTSS,CXCL3,CYBB,ETS2,GLA,GOLPH3,GPX1,GRN,HCAR2,HIF1A,HMOX1,IDH1,ITGB2,KLF4,LDLR,LIPA,LPL,LSR,LYZ,MAPK1,MAPK3,NFE2L2,NLRP3,OLR1,PDE8A,PLOD3,SERPINE1,SLC6A6,SNRPB,THBD,TLR2,TNFAIP3,TNFRSF1A,XDH	42
Cardiovascular Disease,Neurological Disease,Organismal Injury and Abnormalities,Skeletal and Muscular Disorders	Cardiomyopathy	6.81e-16	Decreased	-3.646	ABHD5,ACOX1,ACOX3,ADAM10,ADRB2,AKT1,ANXA5,AP1G1,APP,ATP2B1,B4GALT1,BACH1,BLVRA,BST1,C3,CALR,CAPNS1,CAT,CD14,CD44,CD48,CD81,CDKN1A,CREG1,CTNNB1,CTSA,CTSB,CTSV,CXCL3,CYBB,ECI2,EIF2AK2,EXT1,FCER1G,FCGR1A,FCGR2A,FCGR2B,FCGR3A/FCGR3B,FNIP1,FURIN,GCLM,GDF15,GLA,GLRX5,GPX1,GRN,HCAR2,HIF1A,HMOX1,HNRNPK,IL1A,IL1RN,IRS2,ITGB2,LDLR,LEPR,LITAF,LPL,LY6E,MANF,MAP2K3,MAPK1,MAPKAPK2,MDM2,MGAT1,Morrbid,MPC1,NAMPT…	110
Cardiovascular Disease,Neurological Disease,Organismal Injury and Abnormalities,Skeletal and Muscular Disorders	Myocardial dysfunction	1.83e-13		-1.321	ABHD5,ADRB2,AKT1,ANXA5,AP1G1,B4GALT1,BLVRA,BST1,C3,CALR,CAPNS1,CD14,CD81,CTNNB1,CTSA,CTSB,CTSV,CYBB,EIF2AK2,EXT1,FCGR1A,FCGR3A/FCGR3B,FNIP1,GLA,GPX1,GRN,HIF1A,HMOX1,HNRNPK,ITGB2,MAPKAPK2,MGAT1,Morrbid,NRG4,OLR1,PDE8A,PIEZO1,PSAP,RBPJ,RUNX2,RXRA,SERPINE1,SLC6A6,SLC8A1,SOD2,SPP1,ST3GAL1,TF,TGM2,TLR2,TMED10,TXN,VAV3,VDR,XDH	55
Cardiovascular Disease,Neurological Disease,Organismal Injury and Abnormalities,Skeletal and Muscular Disorders	Myocardial infarction	3.33e-13		-0.548	ADRB2,APP,ATP2B1,BACH1,C3,CD14,CD44,CREG1,CYBB,FCER1G,FCGR1A,FCGR2A,FCGR2B,FCGR3A/FCGR3B,GCLM,GDF15,HCAR2,HIF1A,HMOX1,IL1A,IL1RN,ITGB2,LDLR,LPL,MAPK1,MAPKAPK2,OLR1,PDE8A,PIM1,PSMA6,RAC1,SERPINE1,SLC7A11,TF,TGM2,THBD,TLR2,TNFRSF1A,TNFRSF1B,VDR	40
Cardiovascular Disease,Neurological Disease,Organismal Injury and Abnormalities,Skeletal and Muscular Disorders	Left ventricular dysfunction	4.56e-12	Decreased	-2.001	ADRB2,AKT1,AP1G1,B4GALT1,BLVRA,BST1,C3,CALR,CAPNS1,CD14,CD81,CTNNB1,CTSA,CTSB,CTSV,CYBB,EIF2AK2,EXT1,FCGR1A,FCGR3A/FCGR3B,FNIP1,GLA,GPX1,HIF1A,HMOX1,HNRNPK,ITGB2,MGAT1,Morrbid,NRG4,PDE8A,PIEZO1,PSAP,RBPJ,RUNX2,RXRA,SERPINE1,SLC6A6,SLC8A1,SOD2,SPP1,ST3GAL1,TGM2,TLR2,TMED10,TXN,VAV3,VDR,XDH	49
Cardiovascular Disease,Neurological Disease,Organismal Injury and Abnormalities,Skeletal and Muscular Disorders	Ventricular dysfunction	6.57e-12		-1.507	ADRB2,AKT1,AP1G1,B4GALT1,BLVRA,BST1,C3,CALR,CAPNS1,CD14,CD81,CTNNB1,CTSA,CTSB,CTSV,CYBB,EIF2AK2,EXT1,FCGR1A,FCGR3A/FCGR3B,FNIP1,GLA,GPX1,HIF1A,HMOX1,HNRNPK,ITGB2,MAPKAPK2,MGAT1,Morrbid,NRG4,PDE8A,PIEZO1,PSAP,RBPJ,RUNX2,RXRA,SERPINE1,SLC6A6,SLC8A1,SOD2,SPP1,ST3GAL1,TGM2,TLR2,TMED10,TXN,VAV3,VDR,XDH	50
Cardiovascular Disease,Neurological Disease,Organismal Injury and Abnormalities,Skeletal and Muscular Disorders	Calcification of aortic valve	1.91e-08			AKT1,AP1G1,B4GALT1,BLVRA,BST1,C3,CALR,CD14,CD81,CTNNB1,CTSB,CYBB,EIF2AK2,EXT1,FCGR1A,FCGR3A/FCGR3B,GLA,HMOX1,HNRNPK,ITGB2,PSAP,RUNX2,SERPINE1,SPP1,ST3GAL1,TGM2,TMED10,TXN,VDR	29
Cardiovascular Disease,Organismal Injury and Abnormalities	Peripheral vascular disease	1.21e-17		-0.394	Acp5,ADRB2,APP,ATF3,B2M,C3,C5AR1,CCR1,CD14,CD1D,COLGALT1,CSF2RB,CTSA,CTSB,CTSC,CTSS,CXCL3,CYBB,DAB2,EGR2,ETS2,FCGR1A,FCGR2A,FCGR3A/FCGR3B,FTH1,GLA,GOLPH3,GPX1,GRN,HCAR2,HCK,HCLS1,HIF1A,HMOX1,IDH1,IFI30,ITGB2,KCTD12,KLF4,LAPTM5,LCP1,LDLR,LIPA,LPL,LSR,LYZ,MAPK1,MAPK3,NFE2L2,NLRP3,NR4A2,OLR1,PDE8A,PLOD3,PRCP,PSMB2,SERPINE1,SGK1,SLC6A6,SNRPB,SNX10,SPP1,THBD,TLR2,TNFAIP3,TNFRSF1A,TNFRSF1B,TNFSF13,TPP1…	73
Cardiovascular Disease,Organismal Injury and Abnormalities	Atherosclerosis	2.6e-17		1.456	ACLY,ADRB2,APP,ATP2B1,CCR1,CD14,CD1D,CD44,CDKN1A,CERS6,CTNNB1,CTSS,CTSV,FABP5,FCGR2B,FOS,FOSB,FURIN,GCLM,GDF15,GFOD1,GPX1,GSTO1,HCAR2,HIF1A,HMOX1,IL1A,ITGAX,ITGB2,JUNB,KLF4,LDLR,LPL,MAPK3,MAPKAPK2,MICAL2,NEU1,NFE2L2,NFKBIA,NR1H3,OGDH,OLR1,PCNA,PDE8A,PLIN2,PRCP,PTPN2,RGS1,RUNX2,SERPINE1,SLC7A11,SLC8A1,SPP1,STAT1,SURF4,THBD,TKT,TLR2,TNFAIP3,TNFRSF1A,TNFSF13,TREM2,TTC39B,VDR,WWTR1,ZFP36	66
Cardiovascular Disease,Organismal Injury and Abnormalities	Occlusion of blood vessel	3.44e-16		1.763	ACLY,ADRB2,APP,ATP2B1,CCR1,CD14,CD1D,CD44,CDKN1A,CERS6,CTNNB1,CTSS,CTSV,FABP5,FCGR2B,FOS,FOSB,FURIN,GCLM,GDF15,GFOD1,GPX1,GSTO1,HCAR2,HIF1A,HMOX1,IL1A,ITGAX,ITGB2,JUNB,KLF4,LDLR,LPL,MAPK3,MAPKAPK2,MERTK,MICAL2,NEU1,NFE2L2,NFKBIA,NR1H3,OGDH,OLR1,PCNA,PDE8A,PLIN2,PRCP,PTPN2,RGS1,RHOG,RUNX2,SERPINE1,SLC7A11,SLC8A1,SPP1,STAT1,SURF4,TF,THBD,TKT,TLR2,TNFAIP3,TNFRSF1A,TNFRSF1B,TNFSF13,TREM2,TTC39B,VAV3,…	71
Cardiovascular Disease,Organismal Injury and Abnormalities	Occlusion of artery	4.94e-16		1.586	ACLY,ADRB2,APP,ATP2B1,CCR1,CD14,CD1D,CD44,CDKN1A,CERS6,CTNNB1,CTSS,CTSV,FABP5,FCGR2B,FOS,FOSB,FURIN,GCLM,GDF15,GFOD1,GPX1,GSTO1,HCAR2,HIF1A,HMOX1,IL1A,ITGAX,ITGB2,JUNB,KLF4,LDLR,LPL,MAPK3,MAPKAPK2,MERTK,MICAL2,NEU1,NFE2L2,NFKBIA,NR1H3,OGDH,OLR1,PCNA,PDE8A,PLIN2,PRCP,PTPN2,RGS1,RHOG,RUNX2,SERPINE1,SLC7A11,SLC8A1,SPP1,STAT1,SURF4,TF,THBD,TKT,TLR2,TNFAIP3,TNFRSF1A,TNFSF13,TREM2,TTC39B,VAV3,VDR,WWTR1…	70
Cardiovascular Disease,Organismal Injury and Abnormalities	Infarction	9.65e-15		-0.134	ADRB2,AKT1,ANXA5,APP,ATP2B1,BACH1,BAK1,C3,CAPNS1,CD14,CD44,COLGALT1,CREG1,CYBB,FCER1G,FCGR1A,FCGR2A,FCGR2B,FCGR3A/FCGR3B,FOS,GCLM,GDF15,GPX1,GRN,HCAR2,HIF1A,HLA-A,HMOX1,IL1A,IL1RN,ITGB2,LDLR,LPL,MAPK1,MAPKAPK2,NAMPT,NFKBIA,NLRP3,OLR1,OSM,PDE8A,PIM1,PSMA6,RAC1,SERPINE1,SLC7A11,TF,TGM2,THBD,TLR2,TNFAIP3,TNFRSF1A,TNFRSF1B,TREM2,TXN,VDR	56
Cardiovascular Disease,Organismal Injury and Abnormalities	Peripheral arterial disease	1.2e-14			ADRB2,B2M,C5AR1,CCR1,CSF2RB,CTSA,CTSB,CTSC,CTSS,DAB2,EGR2,FCGR1A,FCGR2A,FCGR3A/FCGR3B,FTH1,HCAR2,HCK,HCLS1,IFI30,KCTD12,KLF4,LAPTM5,LCP1,LPL,NR4A2,PDE8A,PRCP,SERPINE1,SGK1,SNX10,SPP1,THBD,TLR2,TNFSF13,TPP1,TREM1,VDR,VWA5A	38
Cardiovascular Disease,Organismal Injury and Abnormalities	Size of infarct	4.42e-13		-0.854	AKT1,ANXA5,APP,BAK1,C3,CD44,CREG1,FCER1G,FOS,GDF15,GPX1,GRN,HIF1A,HLA-A,HMOX1,IL1A,IL1RN,LDLR,MAPK1,MAPKAPK2,NAMPT,NFKBIA,NLRP3,OLR1,OSM,PIM1,TGM2,THBD,TLR2,TNFAIP3,TNFRSF1A,TNFRSF1B,TXN	33
Cardiovascular Disease,Organismal Injury and Abnormalities	Abnormal morphology of cardiovascular system	1.4e-12	Decreased	-2.864	ABL2,ADAM10,ADRB2,AKT1,APH1A,ATF3,AXL,BACH1,CALR,CAPNS1,CD44,CDKN1A,CTNNB1,CTSB,CTSC,CTSD,CTSV,CYBB,CYP51A1,DUSP1,FNIP1,FURIN,GAB1,GDF15,GLA,GLRX5,GPX1,HCK,HIF1A,HMOX1,IL1RN,IRS2,KLF4,LASP1,LDLR,LEPR,LITAF,LPL,LY6E,MAP2K3,MAPK1,MAPK3,MAPKAPK2,MDM2,MERTK,MGAT1,Morrbid,MPC1,MTPN,MYO1E,NCOR2,NFE2L2,NFKBIA,NLRP3,NR4A3,NRG4,OSM,PDPN,PIEZO1,PIM1,PLOD3,PPP2CA,PRDM1,PRKAR1A,PSAP,RAB1A,RAC1,RBPJ,RGS2,RXRA…	87
Cardiovascular Disease,Organismal Injury and Abnormalities	Abnormality of left ventricle	2.14e-12	Decreased	-2.236	ADRB2,AKT1,AP1G1,B4GALT1,BLVRA,BST1,C3,CALR,CAPNS1,CD14,CD81,CTNNB1,CTSA,CTSB,CTSV,CYBB,EIF2AK2,EXT1,FCGR1A,FCGR3A/FCGR3B,FNIP1,GLA,GPX1,HIF1A,HMOX1,HNRNPK,ITGB2,LDLR,MGAT1,Morrbid,NLRP3,NRG4,PDE8A,PIEZO1,PIM1,PSAP,RBPJ,RUNX2,RXRA,SERPINE1,SLC6A6,SLC8A1,SOD2,SPP1,ST3GAL1,TF,TGM2,TLR2,TMED10,TNFRSF1B,TXN,VAV3,VDR,XDH	54
Cardiovascular Disease,Organismal Injury and Abnormalities	Dysfunction of heart	2.57e-12		-1.828	ABHD5,ADRB2,AKT1,AP1G1,ATF3,B4GALT1,BLVRA,BST1,C3,CALR,CAPNS1,CD14,CD81,CTNNB1,CTSA,CTSB,CTSV,CYBB,EIF2AK2,EXT1,FCGR1A,FCGR3A/FCGR3B,FNIP1,GLA,GPX1,HIF1A,HMOX1,HNRNPK,ITGB2,LPL,MAPKAPK2,MGAT1,Morrbid,NRG4,PDE8A,PIEZO1,PSAP,RBPJ,RUNX2,RXRA,SERPINE1,SLC6A6,SLC8A1,SOD2,SPP1,ST3GAL1,TGM2,TLR2,TMED10,TXN,VAV3,VDR,XDH	53
Cardiovascular Disease,Organismal Injury and Abnormalities	Left ventricular heart disease	2.68e-12	Decreased	-2.236	ADRB2,AKT1,AP1G1,B4GALT1,BLVRA,BST1,C3,CALR,CAPNS1,CD14,CD81,CTNNB1,CTSA,CTSB,CTSV,CYBB,EIF2AK2,EXT1,FCGR1A,FCGR3A/FCGR3B,FNIP1,GLA,GPX1,HIF1A,HMOX1,HNRNPK,ITGB2,LDLR,MGAT1,Morrbid,NLRP3,NRG4,PDE8A,PIEZO1,PIM1,PSAP,RBPJ,RUNX2,RXRA,SERPINE1,SLC6A6,SLC8A1,SOD2,SPP1,ST3GAL1,TF,TGM2,TLR2,TMED10,TNFRSF1B,TXN,VAV3,VDR,XDH	54
Cardiovascular Disease,Organismal Injury and Abnormalities	Abnormality of heart ventricle	4.43e-12		-1.749	ADRB2,AKT1,AP1G1,ATF3,B4GALT1,BLVRA,BST1,C3,CALR,CAPNS1,CAT,CD14,CD81,CDKN1A,CTNNB1,CTSA,CTSB,CTSV,CYBB,EIF2AK2,EXT1,FCGR1A,FCGR3A/FCGR3B,FNIP1,GLA,GPX1,HIF1A,HMOX1,HNRNPK,ITGB2,LDLR,LY6E,MANF,MAPKAPK2,MGAT1,Morrbid,NCOR2,NFKBIA,NLRP3,NRG4,PDE8A,PDPN,PIEZO1,PIM1,PRKAR1A,PSAP,RAC1,RBPJ,RUNX2,RXRA,SERPINE1,SLC6A6,SLC8A1,SOD2,SPP1,ST3GAL1,TF,TGM2,TLR2,TMED10,TNFRSF1B,TXN,VAV3,VDR,XDH,ZFP36	66
Cardiovascular Disease,Organismal Injury and Abnormalities	Atherosclerotic lesion	7.53e-12		0.773	APP,CCR1,CD1D,CD44,CTSS,CTSV,GPX1,HIF1A,HMOX1,LDLR,LPL,MAPK3,MAPKAPK2,NEU1,NFE2L2,NFKBIA,NR1H3,PLIN2,PTPN2,SERPINE1,SPP1,STAT1,THBD,TLR2,TNFAIP3,TNFRSF1A,TREM2,VDR,WWTR1,ZFP36	30
Cardiovascular Disease,Organismal Injury and Abnormalities	Intermediate disease stage peripheral arterial disease	8.13e-12			C5AR1,CCR1,CSF2RB,CTSA,CTSB,CTSC,CTSS,DAB2,EGR2,FCGR1A,FCGR2A,FCGR3A/FCGR3B,HCK,HCLS1,IFI30,KLF4,LAPTM5,LCP1,NR4A2,SGK1,SPP1,TNFSF13,TPP1,TREM1,VWA5A	25
Cardiovascular Disease,Organismal Injury and Abnormalities	Formation of vascular lesion	7.14e-11		-0.501	APP,CCR1,CD1D,CD44,CTSC,CTSS,FURIN,HMOX1,IL1RN,KLF4,LDLR,LPL,NEU1,NFE2L2,NFKBIA,NR4A3,SERPINE1,SPP1,THBD,TLR2,TNFRSF1A,VDR,ZFP36	23
Cardiovascular Disease,Organismal Injury and Abnormalities	Abnormal morphology of heart	7.45e-11	Decreased	-2.864	ABL2,ADAM10,ADRB2,AKT1,APH1A,ATF3,CALR,CAPNS1,CDKN1A,CTNNB1,CTSB,CTSC,CTSD,CTSV,CYBB,CYP51A1,DUSP1,FNIP1,GDF15,GLA,GLRX5,GPX1,HCK,HIF1A,HMOX1,IL1RN,IRS2,KLF4,LASP1,LEPR,LITAF,LPL,LY6E,MAP2K3,MAPK1,MAPK3,MAPKAPK2,MDM2,MGAT1,Morrbid,MPC1,MTPN,NCOR2,NFE2L2,NFKBIA,NLRP3,NR4A3,NRG4,OSM,PDPN,PIEZO1,PIM1,PPP2CA,PRKAR1A,RAB1A,RAC1,RBPJ,RGS2,RXRA,SDHA,SERPINE1,SLC6A6,SLC8A1,SOD2,STAT1,TGM2,THBD,TLR2,TMEM3…	75
Cardiovascular Disease,Organismal Injury and Abnormalities	Hypertrophy of heart	1.98e-10	Decreased	-2.064	ADRB2,AKT1,ATF3,CDKN1A,CTNNB1,CTSB,CTSC,CTSD,CTSV,CYBB,DUSP1,FNIP1,GDF15,GLA,HCK,HIF1A,HMOX1,KLF4,LEPR,MAP2K3,MAPK1,MAPK3,MAPKAPK2,MDM2,Morrbid,MTPN,NFE2L2,NFKBIA,NR4A3,OSM,PIEZO1,PIM1,RAB1A,RAC1,RGS2,SERPINE1,SLC8A1,SOD2,STAT1,TNFAIP3,TNFRSF1A,TNFRSF1B,TXN,VAV3,VDR	45
Cardiovascular Disease,Organismal Injury and Abnormalities	Vascular lesion	2e-10		1.69	ACSL4,APP,CCR1,CD1D,CD44,CTSC,CTSK,CTSS,CTSV,FTL,FURIN,GPX1,HIF1A,HMOX1,HSPA5,IL1A,IL1RN,KLF4,LDLR,LPL,MAPK3,MAPKAPK2,NEU1,NFE2L2,NFKBIA,NR1H3,NR4A3,OSM,PIM1,PLIN2,PTPN2,SERPINE1,SPP1,STAT1,TGFBI,THBD,TLR2,TNFAIP3,TNFRSF1A,TREM2,VDR,WWTR1,ZFP36	43
Cardiovascular Disease,Organismal Injury and Abnormalities	Atherogenesis	6.86e-10		-1.195	APP,CCR1,CD1D,CD44,CTSS,HMOX1,LDLR,LPL,NEU1,NFE2L2,NFKBIA,SERPINE1,SPP1,THBD,TLR2,TNFRSF1A,VDR,ZFP36	18
Cardiovascular Disease,Organismal Injury and Abnormalities	Enlargement of heart	1.17e-09	Decreased	-2.99	ADRB2,AKT1,ATF3,CAPNS1,CDKN1A,CTNNB1,CTSB,CTSC,CTSD,CTSV,CYBB,DUSP1,FNIP1,GDF15,GLA,GLRX5,GPX1,HCK,HIF1A,HMOX1,IRS2,KLF4,LASP1,LEPR,LITAF,LPL,LY6E,MAP2K3,MAPK1,MAPK3,MAPKAPK2,MDM2,MGAT1,Morrbid,MPC1,MTPN,NFE2L2,NFKBIA,NR4A3,NRG4,OSM,PIEZO1,PIM1,PPP2CA,PRKAR1A,RAB1A,RAC1,RGS2,RXRA,SDHA,SERPINE1,SLC6A6,SLC8A1,SOD2,STAT1,TNFAIP3,TNFRSF1A,TNFRSF1B,TXN,VAV3,VDR	61
Cardiovascular Disease,Organismal Injury and Abnormalities	Calcification of cardiac valve	5.72e-09			AKT1,AP1G1,B4GALT1,BLVRA,BST1,C3,CALR,CD14,CD81,CTNNB1,CTSB,CYBB,EIF2AK2,EXT1,FCGR1A,FCGR3A/FCGR3B,GLA,HMOX1,HNRNPK,ITGB2,LDLR,PSAP,RUNX2,SERPINE1,SPP1,ST3GAL1,TGM2,TMED10,TXN,VDR	30
Cardiovascular Disease,Organismal Injury and Abnormalities	Valvulopathy	9.41e-09	Decreased	-2.613	ADRB2,AKT1,AP1G1,B4GALT1,BLVRA,BST1,C3,CALR,CD14,CD81,CTNNB1,CTSB,CTSV,CYBB,EIF2AK2,EXT1,FCGR1A,FCGR3A/FCGR3B,GLA,HMOX1,HNRNPK,ITGB2,LDLR,PDE8A,PSAP,RBPJ,RUNX2,RXRA,SERPINE1,SLC7A11,SPP1,ST3GAL1,TF,TGM2,TLR2,TMED10,TNFRSF1B,TXN,VDR,ZFP36	40
Cardiovascular Disease,Organismal Injury and Abnormalities	Abnormal aortic valve physiology	1.21e-08		-1.982	AKT1,AP1G1,B4GALT1,BLVRA,BST1,C3,CALR,CD14,CD81,CTNNB1,CTSB,CTSV,CYBB,EIF2AK2,EXT1,FCGR1A,FCGR3A/FCGR3B,GLA,HMOX1,HNRNPK,ITGB2,LDLR,PSAP,RUNX2,SERPINE1,SPP1,ST3GAL1,TF,TGM2,TMED10,TNFRSF1B,TXN,VDR	33
Cardiovascular Disease,Organismal Injury and Abnormalities	Aortic valve disease	1.88e-08	Decreased	-2.219	AKT1,AP1G1,B4GALT1,BLVRA,BST1,C3,CALR,CD14,CD81,CTNNB1,CTSB,CTSV,CYBB,EIF2AK2,EXT1,FCGR1A,FCGR3A/FCGR3B,GLA,HMOX1,HNRNPK,ITGB2,LDLR,PSAP,RBPJ,RUNX2,SERPINE1,SPP1,ST3GAL1,TF,TGM2,TMED10,TNFRSF1B,TXN,VDR	34
Cardiovascular Disease,Organismal Injury and Abnormalities,Renal and Urological Disease	Ischemia of kidney	3.78e-08		1.664	ATF3,C3,C5AR1,CD44,CDKN1A,CFB,FOS,HIF1A,HMOX1,MDM2,TLR2,VDR,XDH	13
Cardiovascular System Development and Function	Morphology of cardiovascular system	1.68e-09			ADRB2,AKT1,APP,ATF3,C5AR1,CALR,CAPNS1,CAPZB,CAT,CDKN1A,CFB,CTSA,CTSV,F11R,GDF15,GLA,HIF1A,HMOX1,IL1A,LDLR,LEPR,LY6E,MAP2K3,MAPK6,NFKBIA,NRG4,PIEZO1,RAC1,RBPJ,RGS2,RHOG,RXRA,SERPINE1,SLC6A6,SOD2,SPP1,TGM2,TKT,TLR2,VDR	40
Cardiovascular System Development and Function	Neovascularization	7.46e-08		1.726	AKT1,ATP7A,AXL,B2M,B4GALT1,C3,C5AR1,CD44,CFB,CREG1,CSF2RB,CTSK,CTSS,CYBB,FCER1G,FOS,HEXB,HIF1A,IL1RN,ITGAX,ITGB2,MMP19,RAC1,SERPINE1,SIRPB1,SPP1,TNFAIP3,TREM2,UNC93B1	29
Cardiovascular System Development and Function,Cell-To-Cell Signaling and Interaction	Binding of endothelial cells	3.84e-09		0.851	ADAM10,ANXA5,APP,AXL,C3,CCR1,CD44,CD81,CD86,CTNNB1,GDF15,HSPA5,IL1A,ITGB2,LEPR,LIPA,NEU1,NFKBIA,OLR1,RAC1,SELPLG,SERPINE1,SPP1,STAT1,TGFBI,THBD,TXN,WWTR1	28
Cardiovascular System Development and Function,Cellular Development,Cellular Function and Maintenance,Cellular Growth and Proliferation,Organismal Development,Tissue Development	Endothelial cell development	9.26e-11	Increased	2.122	AKT1,APP,AXL,C3,CALR,CCT2,CD44,CDKN1A,CTNNB1,CTSB,CYBB,DAB2,F11R,FPR2,GPR35,GPX1,GRN,HIF1A,HMOX1,HSPA5,IL1A,IL1RN,IQGAP1,ITGB1BP1,LIPA,MAP2K3,MAPK1,MDM2,MERTK,NR4A2,NUS1,OSM,PIM1,PLOD3,PRCP,PTPN1,RAC1,RGCC,RHOC,RUNX2,RXRA,SERPINE1,SLC8A1,SPP1,STAT1,WWTR1,XDH	47
Cardiovascular System Development and Function,Cellular Development,Cellular Function and Maintenance,Cellular Growth and Proliferation,Organismal Development,Tissue Development	Proliferation of endothelial cells	4.76e-10		1.879	AKT1,APP,AXL,C3,CALR,CCT2,CD44,CDKN1A,CTNNB1,CTSB,CYBB,DAB2,F11R,FPR2,GPR35,GRN,HIF1A,HMOX1,HSPA5,IL1A,IL1RN,IQGAP1,ITGB1BP1,LIPA,MAPK1,MDM2,MERTK,NR4A2,OSM,PIM1,PRCP,PTPN1,RAC1,RGCC,RUNX2,RXRA,SERPINE1,SLC8A1,SPP1,STAT1,WWTR1,XDH	42
Cardiovascular System Development and Function,Cellular Movement	Cell movement of endothelial cells	1.06e-08	Increased	3.488	ADAM10,AKT1,ATP7A,AXL,C3,CALR,CD44,CD81,CTSB,F11R,FPR2,GAB1,GLUL,GPR35,GRN,HIF1A,HSPA5,IQGAP1,ITGB1BP1,ITGB2,LGMN,LIPA,MAP2K3,MAPK1,MAPKAPK2,MDM2,NEU1,NFE2L2,NR4A2,NUS1,OLR1,PIM1,PTPN1,RAB7A,RAC1,RGCC,RHOC,RIN2,RXRA,SERPINE1,SPP1,TGFBI,THBD,VAV3	44
Cardiovascular System Development and Function,Cellular Movement	Migration of endothelial cells	1.62e-08	Increased	3.192	ADAM10,AKT1,ATP7A,AXL,C3,CALR,CD44,CD81,CTSB,F11R,GAB1,GLUL,GPR35,GRN,HIF1A,HSPA5,IQGAP1,ITGB1BP1,ITGB2,LIPA,MAP2K3,MAPK1,MAPKAPK2,MDM2,NEU1,NFE2L2,NR4A2,NUS1,OLR1,PIM1,PTPN1,RAB7A,RAC1,RGCC,RIN2,RXRA,SERPINE1,SPP1,TGFBI,THBD,VAV3	41
Cardiovascular System Development and Function,Embryonic Development,Organ Development,Organismal Development,Tissue Development	Cardiogenesis	9.06e-08	Increased	2.278	ACTG1,ADRB2,AKT1,APH1A,CALR,CAPNS1,Ccl6,CDKN1A,CTNNB1,CXCL3,CYBB,CYCS,CYP51A1,DUSP1,FURIN,GAB1,GDF15,HIF1A,HMOX1,HSPA5,ID2,IFI16,KLF4,LDHA,LY6E,MAPK1,MAPKAPK2,MDM2,NCOR2,PDPN,PIEZO1,PIM1,PRDM1,PRKAR1A,RAB10,RAB1A,RBPJ,RGS2,RXRA,SEC24B,SH3PXD2B,SIN3B,SLC8A1,SNX17,SOD2,STX7,THBD,TNFRSF1A,TNFRSF1B,TXN,WDR1	51
Cardiovascular System Development and Function,Hematological System Development and Function	Blood pressure	2.23e-13		0.239	ADRB2,APP,ATP2B1,ATP6AP2,BACH1,BHLHE40,BSG,CD44,CD81,CFB,CYBB,DUSP1,EXT1,F11R,GLA,GPR35,GPX1,HIF1A,HMOX1,ID2,IRS2,LDLR,LEPR,NFE2L2,NFKBIA,NR4A3,PRCP,PTPN1,RAC1,RAMP1,RENBP,RGS2,RNPEP,SCPEP1,SERPINE1,SGK1,SLC8A1,SNTB2,SOD2,SPP1,THBD,TNFRSF1B,TREM1,VAMP3,VAV3,VDR,ZFP36	47
Cardiovascular System Development and Function,Hematological System Development and Function	Systolic pressure	4.15e-08		1.384	ATP6AP2,BHLHE40,BSG,CD81,CFB,CYBB,DUSP1,F11R,GLA,GPR35,HIF1A,HMOX1,IRS2,LDLR,LEPR,NFE2L2,RAMP1,SERPINE1,SLC8A1,SNTB2,SPP1,THBD,VAMP3,VDR	24
Cardiovascular System Development and Function,Organ Morphology,Organismal Development	Morphology of heart	1.8e-08			ADRB2,AKT1,ATF3,C5AR1,CALR,CAPNS1,CAPZB,CDKN1A,CFB,CTSA,CTSV,GDF15,GLA,HIF1A,HMOX1,LDLR,LEPR,LY6E,MAP2K3,MAPK6,NFKBIA,NRG4,PIEZO1,RGS2,RXRA,SLC6A6,SOD2,SPP1,TGM2,TKT,TLR2,VDR	32
Cardiovascular System Development and Function,Organismal Development	Vasculogenesis	3.26e-24	Increased	3.038	AKT1,APH1A,APP,ATF3,ATP7A,AXL,B2M,BSG,C3,C5AR1,CALR,CAPNS1,CAT,CCT2,CD44,CD81,CDKN1A,CFB,CSF2RB,CTNNB1,CTNNBIP1,CTSB,CTSK,CTSS,CYBB,CYCS,CYP51A1,DAB2,EGR2,F11R,FCER1G,FNIP1,FOS,FPR2,FURIN,GAB1,GLA,GLUL,GPR35,GPX1,GRN,HEXB,HIF1A,HMOX1,HSPA5,IFI16,IL1A,IL1RN,IQGAP1,ITGAX,ITGB1BP1,ITGB2,JUNB,KLF4,LDHA,LDLR,LEPR,LIPA,LRRFIP1,MAP2K3,MAPK1,MAPKAPK2,MDM2,MERTK,MMP19,MYO1E,NEU1,NFE2L2,NFKBIA,NR4A2,NR4A3,…	114
Cardiovascular System Development and Function,Organismal Development	Angiogenesis	4.12e-23	Increased	4.171	ACTG1,ADRB2,AKT1,APH1A,APP,ASPH,ATF3,ATP7A,AXL,B2M,B4GALT1,BSG,C3,C5AR1,CALR,CAPNS1,CAT,CCT2,CD44,CD81,CDKN1A,CFB,CSF2RB,CTNNB1,CTNNBIP1,CTSB,CTSK,CTSS,CYBB,CYCS,CYP51A1,DAB2,DUSP3,EGR2,ENO1,F11R,FCER1G,FNIP1,FOS,FPR2,FURIN,GAB1,GLA,GLUL,GPR35,GPX1,GRN,HCK,HEXB,HIF1A,HMOX1,HSPA5,IFI16,IL1A,IL1RN,IQGAP1,ITGAX,ITGB1BP1,ITGB2,JUNB,KLF4,LDHA,LDLR,LEPR,LIPA,LRRFIP1,MAP2K3,MAPK1,MAPKAPK2,MDM2,MERTK,MMP…	126
Cardiovascular System Development and Function,Organismal Development,Tissue Development	Development of endothelial tissue	7.25e-11	Increased	2.252	AKT1,APP,AXL,C3,CALR,CCT2,CD44,CDKN1A,CTNNB1,CTSB,CYBB,DAB2,F11R,FPR2,GPR35,GPX1,GRN,HIF1A,HMOX1,HSPA5,IL1A,IL1RN,IQGAP1,ITGAX,ITGB1BP1,LIPA,MAP2K3,MAPK1,MDM2,MERTK,NR4A2,NUS1,OSM,PIM1,PLOD3,PRCP,PTPN1,RAC1,RGCC,RHOC,RUNX2,RXRA,SERPINE1,SLC8A1,SPP1,STAT1,WWTR1,XDH	48
Cell Cycle	Interaction of DNA	1.74e-17	Increased	2.334	ADIPOR1,ADRB2,AKT1,APP,ATF3,CALR,CAT,CDKN1A,CEBPA,CEBPB,CTNNB1,CTSB,DAB2,EGR2,ETS2,FOS,FOSB,FOSL2,GDF15,GFPT1,GPX1,HAVCR2,HCK,HIF1A,ID2,IFI16,IL1A,IL1RN,IPMK,ITGB2,JUNB,LPL,MAPK1,MAPK3,MAPKAPK2,MDM2,NFE2L2,NFKBIA,NME1,NR1H3,NR4A2,OLR1,OSM,PCNA,PDIA3,PLK3,PPP2CA,PRDM1,PTPN1,RAC1,RBBP8,RBPJ,RGCC,RUNX2,RXRA,SOD2,SPP1,STAT1,TF,TGM2,TNFAIP3,TNFRSF1A,TNFRSF1B,TXN,TXNRD1,VDR,ZBTB7A	67
Cell Cycle	Interphase	2.19e-10	Increased	2.328	AKT1,APP,ATF3,AXL,BAK1,BHLHE40,BUB1B,CAMK1,CAPNS1,CAT,CD44,CDKN1A,CEBPA,CEBPB,CNDP2,CREG1,CSTB,CTNNB1,CYBB,DAB2,DDB1,DEGS1,DESI2,DUSP1,EIF2AK2,EIF4E,FOS,GAB1,GADD45B,GDF15,HIF1A,HMOX1,ID2,IDH1,IFI16,IL1A,JUNB,KLF4,LDHA,LPIN1,MAP2K3,MAPK1,MAPK3,MDM2,NFE2L2,NFKBIA,OSM,PCNA,PIM1,PLK3,PPP2CA,PSAP,PTPN1,PTPN2,RAB7A,RAC1,RBBP8,RFFL,RGCC,RUNX2,RXRA,SDC3,SERPINE1,SGK1,SNRPB,SOD2,SPP1,STAT1,TAF10,TF,TNFSF…	75
Cell Cycle	G1 phase	4.51e-09		0.207	AKT1,ATF3,AXL,BAK1,BHLHE40,CAMK1,CAPNS1,CDKN1A,CEBPA,CEBPB,CNDP2,CREG1,CTNNB1,CYBB,DAB2,DEGS1,DUSP1,EIF2AK2,EIF4E,GADD45B,GDF15,HIF1A,ID2,IFI16,IL1A,JUNB,KLF4,LDHA,LPIN1,MAP2K3,MAPK1,MAPK3,MDM2,NFE2L2,NFKBIA,PIM1,PLK3,PTPN1,RAB7A,RAC1,RBBP8,RFFL,RGCC,RUNX2,SNRPB,SOD2,SPP1,TAF10,TOB1,UBR5,VCP	51
Cell Cycle	Senescence of cells	1.34e-08		1.065	ACLY,AKT1,APP,ATF4,BAK1,BHLHE40,BUB1B,CALR,CAT,CDKN1A,CEBPB,CREG1,CTNNB1,CYBB,DUSP1,EIF4E,GDA,HIF1A,HMOX1,ID2,IFI16,IL1A,JUNB,KLF4,MAP2K3,MAPK1,MAPK3,MDM2,NAMPT,NCOA4,NFE2L2,NFKBIA,RAC1,RASSF5,RBPJ,SERPINE1,SIN3B,SOD2,UBC,WWTR1	40
Cell Cycle,Gene Expression	Binding of DNA	1.51e-17	Increased	2.21	ADIPOR1,ADRB2,AKT1,APP,ATF3,CALR,CAT,CDKN1A,CEBPA,CEBPB,CTNNB1,CTSB,DAB2,EGR2,ETS2,FOS,FOSB,FOSL2,GDF15,GFPT1,GPX1,HAVCR2,HCK,HIF1A,ID2,IFI16,IL1A,IL1RN,IPMK,ITGB2,JUNB,LPL,MAPK1,MAPK3,MAPKAPK2,MDM2,NFE2L2,NFKBIA,NME1,NR1H3,NR4A2,OLR1,OSM,PCNA,PLK3,PPP2CA,PRDM1,PTPN1,RAC1,RBBP8,RBPJ,RGCC,RUNX2,RXRA,SOD2,SPP1,STAT1,TF,TGM2,TNFAIP3,TNFRSF1A,TNFRSF1B,TXN,TXNRD1,VDR,ZBTB7A	66
Cell Cycle,Gene Expression	Binding of protein binding site	3.83e-09	Increased	2.242	ADIPOR1,AKT1,APP,CEBPA,CEBPB,EGR2,ETS2,FOS,GDF15,GPX1,HAVCR2,HCK,ID2,IFI16,IL1A,ITGB2,MAPK1,MDM2,NFE2L2,NFKBIA,OLR1,OSM,PLK3,RAC1,RBPJ,RGCC,RUNX2,RXRA,SOD2,STAT1,TNFRSF1A,TNFRSF1B	32
Cell Death and Survival	Apoptosis	9.16e-33	Decreased	-3.79	ABL2,ACLY,ACO2,ACSL4,ADAM10,ADARB1,ADIPOR1,ADRB2,AIFM2,AKT1,ALDOA,ANXA11,ANXA4,ANXA5,APH1A,APP,ATF3,ATF4,ATP13A2,ATP6AP2,ATP6V0D2,ATP7A,AURKAIP1,AXL,B2M,B4GALT1,B4GALT5,BACH1,BAK1,BCL2A1,BCL2L13,BHLHE40,BLVRA,BSG,C3,C5AR1,CALR,CAMK1,CAPNS1,CAT,CCDC86,Ccl6,CCT2,CD14,CD164,CD1D,CD44,CD48,CD80,CDKN1A,CEBPA,CEBPB,CERS6,CFB,CLEC5A,CLPTM1L,COPA,COX5A,CPEB2,CPEB4,CREG1,CSF2RB,CSNK1E,CSTB,CTNNB1,CTNNBIP1…	265
Cell Death and Survival	Cell viability	5.51e-27	Increased	7.94	ABL2,ACLY,ADIPOR1,AIFM2,AKT1,ALDOA,ANXA5,APP,ARCN1,ARPC2,ATF3,ATF4,ATP13A2,ATP6V1A,ATP6V1B2,ATP7A,AURKAIP1,AXL,B2M,B4GALT5,BACH1,BAK1,BCL2A1,BHLHE40,BRD2,BUB1B,C3,CALR,CAT,CCR1,CD1D,CD44,CD48,CD80,CD81,CD86,CDKN1A,CEBPB,CNDP2,COPA,CSF2RB,CSNK1E,CTNNB1,CTSB,CTSD,CXCL3,CYBB,DAB2,DEGS1,DRAM1,DUSP1,EIF4E,ENO1,ETS2,FABP5,FCER1G,FCGR1A,FCGR3A/FCGR3B,FOS,FTH1,FUCA2,GAB1,GADD45B,GDF15,GOLPH3,GPX1,GPX4,HC…	176
Cell Death and Survival	Cell survival	2.5e-26	Increased	7.866	ABL2,ACLY,ADIPOR1,AIFM2,AKT1,ALDOA,ANXA5,APP,ARCN1,ARPC2,ATF3,ATF4,ATP13A2,ATP6V1A,ATP6V1B2,ATP7A,AURKAIP1,AXL,B2M,B4GALT5,BACH1,BAK1,BCL2A1,BHLHE40,BRD2,BUB1B,C3,CALR,CAT,CCR1,CD1D,CD44,CD48,CD80,CD81,CD86,CDKN1A,CEBPB,CNDP2,COPA,CSF2RB,CSNK1E,CTNNB1,CTSB,CTSD,CXCL3,CYBB,DAB2,DEGS1,DRAM1,DUSP1,EIF2AK2,EIF4E,ENO1,ETS2,FABP5,FCER1G,FCGR1A,FCGR3A/FCGR3B,FOS,FTH1,FTL,FUCA2,GAB1,GADD45B,GDF15,GOLPH3,…	179
Cell Death and Survival	Cell viability of tumor cell lines	1.49e-16	Increased	5.976	ABL2,ADIPOR1,AKT1,ALDOA,APP,ARCN1,ATF3,ATP13A2,ATP6V1A,AURKAIP1,AXL,B2M,BACH1,BCL2A1,BHLHE40,BUB1B,CALR,CAT,CD1D,CD44,CD48,CDKN1A,CEBPB,CNDP2,COPA,CSNK1E,CTNNB1,CTSD,CXCL3,CYBB,DEGS1,DRAM1,DUSP1,EIF4E,ENO1,FABP5,FOS,FTH1,FUCA2,GAB1,GDF15,GOLPH3,GPX1,HCK,HIF1A,HMOX1,HSPA5,HSPA9,ID2,IDH1,IL1A,IL1RN,INSIG1,IQGAP1,IRS2,KLF4,LDHA,LGALS3BP,LILRB4,LYZ,MALT1,MAP2K3,MAPK1,MAPKAPK2,MDM2,MGAT1,MICAL2,MINPP1…	115
Cell Death and Survival	Cytolysis	3.26e-15	Increased	2.437	ALDOA,APP,B2M,BAK1,BHLHE40,C3,CALR,CAT,CD1D,CD44,CD48,CFB,EIF2AK2,EIF4E,FCER1G,FCGR1A,FCGR2A,FCGR2B,FCGR3A/FCGR3B,FURIN,HLA-A,HMOX1,HSPA5,ITGB2,LYZ,M6PR,NFE2L2,NFIL3,NME1,NR4A2,OGDH,PIEZO1,PNP,PRDM1,PSME2,PTPN1,SPP1,STAT1,THBD,TNFAIP3,TNFRSF1A,TNFRSF1B,TOB1	43
Cell Death and Survival	Cell death of liver	4.75e-15		-0.105	ABL2,ACSL4,AKT1,APP,ATF3,BAK1,C3,CAT,CD14,CDKN1A,CEBPB,CTNNB1,CTSB,CXCL3,DUSP1,FOS,GADD45B,HMOX1,IL1RN,ITGB2,LDLR,MANF,MAPK3,Mt1,Mt2,NAMPT,NCOA4,NFE2L2,NFKBIA,NR1H3,OSM,PTPN1,RXRA,SERPINE1,SLC25A5,SOD2,STAT1,TAF10,TKT,TLR2,TNFRSF1A,TNFRSF1B	42
Cell Death and Survival	Cell viability of blood cells	3.61e-13	Increased	3.712	AKT1,APP,BAK1,BCL2A1,C3,CD44,CD48,CD80,CD81,CD86,CEBPB,CSF2RB,CTNNB1,FCER1G,FCGR1A,FCGR3A/FCGR3B,GADD45B,HCK,HIF1A,ITGB2,MALT1,MAPK3,Morrbid,NFIL3,NFKBIA,NME1,PCNA,PIM1,PRDM1,RABGEF1,RAC1,RBPJ,SELPLG,SOD2,STAT1,TF,TGM2,TNFAIP3,TNFRSF1B,TNFSF13,UNC119	41
Cell Death and Survival	Cellular degradation	2.29e-12	Decreased	-2.693	AKT1,APP,AXL,BACH1,BAK1,BSG,C3,CIB2,CTSB,CTSD,CTSV,CXCL3,CYBB,ETS2,GPX1,GPX4,GRN,HEXB,HIF1A,IL1RN,IRS2,LDLR,LYZ,MANF,MERTK,NFIL3,NLRP3,NR4A2,NR4A3,OSM,PSAP,PTPN2,RAB1A,RAC1,SEMA4A,SERPINE1,SGK1,SLC6A6,SOD2,TGM2,TLR2,TNFRSF1B,UNC119,VPS35	44
Cell Death and Survival	Cell death of brain	1.47e-11		-1.474	AKT1,APP,ATF3,ATF4,ATP13A2,BAK1,CAPNS1,CAT,CDKN1A,CTSD,CXCL3,CYBB,CYCS,DAPK1,DUSP1,ETS2,FOS,GCLM,GDA,GRN,HIF1A,HSPA5,IL1RN,JUNB,MAP2K3,NFE2L2,NFIL3,NFKBIA,OSM,RASSF5,SDHA,SERPINE1,SGK1,STAT1,TF,TGM2,TLR2,TNFRSF1A,UBE2L3	39
Cell Death and Survival	Cell death of hematopoietic cell lines	4.58e-10		-0.223	AKT1,ATF4,BAK1,BCL2A1,CAT,CD14,CD44,CDKN1A,CEBPA,CEBPB,DAPK1,EIF2AK2,GADD45B,GPX4,HCLS1,HSPA5,MCTS1,NFIL3,NFKBIA,PIM1,PPP2CA,PRDM1,RAC1,RAN,SPP1,TLR2,TNFAIP3,TNFRSF1A,TNFRSF1B	29
Cell Death and Survival	Cell death of islets of Langerhans	1.43e-09		0.078	AKT1,APP,ATF3,C3,CD80,GDF15,GFPT1,IL1RN,IRS2,JUNB,LDLR,LEPR,MANF,NFKBIA,NLRP3,NR4A3,STAT1,TGFBI,TNFRSF1A,TXN	20
Cell Death and Survival	Cell death of pancreas	3.65e-09		0.269	AKT1,APP,ATF3,C3,CD80,CTSB,GDF15,GFPT1,IL1RN,IRS2,JUNB,LDLR,LEPR,MANF,NFKBIA,NLRP3,NR4A3,STAT1,TGFBI,TNFRSF1A,TXN	21
Cell Death and Survival	Apoptosis of hematopoietic cell lines	3.7e-09		0.312	AKT1,ATF4,BAK1,BCL2A1,CD44,CDKN1A,CEBPA,CEBPB,DAPK1,EIF2AK2,GADD45B,GPX4,HCLS1,MCTS1,NFKBIA,PIM1,PPP2CA,PRDM1,RAC1,RAN,SPP1,TLR2,TNFAIP3,TNFRSF1A,TNFRSF1B	25
Cell Death and Survival	Cell death of renal tubule	6.18e-09		-0.223	APRT,C3,C5AR1,CAT,CDKN1A,CFB,DAPK1,GPX4,HIF1A,HMOX1,Mt1,Mt2,NLRP3,SLC8A1,SPP1,TLR2	16
Cell Death and Survival	Removal of cells	7.78e-09	Increased	2.818	AXL,CD14,CD1D,CD44,CLEC6A,CXCL3,FABP5,FCER1G,FCGR2A,IL1RN,LDLR,LEPR,MARCO,MERTK,NLRP3,RXRA,TGM2,TLR2,TNFAIP3	19
Cell Death and Survival	Apoptosis of kidney	1.17e-08		0.951	ATF3,C3,C5AR1,CDKN1A,CEBPB,CFB,CTNNB1,CYBB,DAPK1,DUSP1,GFPT1,HIF1A,HMOX1,Mt1,Mt2,NFKBIA,NLRP3,SMPDL3B,SOD2,TLR2,TNFRSF1B	21
Cell Death and Survival	Apoptosis of vascular cells	1.62e-08		-1.873	AKT1,ALDOA,APP,ATF3,AXL,CAT,CDKN1A,CTNNB1,CYCS,GDF15,HMOX1,HSPA5,KLF4,MAPK1,MAPK3,MAPKAPK2,NFE2L2,NLRP3,NR4A3,PTPN2,SPP1,TNFRSF1A,XDH	23
Cell Death and Survival	Cell death of progenitor cells	1.83e-08		-1.715	AKT1,ATF3,BAK1,BCL2A1,CD44,CDKN1A,CTNNB1,CTSB,EIF2AK2,EIF4E,ETS2,FCGR2B,FNIP1,FOS,GADD45B,HIF1A,HSPA9,ID2,KLF4,MDM2,Mt1,Mt2,NFE2L2,NFKBIA,OSM,PNP,SPP1,TGM2,TNFRSF1A,TNFRSF1B,VAV3	31
Cell Death and Survival	Apoptosis of lymphoid organ	2.37e-08		-1.082	AKT1,ATF3,AXL,BAK1,BCL2A1,C5AR1,CD44,CDKN1A,CTNNB1,ETS2,FOS,HIF1A,MERTK,Mt1,Mt2,NFE2L2,NFKBIA,PNP,SPP1,TLR2,TNFRSF1A,TNFRSF1B	22
Cell Death and Survival	Killing of cells	2.42e-08		-0.812	AKT1,APP,AXL,BAK1,CD1D,CD48,CDKN1A,CTNNB1,CTSD,CTSS,CTSV,CYBB,HIF1A,HLA-A,HNRNPK,HSPA5,IL1A,LAMP1,LYZ,MDM2,NFE2L2,NFKBIA,PSMB2,RAB7A,SDHA,STAT1,TLR2,TNFRSF1A	28
Cell Death and Survival	Apoptosis of islets of Langerhans	2.87e-08		-0.325	APP,ATF3,C3,CD80,GDF15,GFPT1,IL1RN,IRS2,JUNB,LDLR,LEPR,MANF,NFKBIA,NR4A3,STAT1,TGFBI,TXN	17
Cell Death and Survival	Apoptosis of progenitor cells	4.77e-08		-1.897	AKT1,ATF3,BAK1,BCL2A1,CD44,CDKN1A,CTNNB1,EIF2AK2,EIF4E,ETS2,FCGR2B,FNIP1,FOS,GADD45B,HIF1A,HSPA9,ID2,MDM2,Mt1,Mt2,NFE2L2,NFKBIA,OSM,PNP,SPP1,TNFRSF1A,TNFRSF1B,VAV3	28
Cell Death and Survival	Cell death of lymphoid organ	6.29e-08		-1.001	AKT1,ATF3,AXL,BAK1,BCL2A1,C5AR1,CD44,CDKN1A,CTNNB1,ETS2,FOS,HIF1A,MERTK,Mt1,Mt2,NFE2L2,NFKBIA,PNP,SPP1,TGM2,TLR2,TNFRSF1A,TNFRSF1B	23
Cell Death and Survival	Ferroptosis	6.88e-08		-1.464	ACSL4,AIFM2,ATF4,BACH1,CDKN1A,CTSB,FTH1,FTL,GPD2,GPX4,MDM2,NCOA4,SLC7A11,SOD2,TRIM25	15
Cell Death and Survival	Quantity of apoptotic cells	7.79e-08		-0.829	APP,CAPNS1,CDKN1A,CEBPA,CTNNB1,CTSA,FCER1G,GRN,HEXB,MERTK,NFE2L2,NLRP3,OLR1,SERPINE1,SLC9A4,SOD2,TNFRSF1A,TNFRSF1B	18
Cell Death and Survival,Cell Morphology,Nervous System Development and Function,Neurological Disease,Organismal Injury and Abnormalities	Loss of neurons	6.76e-08	Decreased	-2.111	ANXA5,APP,CAT,CEBPB,CTSB,CTSD,CYBB,GDF15,GNPTAB,GRN,ID2,IL1RN,LEPR,LGMN,MAPK1,MAPK3,NLRP3,NR1H3,NR4A2,PHYH,PSAP,PTPN1,SOD2,TREM2,VPS35	25
Cell Death and Survival,Cellular Compromise	Toxicity of cells	8.6e-19	Increased	3.084	AP1G1,APP,B2M,CD1D,CD44,CD48,CD81,CEBPB,CTSB,CYBB,FCER1G,FCGR1A,FCGR2A,FCGR3A/FCGR3B,FOS,GCLM,HAVCR2,HCK,HLA-A,HLA-E,IL1A,IL1RN,ITGB2,LAMP1,LDHA,LDLR,LGMN,MAPK1,MDM2,Mt1,Mt2,NAMPT,NLRP3,PNP,RAC1,RBPJ,SGK1,STAT1,STX7,TLR2,TNFAIP3,TNFRSF1A,TXN,VAV3	44
Cell Death and Survival,Cellular Compromise	Cytotoxicity of cells	7.96e-17	Increased	2.76	AP1G1,APP,B2M,CD1D,CD44,CD48,CD81,CEBPB,CYBB,FCER1G,FCGR1A,FCGR2A,FCGR3A/FCGR3B,FOS,HAVCR2,HCK,HLA-A,HLA-E,IL1A,ITGB2,LAMP1,LDHA,LDLR,LGMN,MAPK1,MDM2,Mt1,Mt2,NAMPT,NLRP3,PNP,RAC1,RBPJ,SGK1,STAT1,STX7,TLR2,TNFAIP3,TNFRSF1A,TXN,VAV3	41
Cell Death and Survival,Cellular Compromise	Cytotoxicity of leukocytes	2.37e-11	Increased	3.679	APP,B2M,CD1D,CD44,CD48,CD81,CEBPB,CYBB,FCGR1A,FCGR2A,FCGR3A/FCGR3B,HAVCR2,HCK,HLA-A,HLA-E,IL1A,ITGB2,LAMP1,LDHA,LDLR,LGMN,MDM2,PNP,RAC1,RBPJ,STAT1,STX7,TLR2,TXN	29
Cell Death and Survival,Cellular Compromise	Cytotoxicity of lymphocytes	8.49e-10	Increased	3.299	APP,B2M,CD1D,CD44,CD48,CD81,CEBPB,FCGR1A,FCGR2A,FCGR3A/FCGR3B,HAVCR2,HLA-A,HLA-E,IL1A,ITGB2,LAMP1,LDHA,LDLR,LGMN,MDM2,PNP,RAC1,RBPJ,STAT1,STX7,TLR2	26
Cell Death and Survival,Cellular Compromise,Neurological Disease,Organismal Injury and Abnormalities,Tissue Morphology	Degeneration of neurons	5.79e-11	Decreased	-3.116	AKT1,APP,AXL,BACH1,BSG,C3,CIB2,CTSB,CTSD,CTSV,CXCL3,CYBB,ETS2,GPX1,GPX4,GRN,HEXB,HIF1A,IL1RN,IRS2,LDLR,MANF,MERTK,NFIL3,NLRP3,NR4A2,NR4A3,OSM,PSAP,RAB1A,SEMA4A,SERPINE1,SGK1,SLC6A6,SOD2,TGM2,TLR2,TNFRSF1B,UNC119,VPS35	40
Cell Death and Survival,Cellular Function and Maintenance	Clearance of cells	7.47e-08	Increased	2.818	AXL,CD14,CD1D,CD44,CLEC6A,FABP5,FCER1G,FCGR2A,IL1RN,LEPR,MARCO,MERTK,NLRP3,RXRA,TGM2,TLR2,TNFAIP3	17
Cell Death and Survival,Connective Tissue Disorders,Hematological Disease,Organismal Injury and Abnormalities	Hemolysis	6.54e-08		1.45	ALDOA,BHLHE40,C3,CAT,CFB,EIF2AK2,FCER1G,FCGR1A,FCGR2A,FCGR2B,FCGR3A/FCGR3B,HMOX1,HSPA5,NFE2L2,NR4A2,PIEZO1,PRDM1,THBD,TNFAIP3,TOB1	20
Cell Death and Survival,Embryonic Development,Organismal Injury and Abnormalities	Cell death of embryonic cell lines	8.78e-14		0.685	ABL2,ADIPOR1,AIFM2,AKT1,ALDH3B1,APP,ATF3,ATF4,ATP13A2,BAK1,BCL2A1,CAPNS1,CD44,CDKN1A,CEBPB,CTNNB1,CTSB,CTSV,CYCS,DUSP1,EIF2AK2,GADD45B,GPX4,HIF1A,HSPA5,IFI16,LDHA,MAPKAPK2,MDM2,NAMPT,NDEL1,NFE2L2,NLRP3,NR1H3,NR4A2,NR4A3,PDCD6IP,PDIA3,PLK3,PTPN1,RAC1,RASSF5,REPS2,SDHD,SOD2,SPP1,STAT1,TLR2,TNFRSF1A,TNFRSF1B	50
Cell Death and Survival,Embryonic Development,Organismal Injury and Abnormalities	Apoptosis of embryonic cell lines	3.01e-09		0.939	ABL2,AKT1,APP,ATF3,ATF4,BAK1,BCL2A1,CAPNS1,CD44,CDKN1A,CEBPB,CTNNB1,CYCS,DUSP1,EIF2AK2,HIF1A,HSPA5,IFI16,LDHA,MDM2,NFE2L2,NR1H3,NR4A3,PDIA3,PLK3,PTPN1,RAC1,RASSF5,REPS2,SDHD,SPP1,STAT1,TLR2,TNFRSF1A	34
Cell Death and Survival,Endocrine System Disorders,Gastrointestinal Disease,Organismal Injury and Abnormalities	Cell death of islet cells	1.8e-08		0.38	AKT1,APP,ATF3,CD80,GFPT1,IL1RN,IRS2,JUNB,LDLR,LEPR,MANF,NFKBIA,NLRP3,NR4A3,STAT1,TGFBI,TNFRSF1A,TXN	18
Cell Death and Survival,Endocrine System Disorders,Gastrointestinal Disease,Organismal Injury and Abnormalities	Necrosis of pancreas	4.15e-08		0.585	AKT1,APP,ATF3,CD80,CTSB,GFPT1,IL1RN,IRS2,JUNB,LDLR,LEPR,MANF,NFKBIA,NLRP3,NR4A3,STAT1,TGFBI,TNFRSF1A,TXN	19
Cell Death and Survival,Gastrointestinal Disease,Hepatic System Disease,Organismal Injury and Abnormalities	Necrosis of liver	2.1e-13		0.167	ABL2,ACSL4,AKT1,ATF3,BAK1,C3,CAT,CD14,CDKN1A,CEBPB,CTNNB1,CTSB,CXCL3,DUSP1,FOS,GADD45B,HMOX1,IL1RN,ITGB2,LDLR,MANF,MAPK3,Mt1,Mt2,NAMPT,NCOA4,NFE2L2,NFKBIA,NR1H3,OSM,PTPN1,RXRA,SERPINE1,SLC25A5,SOD2,STAT1,TLR2,TNFRSF1A,TNFRSF1B	39
Cell Death and Survival,Gastrointestinal Disease,Hepatic System Disease,Organismal Injury and Abnormalities	Cell death of liver cells	2.33e-09		1.301	ACSL4,AKT1,ATF3,BAK1,CAT,CDKN1A,CEBPB,CTNNB1,CTSB,CXCL3,DUSP1,FOS,GADD45B,HMOX1,IL1RN,ITGB2,LDLR,MAPK3,NCOA4,NFE2L2,NFKBIA,NR1H3,OSM,PTPN1,SLC25A5,SOD2,STAT1,TNFRSF1A,TNFRSF1B	29
Cell Death and Survival,Gastrointestinal Disease,Hepatic System Disease,Organismal Injury and Abnormalities	Cell death of hepatocytes	5.8e-08		1.468	ACSL4,ATF3,BAK1,CAT,CDKN1A,CTNNB1,CTSB,CXCL3,FOS,GADD45B,HMOX1,IL1RN,LDLR,NFE2L2,NFKBIA,NR1H3,OSM,PTPN1,SLC25A5,SOD2,STAT1,TNFRSF1A,TNFRSF1B	23
Cell Death and Survival,Hair and Skin Development and Function	Cell viability of epithelial cell lines	7.72e-08	Increased	2.242	AIFM2,AKT1,APP,ARCN1,BAK1,CAT,CEBPB,COPA,CTNNB1,DEGS1,DUSP1,HNRNPK,MAGT1,MGAT1,NFE2L2,NFIL3,NFKBIA,PCNA,RAC1,SIN3B,SNW1,TNFAIP3,TNFRSF1A,VDR	24
Cell Death and Survival,Neurological Disease,Organismal Injury and Abnormalities	Cell death of brain cells	2.62e-11		-0.999	AKT1,APP,ATF3,ATF4,ATP13A2,BAK1,CAPNS1,CAT,CDKN1A,CTSD,CXCL3,CYBB,CYCS,DAPK1,DUSP1,ETS2,FOS,GCLM,GDA,GRN,HIF1A,HSPA5,IL1RN,JUNB,MAP2K3,NFE2L2,NFIL3,NFKBIA,OSM,RASSF5,SERPINE1,SGK1,TF,TGM2,TLR2,TNFRSF1A,UBE2L3	37
Cell Death and Survival,Neurological Disease,Organismal Injury and Abnormalities	Cell death of cerebral cortex cells	4.67e-11		-1.079	APP,ATF3,ATF4,ATP13A2,BAK1,CAPNS1,CAT,CDKN1A,CTSD,CXCL3,CYBB,CYCS,DAPK1,DUSP1,ETS2,GCLM,GDA,GRN,HIF1A,HSPA5,IL1RN,JUNB,MAP2K3,NFE2L2,NFIL3,NFKBIA,OSM,SERPINE1,TF,TGM2,TLR2,TNFRSF1A,UBE2L3	33
Cell Death and Survival,Neurological Disease,Organismal Injury and Abnormalities	Cell death of cortical neurons	3.01e-08		0.09	APP,ATF4,BAK1,CAPNS1,CAT,CDKN1A,CTSD,DUSP1,ETS2,GCLM,GRN,HIF1A,HSPA5,IL1RN,MAP2K3,NFE2L2,NFIL3,NFKBIA,OSM,SERPINE1,TGM2,TLR2,TNFRSF1A,UBE2L3	24
Cell Death and Survival,Organismal Injury and Abnormalities	Necrosis	1.67e-34	Decreased	-3.668	ABL2,ACLY,ACO2,ACSL4,ADAM10,ADARB1,ADIPOR1,ADRB2,AIFM2,AKT1,ALDH3B1,ALDOA,ANXA5,APP,APRT,ARCN1,ARPC2,ATF3,ATF4,ATP13A2,ATP2B1,ATP6AP2,ATP6V1B2,ATP7A,AURKAIP1,AXL,B2M,B4GALT1,B4GALT5,BACH1,BAK1,BCL2A1,BCL2L13,BHLHE40,BRD2,BSG,BUB1B,C3,C5AR1,CALR,CAMK1,CAPNS1,CAT,CCDC86,CCT2,CD14,CD1D,CD44,CD48,CD80,CD81,CD86,CDKN1A,CEBPA,CEBPB,CERS6,CFB,CLPTM1L,COPA,COX5A,CPEB2,CPEB4,CREG1,CSF2RB,CSTB,CTNNB1,CTSA,…	275
Cell Death and Survival,Organismal Injury and Abnormalities	Cell death of immune cells	3.12e-33		0.118	AKT1,APP,ATF3,ATF4,AXL,BAK1,BCL2A1,C3,CAT,CCDC86,CD14,CD1D,CD44,CD48,CD80,CD81,CD86,CDKN1A,CEBPA,CEBPB,CSF2RB,CTNNB1,CTSB,CTSD,CYBB,DAPK1,DDB1,DRAM1,EIF2AK2,EIF4E,ETS2,FCER1G,FCGR1A,FCGR2B,FCGR3A/FCGR3B,FNIP1,FOS,FTH1,GADD45B,GPX4,GRN,HAVCR2,HCAR2,HCK,HCLS1,HIF1A,HMOX1,HSPA5,ID2,IL1A,IL1RN,IRS2,ITGB2,KLF4,LAPTM5,LDLR,LEPR,LIPA,LYZ,MALT1,MAP2K3,MAPK3,MCTS1,MDM2,MERTK,Morrbid,Mt1,Mt2,NAMPT,NFE2L2,N…	106
Cell Death and Survival,Organismal Injury and Abnormalities	Cell death of blood cells	5.95e-32		0.014	AKT1,APP,ATF3,ATF4,AXL,BAK1,BCL2A1,C3,CAT,CCDC86,CD14,CD1D,CD44,CD48,CD80,CD81,CD86,CDKN1A,CEBPA,CEBPB,CSF2RB,CTNNB1,CTSB,CTSD,CYBB,DAPK1,DDB1,DRAM1,EIF2AK2,EIF4E,ETS2,FCER1G,FCGR1A,FCGR2B,FCGR3A/FCGR3B,FNIP1,FOS,FTH1,GADD45B,GPX4,GRN,HAVCR2,HCAR2,HCK,HCLS1,HIF1A,HMOX1,HSPA5,HSPA9,ID2,IL1A,IL1RN,IRS2,ITGB2,KLF4,LAPTM5,LDLR,LEPR,LIPA,LYZ,MALT1,MAP2K3,MAPK3,MCTS1,MDM2,MERTK,Morrbid,Mt1,Mt2,NAMPT,NF…	108
Cell Death and Survival,Organismal Injury and Abnormalities	Cell death of tumor cell lines	6.96e-27	Decreased	-2.986	ABL2,ACO2,ACSL4,ADAM10,ADIPOR1,AIFM2,AKT1,ANXA5,APP,ATF3,ATF4,ATP13A2,ATP2B1,AURKAIP1,AXL,B2M,B4GALT1,BACH1,BAK1,BCL2A1,BCL2L13,BHLHE40,BSG,BUB1B,C3,C5AR1,CALR,CAMK1,CAPNS1,CAT,CCT2,CD14,CD44,CD48,CDKN1A,CEBPA,CEBPB,CERS6,CLPTM1L,COPA,COX5A,CPEB2,CSF2RB,CSTB,CTNNB1,CTSB,CTSD,CYCS,DAB2,DAPK1,DESI2,DRAM1,DUSP1,EEA1,EGR2,EIF1AX,EIF2AK2,EIF4E,ENO1,ETS2,FCER1G,FCGR2B,FOS,FOSB,FTH1,G3BP1,GAB1,GADD45B,G…	191
Cell Death and Survival,Organismal Injury and Abnormalities	Cell death of connective tissue cells	1.04e-24		0.466	ABL2,ADIPOR1,AIFM2,AKT1,APP,ATF3,ATF4,ATP6AP2,BAK1,BCL2A1,BCL2L13,CAPNS1,CAT,CD1D,CD44,CDKN1A,CEBPA,CEBPB,CTNNB1,CTSB,CTSD,CTSV,CYCS,DAPK1,DUSP1,EGR2,EIF2AK2,EIF4E,ENO1,FCGR1A,FOSL2,FTH1,GAB1,GADD45B,GNB2,GPX1,GPX4,HIF1A,HMOX1,HSPA5,ID2,IDH1,IFI16,IL1A,M6PR,MAP2K3,MAPK1,MAPK3,MAPKAPK2,MDM2,Mt1,Mt2,NFE2L2,NFKBIA,NLRP3,NR1H3,NR4A2,OLR1,PDIA3,PIM1,PLK3,PRKAR1A,PTPN1,RAC1,RASSF5,REPS2,RHOC,RHOG,RUNX2…	86
Cell Death and Survival,Organismal Injury and Abnormalities	Apoptosis of tumor cell lines	1.85e-23	Decreased	-2.398	ABL2,ACO2,ACSL4,ADAM10,ADIPOR1,AIFM2,AKT1,ANXA5,APP,ATF3,ATF4,AURKAIP1,B2M,B4GALT1,BACH1,BAK1,BCL2A1,BCL2L13,BHLHE40,BSG,C3,C5AR1,CALR,CAMK1,CAPNS1,CAT,CCT2,CD14,CD44,CD48,CDKN1A,CEBPA,CEBPB,CERS6,CLPTM1L,COPA,COX5A,CPEB2,CSF2RB,CSTB,CTNNB1,CTSB,CTSD,CYCS,DAB2,DAPK1,DESI2,DRAM1,DUSP1,EEA1,EGR2,EIF2AK2,EIF4E,ENO1,ETS2,FCGR2B,FOS,FOSB,FTH1,G3BP1,GAB1,GADD45B,GDF15,GPX1,GRN,HCAR2,HCK,HCLS1,HIF1A,HMO…	161
Cell Death and Survival,Organismal Injury and Abnormalities	Apoptosis of leukocytes	2.1e-22		-0.849	AKT1,APP,ATF3,AXL,BAK1,BCL2A1,CAT,CCDC86,CD14,CD1D,CD44,CD80,CDKN1A,CEBPB,CTNNB1,CYBB,DDB1,EIF2AK2,EIF4E,ETS2,FCER1G,FCGR2B,FCGR3A/FCGR3B,FNIP1,FOS,GADD45B,GRN,HAVCR2,HCAR2,HIF1A,IL1A,IL1RN,IRS2,ITGB2,KLF4,LAPTM5,LDLR,LEPR,LIPA,MALT1,MAP2K3,MDM2,MERTK,Morrbid,Mt1,Mt2,NAMPT,NFE2L2,NFKBIA,NLRP3,NR1H3,NR4A3,PDIA3,PIM1,PNP,RAC1,SLC6A6,SOD2,SPP1,ST3GAL1,STAT1,TLR2,TNFAIP3,TNFRSF1A,TNFRSF1B,TNFRSF21,TN…	71
Cell Death and Survival,Organismal Injury and Abnormalities	Apoptosis of blood cells	1.24e-21		-0.827	AKT1,APP,ATF3,AXL,BAK1,BCL2A1,CAT,CCDC86,CD14,CD1D,CD44,CD80,CDKN1A,CEBPB,CTNNB1,CTSD,CYBB,DDB1,EIF2AK2,EIF4E,ETS2,FCER1G,FCGR2B,FCGR3A/FCGR3B,FNIP1,FOS,GADD45B,GRN,HAVCR2,HCAR2,HIF1A,HSPA9,IL1A,IL1RN,IRS2,ITGB2,KLF4,LAPTM5,LDLR,LEPR,LIPA,MALT1,MAP2K3,MDM2,MERTK,Morrbid,Mt1,Mt2,NAMPT,NFE2L2,NFKBIA,NLRP3,NR1H3,NR4A3,OSM,PDIA3,PIM1,PNP,RAC1,SLC6A6,SOD2,SPP1,ST3GAL1,STAT1,TLR2,TNFAIP3,TNFRSF1A,TNFRS…	74
Cell Death and Survival,Organismal Injury and Abnormalities	Necrosis of epithelial tissue	1.35e-20		-1.372	ABL2,ACSL4,AKT1,ALDH3B1,APP,ATF3,ATP13A2,AURKAIP1,AXL,BAK1,BCL2A1,CALR,CAT,CD1D,CD44,CDKN1A,CEBPA,CEBPB,CTNNB1,CTSB,CTSS,CXCL3,CYCS,DAB2,DAPK1,EIF2AK2,EIF4E,FOS,GADD45B,GDF15,GPX1,GPX4,GRN,HMOX1,HSPA5,ID2,IL1RN,KLF4,LDHA,LDLR,LIPA,MAP2K3,MAPK1,MAPK3,MAPKAPK2,MAPKAPK3,MDM2,MERTK,MRPS14,NAMPT,NDEL1,NFE2L2,NFKBIA,NLRP3,NR1H3,NR4A3,NRG4,OLR1,OSM,PDCD6IP,PIM1,PLK3,PPP2CA,PTPN1,PTPN2,RAC1,RASSF5,RBPJ,R…	88
Cell Death and Survival,Organismal Injury and Abnormalities	Cell death of fibroblast cell lines	2.97e-20		1.404	ABL2,ADIPOR1,AIFM2,AKT1,APP,ATF3,ATF4,ATP6AP2,BAK1,BCL2A1,BCL2L13,CAPNS1,CDKN1A,CEBPB,CTNNB1,CTSB,CTSD,CTSV,DAPK1,DUSP1,EGR2,EIF2AK2,ENO1,FTH1,GADD45B,GNB2,GPX4,HIF1A,HMOX1,HSPA5,ID2,IFI16,MAPK1,MAPK3,MAPKAPK2,MDM2,Mt1,NFE2L2,NFKBIA,NR1H3,NR4A2,PDIA3,PIM1,PLK3,PRKAR1A,PTPN1,RAC1,RASSF5,REPS2,RHOC,RHOG,SERPINE1,SF3B6,SOD2,SPP1,STAT1,TGM2,TNFAIP3,TNFRSF1A,TNFRSF1B,TRPS1,TXN,VCP	63
Cell Death and Survival,Organismal Injury and Abnormalities	Cell death of myeloid cells	1.16e-19		0.487	AKT1,APP,ATF3,BAK1,BCL2A1,CAT,CD14,CD44,CDKN1A,CEBPB,CTSB,CYBB,EIF2AK2,FCER1G,FCGR2B,FOS,GPX4,HAVCR2,HCAR2,HIF1A,HMOX1,IL1RN,ITGB2,LDLR,LEPR,LIPA,LYZ,MAP2K3,MDM2,Morrbid,NAMPT,NFE2L2,NFKBIA,NLRP3,NR1H3,OSM,PIM1,RAN,SLC7A11,SOD2,STAT1,TLR2,TNFAIP3,TNFRSF1A,TNFRSF1B,TREM1,TREM2,ZFP36	48
Cell Death and Survival,Organismal Injury and Abnormalities	Cell death of lymphatic system cells	1.44e-19	Decreased	-2.648	AKT1,ATF3,AXL,BAK1,BCL2A1,C5AR1,CCDC86,CD1D,CD44,CD80,CDKN1A,CTNNB1,CTSB,CTSD,DDB1,DRAM1,EIF2AK2,EIF4E,ETS2,FCGR2B,FCGR3A/FCGR3B,FNIP1,FOS,FTH1,FTL,GADD45B,GPX4,HIF1A,HSPA5,ID2,IL1A,IRS2,ITGB2,LAPTM5,LIPA,MALT1,MAP2K3,MDM2,MERTK,Mt1,Mt2,NFE2L2,NFKBIA,NR4A3,PDIA3,PIM1,PNP,PRDM1,RAC1,SLC6A6,SPP1,ST3GAL1,STAT1,TGM2,TLR2,TNFAIP3,TNFRSF1A,TNFRSF1B,TNFRSF21,TNFSF13,TXN,VAV3,VDR	63
Cell Death and Survival,Organismal Injury and Abnormalities	Cell death of mononuclear leukocytes	2.08e-19		-1.943	AKT1,APP,ATF3,BAK1,BCL2A1,CCDC86,CD1D,CD44,CD80,CDKN1A,CTNNB1,CTSB,CTSD,DDB1,DRAM1,EIF2AK2,EIF4E,ETS2,FCGR2B,FCGR3A/FCGR3B,FNIP1,FOS,FTH1,GADD45B,GPX4,HIF1A,ID2,IL1A,IRS2,ITGB2,KLF4,LAPTM5,LIPA,MALT1,MAP2K3,MDM2,MERTK,Morrbid,Mt1,Mt2,NFE2L2,NFKBIA,NR4A3,PDIA3,PNP,PRDM1,RAC1,SLC6A6,SPP1,ST3GAL1,STAT1,TGM2,TLR2,TNFAIP3,TNFRSF1A,TNFRSF1B,TNFRSF21,TNFSF13,TXN,VAV3,VDR	61
Cell Death and Survival,Organismal Injury and Abnormalities	Cell death of phagocytes	2.89e-19		0.502	AKT1,APP,ATF3,AXL,BAK1,BCL2A1,CAT,CD14,CD44,CDKN1A,CEBPB,CTSB,CYBB,EIF2AK2,FCER1G,FCGR2B,FOS,GPX4,HAVCR2,HCAR2,HIF1A,HMOX1,IL1RN,ITGB2,LDLR,LEPR,LYZ,MAP2K3,Morrbid,NAMPT,NFE2L2,NFKBIA,NLRP3,NR4A3,RAN,SLC7A11,SOD2,STAT1,TLR2,TNFAIP3,TNFRSF1A,TNFRSF1B,TREM1,TREM2,ZFP36	45
Cell Death and Survival,Organismal Injury and Abnormalities	Cell death of lymphoid cells	7.39e-19	Decreased	-2.21	AKT1,ATF3,BAK1,BCL2A1,CCDC86,CD1D,CD44,CD80,CDKN1A,CTNNB1,CTSB,CTSD,DDB1,DRAM1,EIF2AK2,EIF4E,ETS2,FCGR2B,FCGR3A/FCGR3B,FNIP1,FOS,FTH1,GADD45B,GPX4,HIF1A,HSPA5,ID2,IL1A,IRS2,ITGB2,LAPTM5,LIPA,MALT1,MAP2K3,MDM2,MERTK,Mt1,Mt2,NFE2L2,NFKBIA,NR4A3,PDIA3,PNP,PRDM1,RAC1,SLC6A6,SPP1,ST3GAL1,STAT1,TGM2,TLR2,TNFAIP3,TNFRSF1A,TNFRSF1B,TNFRSF21,TNFSF13,TXN,VAV3,VDR	59
Cell Death and Survival,Organismal Injury and Abnormalities	Cell death of lymphocytes	2.82e-18	Decreased	-2.092	AKT1,ATF3,BAK1,BCL2A1,CCDC86,CD1D,CD44,CD80,CDKN1A,CTNNB1,CTSB,CTSD,DDB1,DRAM1,EIF2AK2,EIF4E,ETS2,FCGR2B,FCGR3A/FCGR3B,FNIP1,FOS,FTH1,GADD45B,GPX4,HIF1A,ID2,IL1A,IRS2,ITGB2,LAPTM5,LIPA,MALT1,MAP2K3,MDM2,MERTK,Mt1,Mt2,NFE2L2,NFKBIA,NR4A3,PDIA3,PNP,PRDM1,RAC1,SLC6A6,SPP1,ST3GAL1,STAT1,TGM2,TLR2,TNFAIP3,TNFRSF1A,TNFRSF1B,TNFRSF21,TNFSF13,TXN,VAV3,VDR	58
Cell Death and Survival,Organismal Injury and Abnormalities	Cell death of epithelial cells	2.52e-17		-0.708	ACSL4,AKT1,ALDH3B1,APP,ATF3,ATP13A2,AURKAIP1,BAK1,BCL2A1,CALR,CAT,CD1D,CD44,CDKN1A,CEBPA,CEBPB,CTNNB1,CTSB,CTSS,CXCL3,CYCS,DAB2,DAPK1,EIF2AK2,EIF4E,FOS,GADD45B,GDF15,GPX4,GRN,HMOX1,HSPA5,ID2,IL1RN,LDHA,LDLR,MAPK1,MAPKAPK2,MAPKAPK3,MDM2,MERTK,MRPS14,NAMPT,NDEL1,NFE2L2,NFKBIA,NLRP3,NR1H3,NR4A3,NRG4,OSM,PDCD6IP,PIM1,PLK3,PPP2CA,PTPN1,PTPN2,RAC1,RASSF5,SDHD,SERPINE1,SGK1,SLC25A5,SLC8A1,SOD2,SPP1,STAT…	74
Cell Death and Survival,Organismal Injury and Abnormalities	Apoptosis of phagocytes	2.49e-16		1.124	AKT1,APP,ATF3,AXL,BAK1,BCL2A1,CAT,CD14,CD44,CDKN1A,CEBPB,CYBB,EIF2AK2,FCER1G,FOS,HAVCR2,HCAR2,HIF1A,IL1RN,ITGB2,LDLR,LEPR,MAP2K3,Morrbid,NAMPT,NFE2L2,NFKBIA,NLRP3,NR4A3,SOD2,STAT1,TLR2,TNFAIP3,TNFRSF1A,TNFRSF1B,TREM1,TREM2	37
Cell Death and Survival,Organismal Injury and Abnormalities	Cell death of cervical cancer cell lines	3.57e-16		-0.261	AIFM2,AKT1,ANXA5,APP,ATP2B1,BAK1,BCL2A1,BSG,BUB1B,CALR,CAT,CDKN1A,CEBPA,CTNNB1,CTSB,DAPK1,EEA1,EIF2AK2,EIF4E,FOS,FTH1,GAB1,GADD45B,GPD2,HIF1A,HNRNPK,JUNB,MAPK1,MAPK3,MDM2,MTCH1,MTMR6,NCOA4,NFKBIA,NLRP3,NME1,NR4A2,NR4A3,PDCD6IP,PTPMT1,RAB32,RAC1,SGK1,SIN3B,SOD2,SPP1,STAT1,TNFRSF1A,TNFRSF1B,TNFRSF21,TXN,TXNRD1,VCP,WWTR1,YWHAH,ZBTB7A,ZFP36	57
Cell Death and Survival,Organismal Injury and Abnormalities	Apoptosis of lymphatic system cells	8.11e-16	Decreased	-2.283	AKT1,ATF3,AXL,BAK1,BCL2A1,C5AR1,CCDC86,CD1D,CD44,CD80,CDKN1A,CTNNB1,DDB1,EIF2AK2,EIF4E,ETS2,FCGR2B,FCGR3A/FCGR3B,FNIP1,FOS,GADD45B,HIF1A,HSPA5,IL1A,IRS2,ITGB2,LAPTM5,LIPA,MALT1,MAP2K3,MDM2,MERTK,Mt1,Mt2,NFE2L2,NFKBIA,NR4A3,PDIA3,PIM1,PNP,RAC1,SLC6A6,SPP1,ST3GAL1,STAT1,TLR2,TNFRSF1A,TNFRSF1B,TNFRSF21,TNFSF13,TXN,VAV3,VDR	53
Cell Death and Survival,Organismal Injury and Abnormalities	Apoptosis of myeloid cells	1.27e-15		0.854	AKT1,APP,ATF3,BAK1,BCL2A1,CAT,CD14,CD44,CDKN1A,CEBPB,CYBB,EIF2AK2,FCER1G,FOS,HAVCR2,HCAR2,HIF1A,IL1RN,ITGB2,LDLR,LEPR,LIPA,MAP2K3,MDM2,Morrbid,NAMPT,NFE2L2,NFKBIA,NR1H3,OSM,PIM1,SOD2,STAT1,TLR2,TNFRSF1A,TNFRSF1B,TREM1,TREM2	38
Cell Death and Survival,Organismal Injury and Abnormalities	Apoptosis of lymphoid cells	1.73e-15		-1.924	AKT1,ATF3,BAK1,BCL2A1,CCDC86,CD1D,CD44,CD80,CDKN1A,CTNNB1,DDB1,EIF2AK2,EIF4E,ETS2,FCGR2B,FCGR3A/FCGR3B,FNIP1,FOS,GADD45B,HIF1A,HSPA5,IL1A,IRS2,ITGB2,LAPTM5,LIPA,MALT1,MAP2K3,MDM2,MERTK,Mt1,Mt2,NFE2L2,NFKBIA,NR4A3,PDIA3,PNP,RAC1,SLC6A6,SPP1,ST3GAL1,STAT1,TLR2,TNFRSF1A,TNFRSF1B,TNFRSF21,TNFSF13,TXN,VAV3,VDR	50
Cell Death and Survival,Organismal Injury and Abnormalities	Neuronal cell death	1.97e-15		-1.878	ADARB1,AKT1,APP,ARPC2,ATF3,ATF4,ATP13A2,ATP6V1B2,ATP7A,AXL,BAK1,BCL2A1,BUB1B,C5AR1,CAPNS1,CAT,CD80,CDKN1A,CEBPB,CPEB4,CTNNB1,CTSB,CTSD,CTSV,CXCL3,CYBB,CYCS,DAPK1,DUSP1,ETS2,FOS,GCLM,GDA,GDF15,GPX1,GPX4,GRN,HIF1A,HLA-A,HMOX1,HSPA5,ID2,IDH1,IL1RN,JUNB,LDHA,LGMN,MANF,MAP2K3,MAPK1,MERTK,Mt1,Mt2,NDEL1,NFE2L2,NFIL3,NFKBIA,NLRP3,NR4A2,NR4A3,NSF,OPTN,OSM,PDCD6IP,PDIA3,PPT2,RAB7A,RAC1,RASSF5,SDHA,SEMA4A,S…	84
Cell Death and Survival,Organismal Injury and Abnormalities	Apoptosis of mononuclear leukocytes	2.1e-15		-1.52	AKT1,APP,ATF3,BAK1,BCL2A1,CCDC86,CD1D,CD44,CD80,CDKN1A,CTNNB1,DDB1,EIF2AK2,EIF4E,ETS2,FCGR2B,FCGR3A/FCGR3B,FNIP1,FOS,GADD45B,HIF1A,IL1A,IRS2,ITGB2,KLF4,LAPTM5,LIPA,MALT1,MAP2K3,MDM2,MERTK,Morrbid,Mt1,Mt2,NFE2L2,NFKBIA,NR4A3,PDIA3,PNP,RAC1,SLC6A6,SPP1,ST3GAL1,STAT1,TLR2,TNFRSF1A,TNFRSF1B,TNFRSF21,TNFSF13,VAV3,VDR	51
Cell Death and Survival,Organismal Injury and Abnormalities	Cell death of macrophages	6.59e-15		0.438	AKT1,APP,CD14,CDKN1A,CEBPB,CTSB,CYBB,EIF2AK2,FOS,GPX4,HIF1A,HMOX1,LDLR,LYZ,MAP2K3,NAMPT,NFE2L2,NFKBIA,NLRP3,RAN,SLC7A11,SOD2,STAT1,TLR2,TNFAIP3,TNFRSF1A,TNFRSF1B,TREM1,TREM2,ZFP36	30
Cell Death and Survival,Organismal Injury and Abnormalities	Apoptosis of fibroblast cell lines	1.84e-14		1.544	ABL2,AKT1,APP,ATF3,ATF4,ATP6AP2,BAK1,BCL2A1,BCL2L13,CAPNS1,CDKN1A,CEBPB,CTNNB1,DAPK1,DUSP1,EIF2AK2,FTH1,GNB2,HIF1A,HSPA5,ID2,IFI16,MAPK3,MDM2,NFE2L2,NFKBIA,NR1H3,PDIA3,PIM1,PLK3,PRKAR1A,PTPN1,RAC1,RASSF5,REPS2,RHOC,RHOG,SERPINE1,SF3B6,SPP1,STAT1,TGM2,TNFAIP3,TNFRSF1A,TRPS1	45
Cell Death and Survival,Organismal Injury and Abnormalities	Apoptosis of lymphocytes	2.65e-14		-1.677	AKT1,ATF3,BAK1,BCL2A1,CCDC86,CD1D,CD44,CD80,CDKN1A,CTNNB1,DDB1,EIF2AK2,EIF4E,ETS2,FCGR2B,FCGR3A/FCGR3B,FNIP1,FOS,GADD45B,HIF1A,IL1A,IRS2,ITGB2,LAPTM5,LIPA,MALT1,MAP2K3,MDM2,MERTK,Mt1,Mt2,NFE2L2,NFKBIA,NR4A3,PDIA3,PNP,RAC1,SLC6A6,SPP1,ST3GAL1,STAT1,TLR2,TNFRSF1A,TNFRSF1B,TNFRSF21,TNFSF13,VAV3,VDR	48
Cell Death and Survival,Organismal Injury and Abnormalities	Cell death of endothelial cells	3.44e-14		-1.073	ABL2,AKT1,APP,ATF3,AXL,BCL2A1,CAT,CDKN1A,CYCS,GDF15,GPX1,HMOX1,HSPA5,KLF4,LIPA,MAP2K3,MAPK1,MAPK3,MAPKAPK2,NFE2L2,NFKBIA,NLRP3,NR4A3,OLR1,PTPN2,RAC1,RBPJ,RUNX2,SERPINE1,SPP1,THBD,TNFAIP3,TNFRSF1A,TNFRSF1B,TNFRSF21,TXN,XDH	37
Cell Death and Survival,Organismal Injury and Abnormalities	Cell death of antigen presenting cells	4.37e-14		0.529	AKT1,APP,AXL,BAK1,CD14,CDKN1A,CEBPB,CTSB,CYBB,EIF2AK2,FOS,GPX4,HIF1A,HMOX1,LDLR,LYZ,MAP2K3,NAMPT,NFE2L2,NFKBIA,NLRP3,NR4A3,RAN,SLC7A11,SOD2,STAT1,TLR2,TNFAIP3,TNFRSF1A,TNFRSF1B,TREM1,TREM2,ZFP36	33
Cell Death and Survival,Organismal Injury and Abnormalities	Cell death of T lymphocytes	6.13e-14		-1.636	AKT1,ATF3,BAK1,BCL2A1,CCDC86,CD1D,CD44,CDKN1A,CTNNB1,CTSD,DDB1,DRAM1,EIF4E,ETS2,FNIP1,FOS,FTH1,GADD45B,GPX4,HIF1A,ID2,IL1A,ITGB2,LIPA,MAP2K3,MDM2,MERTK,Mt1,Mt2,NFE2L2,NFKBIA,NR4A3,PDIA3,PNP,PRDM1,RAC1,SLC6A6,SPP1,ST3GAL1,STAT1,TGM2,TNFRSF1A,TNFRSF1B,TXN,VDR	45
Cell Death and Survival,Organismal Injury and Abnormalities	Cell death of breast cancer cell lines	1.03e-13		-0.888	ABL2,ACSL4,AKT1,B2M,BACH1,BAK1,BCL2L13,BHLHE40,CALR,CAT,CD44,CDKN1A,CEBPB,CPEB2,CSTB,CTNNB1,CYCS,DAB2,DRAM1,DUSP1,EIF2AK2,EIF4E,ETS2,FTH1,GPX4,HCAR2,HIF1A,HMOX1,HSPA5,IFI16,IRF2BP2,KLF4,LDHA,MAP2K3,MAPK1,MAPK3,MDM2,NAMPT,NFIL3,NFKBIA,NR4A3,PIM1,PTPN2,RAC1,RASSF5,RPS27L,SGK1,SOD2,STAT1,TNFRSF1A,VCP,VDR,WWTR1	53
Cell Death and Survival,Organismal Injury and Abnormalities	Apoptosis of connective tissue cells	1.56e-13		0.446	ABL2,AKT1,APP,ATF3,BAK1,CAPNS1,CD1D,CD44,CDKN1A,CEBPB,CTNNB1,CTSD,CYCS,DAPK1,DUSP1,EIF2AK2,EIF4E,FCGR1A,FOSL2,GAB1,HSPA5,IDH1,IL1A,MAP2K3,MAPK1,MDM2,Mt1,Mt2,NFE2L2,NFKBIA,NLRP3,OLR1,PTPN1,RAC1,RASSF5,RUNX2,SERPINE1,TGM2,TNFRSF1A,TNFRSF1B,TRPS1,VDR,XDH	43
Cell Death and Survival,Organismal Injury and Abnormalities	Cell viability of leukocytes	1.93e-13	Increased	3.426	AKT1,APP,BAK1,BCL2A1,C3,CD44,CD48,CD80,CD81,CD86,CEBPB,CSF2RB,CTNNB1,FCER1G,FCGR1A,FCGR3A/FCGR3B,HCK,HIF1A,ITGB2,MALT1,MAPK3,Morrbid,NFIL3,NFKBIA,NME1,PCNA,PIM1,PRDM1,RABGEF1,RAC1,RBPJ,SELPLG,SOD2,STAT1,TGM2,TNFAIP3,TNFRSF1B,TNFSF13,UNC119	39
Cell Death and Survival,Organismal Injury and Abnormalities	Cell death of fibroblasts	2.18e-13		-0.266	ABL2,AKT1,APP,ATF3,BAK1,CAPNS1,CAT,CD1D,CDKN1A,CTNNB1,CTSD,CYCS,DAPK1,DUSP1,EIF2AK2,EIF4E,GAB1,GPX1,GPX4,HMOX1,IDH1,IL1A,M6PR,MAP2K3,MDM2,Mt1,Mt2,NFE2L2,NFKBIA,OLR1,PTPN1,RAC1,RASSF5,SERPINE1,SLC7A11,SOD2,TGM2,TNFRSF1A,TNFRSF1B,TPP1	40
Cell Death and Survival,Organismal Injury and Abnormalities	Apoptosis of breast cancer cell lines	3.91e-13		-0.335	ABL2,ACSL4,AKT1,B2M,BACH1,BAK1,BCL2L13,BHLHE40,CALR,CAT,CD44,CDKN1A,CPEB2,CSTB,CTNNB1,CYCS,DAB2,DUSP1,EIF2AK2,ETS2,FTH1,HCAR2,HIF1A,HMOX1,HSPA5,IFI16,IRF2BP2,KLF4,LDHA,MAP2K3,MAPK1,MAPK3,MDM2,NFKBIA,NR4A3,PIM1,PTPN2,RAC1,RASSF5,RPS27L,SGK1,SOD2,STAT1,TNFRSF1A,VCP,VDR,WWTR1	47
Cell Death and Survival,Organismal Injury and Abnormalities	Apoptosis of endothelial cells	5.44e-13		-1.284	ABL2,AKT1,APP,ATF3,AXL,BCL2A1,CAT,CDKN1A,CYCS,GDF15,GPX1,HMOX1,HSPA5,KLF4,LIPA,MAPK1,MAPK3,MAPKAPK2,NFE2L2,NFKBIA,NLRP3,NR4A3,OLR1,PTPN2,RAC1,RBPJ,RUNX2,SERPINE1,SPP1,TNFAIP3,TNFRSF1A,TXN,XDH	33
Cell Death and Survival,Organismal Injury and Abnormalities	Cell death of leukemia cell lines	7.04e-12		-0.552	ADAM10,AKT1,B2M,B4GALT1,BAK1,BCL2A1,C5AR1,CALR,CAMK1,CAT,CD44,CDKN1A,CEBPA,CSF2RB,CTNNB1,CTSB,CTSD,CYCS,DRAM1,DUSP1,FTH1,GPX4,HAVCR2,HCK,HCLS1,HMOX1,IGF2BP2,KLF4,LEPR,LGALS3BP,MDM2,NFIL3,NFKBIA,NLRP3,PIM1,RAC1,RAN,RHOC,SARNP,SOD2,TLR2,TNFAIP3,TNFRSF1A,TNFRSF1B,TNFSF13,TXNRD1,WWTR1	47
Cell Death and Survival,Organismal Injury and Abnormalities	Cell death of epithelial cell lines	1.81e-11		-0.877	AKT1,ALDH3B1,APP,ATF3,ATP13A2,AURKAIP1,BAK1,BCL2A1,CAT,CD44,CDKN1A,CEBPB,CTNNB1,CYCS,DAB2,DAPK1,EIF2AK2,FOS,GPX4,HSPA5,LDHA,MAPK1,MERTK,MRPS14,NAMPT,NDEL1,NFE2L2,NFKBIA,NLRP3,NR4A3,PDCD6IP,PIM1,PLK3,PPP2CA,RAC1,RASSF5,SDHD,SERPINE1,SGK1,SPP1,TNFRSF1A,TNFRSF1B,WWTR1	43
Cell Death and Survival,Organismal Injury and Abnormalities	Cell death of central nervous system cells	2.44e-11		-0.736	AKT1,APP,ATF3,ATF4,ATP13A2,BAK1,CAPNS1,CAT,CDKN1A,CTSD,CXCL3,CYBB,CYCS,DAPK1,DUSP1,ETS2,FOS,GCLM,GDA,GRN,HIF1A,HSPA5,IL1RN,JUNB,MAP2K3,MAPK1,NFE2L2,NFIL3,NFKBIA,OSM,RASSF5,SERPINE1,SGK1,TF,TGM2,TLR2,TNFRSF1A,UBE2L3,XDH	39
Cell Death and Survival,Organismal Injury and Abnormalities	Apoptosis of epithelial cells	2.5e-11		-0.478	AKT1,APP,ATF3,BAK1,BCL2A1,CAT,CD1D,CDKN1A,CEBPA,CEBPB,CTNNB1,CTSB,CTSS,EIF4E,GADD45B,GDF15,GRN,HMOX1,ID2,LDLR,MAPK1,MAPKAPK2,MAPKAPK3,MDM2,NFE2L2,NFKBIA,NLRP3,NRG4,OSM,PTPN1,PTPN2,SERPINE1,SGK1,SLC8A1,SOD2,STAT1,TGM2,TLR2,TMF1,TNFAIP3,TNFRSF1A,TNFRSF1B	42
Cell Death and Survival,Organismal Injury and Abnormalities	Apoptosis of T lymphocytes	5.49e-11		-1.184	AKT1,ATF3,BAK1,BCL2A1,CCDC86,CD1D,CD44,CDKN1A,CTNNB1,DDB1,EIF4E,ETS2,FNIP1,FOS,GADD45B,HIF1A,IL1A,ITGB2,LIPA,MAP2K3,MDM2,MERTK,Mt1,Mt2,NFE2L2,NFKBIA,NR4A3,PDIA3,PNP,RAC1,SLC6A6,SPP1,ST3GAL1,STAT1,TNFRSF1A,TNFRSF1B,VDR	37
Cell Death and Survival,Organismal Injury and Abnormalities	Apoptosis of antigen presenting cells	7.25e-11		1.207	AKT1,APP,AXL,CD14,CDKN1A,CEBPB,CYBB,EIF2AK2,FOS,HIF1A,LDLR,MAP2K3,NAMPT,NFE2L2,NFKBIA,NLRP3,NR4A3,SOD2,STAT1,TLR2,TNFAIP3,TNFRSF1A,TNFRSF1B,TREM1,TREM2	25
Cell Death and Survival,Organismal Injury and Abnormalities	Cell death of carcinoma cell lines	9.11e-11	Decreased	-2.743	ACO2,ACSL4,AKT1,APP,ATF4,AURKAIP1,AXL,BACH1,BAK1,BSG,CALR,CD44,CDKN1A,CEBPA,CERS6,CLPTM1L,CTNNB1,CTSB,DESI2,DUSP1,ETS2,FOS,GAB1,GPX1,GRN,HIF1A,HMOX1,HSPA5,HSPA9,IFI16,LPIN1,MAPK1,MDM2,NFKBIA,NR4A2,PIM1,PIM3,PPP2CA,PRKAR1A,PTPN1,PTPN2,RAC1,REPS2,RUNX2,SERPINE1,SLC3A2,SLC7A11,SNRPB,SPP1,STAT1,TGM2,TIPARP,TNFAIP3,TNFRSF1A,TTC39C,TXNRD1,YTHDF1,ZBTB7A	58
Cell Death and Survival,Organismal Injury and Abnormalities	Apoptosis of cervical cancer cell lines	9.74e-11		-0.185	AIFM2,AKT1,ANXA5,BAK1,BCL2A1,BSG,CAT,CDKN1A,CEBPA,CTNNB1,CTSB,DAPK1,EEA1,EIF2AK2,FOS,GAB1,GADD45B,HIF1A,HNRNPK,MAPK1,MAPK3,MDM2,MTCH1,MTMR6,NFKBIA,NME1,NR4A2,PDCD6IP,RAB32,RAC1,SGK1,SIN3B,SOD2,STAT1,TNFRSF1A,TNFRSF1B,TNFRSF21,TXN,WWTR1,ZBTB7A,ZFP36	41
Cell Death and Survival,Organismal Injury and Abnormalities	Apoptosis of neurons	1.18e-10	Decreased	-3.297	ADARB1,AKT1,APP,ATF3,ATF4,ATP13A2,ATP7A,AXL,BAK1,C5AR1,CAT,CDKN1A,CEBPB,CPEB4,CTNNB1,CTSB,CTSV,CYCS,DAPK1,DUSP1,FOS,GCLM,GPX1,GRN,HIF1A,HMOX1,HSPA5,ID2,LGMN,MAP2K3,MAPK1,Mt1,Mt2,NDEL1,NFE2L2,NFKBIA,NR4A2,NR4A3,OPTN,OSM,PDCD6IP,PPT2,RAC1,SEMA4A,SGK1,SOD2,STAT1,TLR2,TNFAIP3,TNFRSF1A,TNFRSF1B,TNFRSF21	52
Cell Death and Survival,Organismal Injury and Abnormalities	Apoptosis of macrophages	1.28e-10		0.908	AKT1,APP,CD14,CDKN1A,CEBPB,CYBB,EIF2AK2,FOS,HIF1A,LDLR,MAP2K3,NAMPT,NFE2L2,NFKBIA,SOD2,STAT1,TLR2,TNFRSF1A,TNFRSF1B,TREM1,TREM2	21
Cell Death and Survival,Organismal Injury and Abnormalities	Apoptosis of fibroblasts	1.36e-10		0.581	ABL2,AKT1,APP,ATF3,BAK1,CAPNS1,CD1D,CDKN1A,CTNNB1,CTSD,CYCS,DAPK1,DUSP1,EIF2AK2,EIF4E,GAB1,IDH1,IL1A,MAP2K3,MDM2,Mt1,Mt2,NFE2L2,NFKBIA,OLR1,PTPN1,RAC1,RASSF5,SERPINE1,TGM2,TNFRSF1A,TNFRSF1B	32
Cell Death and Survival,Organismal Injury and Abnormalities	Cell death of fibrosarcoma cell lines	1.59e-10		-0.834	BCL2A1,BUB1B,CDKN1A,CTSB,EIF2AK2,FTH1,GPX4,HIF1A,HSPA5,MDM2,NAMPT,PTPN2,SERPINE1,SOD2,SPP1,STAT1,TNFRSF1A	17
Cell Death and Survival,Organismal Injury and Abnormalities	Cell death of lymphoma cell lines	4.65e-10		-0.826	AKT1,BAK1,BCL2A1,CAT,CD44,CD48,CDKN1A,CEBPA,DUSP1,EIF2AK2,EIF4E,FCER1G,FCGR2B,FTH1,GPX1,HCK,LAPTM5,LEPR,MAPK1,MAPK3,NFKBIA,PRDM1,RAC1,SGK1,SOD2,STAT1,TGM2,TNFAIP3,TNFRSF1A,TNFSF13	30
Cell Death and Survival,Organismal Injury and Abnormalities	Apoptosis of leukemia cell lines	9.16e-10		-0.867	AKT1,B2M,B4GALT1,BAK1,BCL2A1,C5AR1,CALR,CAMK1,CAT,CD44,CDKN1A,CEBPA,CSF2RB,CTNNB1,CTSD,CYCS,DRAM1,DUSP1,HCK,HCLS1,HMOX1,IGF2BP2,KLF4,LEPR,LGALS3BP,MDM2,NFIL3,NFKBIA,PIM1,RAC1,RAN,RHOC,SOD2,TLR2,TNFAIP3,TNFRSF1A,TNFRSF1B,WWTR1	38
Cell Death and Survival,Organismal Injury and Abnormalities	Cell death of leukocyte cell lines	1.31e-09		-0.2	AKT1,ATF4,BAK1,BCL2A1,CAT,CD14,CD44,CDKN1A,CEBPA,CEBPB,DAPK1,EIF2AK2,GADD45B,GPX4,HCLS1,HSPA5,MCTS1,NFIL3,NFKBIA,PIM1,PRDM1,RAC1,SPP1,TLR2,TNFAIP3,TNFRSF1A,TNFRSF1B	27
Cell Death and Survival,Organismal Injury and Abnormalities	Cell death of heart cells	1.56e-09		-1.951	ADRB2,AKT1,BACH1,CALR,CAT,CDKN1A,CREG1,CTNNB1,CYBB,HIF1A,HMOX1,IL1RN,LEPR,MANF,MAP2K3,MAPK1,MAPKAPK2,MDM2,NAMPT,NFE2L2,NFKBIA,PIM1,PRKAR1A,RAC1,SLC8A1,SOD2,SPP1,STAT1,THBD,TNFAIP3,XDH	31
Cell Death and Survival,Organismal Injury and Abnormalities	Necrosis of prostate cancer cell lines	2.58e-09		-0.842	ADAM10,AIFM2,AKT1,ATF3,BAK1,BCL2A1,CALR,CAT,CDKN1A,CEBPB,COPA,ETS2,FOS,G3BP1,GDF15,HIF1A,HSPA5,MAP2K3,NCOA4,NFKBIA,PGD,PIM1,PRKAR1A,SLC25A5,SOD2,ST3GAL1,TMED10,TPD52,TRPS1,TXN	30
Cell Death and Survival,Organismal Injury and Abnormalities	Cell death of lung cancer cell lines	2.61e-09		-1.958	ACO2,AKT1,ATF4,AXL,BAK1,CDKN1A,CEBPA,CEBPB,CERS6,CLPTM1L,COX5A,DESI2,DUSP1,EIF2AK2,GAB1,GADD45B,GPX1,HIF1A,HSPA5,IFI16,LPIN1,MDM2,MICAL2,NFKBIA,NR4A2,PHLDA1,PIM1,PIM3,PPP2CA,PTPN2,RAC1,REPS2,RPS27L,RUNX2,SLC7A11,SNRPB,SPP1,TGM2,TIPARP,TNFAIP3,TTC39C,TXNRD1	42
Cell Death and Survival,Organismal Injury and Abnormalities	Cell death of hematopoietic cells	3.2e-09		-1.37	AKT1,ATF3,BAK1,BCL2A1,CD44,CDKN1A,CTNNB1,CTSB,EIF2AK2,EIF4E,ETS2,FCGR2B,FNIP1,FOS,GADD45B,HIF1A,HSPA9,KLF4,MDM2,Mt1,Mt2,NFE2L2,NFKBIA,OSM,PIM1,PNP,SPP1,TGM2,TNFRSF1A,TNFRSF1B,VAV3	31
Cell Death and Survival,Organismal Injury and Abnormalities	Cell death of hematopoietic progenitor cells	4.97e-09		-1.451	AKT1,ATF3,BAK1,BCL2A1,CD44,CDKN1A,CTNNB1,CTSB,EIF2AK2,EIF4E,ETS2,FCGR2B,FNIP1,FOS,GADD45B,HIF1A,HSPA9,KLF4,MDM2,Mt1,Mt2,NFE2L2,NFKBIA,OSM,PNP,SPP1,TGM2,TNFRSF1A,TNFRSF1B,VAV3	30
Cell Death and Survival,Organismal Injury and Abnormalities	Cell death of sarcoma cell lines	7.32e-09		-1.358	AKT1,ATF3,ATF4,BAK1,BCL2A1,BHLHE40,BUB1B,CAPNS1,CDKN1A,COPA,CTSB,DRAM1,EIF2AK2,FTH1,GPX4,HCK,HIF1A,HSPA5,IFI16,LAMP1,MAPKAPK2,MDM2,NAMPT,NFKBIA,PTPN2,SERPINE1,SOD2,SPP1,STAT1,TNFRSF1A,TNFRSF1B	31
Cell Death and Survival,Organismal Injury and Abnormalities	Apoptosis of leukocyte cell lines	1.36e-08		0.375	AKT1,ATF4,BAK1,BCL2A1,CD44,CDKN1A,CEBPA,CEBPB,DAPK1,EIF2AK2,GADD45B,GPX4,HCLS1,MCTS1,NFKBIA,PIM1,PRDM1,RAC1,SPP1,TLR2,TNFAIP3,TNFRSF1A,TNFRSF1B	23
Cell Death and Survival,Organismal Injury and Abnormalities	Necrosis of vascular endothelial cells	1.43e-08		-0.722	AKT1,APP,ATF3,AXL,CAT,CYCS,GDF15,HMOX1,HSPA5,KLF4,MAP2K3,MAPK1,MAPK3,NFE2L2,NLRP3,NR4A3,PTPN2,SPP1,TNFRSF1A,TNFRSF21,XDH	21
Cell Death and Survival,Organismal Injury and Abnormalities	Apoptosis of hematopoietic cells	1.48e-08		-1.536	AKT1,ATF3,BAK1,BCL2A1,CD44,CDKN1A,CTNNB1,EIF2AK2,EIF4E,ETS2,FCGR2B,FNIP1,FOS,GADD45B,HIF1A,HSPA9,MDM2,Mt1,Mt2,NFE2L2,NFKBIA,OSM,PIM1,PNP,SPP1,TNFRSF1A,TNFRSF1B,VAV3	28
Cell Death and Survival,Organismal Injury and Abnormalities	Apoptosis of carcinoma cell lines	1.67e-08	Decreased	-2.802	ACO2,AKT1,ATF4,AURKAIP1,BAK1,BSG,CALR,CD44,CDKN1A,CEBPA,CERS6,CLPTM1L,CTNNB1,CTSB,DESI2,DUSP1,ETS2,FOS,GPX1,GRN,HIF1A,HMOX1,HSPA5,HSPA9,IFI16,LPIN1,MAPK1,MDM2,NFKBIA,PIM1,PIM3,PPP2CA,PRKAR1A,PTPN1,PTPN2,RAC1,REPS2,SERPINE1,SNRPB,SPP1,TGM2,TIPARP,TNFAIP3,TNFRSF1A,TTC39C,TXNRD1,YTHDF1,ZBTB7A	48
Cell Death and Survival,Organismal Injury and Abnormalities	Apoptosis of vascular endothelial cells	1.75e-08		-1.364	AKT1,APP,ATF3,AXL,CAT,CYCS,GDF15,HMOX1,HSPA5,KLF4,MAPK1,MAPK3,NFE2L2,NLRP3,NR4A3,PTPN2,SPP1,TNFRSF1A,XDH	19
Cell Death and Survival,Organismal Injury and Abnormalities	Cell death of colorectal cancer cell lines	1.9e-08	Decreased	-2.581	ADIPOR1,AKT1,ATF3,ATF4,BAK1,CD14,CD44,CDKN1A,CTNNB1,CYCS,EIF1AX,GDF15,GPD2,GPX4,HMOX1,HSPA5,IL1A,MDM2,NFE2L2,NFKBIA,NR4A2,PLK3,PTPN2,RAC1,RASSF5,SGK1,SNW1,SOD2,SPP1,STAT1,TF,TGM2,TNFRSF1A,TRIM25,TXNRD1,UNC119,VCP,VDR,VPS35,YWHAH	40
Cell Death and Survival,Organismal Injury and Abnormalities	Apoptosis of hematopoietic progenitor cells	2.28e-08		-1.636	AKT1,ATF3,BAK1,BCL2A1,CD44,CDKN1A,CTNNB1,EIF2AK2,EIF4E,ETS2,FCGR2B,FNIP1,FOS,GADD45B,HIF1A,HSPA9,MDM2,Mt1,Mt2,NFE2L2,NFKBIA,OSM,PNP,SPP1,TNFRSF1A,TNFRSF1B,VAV3	27
Cell Death and Survival,Organismal Injury and Abnormalities	Apoptosis of epithelial cell lines	3.7e-08		-0.19	AKT1,APP,ATF3,BAK1,BCL2A1,CD44,CDKN1A,CEBPB,CTNNB1,CYCS,DAB2,DAPK1,EIF2AK2,FOS,HSPA5,MAPK1,NFE2L2,NFKBIA,NLRP3,NR4A3,PIM1,PLK3,PPP2CA,RAC1,RASSF5,SDHD,SGK1,SPP1,TNFRSF1A,WWTR1	30
Cell Death and Survival,Organismal Injury and Abnormalities	Apoptosis of prostate cancer cell lines	3.79e-08		-0.069	ADAM10,AIFM2,AKT1,BAK1,BCL2A1,CALR,CAT,CDKN1A,COPA,ETS2,FOS,G3BP1,GDF15,HIF1A,HSPA5,MAP2K3,NCOA4,NFKBIA,PIM1,PRKAR1A,SLC25A5,SOD2,ST3GAL1,TMED10,TPD52,TRPS1	26
Cell Death and Survival,Organismal Injury and Abnormalities	Apoptosis of heart cells	5.06e-08		-1.808	ADRB2,AKT1,BACH1,CALR,CAT,CDKN1A,CREG1,CTNNB1,CYBB,HIF1A,HMOX1,IL1RN,LEPR,MAP2K3,MAPK1,MAPKAPK2,MDM2,NAMPT,NFKBIA,PIM1,RAC1,SLC8A1,SOD2,SPP1,THBD,TNFAIP3	26
Cell Death and Survival,Organismal Injury and Abnormalities	Apoptosis of lymphoma cell lines	5.68e-08		0.005	AKT1,BAK1,BCL2A1,CAT,CD44,CD48,CDKN1A,DUSP1,EIF2AK2,EIF4E,FCGR2B,HCK,LAPTM5,LEPR,MAPK3,NFKBIA,PRDM1,RAC1,SGK1,STAT1,TGM2,TNFAIP3,TNFRSF1A,TNFSF13	24
Cell Death and Survival,Organismal Injury and Abnormalities	Apoptosis of fibrosarcoma cell lines	6.46e-08		-0.582	BCL2A1,CDKN1A,CTSB,EIF2AK2,HIF1A,HSPA5,PTPN2,SERPINE1,SOD2,SPP1,STAT1,TNFRSF1A	12
Cell Death and Survival,Organismal Injury and Abnormalities,Renal and Urological Disease	Necrosis of kidney	4.64e-14		0.235	AKT1,ALDH3B1,APP,APRT,ATF3,ATP13A2,BAK1,BCL2A1,C3,C5AR1,CAT,CD44,CDKN1A,CEBPB,CFB,CTNNB1,CYBB,CYCS,DUSP1,EIF2AK2,FOS,GFPT1,GNB2,GPX4,HIF1A,HMOX1,HSPA5,LDHA,Mt1,Mt2,NAMPT,NDEL1,NFE2L2,NFKBIA,NLRP3,NR4A3,OLR1,PDCD6IP,RAC1,RASSF5,RHOG,SDHD,SERPINE1,SLC8A1,SMPDL3B,SOD2,SPP1,TLR2,TNFRSF1A,TNFRSF1B,TRPS1,VCP	52
Cell Death and Survival,Organismal Injury and Abnormalities,Renal and Urological Disease	Cell death of kidney cells	1.42e-12		0.705	AKT1,ALDH3B1,APP,ATF3,ATP13A2,BAK1,BCL2A1,C3,C5AR1,CAT,CD44,CDKN1A,CEBPB,CFB,CTNNB1,CYBB,CYCS,DUSP1,EIF2AK2,FOS,GFPT1,GNB2,GPX4,HIF1A,HSPA5,LDHA,Mt1,NAMPT,NDEL1,NFE2L2,NFKBIA,NLRP3,NR4A3,OLR1,PDCD6IP,RAC1,RASSF5,RHOG,SDHD,SERPINE1,SMPDL3B,SOD2,SPP1,TLR2,TNFRSF1A,TNFRSF1B,TRPS1,VCP	48
Cell Death and Survival,Organismal Injury and Abnormalities,Renal and Urological Disease	Cell death of kidney cell lines	1.58e-08		0.251	AKT1,ALDH3B1,APP,ATP13A2,BAK1,BCL2A1,CAT,CD44,CDKN1A,CTNNB1,CYCS,EIF2AK2,FOS,GNB2,HSPA5,LDHA,NAMPT,NDEL1,NFE2L2,NFKBIA,NLRP3,NR4A3,OLR1,PDCD6IP,RAC1,RASSF5,RHOG,SDHD,SERPINE1,SOD2,SPP1,TNFRSF1A,TNFRSF1B,TRPS1,VCP	35
Cell Death and Survival,Organismal Injury and Abnormalities,Renal and Urological Disease	Apoptosis of kidney cells	7e-08		1.3	ATF3,C3,C5AR1,CDKN1A,CEBPB,CFB,CTNNB1,CYBB,DUSP1,GFPT1,HIF1A,Mt1,NFKBIA,NLRP3,SMPDL3B,SOD2,TLR2,TNFRSF1B	18
Cell Death and Survival,Organismal Injury and Abnormalities,Skeletal and Muscular Disorders	Necrosis of muscle	3.37e-10	Decreased	-2.359	ADRB2,AKT1,ALDOA,APP,BACH1,CALR,CAT,CDKN1A,CREG1,CTNNB1,CTSS,CYBB,CYCS,GPX1,HIF1A,HMOX1,ID2,IL1A,IL1RN,LEPR,LPIN1,MANF,MAP2K3,MAPK1,MAPKAPK2,MDM2,NAMPT,NFE2L2,NFKBIA,NR4A3,PIM1,PRKAR1A,RAC1,SLC6A6,SLC8A1,SOD2,SPP1,STAT1,THBD,TLR2,TNFAIP3,TNFRSF1A,XDH	43
Cell Death and Survival,Organismal Injury and Abnormalities,Skeletal and Muscular Disorders	Cell death of muscle cells	1.85e-09	Decreased	-2.101	ADRB2,AKT1,ALDOA,APP,BACH1,CALR,CAT,CDKN1A,CREG1,CTNNB1,CTSS,CYBB,CYCS,GPX1,HIF1A,HMOX1,ID2,IL1A,IL1RN,LEPR,MANF,MAP2K3,MAPK1,MAPKAPK2,MDM2,NAMPT,NFE2L2,NFKBIA,NR4A3,PIM1,PRKAR1A,RAC1,SLC6A6,SLC8A1,SOD2,SPP1,STAT1,THBD,TNFAIP3,TNFRSF1A,XDH	41
Cell Death and Survival,Organismal Injury and Abnormalities,Skeletal and Muscular Disorders	Apoptosis of muscle cells	2.33e-09		-1.995	ADRB2,AKT1,ALDOA,APP,BACH1,CALR,CAT,CDKN1A,CREG1,CTNNB1,CYBB,CYCS,GPX1,HIF1A,HMOX1,ID2,IL1A,IL1RN,LEPR,MAP2K3,MAPK1,MAPKAPK2,MDM2,NAMPT,NFKBIA,NR4A3,PIM1,RAC1,SLC8A1,SOD2,SPP1,THBD,TNFAIP3,TNFRSF1A	34
Cell Morphology	Size of cells	6.99e-16			ABHD12,ABL2,ACTN1,ADRB2,AKT1,APP,ATF4,B2M,C3,C5AR1,CAPNS1,CD44,CDKN1A,CEBPA,CEBPB,CERS6,CRTC3,DUSP1,EHD1,EIF4E,GABARAP,GDF15,GNPTAB,GOLPH3,GPAT4,GPX1,HEXA,HEXB,HIF1A,HVCN1,IFRD1,IRAK2,IRS2,ITPRID2,KLF4,LDLR,LEPR,LIPA,LPIN1,MAPK1,MAPK3,MDM2,MGAT1,MID1,MMP19,MTPN,NCOR2,NFE2L2,NR1H3,NSF,PIEZO1,PLIN2,PRDM1,PTPN1,RAB1A,RAB5C,RAC1,RAN,RBPJ,RGS2,RXRA,SELENON,SERPINE1,SOD2,STAT1,TLR2,TOB1,TREM2,TRIB1,VDR…	72
Cell Morphology	Enlargement of cells	1.59e-14		-0.159	ADRB2,AKT1,APP,ATF3,ATP6V0D2,CAT,CTNNB1,CTSB,CTSC,CTSD,DAPK1,DBI,DUSP1,EXT1,FOS,FOSB,FOSL2,GDF15,GPX1,GRN,HCK,HIF1A,JUNB,KLF4,LEPR,LPIN1,MAP2K3,MAPK1,MDM2,MMP19,Mt1,Mt2,MTPN,NFKBIA,NR4A3,OSM,PIM1,RAB1A,RAC1,RGS2,RUNX2,SELENON,SERPINE1,SGK1,SLC8A1,TLR2,TNFAIP3,TNFRSF1A,TNFRSF1B,TREM2,TXN,VDR,XDH	53
Cell Morphology	Polarization of leukocytes	9.05e-14	Increased	4.434	AKT1,CD81,Chil3/Chil4,CTSS,CYBB,FCER1G,FPR2,GAB1,HIF1A,HSPA5,IDH1,IL1A,IL1RN,ITGB2,KLF4,LCP1,LDHA,LPL,MERTK,NAMPT,NLRP3,RAC1,RASSF5,RBPJ,SOD2,STAT1,TGM2,TLR2,TREM2,TXN,WWTR1	31
Cell Morphology	Polarization of myeloid cells	1.41e-13	Increased	3.447	AKT1,Chil3/Chil4,CTSS,CYBB,FCER1G,FPR2,GAB1,HIF1A,HSPA5,IDH1,IL1RN,KLF4,LDHA,LPL,MERTK,NAMPT,NLRP3,RAC1,RBPJ,SOD2,STAT1,TGM2,TREM2,TXN,WWTR1	25
Cell Morphology	Polarization of phagocytes	3.64e-13	Increased	3.447	AKT1,Chil3/Chil4,CTSS,CYBB,FCER1G,FPR2,GAB1,HIF1A,HSPA5,IDH1,IL1RN,KLF4,LDHA,LPL,MERTK,NAMPT,NLRP3,RAC1,RBPJ,SOD2,STAT1,TGM2,TREM2,TXN,WWTR1	25
Cell Morphology	Orientation of cells	5.04e-11	Increased	4.4	ABL2,AKT1,CD81,Chil3/Chil4,CTSS,CYBB,FCER1G,FPR2,GAB1,HIF1A,HSPA5,IDH1,IL1A,IL1RN,ITGB2,KLF4,LCP1,LDHA,LPL,MAPKAPK2,MERTK,NAMPT,NLRP3,RAC1,RASSF5,RBPJ,SEC24B,SOD2,STAT1,TGM2,TLR2,TREM2,TXN,WWTR1	34
Cell Morphology	Polarization of cells	3.26e-10	Increased	4.29	ABL2,AKT1,CD81,Chil3/Chil4,CTSS,CYBB,FCER1G,FPR2,GAB1,HIF1A,HSPA5,IDH1,IL1A,IL1RN,ITGB2,KLF4,LCP1,LDHA,LPL,MERTK,NAMPT,NLRP3,RAC1,RASSF5,RBPJ,SOD2,STAT1,TGM2,TLR2,TREM2,TXN,WWTR1	32
Cell Morphology	Morphology of tumor cell lines	1.24e-09			AKT1,BAK1,CD44,CD81,CDKN1A,CEBPA,CEBPB,CTNNB1,CTNNBIP1,F11R,FOS,GDF15,GOLPH3,HVCN1,IQGAP1,KLF4,LASP1,MAPK1,MAPK3,MARCO,MDM2,MERTK,MGAT1,MID1,NFKBIA,OSM,PDCD6IP,PRKAR1A,RAC1,SOD2,SPAG9,SPP1,THBD	33
Cell Morphology	Enlargement of muscle cells	3.22e-09		-0.363	ADRB2,AKT1,ATF3,CAT,CTNNB1,DUSP1,FOS,FOSB,GDF15,GPX1,GRN,HIF1A,JUNB,KLF4,MAP2K3,MAPK1,MDM2,MTPN,NFKBIA,NR4A3,OSM,RAB1A,RAC1,RGS2,SELENON,SERPINE1,TNFAIP3,TNFRSF1A,TNFRSF1B,TXN	30
Cell Morphology,Cellular Assembly and Organization,Cellular Development,Cellular Function and Maintenance,Cellular Growth and Proliferation,Nervous System Development and Function,Organismal Development,Tissue Development	Neuritogenesis	6.85e-08	Increased	2.306	ABL2,ACSL4,ADAM10,AKT1,APP,ATF3,ATP7A,B2M,B4GALT5,CAMK1,CAPNS1,CAPZB,CD44,CDKN1A,CTNNB1,CYBB,DAB2,EHD1,EIF4E,EXT1,FCGR2B,FOS,GDA,GRN,HLA-A,HNRNPK,HSPA5,IQGAP1,ITM2C,LASP1,LRP12,MAPK1,MAPK3,MAPK6,MARCO,MDM2,MID1,NDEL1,NEU1,NFE2L2,NFKBIA,NME1,OPTN,PDIA3,PICALM,PKP4,PPP2CA,PRAG1,RAB10,RAB8A,RABGEF1,RAC1,RAP2A,RBPJ,RGS2,RHOG,RHOQ,SEMA4A,SGK1,SNAPIN,SNX3,SPAG9,TMEM30A,TNFRSF1B,TNFRSF21,TREM2,YWHAH	67
Cell Morphology,Cellular Assembly and Organization,Cellular Function and Maintenance	Formation of cellular protrusions	5.92e-11	Increased	3.5	ABL2,ACSL4,ADAM10,AKIRIN1,AKT1,ALDOA,APP,ARPC2,ARPC4,ATF3,ATP6V1D,ATP7A,B2M,B4GALT5,BSG,CAMK1,CAPNS1,CAPZB,CD44,CD81,CDKN1A,CSTB,CTNNB1,CYBB,DAB2,EHD1,EIF4E,EXT1,FCGR2B,FOS,GAB1,GDA,GDF15,GOLPH3,GRN,HCK,HLA-A,HNRNPK,HSPA5,IL1A,IQGAP1,ITM2C,LASP1,LCP1,LDHA,LRP12,MAPK1,MAPK3,MAPK6,MAPKAPK2,MAPRE1,MARCO,MDM2,MID1,MPP1,NDEL1,NEU1,NFE2L2,NFKBIA,NME1,OPTN,PDIA3,PDPN,PGAM1,PICALM,PIM1,PKP4,PPP2CA,PRAG1,…	100
Cell Morphology,Cellular Development,Cellular Growth and Proliferation,Nervous System Development and Function,Organismal Development,Tissue Development	Morphogenesis of neurons	2.23e-08	Increased	2.306	ABL2,ACSL4,ADAM10,AKT1,APP,ATF3,ATP7A,B2M,B4GALT5,CAMK1,CAPNS1,CAPZB,CD44,CDKN1A,CTNNB1,CYBB,DAB2,EHD1,EIF4E,EXT1,FCGR2B,FOS,GDA,GRN,HEXA,HLA-A,HNRNPK,HSPA5,ID2,IQGAP1,ITM2C,LASP1,LRP12,MAPK1,MAPK3,MAPK6,MARCO,MDM2,MID1,NDEL1,NEU1,NFE2L2,NFKBIA,NME1,OPTN,PDIA3,PICALM,PKP4,PPP2CA,PRAG1,RAB10,RAB8A,RABGEF1,RAC1,RAP2A,RBPJ,RGS2,RHOG,RHOQ,SEMA4A,SGK1,SNAPIN,SNX3,SPAG9,TMEM30A,TNFRSF1B,TNFRSF21,TREM2,…	69
Cell Morphology,Cellular Function and Maintenance	Autophagy	6.86e-12	Increased	2.395	ABHD5,ABL2,ACLY,ADRB2,AKT1,APP,ATF4,ATP13A2,ATP6V0C,BCL2L13,C3,CALR,CAMK1,CAPNS1,CAT,CDKN1A,CEBPB,COX5A,CREG1,CSTB,CTNNB1,CTSB,CTSD,CYBB,DAP,DAPK1,DDB1,DRAM1,EIF2AK2,ETS2,FUCA2,GAB1,GABARAP,GPR137B,GPX4,GRN,HIF1A,HMOX1,HSPA5,IRS2,LAMP1,LAPTM5,LEPR,LPIN1,MDM2,NAMPT,NCOA4,NFE2L2,NLRP3,OPTN,PDCD6IP,PLD4,PSAP,PSMA5,RAB1A,RAB5C,RAB7A,RAB8A,RRAGC,SLC25A5,SNW1,SOD2,SPP1,STAT1,SYNJ1,TGM2,TREM2,UBASH3B,VC…	71
Cell Morphology,Connective Tissue Development and Function,Tissue Morphology	Size of connective tissue cells	1.55e-10			ADRB2,C5AR1,CD44,CDKN1A,CERS6,CRTC3,DUSP1,GPAT4,IFRD1,IRAK2,ITPRID2,LDLR,LEPR,LIPA,LPIN1,MMP19,NCOR2,NFE2L2,NR1H3,PLIN2,RXRA,SERPINE1,TLR2,TOB1,TRIB1,VDR,YTHDF1	27
Cell Morphology,Connective Tissue Development and Function,Tissue Morphology	Morphology of adipocytes	3.62e-09			ADRB2,C5AR1,CDKN1A,CERS6,CRTC3,DUSP1,GPAT4,IRAK2,ITPRID2,LEPR,LIPA,LPIN1,MMP19,NCOR2,NFE2L2,NR1H3,PLIN2,PTPN1,RXRA,SERPINE1,TLR2,TRIB1,YTHDF1	23
Cell Morphology,Connective Tissue Development and Function,Tissue Morphology	Size of adipocytes	1.23e-08			ADRB2,C5AR1,CDKN1A,CERS6,CRTC3,DUSP1,GPAT4,IRAK2,ITPRID2,LEPR,LIPA,LPIN1,MMP19,NCOR2,NFE2L2,NR1H3,PLIN2,RXRA,SERPINE1,TLR2,TRIB1,YTHDF1	22
Cell Morphology,Hematological System Development and Function,Inflammatory Response	Polarization of macrophages	6.48e-14	Increased	3.313	AKT1,Chil3/Chil4,CTSS,CYBB,FCER1G,FPR2,GAB1,HIF1A,HSPA5,IDH1,IL1RN,KLF4,LDHA,LPL,MERTK,NAMPT,RAC1,RBPJ,SOD2,STAT1,TGM2,TREM2,TXN,WWTR1	24
Cell Morphology,Hematological System Development and Function,Inflammatory Response	M2 polarization	1.68e-09	Increased	3.705	Chil3/Chil4,CYBB,FPR2,GAB1,IDH1,KLF4,LDHA,LPL,MERTK,NAMPT,RBPJ,SOD2,TGM2,TREM2,TXN,WWTR1	16
Cell Morphology,Immunological Disease,Organismal Injury and Abnormalities	Abnormal morphology of leukocytes	5.03e-18	Decreased	-2.952	ABHD5,APP,B2M,BAK1,BHLHE40,C3,CCDC86,CCR1,CD80,CD81,CD86,CDKN1A,CEBPA,CEBPB,CTSD,FCER1G,FCGR2B,FNIP1,FTL,GRN,HCK,HEXB,HLA-A,ID2,IL1RN,ITGB2,LCP1,LDLR,LILRB4,LIPA,LY75,MALT1,MERTK,Mt1,Mt2,NFIL3,NFKBIA,NR1H3,PLD4,PRDM1,PSAP,RABGEF1,SMAP1,SPP1,SPPL2A,TLR2,TNFRSF1A,UNC93B1	48
Cell Morphology,Immunological Disease,Organismal Injury and Abnormalities	Abnormal morphology of myeloid leukocytes	2.06e-12			ABHD5,APP,C3,CCR1,CD81,CEBPA,CTSD,FCGR2B,GRN,HCK,HEXB,ITGB2,LDLR,LIPA,Mt1,Mt2,NFKBIA,NR1H3,PLD4,PSAP,RABGEF1,SMAP1,SPP1	23
Cell Morphology,Immunological Disease,Organismal Injury and Abnormalities	Abnormal morphology of macrophages	1.36e-08			APP,CCR1,CD81,CTSD,GRN,HCK,HEXB,LDLR,LIPA,Mt1,Mt2,NR1H3,PLD4,PSAP,SPP1	15
Cell Morphology,Immunological Disease,Organismal Injury and Abnormalities	Abnormal morphology of antigen presenting cells	1.51e-08		0.152	APP,CCR1,CD81,CTSD,GRN,HCK,HEXB,LDLR,LIPA,Mt1,Mt2,NR1H3,PLD4,PSAP,SPP1,TLR2,TNFRSF1A	17
Cell Morphology,Neurological Disease,Organismal Injury and Abnormalities	Abnormal morphology of neuroglia	4.61e-08		-0.847	ADRB2,AKT1,APP,CD81,CD86,CTSD,GRN,HEXA,HEXB,HSPA5,IL1A,LDLR,Mt1,Mt2,NFE2L2,PSAP,SPP1,TLR2,TNFRSF1B	19
Cell Morphology,Organismal Injury and Abnormalities	Hypertrophy of cells	5.87e-14		0.375	ADRB2,AKT1,APP,ATF3,CAT,CTNNB1,CTSB,CTSC,CTSD,DBI,DUSP1,EXT1,FOS,FOSB,FOSL2,GDF15,GPX1,GRN,HCK,HIF1A,JUNB,KLF4,LEPR,MAP2K3,MAPK1,MDM2,MMP19,MTPN,NFKBIA,NR4A3,OSM,PIM1,RAB1A,RAC1,RGS2,RUNX2,SELENON,SERPINE1,SGK1,TLR2,TNFAIP3,TNFRSF1A,TNFRSF1B,TREM2,TXN,VDR	46
Cell Morphology,Organismal Injury and Abnormalities	Abnormal morphology of epithelial cells	5.09e-08			ADRB2,AKT1,CDKN1A,CEBPA,COLGALT1,CTNNB1,CTSB,CTSK,GRN,HEXA,HEXB,LIPA,Mt1,Mt2,NFKBIA,NR1H3,OPTN,PDPN,PSAP,RABGEF1,RXRA,SLC9A4,SOD2,TLR2,TMEM38B,TNFAIP3,TNFRSF1A,TRPS1	28
Cell Morphology,Organismal Injury and Abnormalities,Skeletal and Muscular Disorders	Muscular hypertrophy	8.88e-09		-0.195	ADRB2,AKT1,ATF3,CAT,CTNNB1,DUSP1,FOS,FOSB,GDF15,GPX1,GRN,HIF1A,JUNB,MAP2K3,MAPK1,MDM2,MTPN,NFKBIA,NR4A3,OSM,RAB1A,RAC1,RGS2,SELENON,SERPINE1,TNFAIP3,TNFRSF1A,TNFRSF1B,TXN	29
Cell Morphology,Tissue Morphology	Morphology of connective tissue cells	9.93e-12			ADRB2,AKT1,ATP6V0C,C5AR1,CD44,CDKN1A,CERS6,CRTC3,DUSP1,GPAT4,IFRD1,IRAK2,ITPRID2,LDLR,LEPR,LIPA,LPIN1,MMP19,NCOR2,NFE2L2,NR1H3,PLIN2,PTPN1,RAC1,RXRA,SERPINE1,TLR2,TOB1,TRIB1,VAV3,VDR,YTHDF1	32
Cell Signaling	Protein kinase cascade	4.87e-10	Increased	2.239	ABL2,ADIPOR1,ADRB2,AKT1,APP,ATP6AP2,CD81,CLEC4D,CLEC6A,CSF2RB,CTNNB1,DAB2,DUSP1,DUSP16,DUSP3,EIF2AK2,FCGR2B,GAB1,GADD45B,GDF15,HMOX1,IL1A,IQGAP1,IRAK2,LAMTOR1,LAPTM5,LEPR,LILRB4,MALT1,MAP2K3,MAPK1,MAPK3,MAPKAPK2,NFKBIA,OPTN,OSM,PSAP,RAC1,RAP2A,RHOC,RNF149,SPAG9,STAT1,TGM2,TNFAIP3,TNFRSF1A,TREM2,TRIB1,TRIM25,ZFP36	50
Cell Signaling	Activation of enzyme	4.99e-08		1.941	ADRB2,AKT1,APH1A,ATP7A,BAK1,C5AR1,CD86,CDKN1A,CEBPA,CYCS,DAP,FPR2,GADD45B,IQGAP1,ITGB1BP1,LAPTM5,MAP2K3,MAPK1,MAPK3,MTCH1,NLRP3,NR4A2,PRKAR1A,PSAP,RAMP1,RGS1,RPS27L,STAT1,TGM2,TNFAIP3,TRIB1,UBASH3B,VCP,WWTR1,XDH	35
Cell Signaling,Post-Translational Modification	Tyrosine phosphorylation of protein	2.93e-10	Increased	2.137	APP,BSG,CALR,CAT,CCR1,CD44,CD48,CD81,DUSP1,FCER1G,FCGR1A,FCGR2A,HCK,IQGAP1,ITGB2,MAPK3,OSM,PDIA3,PRAG1,PSAP,PTPN1,PTPN2,RAC1,SLC3A2,SPP1,TREM2	26
Cell Signaling,Small Molecule Biochemistry	Synthesis of nitric oxide	9.48e-12	Increased	2.549	Acp5,ADRB2,AKT1,APP,CALR,CAT,CD14,CEBPB,CYBB,DUSP1,GDF15,GLA,HCK,HIF1A,HMOX1,IL1A,IL1RN,ITGB2,JUNB,KLF4,MAPK1,MAPK3,NFE2L2,NFKBIA,PHLDA1,PTPN2,RAC1,SLC7A2,SOD2,SPAG9,SPP1,STAT1,TLR2,TNFAIP3,TNFRSF1A,TNFRSF1B,TREM1,TXNRD1,XDH	39
Cell-mediated Immune Response,Cellular Development,Cellular Function and Maintenance,Cellular Growth and Proliferation,Embryonic Development,Hematological System Development and Function,Hematopoiesis,Lymphoid Tissue Structure and Development,Organ Development,Organismal Development,Tissue Development	T cell development	6.74e-19	Increased	4.406	ABL2,ADAM10,AKT1,ATP7A,AXL,B2M,BCL2A1,BHLHE40,BSG,C5AR1,CD1D,CD80,CD86,CDKN1A,CEBPA,CEBPB,CLEC6A,CTNNB1,CTSV,EGR2,EIF4E,ETS2,FCER1G,FCGR2A,FCGR2B,FNIP1,FOSL2,FURIN,GADD45B,GFPT1,HAVCR2,HIF1A,HIVEP3,HLA-A,ID2,IGF2BP2,IL1A,IPMK,ITGB2,JUNB,KLF4,LAMP1,LEPR,LILRB4,LIPA,MALT1,MAPK1,MAPK3,MERTK,MMP19,Mt1,NFKBIA,NLRP3,NR4A2,OSM,PIK3R6,PIM1,PNP,PRDM1,PSAP,PTPN2,RAC1,RBPJ,RGCC,RUNX2,SEMA4A,SLC3A2,SPP1,STAT…	74
Cell-mediated Immune Response,Cellular Development,Cellular Function and Maintenance,Cellular Growth and Proliferation,Embryonic Development,Hematological System Development and Function,Hematopoiesis,Lymphoid Tissue Structure and Development,Organ Development,Organismal Development,Tissue Development	Differentiation of T lymphocytes	2.16e-12	Increased	3.52	ABL2,AKT1,ATP7A,AXL,B2M,BCL2A1,BHLHE40,BSG,C5AR1,CD1D,CD80,CD86,CEBPA,CEBPB,CLEC6A,CTNNB1,CTSV,EGR2,FCGR2B,FOSL2,GADD45B,HAVCR2,HIF1A,HIVEP3,ID2,IPMK,ITGB2,JUNB,KLF4,LAMP1,LEPR,LILRB4,LIPA,MALT1,MAPK1,MERTK,MMP19,Mt1,NR4A2,PIK3R6,PNP,PRDM1,PSAP,PTPN2,RAC1,RGCC,RUNX2,SEMA4A,SLC3A2,STAT1,TNFAIP3	51
Cell-mediated Immune Response,Cellular Development,Cellular Function and Maintenance,Cellular Growth and Proliferation,Embryonic Development,Hematological System Development and Function,Hematopoiesis,Lymphoid Tissue Structure and Development,Organ Development,Organismal Development,Tissue Development	Differentiation of helper T lymphocytes	7.96e-08	Increased	3.21	AKT1,ATP7A,C5AR1,CD80,CD86,CEBPB,CLEC6A,EGR2,GADD45B,HIF1A,HIVEP3,ID2,ITGB2,JUNB,KLF4,LAMP1,LEPR,MALT1,MAPK1,MERTK,Mt1,NR4A2,PRDM1,RGCC,SEMA4A,SLC3A2,STAT1	27
Cell-mediated Immune Response,Cellular Function and Maintenance,Hematological System Development and Function	T cell homeostasis	7.5e-19	Increased	4.406	ABL2,ADAM10,AKT1,ATP7A,AXL,B2M,BCL2A1,BHLHE40,BSG,C5AR1,CD1D,CD80,CD86,CDKN1A,CEBPA,CEBPB,CLEC6A,CTNNB1,CTSV,EGR2,EIF4E,ETS2,FCER1G,FCGR2A,FCGR2B,FNIP1,FOSL2,FURIN,GADD45B,GFPT1,HAVCR2,HIF1A,HIVEP3,HLA-A,ID2,IGF2BP2,IL1A,IPMK,ITGB2,JUNB,KLF4,LAMP1,LEPR,LILRB4,LIPA,MALT1,MAPK1,MAPK3,MERTK,MMP19,Mt1,NFKBIA,NLRP3,NR4A2,OSM,PIK3R6,PIM1,PNP,PPP2CA,PRDM1,PSAP,PTPN2,RAC1,RBPJ,RGCC,RUNX2,SEMA4A,SLC3A2,SP…	75
Cell-mediated Immune Response,Cellular Movement,Hematological System Development and Function,Immune Cell Trafficking	Cell movement of T lymphocytes	6.82e-10	Increased	3.384	ADAM10,APP,AXL,BSG,C3,CALR,CCR1,CD44,CD80,CD81,CD86,Chil3/Chil4,CTNNB1,CTSS,CTSV,EGR2,FABP5,HCLS1,HLA-A,IL1A,ITGB2,LCP1,LDLR,LILRB4,MALT1,MERTK,NLRP3,NR1H3,RAC1,RGS1,SELPLG,SPP1,STAT1,TGM2,TLR2,TNFRSF21,YTHDF1	37
Cell-mediated Immune Response,Cellular Movement,Hematological System Development and Function,Immune Cell Trafficking	T cell migration	1.34e-09	Increased	3.616	ABL2,ADAM10,APP,AXL,BSG,C3,CALR,CCR1,CD44,CD80,CD81,CD86,Chil3/Chil4,CTNNB1,CTSS,CTSV,EGR2,FABP5,HCLS1,HLA-A,IL1A,ITGB2,LCP1,LDLR,LILRB4,MALT1,MERTK,NLRP3,NR1H3,RAC1,RGS1,SELPLG,SPP1,STAT1,TGM2,TLR2,TNFRSF1A,TNFRSF21,YTHDF1	39
Cell-mediated Immune Response,Cellular Movement,Hematological System Development and Function,Immune Cell Trafficking	Transmigration of T lymphocytes	3.56e-08	Increased	3.25	ADAM10,CD44,CD80,CD86,CTSS,CTSV,FABP5,ITGB2,LDLR,RAC1,SELPLG,TGM2	12
Cell-To-Cell Signaling and Interaction	Activation of cells	5.51e-28	Increased	3.651	ABHD12,ADAM10,ADRB2,AKT1,APP,ATF3,ATP6AP1,AXL,B2M,B4GALT1,BAK1,BCL2A1,BHLHE40,BSG,C3,C5AR1,CALR,CAT,Ccl6,CD14,CD1D,CD44,CD48,CD80,CD81,CD86,CDKN1A,CEBPA,CEBPB,Chil3/Chil4,CLEC4D,CLEC5A,CRTC3,CSF2RB,CTNNB1,CTSS,CXCL3,CYBB,DUSP1,DUSP3,EGR2,EIF2AK2,EXT1,FCER1G,FCGR1A,FCGR2A,FCGR2B,FCGR3A/FCGR3B,FOS,FPR2,G3BP1,GDF15,GPR137B,GPX1,GRN,HAVCR2,HCK,HEBP1,HIF1A,HLA-A,HLA-E,HMOX1,HVCN1,ID2,IFI16,IL1A,IL1RN,…	131
Cell-To-Cell Signaling and Interaction	Response of myeloid cells	2.98e-24	Increased	5.077	ABHD12,ADRB2,APP,ARPC2,ARPC4,ATP7A,AXL,BRD2,C3,C5AR1,CALR,CCR1,CD14,CD44,CDKN1A,CEBPB,CFB,CLEC5A,CLEC6A,CSF2RB,CXCL3,EIF4E,FCER1G,FCGR1A,FCGR2A,FCGR2B,FCGR3A/FCGR3B,GRN,HCK,HIF1A,HMOX1,IL1RN,ITGAX,ITGB2,JUNB,LEPR,MANF,MAPK1,MAPKAPK2,MARCO,MERTK,MGAT1,NFE2L2,OSM,PIEZO1,RAC1,RGCC,SELPLG,SERPINE1,SIRPB1,STAT1,STT3A,TGM2,TLR2,TMEM165,TREM1,TREM2,UBE2L3	58
Cell-To-Cell Signaling and Interaction	Immune response of myeloid cells	2.74e-23	Increased	4.836	ABHD12,ADRB2,APP,ARPC2,ARPC4,AXL,BRD2,C3,CALR,CD14,CD44,CDKN1A,CEBPB,CFB,CLEC5A,CLEC6A,CSF2RB,CXCL3,EIF4E,FCER1G,FCGR1A,FCGR2A,FCGR2B,FCGR3A/FCGR3B,GRN,HCK,HIF1A,HMOX1,IL1RN,ITGB2,JUNB,LEPR,MANF,MAPK1,MAPKAPK2,MARCO,MERTK,MGAT1,NFE2L2,OSM,PIEZO1,RAC1,RGCC,SELPLG,SERPINE1,SIRPB1,STAT1,STT3A,TGM2,TLR2,TMEM165,TREM1,TREM2,UBE2L3	54
Cell-To-Cell Signaling and Interaction	Response of antigen presenting cells	3.33e-21	Increased	4.855	ABHD12,ADRB2,APP,ATP7A,AXL,BRD2,C3,CALR,CD14,CD44,CD80,CD86,CDKN1A,CEBPB,CFB,CLEC6A,CTSS,EIF4E,FCER1G,FCGR1A,FCGR2A,FCGR2B,GRN,HCK,HIF1A,HMOX1,IL1RN,ITGB2,LEPR,LILRB4,MANF,MAPKAPK2,MARCO,MERTK,NFE2L2,PIEZO1,PPP2CA,RGCC,SEMA4A,SERPINE1,SIRPB1,SLC7A11,STAT1,TGM2,TLR2,TREM1,TREM2	47
Cell-To-Cell Signaling and Interaction	Binding of blood cells	1.02e-18	Increased	3.797	ADAM10,ADRB2,AKT1,ANXA5,APP,AXL,B4GALT1,C3,CALR,CCR1,CD14,CD44,CD48,CD80,CD81,CD86,CSF2RB,CTSZ,CXCL3,CYBB,F11R,FCER1G,FCGR1A,FCGR2A,FCGR2B,FCGR3A/FCGR3B,FPR2,GDF15,GLA,HCK,HIF1A,IL1A,ITGAX,ITGB1BP1,ITGB2,LCP1,MARCO,MYO1E,NEU1,NFE2L2,NFKBIA,NR4A3,OLR1,OSM,PPP2CA,RAC1,RALGDS,RAP2A,RASSF5,RGS1,SELPLG,SERPINE1,SPP1,STAT1,TGM2,THBD,TLR2,TNFRSF1A,TREM2,TXN,VAV3,Wfdc17	62
Cell-To-Cell Signaling and Interaction	Adhesion of blood cells	3.66e-18	Increased	4.025	ADAM10,ADRB2,ANXA5,APP,AXL,B4GALT1,C3,CALR,CCR1,CD14,CD44,CD48,CD80,CD81,CD86,CSF2RB,CTSZ,CXCL3,CYBB,F11R,FCER1G,FCGR1A,FCGR2A,FCGR3A/FCGR3B,FPR2,GDF15,HCK,HIF1A,IL1A,ITGAX,ITGB1BP1,ITGB2,LCP1,MARCO,MYO1E,NEU1,NFKBIA,NR4A3,OLR1,OSM,RAC1,RALGDS,RAP2A,RASSF5,RGS1,SELPLG,SERPINE1,SPP1,STAT1,TGM2,THBD,TLR2,TNFRSF1A,TREM2,TXN,VAV3,Wfdc17	57
Cell-To-Cell Signaling and Interaction	Binding of myeloid cells	1.18e-15	Increased	2.214	ADAM10,ADRB2,ANXA5,APP,AXL,B4GALT1,C3,CALR,CCR1,CD14,CD44,CD48,CTSZ,CXCL3,CYBB,FCGR1A,FCGR2A,FCGR3A/FCGR3B,FPR2,GDF15,HCK,HIF1A,IL1A,ITGAX,ITGB2,LCP1,MARCO,MYO1E,NFE2L2,PPP2CA,RAC1,SELPLG,SERPINE1,STAT1,THBD,TLR2,TREM2,TXN,VAV3	39
Cell-To-Cell Signaling and Interaction	Response of tumor cell lines	3.08e-14	Increased	3.109	APP,ARPC2,ARPC4,ATF4,AXL,CALR,CAT,CD44,CDKN1A,CTNNB1,CTSB,CTSD,ETS2,FCER1G,FCGR1A,FCGR2A,FCGR2B,HCK,HMOX1,HSPA5,HSPA9,IDH1,ITGB2,JUNB,LMAN2,MANF,MAPK1,MARCO,MERTK,MGAT1,OSM,RAC1,RHOG,STT3A,TGM2,TMEM165,TREM2,UBE2L3,VCP,XDH	40
Cell-To-Cell Signaling and Interaction	Activation of lymphoid cells	4.25e-14	Increased	2.233	AKT1,AXL,B2M,BAK1,BHLHE40,BSG,C3,CALR,CD1D,CD44,CD48,CD80,CD81,CD86,CDKN1A,CSF2RB,CTNNB1,DUSP1,DUSP3,EGR2,FCER1G,FCGR2A,FCGR2B,FCGR3A/FCGR3B,FOS,HAVCR2,HEBP1,HIF1A,HLA-A,HLA-E,IL1A,IL1RN,ITGAX,ITGB2,LAPTM5,LDLR,MAGT1,MALT1,MERTK,MMP19,MPC1,NAMPT,NCOR2,NFE2L2,NFIL3,NFKBIA,NLRP3,NR4A2,NR4A3,OSM,PRDM1,RBPJ,SEMA4A,SPP1,STAT1,TLR2,TNFAIP3,TNFRSF1B,TNFRSF21,TNFSF13,UNC93B1	61
Cell-To-Cell Signaling and Interaction	Response of mononuclear leukocytes	2.4e-13	Increased	2.444	APP,AXL,BAK1,BHLHE40,C5AR1,CCR1,CD14,CD1D,CD48,CD80,CD86,Chil3/Chil4,CLEC5A,CSF2RB,CTSS,FCGR2A,FCGR2B,FURIN,HAVCR2,HIF1A,HMOX1,LEPR,MALT1,MERTK,NAMPT,NFIL3,OSM,PNP,PSME2,SELPLG,SEMA4A,STAT1,TLR2,TNFRSF1A,TNFRSF1B,TNFSF13,TREM1	37
Cell-To-Cell Signaling and Interaction	Response of myeloid leukocytes	1.39e-12	Increased	3.29	ABHD12,ADRB2,APP,C3,C5AR1,CD14,CD44,CLEC6A,CSF2RB,CXCL3,FCER1G,FCGR2A,FCGR3A/FCGR3B,GRN,HCK,HMOX1,ITGAX,ITGB2,MERTK,PIEZO1,SELPLG,SERPINE1,TLR2,TREM1,TREM2	25
Cell-To-Cell Signaling and Interaction	Binding of tumor cell lines	1.53e-12	Increased	3.134	ACSL4,ADAM10,AKT1,ANXA5,APP,B4GALT1,BSG,CD14,CD44,CD80,CTNNB1,CTSB,CTSZ,CXCL3,CYBB,DAB2,DSE,EXT1,F11R,FCGR2A,FOS,GDF15,GOLPH3,HCK,HLA-A,HSPA5,ITGAX,ITGB2,JUNB,LASP1,LGALS3BP,LIPA,LPL,LY6E,MAPK1,MGAT1,MMP19,NEU1,NFKBIA,NME1,OSM,PHLDA1,RAC1,RALGDS,RAMP1,SELPLG,SERPINE1,SPP1,STAT1,TGM2,THBD,TLR2,WWTR1	53
Cell-To-Cell Signaling and Interaction	Interaction of tumor cell lines	1.81e-12	Increased	3.228	ACSL4,ADAM10,AKT1,ANXA5,APP,B4GALT1,BSG,CD14,CD44,CD80,CTNNB1,CTSB,CTSZ,CXCL3,CYBB,DAB2,DSE,EXT1,F11R,FCGR2A,FOS,GDF15,GOLPH3,HCK,HLA-A,HSPA5,ITGAX,ITGB2,JUNB,LASP1,LGALS3BP,LIPA,LPL,LY6E,MAPK1,MGAT1,MMP19,NEU1,NFKBIA,NME1,OSM,PHLDA1,RAC1,RALGDS,RAMP1,SELPLG,SERPINE1,SNX17,SPP1,STAT1,TGM2,THBD,TLR2,WWTR1	54
Cell-To-Cell Signaling and Interaction	Response of lymphatic system cells	6.43e-11	Increased	2.747	APP,AXL,BHLHE40,C5AR1,CD1D,CD44,CD48,CD80,CD86,Chil3/Chil4,CSF2RB,CTSS,FCGR2A,FCGR2B,FURIN,HAVCR2,HIF1A,HMOX1,LEPR,MALT1,MERTK,NAMPT,NFIL3,NLRP3,PNP,SELPLG,SEMA4A,STAT1,TLR2,TNFRSF1A,TNFRSF1B,TNFSF13	32
Cell-To-Cell Signaling and Interaction	Adhesion of myeloid cells	2.29e-10		1.838	ADAM10,ADRB2,ANXA5,APP,AXL,C3,CD44,CTSZ,CXCL3,CYBB,FPR2,GDF15,HCK,HIF1A,IL1A,ITGAX,ITGB2,LCP1,MYO1E,RAC1,SELPLG,SERPINE1,STAT1,THBD,TLR2,TXN,VAV3	27
Cell-To-Cell Signaling and Interaction	Aggregation of cells	1.19e-09	Increased	3.145	ACTG1,AKT1,APP,AXL,BSG,C3,CD44,CDKN1A,CTNNB1,DAB2,F11R,FCER1G,FCGR2A,GDF15,HCLS1,HIF1A,ITGB2,LAMP1,LYZ,MAPK1,MERTK,NR4A3,OLR1,PDIA3,PDPN,PTPN1,RHOG,RUNX2,SELPLG,SGK1,SLC3A2,SLC7A11,THBD,TLR2,TNFRSF1A,TXNRD1,UBASH3B,VAV3,VDR	39
Cell-To-Cell Signaling and Interaction	Response of granulocytes	3.4e-09	Increased	2.725	C3,C5AR1,CD44,CLEC6A,CSF2RB,CXCL3,FCER1G,FCGR2A,FCGR3A/FCGR3B,HCK,ITGAX,ITGB2,MERTK,SELPLG,SERPINE1,TLR2,TREM1,TREM2	18
Cell-To-Cell Signaling and Interaction	Adhesion of tumor cell lines	1.56e-08	Increased	2.785	ACSL4,ADAM10,AKT1,B4GALT1,BSG,CD44,CTNNB1,CTSB,CTSZ,CYBB,DAB2,F11R,FOS,GDF15,GOLPH3,ITGAX,ITGB2,JUNB,LASP1,LIPA,LY6E,MAPK1,MGAT1,MMP19,NEU1,NFKBIA,NME1,PHLDA1,RAC1,RALGDS,SELPLG,SERPINE1,SPP1,STAT1,TGM2,THBD,TLR2,WWTR1	38
Cell-To-Cell Signaling and Interaction	Response of microglia	4.29e-08	Increased	2.469	ABHD12,ADRB2,APP,C3,CD14,GRN,HMOX1,MERTK,PIEZO1,TLR2,TREM2	11
Cell-To-Cell Signaling and Interaction	Response of leukemia cell lines	6.46e-08	Increased	2.383	AXL,CDKN1A,CTSD,ETS2,FCER1G,FCGR2A,FCGR2B,HMOX1,MANF,MERTK,RHOG,TGM2	12
Cell-To-Cell Signaling and Interaction	Interaction of leukemia cell lines	7.77e-08	Increased	2.611	ADAM10,ANXA5,APP,CD14,CD44,CTNNB1,CYBB,DAB2,EXT1,F11R,GDF15,HLA-A,ITGB2,RAC1,RALGDS,SELPLG,SNX17,SPP1,TGM2,TLR2,WWTR1	21
Cell-To-Cell Signaling and Interaction,Cellular Compromise	Stress response of cells	3.66e-10		-1.234	AKT1,APP,ATF4,CALR,CAT,CDKN1A,CEBPB,COPA,CTSB,CTSD,CTSS,GLA,HIF1A,HMOX1,HSPA5,HSPA9,Mt1,Mt2,NAMPT,NFE2L2,PLK3,RXRA,VCP,XDH	24
Cell-To-Cell Signaling and Interaction,Cellular Function and Maintenance,Hematological System Development and Function	Phagocytosis of myeloid cells	3.58e-23	Increased	4.753	ABHD12,ADRB2,APP,ARPC2,ARPC4,AXL,C3,CALR,CD14,CD44,CDKN1A,CEBPB,CFB,CLEC6A,CSF2RB,EIF4E,FCER1G,FCGR1A,FCGR2A,FCGR2B,FCGR3A/FCGR3B,GRN,HCK,HIF1A,HMOX1,ITGB2,JUNB,LEPR,MANF,MAPK1,MAPKAPK2,MARCO,MERTK,MGAT1,NFE2L2,PIEZO1,RAC1,RGCC,SELPLG,SERPINE1,SIRPB1,STAT1,STT3A,TGM2,TLR2,TMEM165,TREM1,TREM2,UBE2L3	49
Cell-To-Cell Signaling and Interaction,Cellular Function and Maintenance,Hematological System Development and Function,Inflammatory Response	Phagocytosis by macrophages	1.22e-19	Increased	4.661	ABHD12,ADRB2,APP,AXL,C3,CALR,CD14,CD44,CDKN1A,CEBPB,CFB,CLEC6A,EIF4E,FCER1G,FCGR1A,FCGR2A,FCGR2B,GRN,HCK,HIF1A,HMOX1,ITGB2,LEPR,MANF,MAPKAPK2,MARCO,MERTK,NFE2L2,PIEZO1,RGCC,SERPINE1,SIRPB1,STAT1,TGM2,TLR2,TREM2	36
Cell-To-Cell Signaling and Interaction,Cellular Function and Maintenance,Hematological System Development and Function,Inflammatory Response	Phagocytosis by microglia	4.25e-08	Increased	2.282	ABHD12,ADRB2,APP,C3,CD14,GRN,MERTK,PIEZO1,TLR2,TREM2	10
Cell-To-Cell Signaling and Interaction,Cellular Function and Maintenance,Inflammatory Response	Phagocytosis of cells	4.07e-24	Increased	4.71	ABHD12,ABL2,ADRB2,ANXA5,APP,ARPC2,ARPC4,AXL,C3,CALR,CAT,CD14,CD302,CD44,CD48,CDKN1A,CEBPB,CFB,CLEC6A,CSF2RB,CTNNB1,EHD1,EIF4E,ETS2,FCER1G,FCGR1A,FCGR2A,FCGR2B,FCGR3A/FCGR3B,FPR2,GRN,HCK,HIF1A,HMOX1,IDH1,ITGB2,JUNB,LDLR,LEPR,LMAN2,LY75,MANF,MAPK1,MAPKAPK2,MARCO,MERTK,MGAT1,NFE2L2,PIEZO1,PLD4,RAC1,RGCC,RHOG,SELPLG,SERPINE1,SIRPB1,SLC7A11,SNX3,STAT1,STT3A,TGM2,TLR2,TMEM165,TREM2,UBE2L3	65
Cell-To-Cell Signaling and Interaction,Cellular Function and Maintenance,Inflammatory Response	Phagocytosis of blood cells	4.7e-23	Increased	4.281	ABHD12,ADRB2,ANXA5,APP,ARPC2,ARPC4,AXL,C3,CALR,CD14,CD44,CDKN1A,CEBPB,CFB,CLEC6A,CSF2RB,EIF4E,FCER1G,FCGR1A,FCGR2A,FCGR2B,FCGR3A/FCGR3B,GRN,HCK,HIF1A,HMOX1,ITGB2,JUNB,LEPR,MANF,MAPK1,MAPKAPK2,MARCO,MERTK,MGAT1,NFE2L2,PIEZO1,RAC1,RGCC,SELPLG,SERPINE1,SIRPB1,SLC7A11,STAT1,STT3A,TGM2,TLR2,TMEM165,TREM2,UBE2L3	50
Cell-To-Cell Signaling and Interaction,Cellular Function and Maintenance,Inflammatory Response	Phagocytosis of phagocytes	4.08e-21	Increased	4.427	ABHD12,ADRB2,ANXA5,APP,AXL,C3,CALR,CD14,CD44,CDKN1A,CEBPB,CFB,CLEC6A,CSF2RB,EIF4E,FCER1G,FCGR1A,FCGR2A,FCGR2B,FCGR3A/FCGR3B,GRN,HCK,HIF1A,HMOX1,ITGB2,LEPR,MANF,MAPKAPK2,MARCO,MERTK,NFE2L2,PIEZO1,RGCC,SELPLG,SERPINE1,SIRPB1,SLC7A11,STAT1,TGM2,TLR2,TREM2	41
Cell-To-Cell Signaling and Interaction,Cellular Function and Maintenance,Inflammatory Response	Phagocytosis of antigen presenting cells	1.11e-19	Increased	4.363	ABHD12,ADRB2,APP,AXL,C3,CALR,CD14,CD44,CDKN1A,CEBPB,CFB,CLEC6A,EIF4E,FCER1G,FCGR1A,FCGR2A,FCGR2B,GRN,HCK,HIF1A,HMOX1,ITGB2,LEPR,MANF,MAPKAPK2,MARCO,MERTK,NFE2L2,PIEZO1,RGCC,SERPINE1,SIRPB1,SLC7A11,STAT1,TGM2,TLR2,TREM2	37
Cell-To-Cell Signaling and Interaction,Cellular Function and Maintenance,Inflammatory Response	Phagocytosis of tumor cell lines	8.78e-15	Increased	2.96	ARPC2,ARPC4,AXL,CALR,CD44,CDKN1A,CTNNB1,ETS2,FCER1G,FCGR1A,FCGR2A,FCGR2B,HCK,HMOX1,IDH1,ITGB2,JUNB,LMAN2,MANF,MAPK1,MARCO,MERTK,MGAT1,RAC1,RHOG,STT3A,TGM2,TMEM165,TREM2,UBE2L3	30
Cell-To-Cell Signaling and Interaction,Cellular Function and Maintenance,Inflammatory Response	Phagocytosis of leukemia cell lines	1.6e-08	Increased	2.2	AXL,CDKN1A,ETS2,FCER1G,FCGR2A,FCGR2B,HMOX1,MANF,MERTK,RHOG,TGM2	11
Cell-To-Cell Signaling and Interaction,Cellular Growth and Proliferation	Stimulation of cells	3.94e-09	Increased	3.425	AKT1,APP,BSG,C3,C5AR1,CAT,CD1D,CD80,CD86,CXCL3,CYCS,EIF4E,FOS,GRN,HAVCR2,HIF1A,HMOX1,IL1A,IL1RN,KLF4,LDHA,LILRB4,MAPK1,MAPK3,MERTK,OSM,PSAP,RUNX2,SOD2,SPP1,TLR2,TMEM30A,TNFAIP3,TNFRSF1B,TNFSF13,XDH	36
Cell-To-Cell Signaling and Interaction,Cellular Movement	Recruitment of blood cells	1.68e-21	Increased	4.515	Acp5,ADAM10,ADRB2,APP,B4GALT1,BHLHE40,C3,C5AR1,CAMK1,CAT,Ccl6,CCR1,CD14,CD44,Chil3/Chil4,CLEC5A,CSF2RB,CTNNB1,CTSC,CXCL3,FABP5,FCGR2A,FCGR2B,FCGR3A/FCGR3B,FNIP1,FOS,FOSL2,FPR2,GDF15,HCAR2,HCK,HIF1A,HMOX1,IL1A,IL1RN,ITGB2,LEPR,LYZ,MAP2K3,NFE2L2,NFKBIA,NLRP3,OLR1,OSM,PTPN2,RAC1,RHOG,RXRA,SELPLG,SERPINE1,SOD2,SPP1,STAT1,TLR2,TNFRSF1A,TNFRSF1B,TXN,VAV3,VDR,XDH	60
Cell-To-Cell Signaling and Interaction,Cellular Movement	Recruitment of myeloid cells	1.15e-17	Increased	4.497	Acp5,ADAM10,ADRB2,APP,B4GALT1,BHLHE40,C3,C5AR1,CAMK1,CAT,CCR1,CD14,CD44,Chil3/Chil4,CLEC5A,CSF2RB,CTNNB1,CTSC,CXCL3,FCGR2A,FCGR2B,FCGR3A/FCGR3B,FNIP1,FOSL2,FPR2,GDF15,HCAR2,HCK,IL1A,IL1RN,ITGB2,LYZ,MAP2K3,NFE2L2,NFKBIA,NLRP3,OLR1,RAC1,RXRA,SELPLG,SERPINE1,SOD2,SPP1,TLR2,TNFRSF1A,TNFRSF1B,VAV3,VDR,XDH	49
Cell-To-Cell Signaling and Interaction,Cellular Movement,Hematological System Development and Function,Immune Cell Trafficking	Recruitment of leukocytes	2.68e-21	Increased	4.489	Acp5,ADAM10,ADRB2,APP,B4GALT1,BHLHE40,C3,C5AR1,CAMK1,CAT,Ccl6,CCR1,CD14,CD44,Chil3/Chil4,CLEC5A,CSF2RB,CTNNB1,CTSC,CXCL3,FABP5,FCGR2A,FCGR2B,FCGR3A/FCGR3B,FNIP1,FOS,FOSL2,FPR2,GDF15,HCAR2,HCK,HIF1A,HMOX1,IL1A,IL1RN,ITGB2,LEPR,LYZ,MAP2K3,NFE2L2,NFKBIA,NLRP3,OLR1,OSM,PTPN2,RAC1,RXRA,SELPLG,SERPINE1,SOD2,SPP1,STAT1,TLR2,TNFRSF1A,TNFRSF1B,TXN,VAV3,VDR,XDH	59
Cell-To-Cell Signaling and Interaction,Cellular Movement,Hematological System Development and Function,Immune Cell Trafficking	Recruitment of granulocytes	1.08e-17	Increased	4.368	Acp5,ADAM10,ADRB2,B4GALT1,BHLHE40,C3,C5AR1,CAMK1,CAT,CCR1,CD14,CD44,Chil3/Chil4,CLEC5A,CSF2RB,CTSC,CXCL3,FCGR2A,FCGR2B,FCGR3A/FCGR3B,FOSL2,FPR2,GDF15,HCK,IL1A,IL1RN,ITGB2,LYZ,MAP2K3,NFE2L2,NLRP3,OLR1,RAC1,RXRA,SELPLG,SERPINE1,SOD2,SPP1,TLR2,TNFRSF1A,VAV3,XDH	42
Cell-To-Cell Signaling and Interaction,Cellular Movement,Hematological System Development and Function,Immune Cell Trafficking	Recruitment of antigen presenting cells	1.74e-11	Increased	2.97	Acp5,ADRB2,APP,B4GALT1,BHLHE40,C5AR1,CCR1,CD44,CLEC5A,CTNNB1,CXCL3,FNIP1,FPR2,HCAR2,HCK,IL1RN,ITGB2,LEPR,NFE2L2,NFKBIA,OSM,RXRA,SPP1,TLR2,VDR	25
Cell-To-Cell Signaling and Interaction,Cellular Movement,Hematological System Development and Function,Immune Cell Trafficking,Inflammatory Response	Recruitment of phagocytes	1.31e-17	Increased	4.711	Acp5,ADAM10,ADRB2,APP,B4GALT1,BHLHE40,C5AR1,CAMK1,CAT,CCR1,CD14,CD44,CLEC5A,CTNNB1,CTSC,CXCL3,FCGR2A,FCGR2B,FCGR3A/FCGR3B,FNIP1,FOSL2,FPR2,HCAR2,HCK,IL1A,IL1RN,ITGB2,LEPR,LYZ,MAP2K3,NFE2L2,NFKBIA,NLRP3,OLR1,OSM,RAC1,RXRA,SELPLG,SERPINE1,SOD2,SPP1,TLR2,TNFRSF1A,TNFRSF1B,VAV3,VDR,XDH	47
Cell-To-Cell Signaling and Interaction,Cellular Movement,Hematological System Development and Function,Immune Cell Trafficking,Inflammatory Response	Recruitment of neutrophils	3.6e-16	Increased	4.208	Acp5,ADAM10,ADRB2,B4GALT1,BHLHE40,C5AR1,CAMK1,CAT,CCR1,CD14,CD44,CLEC5A,CTSC,CXCL3,FCGR2A,FCGR2B,FCGR3A/FCGR3B,FOSL2,FPR2,HCK,IL1A,IL1RN,ITGB2,LYZ,MAP2K3,NFE2L2,NLRP3,OLR1,RAC1,SELPLG,SERPINE1,SOD2,SPP1,TLR2,TNFRSF1A,VAV3,XDH	37
Cell-To-Cell Signaling and Interaction,Cellular Movement,Hematological System Development and Function,Immune Cell Trafficking,Inflammatory Response	Recruitment of macrophages	1.46e-09	Increased	2.744	Acp5,ADRB2,APP,B4GALT1,BHLHE40,C5AR1,CCR1,CD44,CLEC5A,CTNNB1,FNIP1,HCAR2,HCK,IL1RN,ITGB2,NFE2L2,NFKBIA,RXRA,SPP1,TLR2,VDR	21
Cell-To-Cell Signaling and Interaction,Connective Tissue Development and Function	Binding of fibroblast cell lines	6.62e-09	Increased	2.16	CALR,CD44,CD80,DAPK1,FCGR2A,GAB1,IPMK,IQGAP1,ITGB2,LDLR,MAPK1,MARCO,PDCD6IP,RAC1,RAMP1,SELPLG,SPP1,TGM2	18
Cell-To-Cell Signaling and Interaction,Hematological System Development and Function	Activation of blood cells	1.35e-25	Increased	2.678	ABHD12,ADAM10,AKT1,APP,ATF3,AXL,B2M,BAK1,BHLHE40,BSG,C3,C5AR1,CALR,CD14,CD1D,CD44,CD48,CD80,CD81,CD86,CDKN1A,CEBPA,CEBPB,Chil3/Chil4,CLEC4D,CLEC5A,CRTC3,CSF2RB,CTNNB1,CTSS,CXCL3,CYBB,DUSP1,DUSP3,EGR2,EXT1,FCER1G,FCGR1A,FCGR2A,FCGR2B,FCGR3A/FCGR3B,FOS,FPR2,GPR137B,GRN,HAVCR2,HCK,HEBP1,HIF1A,HLA-A,HLA-E,HMOX1,HVCN1,ID2,IL1A,IL1RN,ITGB2,KLF4,LAPTM5,LDLR,LGALS3BP,LILRB4,MAGT1,MALT1,MAP2K3,MAPK1,MAPK3…	106
Cell-To-Cell Signaling and Interaction,Hematological System Development and Function	Binding of leukocytes	1.56e-16	Increased	4.031	ADAM10,APP,AXL,B4GALT1,C3,CALR,CCR1,CD14,CD44,CD48,CD80,CD81,CD86,CSF2RB,CTSZ,CXCL3,CYBB,F11R,FCGR1A,FCGR2A,FCGR2B,FCGR3A/FCGR3B,FPR2,GDF15,HCK,HIF1A,IL1A,ITGAX,ITGB1BP1,ITGB2,LCP1,MARCO,MYO1E,NEU1,NFKBIA,NR4A3,OLR1,OSM,RAC1,RALGDS,RAP2A,RASSF5,RGS1,SELPLG,SERPINE1,SPP1,STAT1,TGM2,THBD,TLR2,TNFRSF1A,TREM2,TXN,VAV3,Wfdc17	55
Cell-To-Cell Signaling and Interaction,Hematological System Development and Function	Activation of myeloid cells	3.12e-15	Increased	3.077	ABHD12,ADAM10,APP,ATF3,C3,C5AR1,CALR,CD14,CD1D,CD44,CD48,CD80,CD86,CEBPA,CEBPB,Chil3/Chil4,CLEC5A,CRTC3,CXCL3,CYBB,FCER1G,FCGR2A,FCGR2B,FCGR3A/FCGR3B,FPR2,GPR137B,GRN,HAVCR2,HCK,HLA-A,HMOX1,IL1A,IL1RN,ITGB2,KLF4,LGALS3BP,LILRB4,MAP2K3,MAPK3,NAMPT,NFIL3,NR1H3,RABGEF1,SLC7A2,SPP1,STAT1,TGM2,TLR2,TNFSF13,TREM1,TREM2,VAV3	52
Cell-To-Cell Signaling and Interaction,Hematological System Development and Function	Interaction of phagocytes	4.13e-15	Increased	3.363	ADAM10,APP,AXL,B4GALT1,C3,CALR,CCR1,CD14,CD44,CD48,CD80,CD86,CTSZ,CXCL3,CYBB,FCGR1A,FCGR2A,FCGR3A/FCGR3B,GDF15,HCK,HIF1A,IL1A,ITGAX,ITGB2,LCP1,MARCO,MYO1E,NEU1,RAC1,SELPLG,SERPINE1,STAT1,THBD,TLR2,TREM2,TXN,VAV3	37
Cell-To-Cell Signaling and Interaction,Hematological System Development and Function	Immune response of lymphocytes	3.26e-09	Increased	2.072	AXL,BHLHE40,C5AR1,CD1D,CD48,CD80,CD86,CTSS,FCGR2A,FURIN,HAVCR2,HMOX1,LEPR,MALT1,MERTK,NAMPT,PNP,STAT1,TNFRSF1A,TNFRSF1B,TNFSF13	21
Cell-To-Cell Signaling and Interaction,Hematological System Development and Function	Interaction of antigen presenting cells	4.45e-09		1.247	APP,AXL,CALR,CD14,CD44,CD48,CD80,CD86,CTSZ,CXCL3,FCGR1A,ITGB2,MARCO,NEU1,SERPINE1,STAT1,THBD,TREM2	18
Cell-To-Cell Signaling and Interaction,Hematological System Development and Function	Response of lymphocytes	5.64e-09	Increased	2.387	AXL,BHLHE40,C5AR1,CD1D,CD48,CD80,CD86,Chil3/Chil4,CSF2RB,CTSS,FCGR2A,FCGR2B,FURIN,HAVCR2,HIF1A,HMOX1,LEPR,MALT1,MERTK,NAMPT,NFIL3,PNP,SELPLG,SEMA4A,STAT1,TNFRSF1A,TNFRSF1B,TNFSF13	28
Cell-To-Cell Signaling and Interaction,Hematological System Development and Function	Aggregation of blood cells	1.71e-08	Increased	3.115	ACTG1,AKT1,APP,C3,CD44,DAB2,F11R,FCER1G,FCGR2A,GDF15,HCLS1,HIF1A,ITGB2,LAMP1,MAPK1,MERTK,NR4A3,OLR1,PDIA3,PDPN,PTPN1,RHOG,SELPLG,SGK1,SLC7A11,TLR2,TNFRSF1A,UBASH3B,VAV3,VDR	30
Cell-To-Cell Signaling and Interaction,Hematological System Development and Function	Interaction of mononuclear leukocytes	5.83e-08	Increased	3.716	B4GALT1,CALR,CCR1,CD14,CD44,CD48,CD80,CD81,CD86,FCGR3A/FCGR3B,HIF1A,IL1A,ITGAX,ITGB1BP1,ITGB2,LCP1,NEU1,OSM,RAC1,RALGDS,RAP2A,RASSF5,RGS1,SELPLG,SPP1,TLR2	26
Cell-To-Cell Signaling and Interaction,Hematological System Development and Function,Immune Cell Trafficking	Adhesion of immune cells	1.81e-17	Increased	3.847	ADAM10,APP,AXL,B4GALT1,C3,CALR,CCR1,CD14,CD44,CD48,CD80,CD81,CD86,CSF2RB,CTSZ,CXCL3,CYBB,F11R,FCGR1A,FCGR2A,FCGR3A/FCGR3B,FPR2,GDF15,HCK,HIF1A,IL1A,ITGAX,ITGB1BP1,ITGB2,LCP1,MARCO,MYO1E,NEU1,NFKBIA,NR4A3,OLR1,OSM,RAC1,RALGDS,RAP2A,RASSF5,RGS1,SELPLG,SERPINE1,SPP1,STAT1,TGM2,THBD,TLR2,TNFRSF1A,TREM2,TXN,VAV3,Wfdc17	54
Cell-To-Cell Signaling and Interaction,Hematological System Development and Function,Immune Cell Trafficking	Binding of granulocytes	1.06e-08	Increased	2.237	ADAM10,AXL,B4GALT1,C3,CD44,CXCL3,CYBB,FCGR2A,FCGR3A/FCGR3B,FPR2,GDF15,HCK,ITGAX,ITGB2,LCP1,MYO1E,SELPLG,THBD,TLR2,TXN,VAV3	21
Cell-To-Cell Signaling and Interaction,Hematological System Development and Function,Immune Cell Trafficking	Binding of antigen presenting cells	5.82e-08		0.838	APP,AXL,CALR,CD14,CD44,CD48,CTSZ,CXCL3,FCGR1A,ITGB2,MARCO,NEU1,SERPINE1,STAT1,THBD,TREM2	16
Cell-To-Cell Signaling and Interaction,Hematological System Development and Function,Immune Cell Trafficking,Inflammatory Response	Activation of leukocytes	3.19e-25	Increased	2.694	ABHD12,ADAM10,AKT1,APP,ATF3,AXL,B2M,BAK1,BHLHE40,BSG,C3,C5AR1,CALR,CD14,CD1D,CD44,CD48,CD80,CD81,CD86,CDKN1A,CEBPA,CEBPB,Chil3/Chil4,CLEC4D,CLEC5A,CRTC3,CSF2RB,CTNNB1,CTSS,CXCL3,CYBB,DUSP1,DUSP3,EGR2,EXT1,FCER1G,FCGR1A,FCGR2A,FCGR2B,FCGR3A/FCGR3B,FOS,FPR2,GPR137B,GRN,HAVCR2,HCK,HEBP1,HIF1A,HLA-A,HLA-E,HMOX1,HVCN1,IL1A,IL1RN,ITGB2,KLF4,LAPTM5,LDLR,LGALS3BP,LILRB4,MAGT1,MALT1,MAP2K3,MAPK3,MERTK,MMP…	101
Cell-To-Cell Signaling and Interaction,Hematological System Development and Function,Immune Cell Trafficking,Inflammatory Response	Activation of antigen presenting cells	8.34e-19	Increased	2.225	ABHD12,ADAM10,APP,ATF3,AXL,C3,C5AR1,CALR,CD14,CD1D,CD44,CD48,CD80,CD86,CEBPA,CEBPB,Chil3/Chil4,CLEC4D,CRTC3,CTSS,CYBB,EXT1,FCER1G,FCGR1A,FCGR2B,FCGR3A/FCGR3B,GPR137B,GRN,HAVCR2,HCK,HLA-A,HMOX1,HVCN1,IL1RN,ITGB2,KLF4,MAP2K3,MERTK,NAMPT,NFIL3,NR1H3,OSM,PSAP,PSME2,RAB10,RAB32,RAB8B,SLC7A2,STAT1,TGM2,TLR2,TNFRSF1A,TNFRSF1B,TNFSF13,TREM2,UNC93B1	56
Cell-To-Cell Signaling and Interaction,Hematological System Development and Function,Immune Cell Trafficking,Inflammatory Response	Activation of phagocytes	8.38e-18	Increased	2.689	ABHD12,ADAM10,APP,ATF3,AXL,C3,C5AR1,CALR,CD14,CD1D,CD44,CD48,CD80,CD86,CEBPA,CEBPB,Chil3/Chil4,CLEC4D,CLEC5A,CRTC3,CXCL3,CYBB,FCER1G,FCGR2A,FCGR2B,FCGR3A/FCGR3B,FPR2,GPR137B,GRN,HAVCR2,HCK,HLA-A,HMOX1,HVCN1,IL1A,IL1RN,ITGB2,KLF4,LGALS3BP,LILRB4,MAP2K3,MAPK3,MERTK,NAMPT,NFIL3,NR1H3,OSM,RABGEF1,SLC7A2,SPP1,STAT1,TGM2,TLR2,TNFRSF1A,TNFRSF1B,TNFSF13,TREM1,TREM2,VAV3	59
Cell-To-Cell Signaling and Interaction,Hematological System Development and Function,Immune Cell Trafficking,Inflammatory Response	Activation of mononuclear leukocytes	6.72e-16	Increased	2.127	ADAM10,AKT1,AXL,B2M,BAK1,BHLHE40,BSG,C3,CALR,CD14,CD1D,CD44,CD48,CD80,CD81,CD86,CDKN1A,CLEC5A,CSF2RB,CTNNB1,DUSP1,DUSP3,EGR2,FCER1G,FCGR2A,FCGR2B,FCGR3A/FCGR3B,FOS,HAVCR2,HEBP1,HIF1A,HLA-A,HLA-E,IL1A,IL1RN,ITGB2,LAPTM5,LDLR,LILRB4,MAGT1,MALT1,MAPK3,MERTK,MMP19,MPC1,NAMPT,NCOR2,NFE2L2,NFIL3,NFKBIA,NLRP3,NR4A2,NR4A3,OSM,PRDM1,RBPJ,SEMA4A,SPP1,STAT1,TLR2,TNFAIP3,TNFRSF1B,TNFRSF21,TNFSF13,TREM1,UNC93…	66
Cell-To-Cell Signaling and Interaction,Hematological System Development and Function,Immune Cell Trafficking,Inflammatory Response	Activation of T lymphocytes	2.24e-14	Increased	2.747	AKT1,AXL,B2M,BAK1,BHLHE40,BSG,C3,CALR,CD1D,CD44,CD48,CD80,CD81,CD86,CDKN1A,CSF2RB,CTNNB1,DUSP1,DUSP3,EGR2,FCER1G,FCGR2B,FOS,HAVCR2,HLA-A,HLA-E,IL1A,ITGB2,LAPTM5,LDLR,MAGT1,MALT1,MERTK,MMP19,MPC1,NAMPT,NCOR2,NFE2L2,NFIL3,NFKBIA,NLRP3,NR4A2,NR4A3,OSM,PRDM1,RBPJ,SEMA4A,SPP1,STAT1,TLR2,TNFRSF1B,TNFRSF21,UNC93B1	53
Cell-To-Cell Signaling and Interaction,Hematological System Development and Function,Immune Cell Trafficking,Inflammatory Response	Activation of lymphocytes	1.35e-13	Increased	2.128	AKT1,AXL,B2M,BAK1,BHLHE40,BSG,C3,CALR,CD1D,CD44,CD48,CD80,CD81,CD86,CDKN1A,CSF2RB,CTNNB1,DUSP1,DUSP3,EGR2,FCER1G,FCGR2A,FCGR2B,FCGR3A/FCGR3B,FOS,HAVCR2,HEBP1,HIF1A,HLA-A,HLA-E,IL1A,IL1RN,ITGB2,LAPTM5,LDLR,MAGT1,MALT1,MERTK,MMP19,MPC1,NAMPT,NCOR2,NFE2L2,NFIL3,NFKBIA,NLRP3,NR4A2,NR4A3,OSM,PRDM1,RBPJ,SEMA4A,SPP1,STAT1,TLR2,TNFAIP3,TNFRSF1B,TNFRSF21,TNFSF13,UNC93B1	60
Cell-To-Cell Signaling and Interaction,Hematological System Development and Function,Immune Cell Trafficking,Inflammatory Response	Activation of macrophages	4.09e-11		1.997	ABHD12,ADAM10,APP,ATF3,C3,C5AR1,CALR,CD14,CD1D,CD44,CEBPA,CEBPB,Chil3/Chil4,CRTC3,CYBB,FCER1G,FCGR2B,FCGR3A/FCGR3B,GPR137B,GRN,HAVCR2,HCK,HLA-A,HMOX1,IL1RN,ITGB2,KLF4,MAP2K3,NAMPT,NFIL3,NR1H3,SLC7A2,STAT1,TGM2,TLR2,TNFSF13,TREM2	37
Cell-To-Cell Signaling and Interaction,Hematological System Development and Function,Immune Cell Trafficking,Inflammatory Response	Adhesion of phagocytes	4.4e-09		1.837	ADAM10,AXL,C3,CD44,CTSZ,CXCL3,CYBB,GDF15,HCK,HIF1A,IL1A,ITGAX,ITGB2,LCP1,MARCO,MYO1E,RAC1,SELPLG,SERPINE1,STAT1,TLR2,TXN,VAV3	23
Cell-To-Cell Signaling and Interaction,Hematological System Development and Function,Immune Cell Trafficking,Inflammatory Response	Binding of neutrophils	5.42e-09	Increased	2.902	ADAM10,AXL,B4GALT1,C3,CD44,CXCL3,CYBB,FCGR2A,FCGR3A/FCGR3B,GDF15,HCK,ITGAX,ITGB2,LCP1,MYO1E,SELPLG,TLR2,TXN,VAV3	19
Cell-To-Cell Signaling and Interaction,Hematological System Development and Function,Immune Cell Trafficking,Inflammatory Response	Activation of neutrophils	7.48e-08		1.557	C3,C5AR1,CD14,CXCL3,FCGR2B,FCGR3A/FCGR3B,FPR2,GRN,HMOX1,IL1A,IL1RN,ITGB2,LGALS3BP,SPP1,TLR2,VAV3	16
Cell-To-Cell Signaling and Interaction,Hematological System Development and Function,Inflammatory Response	Binding of professional phagocytic cells	1.54e-13	Increased	2.664	ADAM10,APP,AXL,B4GALT1,C3,CALR,CCR1,CD14,CD44,CD48,CTSZ,CXCL3,CYBB,FCGR1A,FCGR2A,FCGR3A/FCGR3B,GDF15,HCK,HIF1A,IL1A,ITGAX,ITGB2,LCP1,MARCO,MYO1E,RAC1,SELPLG,SERPINE1,STAT1,THBD,TLR2,TREM2,TXN,VAV3	34
Cell-To-Cell Signaling and Interaction,Hematological System Development and Function,Inflammatory Response	Response of neutrophils	2.3e-08	Increased	2.234	C3,C5AR1,CD44,CLEC6A,CSF2RB,CXCL3,FCER1G,FCGR2A,FCGR3A/FCGR3B,HCK,ITGAX,ITGB2,MERTK,SELPLG,SERPINE1,TREM2	16
Cell-To-Cell Signaling and Interaction,Hematological System Development and Function,Inflammatory Response	Immune response of neutrophils	6.88e-08	Increased	2.234	C3,CD44,CLEC6A,CSF2RB,CXCL3,FCER1G,FCGR2A,FCGR3A/FCGR3B,HCK,ITGAX,ITGB2,MERTK,SELPLG,SERPINE1,TREM2	15
Cell-To-Cell Signaling and Interaction,Inflammatory Response	Immune response of leukocytes	7.9e-30	Increased	4.493	ABHD12,ADRB2,ANXA5,APP,AXL,BAK1,BHLHE40,BRD2,C3,C5AR1,CALR,CD14,CD1D,CD44,CD48,CD80,CD86,CDKN1A,CEBPB,CFB,CLEC5A,CLEC6A,CSF2RB,CTSS,CXCL3,EIF4E,FCER1G,FCGR1A,FCGR2A,FCGR2B,FCGR3A/FCGR3B,FURIN,GRN,HAVCR2,HCK,HIF1A,HMOX1,IL1RN,ITGAX,ITGB2,LEPR,LILRB4,MALT1,MANF,MAPKAPK2,MARCO,MERTK,NAMPT,NFE2L2,OSM,PIEZO1,PNP,PPP2CA,PRDM1,PSME2,RGCC,SELPLG,SEMA4A,SERPINE1,SIRPB1,SLC7A11,STAT1,TGM2,THBD,TLR2,TNFRSF1…	70
Cell-To-Cell Signaling and Interaction,Inflammatory Response	Response of phagocytes	2.26e-25	Increased	4.896	ABHD12,ADRB2,ANXA5,APP,ATP7A,AXL,BRD2,C3,C5AR1,CALR,CCR1,CD14,CD44,CD80,CD86,CDKN1A,CEBPB,CFB,CLEC5A,CLEC6A,CSF2RB,CXCL3,EIF4E,FCER1G,FCGR1A,FCGR2A,FCGR2B,FCGR3A/FCGR3B,GRN,HCK,HIF1A,HMOX1,IL1RN,ITGAX,ITGB2,LEPR,LILRB4,MANF,MAPKAPK2,MARCO,MERTK,NFE2L2,OSM,PIEZO1,PPP2CA,RGCC,SELPLG,SEMA4A,SERPINE1,SIRPB1,SLC7A11,STAT1,TGM2,TLR2,TREM1,TREM2	56
Cell-To-Cell Signaling and Interaction,Inflammatory Response	Immune response of phagocytes	1.26e-24	Increased	4.618	ABHD12,ADRB2,ANXA5,APP,AXL,BRD2,C3,CALR,CD14,CD44,CD80,CD86,CDKN1A,CEBPB,CFB,CLEC5A,CLEC6A,CSF2RB,CXCL3,EIF4E,FCER1G,FCGR1A,FCGR2A,FCGR2B,FCGR3A/FCGR3B,GRN,HCK,HIF1A,HMOX1,IL1RN,ITGAX,ITGB2,LEPR,LILRB4,MANF,MAPKAPK2,MARCO,MERTK,NFE2L2,OSM,PIEZO1,PPP2CA,RGCC,SELPLG,SEMA4A,SERPINE1,SIRPB1,SLC7A11,STAT1,TGM2,TLR2,TREM1,TREM2	53
Cell-To-Cell Signaling and Interaction,Inflammatory Response	Immune response of antigen presenting cells	7.61e-22	Increased	4.695	ABHD12,ADRB2,APP,AXL,BRD2,C3,CALR,CD14,CD44,CD80,CD86,CDKN1A,CEBPB,CFB,CLEC6A,CTSS,EIF4E,FCER1G,FCGR1A,FCGR2A,FCGR2B,GRN,HCK,HIF1A,HMOX1,IL1RN,ITGB2,LEPR,LILRB4,MANF,MAPKAPK2,MARCO,MERTK,NFE2L2,PIEZO1,PPP2CA,RGCC,SEMA4A,SERPINE1,SIRPB1,SLC7A11,STAT1,TGM2,TLR2,TREM1,TREM2	46
Cell-To-Cell Signaling and Interaction,Inflammatory Response	Immune response of macrophages	4.95e-19	Increased	4.854	ABHD12,ADRB2,APP,AXL,BRD2,C3,CALR,CD14,CD44,CDKN1A,CEBPB,CFB,CLEC6A,EIF4E,FCER1G,FCGR1A,FCGR2A,FCGR2B,GRN,HCK,HIF1A,HMOX1,IL1RN,ITGB2,LEPR,MANF,MAPKAPK2,MARCO,MERTK,NFE2L2,PIEZO1,RGCC,SERPINE1,SIRPB1,STAT1,TGM2,TLR2,TREM1,TREM2	39
Cell-To-Cell Signaling and Interaction,Inflammatory Response	Response of macrophages	1.02e-18	Increased	4.942	ABHD12,ADRB2,APP,ATP7A,AXL,BRD2,C3,CALR,CD14,CD44,CDKN1A,CEBPB,CFB,CLEC6A,EIF4E,FCER1G,FCGR1A,FCGR2A,FCGR2B,GRN,HCK,HIF1A,HMOX1,IL1RN,ITGB2,LEPR,MANF,MAPKAPK2,MARCO,MERTK,NFE2L2,PIEZO1,RGCC,SERPINE1,SIRPB1,STAT1,TGM2,TLR2,TREM1,TREM2	40
Cell-To-Cell Signaling and Interaction,Inflammatory Response	Immune response of tumor cell lines	2.43e-12	Increased	3.255	ARPC2,ARPC4,AXL,CALR,CD44,CDKN1A,CTNNB1,CTSB,CTSD,ETS2,FCER1G,FCGR1A,FCGR2A,FCGR2B,HCK,HMOX1,IDH1,ITGB2,JUNB,LMAN2,MANF,MAPK1,MARCO,MERTK,MGAT1,OSM,RAC1,RHOG,STT3A,TGM2,TMEM165,TREM2,UBE2L3	33
Cell-To-Cell Signaling and Interaction,Inflammatory Response	Immune response of T lymphocytes	1.79e-08		1.24	APP,AXL,BAK1,BHLHE40,C5AR1,CD1D,CD86,CSF2RB,FURIN,HAVCR2,HMOX1,LEPR,MALT1,MERTK,NAMPT,PNP,PSME2,STAT1,TNFRSF1A,TNFRSF1B	20
Cellular Assembly and Organization	Fusion of endosomes	6.63e-11		0.996	ADRB2,AKT1,CYCS,EEA1,FCGR2A,RAB20,RAB5IF,RAB7A,STX12,STX7,TNFAIP3	11
Cellular Assembly and Organization	Fusion of organelle	9.11e-10	Increased	2.487	ADRB2,AKT1,APP,ATP13A2,BAK1,CHP1,CYCS,EEA1,FCGR2A,GABARAP,KLF4,LAMP1,NSF,PTPMT1,RAB20,RAB5IF,RAB7A,SNAPIN,SPP1,STX12,STX7,TNFAIP3,VAMP4,VAV3,VCP	25
Cellular Assembly and Organization	Assembly of organelle	5e-09	Increased	2.712	ABL2,ACTG1,ACTN1,AKT1,ANXA5,APP,ARPC2,ATP13A2,ATP6V1D,AZIN1,C3,CD44,CDKN1A,CTNNB1,CTSB,CTSD,DAB2,EIF1AX,EXT1,F11R,FCGR2A,GDA,GLUL,GOLPH3,HCK,HCLS1,HSPA5,IL1A,IQGAP1,ITGB1BP1,JUNB,LAMP1,LAMTOR1,LITAF,MAPK1,MAPRE1,MRPL14,MTMR6,NDEL1,NFE2L2,NSF,OPTN,PDCD6IP,PI4K2A,PICALM,PLOD3,PPP2CA,PSMD2,RAB1A,RAB32,RAB7A,RAB8A,RAC1,RGCC,RHOC,RHOQ,SDCBP,SERPINE1,SGK1,SH3PXD2B,SLC9A4,SNAPIN,SNX10,SNX3,SPP1,STX12,ST…	77
Cellular Assembly and Organization,Cellular Function and Maintenance	Organization of cytoplasm	3.87e-19	Increased	4.268	ABL2,ACSL4,ACTG1,ACTN1,ADAM10,AKIRIN1,AKT1,ALDOA,APP,ARL1,ARPC2,ARPC4,ATF3,ATP13A2,ATP2B1,ATP6V1D,ATP7A,AXL,B2M,B4GALT5,BSG,BST1,CALR,CAMK1,CAPNS1,CAPZB,CD44,CD81,CDKN1A,CEBPA,CEP170,CHP1,CREG1,CSTB,CTNNB1,CTSS,CTSV,CYBB,DAB2,DAPK1,EHD1,EIF4E,EXT1,F11R,FCGR1A,FCGR2A,FCGR2B,FNIP1,FOS,GAB1,GABARAP,GDA,GDF15,GNPTAB,GOLPH3,GPR35,GPX4,GRN,HCK,HCLS1,HEXA,HEXB,HLA-A,HNRNPK,HSPA5,ID2,IFRD1,IL1A,IQGAP1,IT…	160
Cellular Assembly and Organization,Cellular Function and Maintenance	Organization of cytoskeleton	7.69e-14	Increased	4.184	ABL2,ACSL4,ACTG1,ACTN1,ADAM10,AKIRIN1,AKT1,ALDOA,APP,ARPC2,ARPC4,ATF3,ATP2B1,ATP6V1D,ATP7A,AXL,B2M,B4GALT5,BSG,BST1,CALR,CAMK1,CAPNS1,CAPZB,CD44,CD81,CDKN1A,CEP170,CHP1,CSTB,CTNNB1,CTSS,CTSV,CYBB,DAB2,DAPK1,EHD1,EIF4E,EXT1,F11R,FCGR1A,FCGR2A,FCGR2B,FOS,GAB1,GABARAP,GDA,GDF15,GOLPH3,GPR35,GPX4,GRN,HCK,HCLS1,HLA-A,HNRNPK,HSPA5,ID2,IFRD1,IL1A,IQGAP1,ITM2C,LASP1,LCP1,LDHA,LDLR,LPIN1,LRP12,MAPK1,MAPK3…	136
Cellular Assembly and Organization,Cellular Function and Maintenance	Microtubule dynamics	2.57e-12	Increased	3.779	ABL2,ACSL4,ACTG1,ADAM10,AKIRIN1,AKT1,ALDOA,APP,ARPC2,ARPC4,ATF3,ATP2B1,ATP6V1D,ATP7A,AXL,B2M,B4GALT5,BSG,CAMK1,CAPNS1,CAPZB,CD44,CD81,CDKN1A,CEP170,CHP1,CSTB,CTNNB1,CTSS,CTSV,CYBB,DAB2,DAPK1,EHD1,EIF4E,EXT1,FCGR1A,FCGR2B,FOS,GAB1,GABARAP,GDA,GDF15,GOLPH3,GPX4,GRN,HCK,HLA-A,HNRNPK,HSPA5,ID2,IFRD1,IL1A,IQGAP1,ITM2C,LASP1,LCP1,LDHA,LDLR,LRP12,MAPK1,MAPK3,MAPK6,MAPKAPK2,MAPRE1,MARCO,MDM2,MID1,MPP1,ND…	120
Cellular Compromise	Degeneration of cells	6.62e-12	Decreased	-3.252	AKT1,APP,ATF3,AXL,BACH1,BSG,C3,CD81,CIB2,CTSB,CTSD,CTSV,CXCL3,CYBB,ETS2,GPX1,GPX4,GRN,HEXB,HIF1A,IL1RN,IRS2,LDLR,MANF,MAPK1,MERTK,Mt1,NFIL3,NLRP3,NR4A2,NR4A3,OSM,PIM3,PSAP,RAB1A,SEMA4A,SERPINE1,SGK1,SLC6A6,SOD2,SPP1,TGM2,TLR2,TNFRSF1B,TXN,UNC119,VPS35	47
Cellular Compromise,Hypersensitivity Response,Inflammatory Response	Degranulation of mast cells	2.58e-08		1.288	APP,ATF3,C3,DUSP1,FCER1G,FCGR1A,FCGR2A,FCGR2B,FOS,HAVCR2,HCK,HMOX1,JUNB,LILRB4,LPIN1,MAPK1,MAPK3,NR4A3,RABGEF1,TLR2,UBASH3B	21
Cellular Compromise,Inflammatory Response	Degranulation of myeloid cells	1.15e-10	Increased	2.333	APP,ATF3,C3,CD48,CXCL3,DUSP1,FCER1G,FCGR1A,FCGR2A,FCGR2B,FCGR3A/FCGR3B,FOS,HAVCR2,HCK,HMOX1,ITGB2,JUNB,LILRB4,LPIN1,MAPK1,MAPK3,NR4A3,PI4K2A,RABGEF1,TLR2,TREM1,UBASH3B	27
Cellular Compromise,Inflammatory Response	Degranulation of cells	2.2e-10	Increased	2.21	APP,ATF3,C3,C5AR1,CCR1,CD48,CD81,CXCL3,DUSP1,FCER1G,FCGR1A,FCGR2A,FCGR2B,FCGR3A/FCGR3B,FOS,HAVCR2,HCK,HMOX1,ITGB2,JUNB,LILRB4,LPIN1,MAPK1,MAPK3,NR4A3,PI4K2A,RABGEF1,SGK1,TLR2,TNFAIP3,TREM1,UBASH3B	32
Cellular Compromise,Inflammatory Response	Degranulation of leukocytes	1.04e-09		1.862	APP,ATF3,C3,CD48,CXCL3,DUSP1,FCER1G,FCGR1A,FCGR2A,FCGR2B,FCGR3A/FCGR3B,FOS,HAVCR2,HCK,HMOX1,ITGB2,JUNB,LILRB4,LPIN1,MAPK1,MAPK3,NR4A3,PI4K2A,RABGEF1,TLR2,TNFAIP3,TREM1,UBASH3B	28
Cellular Compromise,Inflammatory Response	Degranulation of phagocytes	4.09e-09		1.787	APP,ATF3,C3,CXCL3,DUSP1,FCER1G,FCGR1A,FCGR2A,FCGR2B,FOS,HAVCR2,HCK,HMOX1,ITGB2,JUNB,LILRB4,LPIN1,MAPK1,MAPK3,NR4A3,RABGEF1,TLR2,TREM1,UBASH3B	24
Cellular Compromise,Lipid Metabolism,Small Molecule Biochemistry	Peroxidation of lipid	5.87e-10	Decreased	-2.275	ACSL4,AIFM2,APP,CAT,FTL,GPD2,GPX1,GPX4,HMOX1,HSPA5,LDLR,Mt1,Mt2,NEU1,NFE2L2,SAR1B,SLC7A11,SOD2	18
Cellular Development	Differentiation of tumor cell lines	3.83e-13		1.258	ADAM10,AKT1,APP,ATF4,BHLHE40,CALR,CD14,CDKN1A,CEBPA,CEBPB,CREG1,CSF2RB,CTNNB1,CTSK,DAB2,DNAJB11,DUSP1,ENO1,ETS2,FOS,HIF1A,HMOX1,IDH1,IFI16,IL1RN,KLF4,LACTB,LEPR,MAPK1,MDM2,NCOR2,NFE2L2,NFKBIA,NME1,OSM,PRDM1,PRKAR1A,PTPN1,RAC1,RHOQ,RUNX2,STAT1,TGM2,THBD,TMBIM1,TRIB1,TRIM25,VDR,YTHDF1	49
Cellular Development	Differentiation of leukemia cell lines	1.21e-11		1.134	ADAM10,ATF4,CEBPA,CEBPB,CREG1,CSF2RB,CTSK,ENO1,ETS2,HIF1A,HMOX1,IDH1,IL1RN,KLF4,LEPR,NCOR2,NFE2L2,OSM,PRKAR1A,PTPN1,RUNX2,STAT1,THBD,TMBIM1,TRIB1,TRIM25,YTHDF1	27
Cellular Development	Maturation of cells	1.59e-11	Increased	2.824	ABL2,AKT1,APP,ATF3,B4GALT5,CAPZB,CD44,CD80,CD86,CDKN1A,CEBPA,CEBPB,CTNNB1,CYP51A1,FCGR2B,FOS,GPAT4,HAVCR2,HIF1A,HMOX1,HNRNPK,HSPA9,ID2,IL1A,ITGB2,LCP1,LDHA,LPIN1,MAPK1,MAPK3,MDM2,MMP19,NCOR2,NFIL3,NR4A2,OSM,PICALM,PRDM1,PTPN1,RAC1,RUNX2,RXRA,SNAPIN,STAT1,TLR2,TNFRSF1A,TNFRSF1B,TNFRSF21,TNFSF13,TREM2,TRPS1,VPS35,ZBTB7A	53
Cellular Development	Maturation of blood cells	7.01e-10	Increased	2.626	AKT1,APP,ATF3,CAPZB,CD44,CD80,CD86,CDKN1A,CEBPA,CEBPB,FCGR2B,FOS,HAVCR2,HIF1A,HMOX1,HSPA9,ID2,IL1A,ITGB2,LCP1,LDHA,MAPK1,MAPK3,MMP19,NFIL3,PRDM1,STAT1,TLR2,TNFRSF1A,TNFRSF1B,TNFSF13,TREM2,ZBTB7A	33
Cellular Development	Differentiation of stem cell lines	1.11e-08		-0.154	APP,BRD2,CAT,EGR2,EXT1,FOS,FOSB,FOSL2,HNRNPK,ID2,IDH1,IFI16,KLF4,NR1H3,OSM,PIM1,PIM3,SNX10,YWHAH	19
Cellular Development,Cellular Growth and Proliferation	Proliferation of blood cells	3.4e-34	Increased	2.791	ACLY,ADRB2,AKT1,AXL,B2M,BCL2A1,BHLHE40,BSG,C3,C5AR1,CALR,CAT,CD14,CD1D,CD300C,CD44,CD48,CD80,CD81,CD86,CDKN1A,CEBPA,CEBPB,CFB,CLEC4D,CSF2RB,CTNNB1,CTSD,CTSZ,CXCL3,CYBB,DAB2,DBI,DUSP1,EGR2,EHD1,EIF2AK2,EIF4E,ETS2,FCER1G,FCGR2A,FCGR2B,FCGR3A/FCGR3B,FOS,FOSL2,FTH1,FTL,GADD45B,GDF15,HAVCR2,HCK,HCLS1,HIF1A,HLA-E,HMOX1,HR,HSPA5,HSPA9,ID2,IL1A,IL1RN,IPMK,IQGAP1,IRS2,ITGAX,ITGB1BP1,ITGB2,JUNB,KLF4,LAMTOR…	129
Cellular Development,Cellular Growth and Proliferation	Cell proliferation of tumor cell lines	6.37e-16	Increased	6.683	ABHD5,ABL2,ACLY,ACO2,ACSL4,ACTN1,ADAM10,ADIPOR1,AIFM2,AK2,AKT1,ALDOA,AP1G1,APP,ARCN1,ASPH,ATF3,ATF4,ATP6AP1,AXL,BACH1,BAK1,BSG,BUB1B,C5AR1,CALR,CAMK1,CAT,CD44,CD80,CD81,CDKN1A,CEBPA,CEBPB,CHP1,CNDP2,CPEB4,CREG1,CSF2RB,CSNK1E,CSTB,CTNNB1,CTNNBIP1,CTSB,CTSD,CYP51A1,DAB2,DDB1,DEGS1,DESI2,DUSP1,EGR2,EIF2AK2,EIF4E,ENO1,ETS2,EXT1,FABP5,FCER1G,FOS,FOSB,FOSL2,FPR2,FTH1,FTL,G3BP1,G3BP2,GAB1,GDF15,GLUL,GOL…	198
Cellular Development,Cellular Growth and Proliferation	Colony formation of cells	5.69e-13	Increased	2.772	ACLY,AKT1,ATF3,CALR,CAT,CD44,CDKN1A,CEBPB,CNDP2,CSF2RB,CTNNB1,CTSB,CTSD,CXCL3,DUSP1,EIF2AK2,EIF4E,ENO1,FOS,GADD45B,GOLPH3,GRN,GSTO1,HCAR2,HCK,HIF1A,HSPA5,HSPA9,IDH1,IFI16,IGF2BP2,IL1A,IL1RN,IQGAP1,JUNB,KLF4,LAPTM5,LEPR,LGALS3BP,LPIN1,LY6E,MAPK1,MAPK3,MDM2,NFKBIA,PDPN,PHLDA1,PLK3,PPP2CA,PRKAR1A,PTPN1,RAC1,RALGDS,RAN,RASSF5,RBBP8,RFFL,RHOC,RUNX2,SLC3A2,SNRPB,SOD2,SPP1,STAT1,TGM2,TNFAIP3,TPD52,TTC39…	70
Cellular Development,Cellular Growth and Proliferation	Proliferation of leukemia cell lines	1.64e-12		1.251	AIFM2,AKT1,CALR,CAMK1,CAT,CD44,CDKN1A,CEBPA,CEBPB,CHP1,CSF2RB,CTNNB1,CYP51A1,DUSP1,ENO1,FCER1G,FOSL2,FTH1,FTL,GPX4,HCK,HMOX1,IDH1,IGF2BP2,IL1A,JUNB,LILRB4,NFE2L2,NFKBIA,PIM1,PRDM1,PRKAR1A,PTPN2,RAB1A,RUNX2,SEC24B,SLC7A11,SURF4,TMED10,TNFAIP3,TXN,USP25	42
Cellular Development,Cellular Growth and Proliferation	Proliferation of myeloid cells	1.57e-11		0.62	ADRB2,CAT,CDKN1A,CEBPA,CSF2RB,CTNNB1,CXCL3,DUSP1,FCER1G,HAVCR2,HMOX1,IL1A,IL1RN,KLF4,LDLR,LIPA,MAPK1,MAPK3,MCEMP1,NR1H3,NR4A3,PIM1,PRDM1,RABGEF1,RBPJ,SERPINE1,SPP1,TLR2,TREM2,TXN,VDR,XDH	32
Cellular Development,Cellular Growth and Proliferation	Cell proliferation of breast cancer cell lines	1.73e-10	Increased	2.701	ACSL4,AKT1,AP1G1,BACH1,CALR,CAT,CD44,CDKN1A,CEBPA,CEBPB,CSNK1E,CTNNB1,CTSD,DAB2,DEGS1,ETS2,FABP5,FOS,FPR2,G3BP1,GDF15,GPX1,GRN,HAVCR2,HIF1A,HNRNPK,HSD17B12,HSPA5,ID2,IRS2,KLF4,LACTB,LDHA,LGALS3BP,MAP2K3,MAPK1,MAPK6,MDM2,NCOR2,NFKBIA,NME1,NR1H3,NR4A3,OGDH,OSM,PDIA3,PIM1,RAC1,RBBP8,RXRA,SLC36A4,SMOX,SOD2,SPP1,TF,TGM2,TNFRSF1A,TOB1,TRPS1,TXN,UBR5,VDR,WWTR1,YTHDF1,ZFP36	65
Cellular Development,Cellular Growth and Proliferation	Expansion of blood cells	2.13e-10		0.157	B2M,C3,C5AR1,CALR,CD80,CD86,CEBPA,CEBPB,CSF2RB,CTNNB1,CTSD,EGR2,FCGR2B,HAVCR2,HIF1A,HMOX1,IL1A,IL1RN,LCP1,LEPR,MAPK3,MCEMP1,NR1H3,PIM1,PTPN2,SERPINE1,SPP1,STAT1,TLR2,TNFAIP3,TNFRSF1A,TNFRSF1B,TRIB1	33
Cellular Development,Cellular Growth and Proliferation	Proliferation of prostate cancer cell lines	5.31e-09		0.82	ABHD5,ACO2,ADAM10,AKT1,ATP6AP1,AXL,CD44,CDKN1A,CEBPB,CTNNBIP1,DAB2,ETS2,FABP5,GDF15,GRN,HIF1A,HMOX1,HNRNPK,HSPA5,ID2,IFI16,IL1A,JUNB,KCTD12,KLF4,LCP1,MAPK1,MAPK3,NCOA4,NR1H3,NR4A2,PIM1,PRKAR1A,RAC1,RASSF5,RHOC,TNFAIP3,TPD52,UAP1,VAV3,VDR,ZBTB7A,ZFAND3	43
Cellular Development,Cellular Growth and Proliferation	Development of tumor cell lines	2.57e-08	Increased	2.753	ABL2,ACLY,AKT1,ASPH,ATF3,CD44,CDKN1A,CEBPB,CNDP2,CTNNB1,CTSB,CTSD,DUSP1,EIF4E,ENO1,FOS,G3BP2,GADD45B,GLUL,GRN,GSTO1,HCAR2,HCK,HIF1A,HSPA5,IFI16,IGF2BP2,IL1A,IQGAP1,KLF4,LAPTM5,LEPR,LGALS3BP,LPIN1,LY6E,MDM2,NFKBIA,PRKAR1A,RAN,RASSF5,RFFL,RUNX2,SNRPB,SOD2,SPP1,STAT1,TGM2,TLR2,TNFAIP3,TPD52,TTC39C,UBR5	52
Cellular Development,Cellular Growth and Proliferation	Proliferation of progenitor cells	3.01e-08		0.708	AKT1,CALR,CDKN1A,CEBPA,CEBPB,CSF2RB,CTNNB1,CXCL3,DAB2,EIF2AK2,EIF4E,ETS2,FTH1,GDF15,GPX1,HCK,HIF1A,HSPA9,IL1A,JUNB,KLF4,LILRB4,LIPA,LPIN1,MAPK3,MDM2,MMP19,NEU1,NFKBIA,NR4A3,PIM1,PRDM1,PTPN2,RHOG,SPP1,STAT1,TNFAIP3,TNFRSF1A,TNFRSF1B	39
Cellular Development,Cellular Growth and Proliferation	Colony formation of tumor cell lines	4.08e-08	Increased	2.099	ACLY,AKT1,ATF3,CD44,CDKN1A,CNDP2,CTNNB1,CTSB,CTSD,DUSP1,EIF4E,ENO1,FOS,GADD45B,GRN,GSTO1,HCAR2,HCK,HIF1A,HSPA5,IFI16,IGF2BP2,IL1A,IQGAP1,KLF4,LAPTM5,LEPR,LGALS3BP,LPIN1,LY6E,MDM2,NFKBIA,PRKAR1A,RAN,RASSF5,RFFL,RUNX2,SNRPB,SOD2,SPP1,STAT1,TGM2,TNFAIP3,TPD52,TTC39C,UBR5	46
Cellular Development,Cellular Growth and Proliferation,Connective Tissue Development and Function	Proliferation of fibroblast cell lines	8.76e-11	Increased	2.08	AKT1,ALDOA,AXL,BAK1,CAT,CD81,CDKN1A,CEBPA,CEBPB,CSF2RB,CTNNB1,CTSD,EGR2,EIF2AK2,EIF4E,FOS,GAB1,GADD45B,GRN,HMOX1,IFI16,JUNB,KLF4,MAP2K3,MAPK1,MAPK3,MAPKAPK2,MDM2,MINPP1,NFKBIA,OSM,PIM1,PIM3,PTPN2,RAC1,RALGDS,RAN,RASSF5,RUNX2,SERPINE1,SLC3A2,STAT1,TBCB,TGM2,TOB1,TXN,WWTR1	47
Cellular Development,Cellular Growth and Proliferation,Connective Tissue Development and Function,Embryonic Development,Hematological System Development and Function,Hematopoiesis,Lymphoid Tissue Structure and Development,Organ Development,Organismal Development,Skeletal and Muscular System Development and Function,Tissue Development	Osteoclastogenesis of bone marrow cells	2.04e-08		0.478	CCR1,CEBPA,CTNNB1,EGR2,FOS,HIVEP3,IL1RN,TNFAIP3,TNFRSF1A	9
Cellular Development,Cellular Growth and Proliferation,Connective Tissue Development and Function,Embryonic Development,Organismal Development,Skeletal and Muscular System Development and Function,Tissue Development	Osteoclastogenesis	1.26e-12	Increased	2.232	ATP6AP1,CCR1,CD44,CD81,CEBPA,Chil3/Chil4,CTNNB1,CXCL3,EGR2,EIF2AK2,FOS,HIVEP3,IFRD1,IL1A,IL1RN,LDLR,LGMN,MAPK3,NFKBIA,OSM,PRDM1,RBPJ,SNX10,SPP1,STAT1,TNFAIP3,TNFRSF1A,TNFRSF1B,TXN,VAV3,VDR	31
Cellular Development,Cellular Growth and Proliferation,Connective Tissue Development and Function,Organismal Development,Tissue Development	Development of connective tissue cells	1.9e-12	Increased	2.883	ATF3,ATP6AP1,CCR1,CD44,CD81,CDKN1A,CEBPA,Chil3/Chil4,CLEC5A,CTNNB1,CXCL3,EGR2,EIF2AK2,FOS,GRN,HIVEP3,ID2,IFRD1,IL1A,IL1RN,JUNB,KLF4,LDLR,LGMN,MAPK1,MAPK3,NFKBIA,OSM,PRDM1,RAC1,RBPJ,RUNX2,SERPINE1,SNX10,SPP1,STAT1,TNFAIP3,TNFRSF1A,TNFRSF1B,TXN,VAV3,VDR	42
Cellular Development,Cellular Growth and Proliferation,Connective Tissue Development and Function,Tissue Development	Cell proliferation of fibroblasts	5.93e-09	Increased	2.52	ADIPOR1,AKT1,ATF3,ATF4,CD44,CDKN1A,CEBPB,CTNNB1,CTSB,CTSD,CXCL3,DUSP1,FOS,FOSB,FOSL2,FTH1,GPX1,GRN,HIF1A,HMOX1,IDH1,IFI30,KLF4,MAP2K3,MAPK1,MAPK3,MDM2,NCOA4,NFKBIA,OSM,PIM1,PTPN2,RAC1,RUNX2,SERPINE1,SLC7A11,SOD2,STAT1,TNFRSF1A,TRIM25,TXN,VCP	42
Cellular Development,Cellular Growth and Proliferation,Digestive System Development and Function,Hepatic System Development and Function,Organ Development	Proliferation of liver cells	3.22e-13		1.622	ACSL4,AKT1,C3,CDKN1A,CEBPA,CEBPB,COLGALT1,CSF2RB,CTNNB1,CTSB,CXCL3,DDB1,FBXL5,FOS,IL1RN,LEPR,MAPK1,Mt1,Mt2,NFE2L2,NFKBIA,OSM,PIM1,PIM3,RXRA,SPP1,STAT1,TF,TNFAIP3,TNFRSF1A,TNFRSF1B,TOB1,XDH	33
Cellular Development,Cellular Growth and Proliferation,Digestive System Development and Function,Hepatic System Development and Function,Organ Development,Tissue Development	Proliferation of hepatocytes	2.1e-09		0.973	AKT1,C3,CDKN1A,CEBPA,CEBPB,COLGALT1,CTNNB1,CXCL3,DDB1,FBXL5,FOS,IL1RN,MAPK1,Mt1,Mt2,NFE2L2,NFKBIA,OSM,PIM1,RXRA,TNFAIP3,TNFRSF1A,TNFRSF1B,TOB1	24
Cellular Development,Cellular Growth and Proliferation,Embryonic Development,Hematological System Development and Function,Hematopoiesis,Lymphoid Tissue Structure and Development,Organ Development,Organismal Development,Tissue Development	Lymphopoiesis	2.95e-22	Increased	4.877	ABL2,ADAM10,AKT1,ATP7A,AXL,B2M,BCL2A1,BHLHE40,BSG,BST1,C5AR1,CD14,CD1D,CD44,CD80,CD81,CD86,CDKN1A,CEBPA,CEBPB,CLEC6A,CTNNB1,CTSV,EGR2,EIF4E,ETS2,FCER1G,FCGR2A,FCGR2B,FNIP1,FOS,FOSL2,FURIN,GADD45B,GFPT1,HAVCR2,HIF1A,HIVEP3,HLA-A,HSPA9,ID2,IGF2BP2,IL1A,IL1RN,IPMK,ITGB2,JUNB,KLF4,LAMP1,LCP1,LEPR,LILRB4,LIPA,MALT1,MAPK1,MAPK3,MDM2,MERTK,MMP19,Mt1,NFIL3,NFKBIA,NLRP3,NR4A2,OSM,PICALM,PIK3R6,PIM1,PNP,PR…	91
Cellular Development,Cellular Growth and Proliferation,Hematological System Development and Function	Cell proliferation of leukocyte cell lines	6.2e-08		1.916	AKT1,ARCN1,ATP6V0C,CALR,CD1D,CD44,CSF2RB,CTNNB1,DBI,FOS,GAB1,GADD45B,HCK,HIF1A,HVCN1,IL1RN,LEPR,LILRB4,MCTS1,NFKBIA,OSM,PIM1,PTPN2,RAB32,RAC1,SPAG9,SPP1,TNFRSF1B	28
Cellular Development,Cellular Growth and Proliferation,Hematological System Development and Function,Hematopoiesis	Proliferation of hematopoietic cells	2.65e-09		0.606	AKT1,CALR,CDKN1A,CEBPA,CEBPB,CSF2RB,CTNNB1,DAB2,EIF2AK2,EIF4E,ETS2,FTH1,GDF15,HCK,HSPA9,IL1A,JUNB,KLF4,LILRB4,LIPA,LPIN1,MAPK3,MDM2,MMP19,NFKBIA,NR4A3,PIM1,PRDM1,PTPN2,SPP1,STAT1,TNFAIP3,TNFRSF1A,TNFRSF1B	34
Cellular Development,Cellular Growth and Proliferation,Hematological System Development and Function,Hematopoiesis	Proliferation of hematopoietic progenitor cells	1.09e-08		0.182	CALR,CDKN1A,CEBPA,CEBPB,CTNNB1,DAB2,EIF2AK2,EIF4E,ETS2,FTH1,GDF15,HCK,HSPA9,IL1A,JUNB,KLF4,LILRB4,LIPA,LPIN1,MAPK3,MDM2,MMP19,NFKBIA,NR4A3,PIM1,PRDM1,PTPN2,SPP1,STAT1,TNFAIP3,TNFRSF1A,TNFRSF1B	32
Cellular Development,Cellular Growth and Proliferation,Hematological System Development and Function,Hematopoiesis,Lymphoid Tissue Structure and Development,Tissue Development	Leukopoiesis	6.04e-25	Increased	5.279	ABL2,ADAM10,AKT1,APP,ATP7A,AXL,B2M,BCL2A1,BHLHE40,BSG,BST1,C5AR1,CD14,CD1D,CD44,CD80,CD81,CD86,CDKN1A,CEBPA,CEBPB,CLEC6A,CSF2RB,CTNNB1,CTNNBIP1,CTSV,CXCL3,CYBB,EGR2,EIF4E,ETS2,FCER1G,FCGR1A,FCGR2A,FCGR2B,FNIP1,FOS,FOSL2,FTH1,FURIN,GADD45B,GFPT1,HAVCR2,HCLS1,HIF1A,HIVEP3,HLA-A,HSPA9,ID2,IFI16,IFRD1,IGF2BP2,IL1A,IL1RN,IPMK,ITGB2,JUNB,KLF4,LAMP1,LCP1,LDLR,LEPR,LILRB4,LIPA,MALT1,MAPK1,MAPK3,MAPKAPK2,…	111
Cellular Development,Cellular Growth and Proliferation,Hematological System Development and Function,Hematopoiesis,Lymphoid Tissue Structure and Development,Tissue Development	Hematopoiesis of mononuclear leukocytes	2.8e-23	Increased	5.061	ABL2,ADAM10,AKT1,APP,ATP7A,AXL,B2M,BCL2A1,BHLHE40,BSG,BST1,C5AR1,CD14,CD1D,CD44,CD80,CD81,CD86,CDKN1A,CEBPA,CEBPB,CLEC6A,CSF2RB,CTNNB1,CTNNBIP1,CTSV,EGR2,EIF4E,ETS2,FCER1G,FCGR2A,FCGR2B,FNIP1,FOS,FOSL2,FURIN,GADD45B,GFPT1,HAVCR2,HIF1A,HIVEP3,HLA-A,HSPA9,ID2,IFI16,IGF2BP2,IL1A,IL1RN,IPMK,ITGB2,JUNB,KLF4,LAMP1,LCP1,LEPR,LILRB4,LIPA,MALT1,MAPK1,MAPK3,MDM2,MERTK,MMP19,Mt1,NFIL3,NFKBIA,NLRP3,NR4A2,OSM…	96
Cellular Development,Cellular Growth and Proliferation,Hematological System Development and Function,Hematopoiesis,Lymphoid Tissue Structure and Development,Tissue Development	Development of phagocytes	1.02e-12	Increased	2.291	ADAM10,AKT1,APP,CD81,CDKN1A,CEBPA,CEBPB,CSF2RB,CTNNB1,CTNNBIP1,CXCL3,EIF4E,ETS2,FCGR1A,FOS,FTH1,ID2,IFI16,IFRD1,IL1A,IL1RN,KLF4,LDLR,MAPK1,MAPK3,MAPKAPK2,NAAA,NFE2L2,NFIL3,PRDM1,PTPN2,RBPJ,RFFL,RUNX2,STAT1,TLR2,TNFRSF1A,TREM1,TREM2,VAV3,VDR	41
Cellular Development,Cellular Growth and Proliferation,Hematological System Development and Function,Hematopoiesis,Lymphoid Tissue Structure and Development,Tissue Development	Development of antigen presenting cells	2.91e-12	Increased	2.198	ADAM10,AKT1,APP,CD81,CDKN1A,CEBPA,CEBPB,CTNNB1,CXCL3,FCGR1A,FOS,FTH1,ID2,IFI16,IFRD1,IL1A,IL1RN,KLF4,LDLR,MAPKAPK2,NAAA,NFE2L2,NFIL3,PRDM1,PTPN2,RBPJ,RFFL,RUNX2,STAT1,TLR2,TNFRSF1A,TREM1,TREM2,VAV3,VDR	35
Cellular Development,Cellular Growth and Proliferation,Hematological System Development and Function,Hematopoiesis,Lymphoid Tissue Structure and Development,Tissue Development	Differentiation of antigen presenting cells	1.63e-09	Increased	3.284	ADAM10,AKT1,APP,CDKN1A,CEBPA,CEBPB,CSF2RB,CYBB,FCGR1A,FOS,FOSL2,FTH1,HCLS1,ID2,IFI16,IL1A,IL1RN,KLF4,MAPK1,NAAA,NFIL3,PRDM1,PTPN2,RBPJ,RFFL,RUNX2,STAT1,TLR2,TNFRSF1A,TREM1,TREM2,TRIB1,VDR	33
Cellular Development,Cellular Growth and Proliferation,Hematological System Development and Function,Hematopoiesis,Lymphoid Tissue Structure and Development,Tissue Development	Differentiation of phagocytes	1.18e-08	Increased	3.197	ADAM10,AKT1,APP,CDKN1A,CEBPA,CEBPB,CSF2RB,CTNNBIP1,CYBB,EIF4E,ETS2,FCGR1A,FOS,FOSL2,FTH1,HCLS1,ID2,IFI16,IL1A,IL1RN,KLF4,MAPK1,NAAA,NFIL3,PRDM1,PTPN2,RBPJ,RFFL,RUNX2,STAT1,TLR2,TNFRSF1A,TREM1,TREM2,TRIB1,VDR	36
Cellular Development,Cellular Growth and Proliferation,Hematological System Development and Function,Hematopoiesis,Lymphoid Tissue Structure and Development,Tissue Development	Hematopoiesis of phagocytes	1.91e-08		1.772	ADAM10,AKT1,APP,CDKN1A,CEBPA,CEBPB,CSF2RB,CTNNBIP1,EIF4E,ETS2,FCGR1A,FTH1,ID2,IFI16,IL1A,IL1RN,KLF4,NAAA,NFIL3,PTPN2,RBPJ,RFFL,RUNX2,STAT1,TLR2,TNFRSF1A,TREM1,TREM2,VDR	29
Cellular Development,Cellular Growth and Proliferation,Hematological System Development and Function,Hematopoiesis,Lymphoid Tissue Structure and Development,Tissue Development	Dendropoiesis	2.17e-08		1.639	ADAM10,AKT1,CDKN1A,CEBPA,CEBPB,FCGR1A,FTH1,ID2,IFI16,IL1A,IL1RN,KLF4,NAAA,NFIL3,PTPN2,RBPJ,RFFL,RUNX2,STAT1,TLR2,TNFRSF1A,TREM1,TREM2,VDR	24
Cellular Development,Cellular Growth and Proliferation,Hematological System Development and Function,Hematopoiesis,Lymphoid Tissue Structure and Development,Tissue Development	Development of macrophages	4.15e-08		1.402	APP,CD81,CTNNB1,CXCL3,FOS,IFRD1,IL1A,IL1RN,LDLR,MAPKAPK2,NFE2L2,PRDM1,RBPJ,STAT1,TLR2,TNFRSF1A,VAV3	17
Cellular Development,Cellular Growth and Proliferation,Hematological System Development and Function,Humoral Immune Response,Lymphoid Tissue Structure and Development	Proliferation of B lymphocytes	7.2e-20		1.206	ACLY,AKT1,AXL,BCL2A1,CD14,CD300C,CD44,CD80,CD81,CD86,CDKN1A,CEBPB,CFB,CLEC4D,CYBB,EGR2,FCGR2B,FCGR3A/FCGR3B,FOSL2,FTH1,FTL,HCK,HIF1A,IL1RN,IPMK,IRS2,ITGB1BP1,JUNB,KLF4,LCP1,LILRB4,LPIN1,LY75,MALT1,MDM2,MERTK,NFKBIA,PIM1,PIM3,PRDM1,PTPN2,RASSF5,RHOG,RHOQ,SDHA,STAT1,TLR2,TNFAIP3,TNFRSF21,TNFSF13,UNC93B1,VAV3	52
Cellular Development,Cellular Growth and Proliferation,Hematological System Development and Function,Inflammatory Response,Lymphoid Tissue Structure and Development	Proliferation of phagocytes	7.89e-08		0.92	CDKN1A,CEBPB,CTNNB1,CXCL3,DUSP1,FCER1G,HAVCR2,IL1RN,KLF4,LDLR,MAPK1,MAPK3,MCEMP1,NR1H3,PIM1,RABGEF1,RBPJ,SERPINE1,TXN,VDR	20
Cellular Development,Cellular Growth and Proliferation,Hematological System Development and Function,Lymphoid Tissue Structure and Development	Proliferation of immune cells	3.73e-36	Increased	2.683	ACLY,ADRB2,AKT1,AXL,B2M,BCL2A1,BHLHE40,BSG,C3,C5AR1,CALR,CAT,CD14,CD1D,CD300C,CD44,CD48,CD80,CD81,CD86,CDKN1A,CEBPA,CEBPB,CFB,CLEC4D,CSF2RB,CTNNB1,CTSD,CTSZ,CXCL3,CYBB,DBI,DUSP1,EGR2,EHD1,EIF2AK2,EIF4E,ETS2,FCER1G,FCGR2A,FCGR2B,FCGR3A/FCGR3B,FOS,FOSL2,FTH1,FTL,GADD45B,HAVCR2,HCK,HCLS1,HIF1A,HLA-E,HMOX1,HR,HSPA5,ID2,IL1A,IL1RN,IPMK,IQGAP1,IRS2,ITGAX,ITGB1BP1,ITGB2,JUNB,KLF4,LAMTOR1,LAPTM5,LCP1,LDL…	125
Cellular Development,Cellular Growth and Proliferation,Hematological System Development and Function,Lymphoid Tissue Structure and Development	Proliferation of lymphocytes	4.47e-33	Increased	2.925	ACLY,ADRB2,AKT1,AXL,B2M,BCL2A1,BHLHE40,BSG,C3,C5AR1,CALR,CD14,CD1D,CD300C,CD44,CD48,CD80,CD81,CD86,CDKN1A,CEBPA,CEBPB,CFB,CLEC4D,CSF2RB,CTNNB1,CTSD,CTSZ,CYBB,DBI,DUSP1,EGR2,EHD1,EIF2AK2,EIF4E,ETS2,FCER1G,FCGR2A,FCGR2B,FCGR3A/FCGR3B,FOS,FOSL2,FTH1,FTL,GADD45B,HAVCR2,HCK,HCLS1,HIF1A,HLA-E,HMOX1,HR,HSPA5,ID2,IL1A,IL1RN,IPMK,IQGAP1,IRS2,ITGAX,ITGB1BP1,ITGB2,JUNB,KLF4,LAMTOR1,LAPTM5,LCP1,LDLR,LEPR,LIL…	115
Cellular Development,Cellular Growth and Proliferation,Hematological System Development and Function,Lymphoid Tissue Structure and Development	Proliferation of mononuclear leukocytes	4.98e-33	Increased	2.854	ACLY,ADRB2,AKT1,AXL,B2M,BCL2A1,BHLHE40,BSG,C3,C5AR1,CALR,CD14,CD1D,CD300C,CD44,CD48,CD80,CD81,CD86,CDKN1A,CEBPA,CEBPB,CFB,CLEC4D,CSF2RB,CTNNB1,CTSD,CTSZ,CYBB,DBI,DUSP1,EGR2,EHD1,EIF2AK2,EIF4E,ETS2,FCER1G,FCGR2A,FCGR2B,FCGR3A/FCGR3B,FOS,FOSL2,FTH1,FTL,GADD45B,HAVCR2,HCK,HCLS1,HIF1A,HLA-E,HMOX1,HR,HSPA5,ID2,IL1A,IL1RN,IPMK,IQGAP1,IRS2,ITGAX,ITGB1BP1,ITGB2,JUNB,KLF4,LAMTOR1,LAPTM5,LCP1,LDLR,LEPR,LIL…	116
Cellular Development,Cellular Growth and Proliferation,Hematological System Development and Function,Lymphoid Tissue Structure and Development	Cell proliferation of T lymphocytes	3.07e-26	Increased	2.744	ADRB2,AKT1,AXL,B2M,BHLHE40,BSG,C3,C5AR1,CALR,CD14,CD1D,CD44,CD48,CD80,CD81,CD86,CDKN1A,CEBPA,CEBPB,CLEC4D,CSF2RB,CTNNB1,CTSD,CTSZ,DBI,DUSP1,EGR2,EHD1,EIF2AK2,EIF4E,ETS2,FCER1G,FCGR2B,FOS,FTL,GADD45B,HAVCR2,HCLS1,HIF1A,HLA-E,HMOX1,HR,HSPA5,ID2,IL1A,IQGAP1,IRS2,ITGAX,ITGB1BP1,ITGB2,KLF4,LAMTOR1,LAPTM5,LCP1,LDLR,LEPR,LILRB4,LIPA,MALT1,MAPK3,MERTK,MMP19,NCOR2,NFE2L2,NFKBIA,OSM,PIEZO1,PIM1,PIM3,PNP,PR…	92
Cellular Development,Cellular Growth and Proliferation,Hematological System Development and Function,Lymphoid Tissue Structure and Development	Expansion of leukocytes	9.71e-10		-0.123	B2M,C3,C5AR1,CD80,CD86,CEBPA,CEBPB,CSF2RB,CTNNB1,CTSD,EGR2,FCGR2B,HAVCR2,HIF1A,IL1RN,LCP1,LEPR,MCEMP1,NR1H3,PIM1,PTPN2,SERPINE1,SPP1,STAT1,TLR2,TNFAIP3,TNFRSF1A,TNFRSF1B,TRIB1	29
Cellular Development,Cellular Growth and Proliferation,Hematological System Development and Function,Lymphoid Tissue Structure and Development	Proliferation of CD4+ T-lymphocytes	5.06e-09		1.205	AKT1,BHLHE40,CD44,CD80,CD81,CD86,CEBPA,CEBPB,DBI,EGR2,EHD1,HAVCR2,HIF1A,HMOX1,ID2,IQGAP1,LAMTOR1,LILRB4,OSM,PIEZO1,TOB1	21
Cellular Development,Cellular Growth and Proliferation,Hematological System Development and Function,Lymphoid Tissue Structure and Development	Proliferation of activated T lymphocytes	1.61e-08		1.48	AKT1,BHLHE40,CALR,CD44,CD80,CD81,CD86,CEBPA,CEBPB,DBI,EGR2,EHD1,EIF4E,HAVCR2,HIF1A,HMOX1,ID2,IL1A,IQGAP1,ITGB2,LAMTOR1,LILRB4,MAPK3,OSM,PIEZO1,PRDM1,STAT1,TNFAIP3,TNFRSF1B,TNFSF13,TOB1	31
Cellular Development,Cellular Growth and Proliferation,Hematological System Development and Function,Lymphoid Tissue Structure and Development	Proliferation of T lymphocytes in spleen	6.2e-08		1.437	AKT1,BHLHE40,CALR,CD44,CD80,CD81,CD86,CEBPA,CEBPB,DBI,EGR2,EHD1,EIF4E,HAVCR2,HIF1A,HMOX1,ID2,IL1A,IQGAP1,LAMTOR1,LILRB4,MAPK3,OSM,PIEZO1,STAT1,TNFAIP3,TNFSF13,TOB1	28
Cellular Development,Cellular Growth and Proliferation,Nervous System Development and Function,Organismal Development,Tissue Development	Development of neural cells	6.43e-08	Increased	3.156	ABL2,ACSL4,ADAM10,ADRB2,AKT1,APP,ATF3,ATP6AP2,ATP7A,B2M,B4GALT5,CAMK1,CAPNS1,CAPZB,CD44,CDKN1A,CTNNB1,CYBB,DAB2,EGR2,EHD1,EIF4E,EXT1,FCGR2B,FOS,GDA,GRN,HEXA,HLA-A,HNRNPK,HSPA5,ID2,IDH1,IQGAP1,ITGB2,ITM2C,KLF4,LASP1,LRP12,MAPK1,MAPK3,MAPK6,MARCO,MDM2,MID1,NDEL1,NEU1,NFE2L2,NFKBIA,NME1,NR4A2,OPTN,OSM,PDIA3,PICALM,PIEZO1,PKP4,PPP2CA,PRAG1,PRDM1,RAB10,RAB8A,RABGEF1,RAC1,RAP2A,RBPJ,RGS2,RHOG,RHOQ,SDCB…	83
Cellular Development,Cellular Growth and Proliferation,Organ Development,Skeletal and Muscular System Development and Function,Tissue Development	Proliferation of muscle cells	6.18e-12	Increased	2.235	ADAM10,AKIRIN1,AKT1,CDKN1A,CTNNB1,CTNNBIP1,CTSB,CTSK,DUSP1,FOS,GPX1,HIF1A,HMOX1,HSPA5,ID2,IFI16,IL1A,IL1RN,JUNB,KLF4,LDHA,LRRFIP1,MAPK1,MAPK3,MAPKAPK2,NAMPT,NEU1,NFE2L2,NR4A2,NR4A3,OSM,PRKAR1A,PTPN1,RAB1A,RAC1,RBPJ,RUNX2,RXRA,SERPINE1,SPP1,STAT1,TGM2,THBD,TLR2,TNFAIP3,TNFRSF1A,TNFRSF1B,TRIB1,TXN,VCP,XDH	51
Cellular Development,Cellular Growth and Proliferation,Organ Development,Skeletal and Muscular System Development and Function,Tissue Development	Proliferation of smooth muscle cells	8.84e-10		1.287	AKT1,CDKN1A,CTNNB1,CTNNBIP1,CTSK,FOS,HIF1A,HMOX1,ID2,IL1A,IL1RN,KLF4,LRRFIP1,MAPK1,MAPK3,MAPKAPK2,NAMPT,NFE2L2,NR4A2,NR4A3,OSM,PTPN1,RAC1,RBPJ,SERPINE1,SPP1,STAT1,TGM2,THBD,TLR2,TNFAIP3,TNFRSF1A,TNFRSF1B,TRIB1,TXN,XDH	36
Cellular Development,Connective Tissue Development and Function,Embryonic Development,Organismal Development,Skeletal and Muscular System Development and Function,Tissue Development	Differentiation of osteoclasts	8.84e-12		0.1	ADRB2,AKT1,ATP6V0D2,C3,C5AR1,CCR1,CEBPB,CTNNB1,DUSP1,FCER1G,FCGR2B,FOS,FOSL2,GPR137B,HIVEP3,IL1A,JUNB,KLF4,LILRB4,LY6E,MAP2K3,PRDM1,RUNX2,SNX10,STAT1,TF,TLR2,TMEM64,TREM2,UBASH3B,ZBTB7A	31
Cellular Development,Connective Tissue Development and Function,Tissue Development	Differentiation of connective tissue cells	1.27e-17	Increased	2.934	ADRB2,AKT1,ATF3,ATF4,ATP6V0D2,C3,C5AR1,CALR,CAPNS1,CCR1,CD44,CDKN1A,CEBPA,CEBPB,CTNNB1,CTNNBIP1,DUSP1,EGR2,EIF2AK2,EXT1,FCER1G,FCGR2B,FOS,FOSB,FOSL2,GADD45B,GPR137B,GPX1,GRN,HIF1A,HIVEP3,HMOX1,ID2,IFI16,IL1A,INSIG1,IRS2,JUNB,KLF4,LGALS3BP,LILRB4,LPIN1,LPL,LY6E,MAP2K3,MAPK1,MAPK3,MDM2,NAMPT,NCOR2,NFE2L2,NLRP3,NR1H3,NR4A2,NR4A3,OSM,PIM1,PRDM1,RAB8A,RAB8B,RGS2,RUNX2,SH3PXD2B,SNX10,SOD2,SPP1,STAT1,TE…	82
Cellular Development,Connective Tissue Development and Function,Tissue Development	Differentiation of bone cells	7.69e-12		1.594	ADRB2,AKT1,ATF4,ATP6V0D2,C3,C5AR1,CAPNS1,CCR1,CEBPA,CEBPB,CTNNB1,CTNNBIP1,DUSP1,EIF2AK2,FCER1G,FCGR2B,FOS,FOSL2,GPR137B,HIF1A,HIVEP3,ID2,IFI16,IL1A,JUNB,KLF4,LILRB4,LY6E,MAP2K3,MAPK1,MAPK3,MDM2,NAMPT,OSM,PRDM1,RUNX2,SNX10,SPP1,STAT1,TENT5A,TF,TLR2,TMEM64,TOB1,TREM2,UBASH3B,WWTR1,ZBTB7A	48
Cellular Development,Connective Tissue Development and Function,Tissue Development	Differentiation of adipose tissue	5.41e-11	Increased	2.236	ADRB2,AKT1,ATF3,CEBPA,CEBPB,CTNNB1,EGR2,FOS,FOSB,FOSL2,GPX1,HMOX1,ID2,IFI16,INSIG1,IRS2,KLF4,LPIN1,LPL,NCOR2,NFE2L2,NR1H3,NR4A2,NR4A3,PIM1,PRKAR1A,RAB8A,RAB8B,RGS2,RUNX2,SH3PXD2B,SOD2,SPP1,TMEM64,VDR,Wfdc21,WWTR1,YWHAH,ZBTB7A,ZFP36	40
Cellular Development,Connective Tissue Development and Function,Tissue Development	Differentiation of adipocytes	1.54e-10	Increased	2.077	ADRB2,AKT1,ATF3,CEBPA,CEBPB,CTNNB1,EGR2,FOS,FOSB,FOSL2,GPX1,HMOX1,ID2,IFI16,INSIG1,IRS2,KLF4,LPIN1,LPL,NCOR2,NFE2L2,NR1H3,NR4A2,NR4A3,PIM1,RAB8A,RAB8B,RGS2,RUNX2,SH3PXD2B,SOD2,SPP1,TMEM64,VDR,Wfdc21,WWTR1,YWHAH,ZBTB7A,ZFP36	39
Cellular Development,Hematological System Development and Function,Lymphoid Tissue Structure and Development	Maturation of leukocytes	1.11e-08	Increased	2.728	AKT1,APP,ATF3,CD44,CD80,CD86,CEBPA,CEBPB,FCGR2B,FOS,HAVCR2,HIF1A,HMOX1,ID2,IL1A,ITGB2,LCP1,MAPK1,MAPK3,MMP19,NFIL3,PRDM1,STAT1,TLR2,TNFRSF1A,TNFRSF1B,TNFSF13,TREM2	28
Cellular Development,Skeletal and Muscular System Development and Function,Tissue Development	Differentiation of muscle cells	5.6e-10		1.184	AKIRIN1,AKT1,ATF3,C3,CAMK1,CD44,CD81,CDKN1A,CEBPA,CTNNB1,EGR2,FOS,FOSL2,GPX1,HIVEP3,HMOX1,IFI16,IFRD1,LDLR,MAFF,MAPK1,MDM2,MTPN,NFKBIA,NR4A2,NR4A3,OSM,PIEZO1,PIM1,PLD3,RAC1,RRAGC,RXRA,SDC3,SELENON,SNW1,SPAG9,STAT1,TGM2,TNFAIP3	40
Cellular Development,Skeletal and Muscular System Development and Function,Tissue Development	Differentiation of muscle	4.13e-09		0.977	AKIRIN1,AKT1,ATF3,C3,CAMK1,CD44,CD81,CDKN1A,CEBPA,CTNNB1,EGR2,FOS,FOSL2,GPX1,HIVEP3,HMOX1,ID2,IFI16,IFRD1,LDLR,MAFF,MAPK1,MDM2,MTPN,NFKBIA,NR4A2,NR4A3,OSM,PIEZO1,PIM1,PLD3,RAC1,RRAGC,RXRA,SDC3,SELENON,SNW1,SPAG9,STAT1,TGM2,TNFAIP3	41
Cellular Development,Tissue Development	Differentiation of epithelial tissue	8.66e-09	Increased	4.022	ABHD5,ABL2,AKT1,CALR,CD44,CDKN1A,CEBPA,CEBPB,CRTC3,CTNNB1,CTSV,EXT1,F11R,FABP5,FOS,GAB1,HIF1A,ID2,IL1A,JUNB,KLF4,LIPA,LPIN1,LRMDA,MAFF,MAPK6,NCOR2,NLRP3,OSM,PIM1,RAC1,RBPJ,RUNX2,RXRA,SLC39A2,SLC8A1,TAF10,TNFRSF1A,TNFRSF1B,VDR,WWTR1,XDH,ZFP36	43
Cellular Function and Maintenance	Endocytosis	6.94e-40	Increased	6.374	ABHD12,ABL2,ACTG1,ACTN1,ADRB2,ANXA5,AP1G1,AP2S1,APP,ARPC2,ARPC4,ATP6AP1,ATP6V0C,ATP6V0D1,ATP6V0E1,ATP6V1A,ATP6V1B2,ATP6V1D,AXL,B2M,C3,CALR,CD14,CD44,CDKN1A,CEBPB,CFB,CIB2,CLEC6A,CREG1,CSF2RB,CTNNB1,CYBB,DAB2,EEA1,EHD1,EIF2AK2,EIF4E,ETS2,FCER1G,FCGR1A,FCGR2A,FCGR2B,FCGR3A/FCGR3B,GRN,HCK,HIF1A,HMOX1,HNRNPK,HSPA5,HSPA9,IDH1,IQGAP1,ITGB2,JUNB,LDLR,LEPR,LIPA,LMAN2,LY75,M6PR,MANF,MAPK1,MAPK3,MAPKAPK2,M…	110
Cellular Function and Maintenance	Cellular homeostasis	1.25e-32	Increased	6.261	ABHD5,ABL2,ACLY,ADAM10,ADIPOR1,ADRB2,AKT1,ALDOA,APP,ATF4,ATP13A2,ATP2B1,ATP6AP1,ATP6V0C,ATP6V0D1,ATP6V1A,ATP6V1B2,ATP7A,AXL,B2M,BAK1,BCL2A1,BCL2L13,BHLHE40,BSG,C3,C5AR1,CALR,CAMK1,CAPNS1,CAT,CCR1,CD1D,CD80,CD81,CD86,CDKN1A,CEBPA,CEBPB,CIB2,CLEC6A,COX5A,CREG1,CRTC3,CSF2RB,CSTB,CTNNB1,CTSB,CTSD,CTSV,CXCL3,CYBB,CYCS,DAP,DAPK1,DDB1,DRAM1,EGR2,EIF2AK2,EIF4E,ETS2,EXT1,F11R,FABP5,FBXL5,FCER1G,FCGR1A,FCG…	197
Cellular Function and Maintenance	Engulfment of cells	4.2e-30	Increased	5.803	ABHD12,ABL2,ACTN1,ADRB2,ANXA5,AP2S1,APP,ARPC2,ARPC4,ATP6AP1,ATP6V0C,ATP6V0D1,ATP6V0E1,ATP6V1A,ATP6V1B2,ATP6V1D,AXL,C3,CALR,CAT,CD14,CD302,CD44,CD48,CDKN1A,CEBPB,CFB,CIB2,CLEC6A,CSF2RB,CTNNB1,DAB2,EHD1,EIF4E,ETS2,FCER1G,FCGR1A,FCGR2A,FCGR2B,FCGR3A/FCGR3B,FPR2,GRN,HCK,HIF1A,HMOX1,HSPA5,IDH1,IL1A,IQGAP1,ITGB2,JUNB,LDLR,LEPR,LMAN2,LY75,M6PR,MANF,MAPK1,MAPKAPK2,MARCO,MERTK,MGAT1,NFE2L2,NME1,NR1H3,PICA…	90
Cellular Function and Maintenance	Function of blood cells	6.95e-29		0.577	ADRB2,AKT1,ATF3,AXL,B2M,B4GALT1,BAK1,BCL2A1,BHLHE40,C3,CCR1,CD14,CD302,CD44,CD80,CD81,CD86,CDKN1A,CEBPB,CLEC6A,CSF2RB,CTSC,CTSS,CTSZ,CYBB,DUSP1,F11R,FCER1G,FCGR1A,FCGR2A,FCGR2B,FOS,FPR2,GADD45B,GDF15,GPX1,GRN,HAVCR2,HCK,HLA-A,HLA-E,IFI30,IRAK2,ITGB2,LCP1,LDHA,LEPR,LGMN,LILRB4,LY75,MALT1,MAP2K3,MARCO,MERTK,Mt1,Mt2,NFE2L2,NFIL3,NFKBIA,NLRP3,PICALM,PIM1,PSAP,PSME2,RAC1,RASSF5,RGS1,RHOG,SEMA4A,SPP1,S…	84
Cellular Function and Maintenance	Function of leukocytes	7.73e-28		0.616	ADRB2,AKT1,ATF3,AXL,B2M,B4GALT1,BCL2A1,BHLHE40,C3,CCR1,CD14,CD302,CD44,CD80,CD81,CD86,CEBPB,CLEC6A,CSF2RB,CTSC,CTSS,CTSZ,CYBB,DUSP1,F11R,FCER1G,FCGR1A,FCGR2A,FCGR2B,FOS,FPR2,GADD45B,GDF15,GRN,HAVCR2,HCK,HLA-A,HLA-E,IFI30,IRAK2,ITGB2,LCP1,LDHA,LEPR,LGMN,LILRB4,LY75,MALT1,MAP2K3,MARCO,MERTK,Mt1,Mt2,NFIL3,NFKBIA,NLRP3,PIM1,PSAP,PSME2,RAC1,RASSF5,RGS1,RHOG,SEMA4A,SPP1,STAT1,TGM2,THBD,TLR2,TNFAIP3,TNF…	78
Cellular Function and Maintenance	Endocytosis by eukaryotic cells	9.42e-27	Increased	5.774	ABHD12,ACTN1,ADRB2,ANXA5,APP,ARPC2,ARPC4,ATP6AP1,ATP6V0C,ATP6V0D1,ATP6V0E1,ATP6V1A,ATP6V1B2,ATP6V1D,AXL,C3,CALR,CD14,CD44,CDKN1A,CEBPB,CFB,CIB2,CLEC6A,CSF2RB,CTNNB1,DAB2,EHD1,EIF4E,ETS2,FCER1G,FCGR1A,FCGR2A,FCGR2B,FCGR3A/FCGR3B,GRN,HCK,HIF1A,HMOX1,HSPA5,IDH1,ITGB2,JUNB,LEPR,LMAN2,LY75,M6PR,MANF,MAPK1,MAPKAPK2,MARCO,MERTK,MGAT1,NFE2L2,NME1,PIEZO1,RAC1,RAMP1,RGCC,RHOG,SELPLG,SERPINE1,SIRPB1,SLC7A11…	73
Cellular Function and Maintenance	Metabolism of macromolecule	1.13e-25	Increased	3.752	Acp5,ADAM10,AKT1,APH1A,Aph1c,APP,ASPH,ATF4,ATP13A2,ATP7A,AURKAIP1,AZIN1,B4GALT1,B4GALT5,BAK1,BSG,C3,CALR,CAPNS1,CAT,CCT2,CD81,CDKN1A,CHP1,CNDP2,CPEB4,CSNK1E,CSTB,CTNNB1,CTSA,CTSB,CTSC,CTSD,CTSK,CTSS,CTSV,CTSZ,CYP51A1,DAPK1,DDB1,DUSP1,EDEM1,EIF1AX,EIF2AK2,EIF4E,ENO1,ETF1,EXT1,FBXL5,FBXO30,FCER1G,FCGR2A,FCGR2B,FOS,FOSL2,FTH1,FURIN,GOLGA7,GOLPH3,GPX1,GRN,HCK,HEXB,HIF1A,HNRNPK,HSPA5,IFI30,IGF2BP2,IL1…	151
Cellular Function and Maintenance	Engulfment of blood cells	1.15e-25	Increased	4.425	ABHD12,ADRB2,ANXA5,APP,ARPC2,ARPC4,AXL,C3,CALR,CD14,CD44,CDKN1A,CEBPB,CFB,CLEC6A,CSF2RB,EIF4E,FCER1G,FCGR1A,FCGR2A,FCGR2B,FCGR3A/FCGR3B,GRN,HCK,HIF1A,HMOX1,IL1A,ITGB2,JUNB,LEPR,LY75,M6PR,MANF,MAPK1,MAPKAPK2,MARCO,MERTK,MGAT1,NFE2L2,PIEZO1,RAC1,RGCC,RHOG,SELPLG,SERPINE1,SIRPB1,SLC7A11,STAT1,STT3A,SYNJ1,TGM2,TLR2,TMEM165,TREM1,TREM2,UBE2L3	56
Cellular Function and Maintenance	Engulfment of leukocytes	7.85e-24	Increased	4.566	ABHD12,ADRB2,ANXA5,APP,AXL,C3,CALR,CD14,CD44,CDKN1A,CEBPB,CFB,CLEC6A,CSF2RB,EIF4E,FCER1G,FCGR1A,FCGR2A,FCGR2B,FCGR3A/FCGR3B,GRN,HCK,HIF1A,HMOX1,IL1A,ITGB2,LEPR,LY75,M6PR,MANF,MAPKAPK2,MARCO,MERTK,NFE2L2,PIEZO1,RAC1,RGCC,RHOG,SELPLG,SERPINE1,SIRPB1,SLC7A11,STAT1,SYNJ1,TGM2,TLR2,TREM1,TREM2	48
Cellular Function and Maintenance	Engulfment of phagocytes	1.92e-22	Increased	4.382	ABHD12,ADRB2,ANXA5,APP,AXL,C3,CALR,CD14,CD44,CDKN1A,CEBPB,CFB,CLEC6A,CSF2RB,EIF4E,FCER1G,FCGR1A,FCGR2A,FCGR2B,FCGR3A/FCGR3B,GRN,HCK,HIF1A,HMOX1,ITGB2,LEPR,LY75,M6PR,MANF,MAPKAPK2,MARCO,MERTK,NFE2L2,PIEZO1,RAC1,RGCC,RHOG,SELPLG,SERPINE1,SIRPB1,SLC7A11,STAT1,TGM2,TLR2,TREM2	45
Cellular Function and Maintenance	Catabolism of macromolecule	1.57e-21	Increased	3.107	ADAM10,AKT1,APH1A,Aph1c,APP,ASPH,ATP13A2,AURKAIP1,AZIN1,B4GALT5,BAK1,CALR,CAPNS1,CAT,CCT2,CD81,CHP1,CNDP2,CSTB,CTSA,CTSB,CTSC,CTSD,CTSK,CTSS,CTSV,CTSZ,CYP51A1,DDB1,EDEM1,EIF2AK2,EXT1,FBXL5,FBXO30,FURIN,GOLGA7,GPX1,GRN,HSPA5,IFI30,IL1RN,JUNB,LACTB,LAMP1,LDLR,LGMN,LIPA,LPL,LSR,MALT1,MDM2,MFSD1,MMP19,NCOR2,NR1H3,NSF,OLR1,PIM1,PPP2CA,PSMB3,PSMD2,PTPN2,RAB7A,RFFL,RIC1,RNF149,SEC16A,SERPINE1,SNX3,SOD2,…	91
Cellular Function and Maintenance	Engulfment of antigen presenting cells	3.48e-21	Increased	4.306	ABHD12,ADRB2,APP,AXL,C3,CALR,CD14,CD44,CDKN1A,CEBPB,CFB,CLEC6A,EIF4E,FCER1G,FCGR1A,FCGR2A,FCGR2B,GRN,HCK,HIF1A,HMOX1,ITGB2,LEPR,LY75,M6PR,MANF,MAPKAPK2,MARCO,MERTK,NFE2L2,PIEZO1,RAC1,RGCC,RHOG,SERPINE1,SIRPB1,SLC7A11,STAT1,TGM2,TLR2,TREM2	41
Cellular Function and Maintenance	Internalization of cells	6.5e-21	Increased	5.116	ABHD12,ADRB2,APP,ARPC2,ARPC4,AXL,C3,CALR,CD14,CD44,CD48,CDKN1A,CEBPB,CFB,CLEC6A,CSF2RB,CTNNB1,EIF4E,ETS2,FCER1G,FCGR1A,FCGR2A,FCGR2B,FCGR3A/FCGR3B,GRN,HCK,HIF1A,HMOX1,IDH1,ITGB2,JUNB,LEPR,LMAN2,LY75,MANF,MAPK1,MAPKAPK2,MARCO,MERTK,MGAT1,NFE2L2,PIEZO1,RAC1,RGCC,RHOG,SELPLG,SERPINE1,SIRPB1,STAT1,STT3A,TGM2,TLR2,TMEM165,TREM1,TREM2,UBE2L3	56
Cellular Function and Maintenance	Homeostasis of blood cells	6.21e-20	Increased	4.755	ABL2,ADAM10,AKT1,ATP7A,AXL,B2M,BAK1,BCL2A1,BHLHE40,BSG,C5AR1,CD1D,CD80,CD86,CDKN1A,CEBPA,CEBPB,CLEC6A,CSF2RB,CTNNB1,CTSV,CYCS,EGR2,EIF4E,ETS2,EXT1,FCER1G,FCGR2A,FCGR2B,FNIP1,FOSL2,FURIN,GADD45B,GFPT1,HAVCR2,HIF1A,HIVEP3,HLA-A,HMOX1,ID2,IGF2BP2,IL1A,IL1RN,IPMK,ITGB2,JUNB,KLF4,LAMP1,LEPR,LILRB4,LIPA,MALT1,MAPK1,MAPK3,MERTK,MMP19,Mt1,NFIL3,NFKBIA,NLRP3,NR4A2,OSM,PIK3R6,PIM1,PNP,PPP2CA,PRDM1,PSAP,PTP…	82
Cellular Function and Maintenance	Lymphocyte homeostasis	6.55e-20	Increased	4.644	ABL2,ADAM10,AKT1,ATP7A,AXL,B2M,BAK1,BCL2A1,BHLHE40,BSG,C5AR1,CD1D,CD80,CD86,CDKN1A,CEBPA,CEBPB,CLEC6A,CTNNB1,CTSV,CYCS,EGR2,EIF4E,ETS2,FCER1G,FCGR2A,FCGR2B,FNIP1,FOSL2,FURIN,GADD45B,GFPT1,HAVCR2,HIF1A,HIVEP3,HLA-A,ID2,IGF2BP2,IL1A,IL1RN,IPMK,ITGB2,JUNB,KLF4,LAMP1,LEPR,LILRB4,LIPA,MALT1,MAPK1,MAPK3,MERTK,MMP19,Mt1,NFIL3,NFKBIA,NLRP3,NR4A2,OSM,PIK3R6,PIM1,PNP,PPP2CA,PRDM1,PSAP,PTPN2,RAC1,RBPJ,RGCC,…	79
Cellular Function and Maintenance	Homeostasis of leukocytes	6.76e-20	Increased	4.751	ABL2,ADAM10,AKT1,ATP7A,AXL,B2M,BAK1,BCL2A1,BHLHE40,BSG,C5AR1,CD1D,CD80,CD86,CDKN1A,CEBPA,CEBPB,CLEC6A,CSF2RB,CTNNB1,CTSV,CYCS,EGR2,EIF4E,ETS2,FCER1G,FCGR2A,FCGR2B,FNIP1,FOSL2,FURIN,GADD45B,GFPT1,HAVCR2,HIF1A,HIVEP3,HLA-A,ID2,IGF2BP2,IL1A,IL1RN,IPMK,ITGB2,JUNB,KLF4,LAMP1,LEPR,LILRB4,LIPA,MALT1,MAPK1,MAPK3,MERTK,MMP19,Mt1,NFIL3,NFKBIA,NLRP3,NR4A2,OSM,PIK3R6,PIM1,PNP,PPP2CA,PRDM1,PSAP,PTPN2,RAC1,RBP…	80
Cellular Function and Maintenance	Function of antigen presenting cells	7.99e-20			AXL,BCL2A1,CCR1,CD14,CD302,CD81,CEBPB,CLEC6A,CSF2RB,CTSS,CTSZ,CYBB,F11R,FCER1G,FCGR1A,FCGR2A,FCGR2B,FOS,FPR2,GADD45B,GDF15,GRN,HCK,IFI30,IRAK2,LCP1,LGMN,MALT1,MARCO,MERTK,Mt1,Mt2,NFKBIA,NLRP3,PSAP,RASSF5,RGS1,SPP1,STAT1,TLR2,TNFRSF1A,TNFSF13,TREM2,ZFP36	44
Cellular Function and Maintenance	Receptor-mediated endocytosis	2.14e-19	Increased	3.384	ADRB2,AP2S1,APP,ATP6AP1,ATP6V0C,ATP6V0D1,ATP6V0E1,ATP6V1B2,ATP6V1D,B2M,C3,CD14,CD44,CIB2,DAB2,FCGR1A,FCGR2B,HNRNPK,ITGB2,LDLR,M6PR,MAPK1,MAPK3,MARCO,NME1,NSF,PICALM,RABGEF1,RAC1,RAMP1,REPS2,RNASEK,SERPINE1,SMAP1,SNX17,SYNJ1,TF,UNC119	38
Cellular Function and Maintenance	Function of phagocytes	1.5e-18			AXL,BCL2A1,C3,CCR1,CD14,CD302,CD81,CEBPB,CLEC6A,CSF2RB,CTSZ,CYBB,F11R,FCER1G,FCGR1A,FCGR2A,FCGR2B,FOS,FPR2,GADD45B,GDF15,GRN,HAVCR2,HCK,IRAK2,LCP1,LGMN,LILRB4,MALT1,MARCO,MERTK,Mt1,Mt2,NFKBIA,NLRP3,PIM1,PSAP,RASSF5,RGS1,SPP1,STAT1,TLR2,TNFRSF1A,TREM2,ZFP36	45
Cellular Function and Maintenance	Engulfment of tumor cell lines	1.75e-18	Increased	4.634	ACTN1,ARPC2,ARPC4,ATP6AP1,ATP6V0C,ATP6V0D1,ATP6V0E1,ATP6V1A,ATP6V1B2,ATP6V1D,AXL,CALR,CD44,CDKN1A,CEBPB,CIB2,CTNNB1,DAB2,ETS2,FCER1G,FCGR1A,FCGR2A,FCGR2B,HCK,HIF1A,HMOX1,IDH1,ITGB2,JUNB,LMAN2,MANF,MAPK1,MARCO,MERTK,MGAT1,NME1,RAC1,RHOG,STT3A,TGM2,TMEM165,TREM2,UBE2L3,ZBTB7A	44
Cellular Function and Maintenance	Function of lymphatic system cells	2.04e-17		0.616	ADRB2,AKT1,ATF3,B2M,BAK1,BHLHE40,CD302,CD44,CD80,CD81,CD86,CEBPB,CSF2RB,CTSC,CTSS,DUSP1,FCER1G,FCGR2A,FPR2,GADD45B,HAVCR2,HLA-A,HLA-E,LCP1,LDHA,LEPR,LGMN,LY75,MAP2K3,Mt1,Mt2,NFE2L2,NFIL3,NR1H3,PRDM1,PSME2,RAC1,RASSF5,RCBTB2,RHOG,SEMA4A,STAT1,TGM2,TLR2,TNFRSF21,TNFSF13,TOB1,TRIB1,VDR	49
Cellular Function and Maintenance	Ion homeostasis of cells	2.16e-14	Increased	3.674	ABL2,ADIPOR1,ADRB2,AKT1,APP,ATF4,ATP13A2,ATP2B1,ATP6AP1,ATP6V0D1,ATP6V1A,ATP6V1B2,ATP7A,B2M,BAK1,BSG,C3,C5AR1,CALR,CAT,CCR1,CD81,CIB2,CXCL3,CYBB,DAPK1,ETS2,FBXL5,FCGR1A,FCGR2A,FCGR2B,FCGR3A/FCGR3B,FPR2,FTH1,FTL,GPR35,HCK,HEBP1,HEXB,HIF1A,HMOX1,HSPA5,IL1A,IPMK,ITGB2,JUNB,MAGT1,MAPK1,MAPK3,MGAT1,MPC1,Mt1,Mt2,NCOA4,PICALM,PIEZO1,RAC1,RGS2,SELENON,SGK1,SLC8A1,SNX10,SPP1,TF,TLR2,TMEM165,TMEM38B,UNC93B…	69
Cellular Function and Maintenance	Internalization of tumor cell lines	2.57e-14	Increased	2.785	ARPC2,ARPC4,AXL,CALR,CD44,CDKN1A,CTNNB1,ETS2,FCER1G,FCGR1A,FCGR2A,FCGR2B,HCK,HMOX1,IDH1,ITGB2,JUNB,LMAN2,MANF,MAPK1,MARCO,MERTK,MGAT1,RAC1,RHOG,SERPINE1,STT3A,TGM2,TMEM165,TREM2,UBE2L3	31
Cellular Function and Maintenance	Internalization by tumor cell lines	1.76e-13	Increased	4.541	ACTN1,ATP6AP1,ATP6V0C,ATP6V0D1,ATP6V0E1,ATP6V1A,ATP6V1B2,ATP6V1D,AXL,CCR1,CD44,CDKN1A,CIB2,DAB2,ETS2,FCER1G,FCGR2A,FCGR2B,HIF1A,HMOX1,LSR,LY6E,MANF,MERTK,NME1,RAC1,RHOG,SERPINE1,TGM2	29
Cellular Function and Maintenance	Engulfment of leukemia cell lines	2.08e-09	Increased	2.384	AXL,CDKN1A,ETS2,FCER1G,FCGR2A,FCGR2B,HMOX1,MANF,MERTK,RAC1,RHOG,TGM2	12
Cellular Function and Maintenance	Biosynthesis of macromolecule	9.7e-09		1.577	Acp5,AKT1,APP,ATF4,ATP7A,B4GALT1,C3,CALR,CPEB4,CSNK1E,CTNNB1,DAPK1,EIF1AX,EIF2AK2,EIF4E,ETF1,FCER1G,FCGR2A,FCGR2B,FOS,FTH1,GOLPH3,HCK,HIF1A,HNRNPK,HSPA5,IGF2BP2,JUNB,LPL,MAP2K3,MAPK1,MAPK3,MAPKAPK2,MGAT1,MID1,MTPN,NLRP3,PCBP1,PGD,PIM1,PIM3,PPP1R15B,RABGEF1,RGS2,SERINC1,SLC25A5,SNX3,SOD2,SPP1,TLR2,TOB1,TXN,VDR,YTHDF1,ZFP36	55
Cellular Function and Maintenance	Internalization of leukemia cell lines	2.34e-08		1.869	AXL,CDKN1A,ETS2,FCER1G,FCGR2A,FCGR2B,HMOX1,MANF,MERTK,RHOG,SERPINE1,TGM2	12
Cellular Function and Maintenance,Hematological System Development and Function	Engulfment of myeloid cells	1.67e-24	Increased	4.789	ABHD12,ADRB2,APP,ARPC2,ARPC4,AXL,C3,CALR,CD14,CD44,CDKN1A,CEBPB,CFB,CLEC6A,CSF2RB,EIF4E,FCER1G,FCGR1A,FCGR2A,FCGR2B,FCGR3A/FCGR3B,GRN,HCK,HIF1A,HMOX1,IL1A,ITGB2,JUNB,LEPR,M6PR,MANF,MAPK1,MAPKAPK2,MARCO,MERTK,MGAT1,NFE2L2,PIEZO1,RAC1,RGCC,RHOG,SELPLG,SERPINE1,SIRPB1,STAT1,STT3A,TGM2,TLR2,TMEM165,TREM1,TREM2,UBE2L3	52
Cellular Function and Maintenance,Hematological System Development and Function	Function of macrophages	2.26e-14			AXL,CCR1,CD14,CD81,CEBPB,CLEC6A,CYBB,FCER1G,FCGR1A,FCGR2A,FCGR2B,FOS,GDF15,GRN,HCK,IRAK2,LCP1,LGMN,MARCO,MERTK,Mt1,Mt2,NFKBIA,NLRP3,PSAP,SPP1,STAT1,TLR2,TNFRSF1A,TREM2,ZFP36	31
Cellular Function and Maintenance,Hematological System Development and Function	Function of lymphocytes	2.53e-14		0.616	ADRB2,AKT1,ATF3,B2M,BHLHE40,CD302,CD44,CD80,CD81,CD86,CEBPB,CSF2RB,CTSC,CTSS,DUSP1,FCER1G,FCGR2A,GADD45B,HAVCR2,HLA-A,HLA-E,LCP1,LDHA,LEPR,LGMN,LY75,MAP2K3,Mt1,Mt2,NFIL3,PSME2,RAC1,RASSF5,RHOG,SEMA4A,STAT1,TGM2,TLR2,TNFRSF21,TNFSF13,TOB1,TRIB1,VDR	43
Cellular Function and Maintenance,Hematological System Development and Function	Function of myeloid cells	4.18e-14			AXL,CCR1,CD14,CD81,CEBPB,CLEC6A,CSF2RB,CYBB,FCER1G,FCGR1A,FCGR2A,FCGR2B,FOS,GDF15,GRN,HCK,IRAK2,LCP1,LGMN,MARCO,MERTK,Mt1,Mt2,NFE2L2,NFKBIA,NLRP3,PICALM,PSAP,SPP1,STAT1,TLR2,TNFRSF1A,TREM2,ZFP36	34
Cellular Function and Maintenance,Hematological System Development and Function	Function of T lymphocytes	5.57e-10		0.308	ADRB2,AKT1,ATF3,B2M,BHLHE40,CD302,CD44,CD80,CD81,CD86,CEBPB,CSF2RB,CTSC,CTSS,DUSP1,FCER1G,GADD45B,HAVCR2,HLA-A,HLA-E,LEPR,LY75,MAP2K3,PSME2,RHOG,SEMA4A,TGM2,TLR2,TNFRSF21,TOB1,TRIB1,VDR	32
Cellular Function and Maintenance,Hematological System Development and Function	Engulfment by microglia	5.33e-09		1.575	ABHD12,ADRB2,APP,C3,CD14,EIF4E,GRN,MERTK,PIEZO1,TLR2,TREM2	11
Cellular Function and Maintenance,Hematological System Development and Function	Function of CD4+ T-lymphocytes	7.32e-09			AKT1,B2M,BHLHE40,CD44,CD80,CD86,DUSP1,FCER1G,GADD45B,HLA-E,MAP2K3,RHOG,SEMA4A,VDR	14
Cellular Function and Maintenance,Hematological System Development and Function	Engulfment of granulocytes	3.15e-08	Increased	2.287	C3,CD44,CLEC6A,CSF2RB,FCGR2A,FCGR3A/FCGR3B,IL1A,ITGB2,MERTK,SELPLG,SERPINE1,TREM1,TREM2	13
Cellular Function and Maintenance,Inflammatory Response	Phagocytosis	4.5e-28	Increased	5.294	ABHD12,ABL2,ADRB2,ANXA5,APP,ARPC2,ARPC4,AXL,C3,CALR,CAT,CD14,CD302,CD44,CD48,CDKN1A,CEBPB,CFB,CLEC6A,CSF2RB,CTNNB1,CYBB,EHD1,EIF2AK2,EIF4E,ETS2,FCER1G,FCGR1A,FCGR2A,FCGR2B,FCGR3A/FCGR3B,FPR2,GABARAP,GRN,HCK,HIF1A,HMOX1,IDH1,ITGB2,JUNB,LAMP1,LDLR,LEPR,LMAN2,LY75,MANF,MAPK1,MAPKAPK2,MARCO,MERTK,MGAT1,NFE2L2,NR1H3,PIEZO1,PLD4,RAB20,RAB32,RAB7A,RAC1,RGCC,RHOG,RXRA,SELPLG,SERPINE1,SIRPB1,SLC7A11,SNX3,…	76
Cellular Function and Maintenance,Molecular Transport,Small Molecule Biochemistry	Homeostasis of transition metal ion	1.28e-09			APP,ATP13A2,ATP6AP1,ATP6V0D1,ATP6V1A,ATP7A,B2M,FBXL5,FTH1,FTL,HIF1A,HMOX1,Mt1,Mt2,NCOA4,PICALM,TF	17
Cellular Function and Maintenance,Molecular Transport,Small Molecule Biochemistry	Homeostasis of iron ion	5.26e-09			ATP13A2,ATP6AP1,ATP6V0D1,ATP6V1A,B2M,FBXL5,FTH1,FTL,HIF1A,HMOX1,NCOA4,PICALM,TF	13
Cellular Function and Maintenance,Post-Translational Modification,Protein Degradation,Protein Synthesis	Proteolysis	4.2e-10	Increased	2.251	ADAM10,AKT1,APH1A,Aph1c,ASPH,AURKAIP1,BAK1,CNDP2,CSTB,CTSA,CTSB,CTSC,CTSD,CTSK,CTSS,CTSV,CTSZ,FURIN,LACTB,LGMN,LPL,MALT1,MMP19,NR1H3,OLR1,PTPN2,SPCS1,SPPL2A,TGM2,TPP1,USP25,XPNPEP1,YTHDF1	33
Cellular Function and Maintenance,Post-Translational Modification,Protein Degradation,Protein Synthesis	Hydrolysis of protein	4.28e-10		0.788	ADAM10,AKT1,APH1A,Aph1c,ASPH,AURKAIP1,BAK1,CNDP2,CSTB,CTSA,CTSB,CTSC,CTSD,CTSK,CTSS,CTSV,CTSZ,LACTB,LGMN,LPL,MALT1,MMP19,NR1H3,OLR1,PTPN2,SPCS1,SPPL2A,TPP1,USP25,XPNPEP1	30
Cellular Function and Maintenance,Post-Translational Modification,Protein Degradation,Protein Synthesis	Hydrolysis of protein fragment	8.81e-10		0.128	ADAM10,AKT1,APH1A,Aph1c,ASPH,AURKAIP1,BAK1,CNDP2,CSTB,CTSA,CTSB,CTSC,CTSD,CTSK,CTSS,CTSV,CTSZ,LACTB,LGMN,MALT1,NR1H3,OLR1,PTPN2,SPCS1,SPPL2A,TPP1,USP25,XPNPEP1	28
Cellular Function and Maintenance,Post-Translational Modification,Protein Degradation,Protein Synthesis	Cleavage of protein fragment	1.34e-09		1.064	ADAM10,AKT1,APH1A,Aph1c,ASPH,AURKAIP1,BAK1,CNDP2,CSTB,CTSA,CTSB,CTSC,CTSD,CTSK,CTSS,CTSV,CTSZ,FURIN,LACTB,LGMN,MALT1,NR1H3,OLR1,PTPN2,SPCS1,SPPL2A,TPP1,USP25,XPNPEP1	29
Cellular Function and Maintenance,Protein Degradation,Protein Synthesis	Catabolism of protein	2.09e-23	Increased	3.107	ADAM10,AKT1,APH1A,Aph1c,APP,ASPH,ATP13A2,AURKAIP1,AZIN1,B4GALT5,BAK1,CALR,CAPNS1,CAT,CCT2,CD81,CHP1,CNDP2,CSTB,CTSA,CTSB,CTSC,CTSD,CTSK,CTSS,CTSV,CTSZ,CYP51A1,DDB1,EDEM1,EIF2AK2,EXT1,FBXL5,FBXO30,FURIN,GOLGA7,GPX1,GRN,HSPA5,IFI30,IL1RN,JUNB,LACTB,LAMP1,LDLR,LGMN,LIPA,LPL,LSR,MALT1,MDM2,MFSD1,MMP19,NCOR2,NR1H3,NSF,OLR1,PIM1,PPP2CA,PSMB3,PSMD2,PTPN2,RAB7A,RFFL,RIC1,RNF149,SEC16A,SERPINE1,SNX3,SOD2,…	90
Cellular Function and Maintenance,Protein Synthesis	Metabolism of protein	7.57e-28	Increased	3.461	Acp5,ADAM10,AKT1,APH1A,Aph1c,APP,ASPH,ATF4,ATP13A2,ATP7A,AURKAIP1,AZIN1,B4GALT1,B4GALT5,BAK1,C3,CALR,CAPNS1,CAT,CCT2,CD81,CHP1,CNDP2,CPEB4,CSNK1E,CSTB,CTNNB1,CTSA,CTSB,CTSC,CTSD,CTSK,CTSS,CTSV,CTSZ,CYP51A1,DAPK1,DDB1,EDEM1,EIF1AX,EIF2AK2,EIF4E,ETF1,EXT1,FBXL5,FBXO30,FCER1G,FCGR2A,FCGR2B,FOS,FTH1,FURIN,GOLGA7,GOLPH3,GPX1,GRN,HCK,HEXB,HNRNPK,HSPA5,IFI30,IGF2BP2,IL1RN,JUNB,LACTB,LAMP1,LDLR,LGMN,LIPA…	133
Cellular Function and Maintenance,Protein Synthesis	Synthesis of protein	1.81e-08		1.577	Acp5,AKT1,APP,ATF4,ATP7A,B4GALT1,C3,CALR,CPEB4,CSNK1E,CTNNB1,DAPK1,EIF1AX,EIF2AK2,EIF4E,ETF1,FCER1G,FCGR2A,FCGR2B,FOS,FTH1,GOLPH3,HCK,HNRNPK,HSPA5,IGF2BP2,JUNB,LPL,MAP2K3,MAPK1,MAPK3,MAPKAPK2,MGAT1,MID1,MTPN,NLRP3,PCBP1,PIM1,PIM3,PPP1R15B,RABGEF1,RGS2,SERINC1,SLC25A5,SOD2,SPP1,TLR2,TOB1,TXN,VDR,YTHDF1,ZFP36	52
Cellular Function and Maintenance,Small Molecule Biochemistry	Homeostasis of inorganic cation	1.25e-13		0	APP,ATF4,ATP13A2,ATP2B1,ATP6AP1,ATP6V0D1,ATP6V1A,ATP6V1B2,ATP7A,B2M,BAK1,CALR,CCR1,CIB2,FBXL5,FTH1,FTL,HEXB,HIF1A,HMOX1,HSPA5,IL1A,MAPK1,MAPK3,MPC1,Mt1,Mt2,NCOA4,PICALM,SELENON,SGK1,SLC8A1,SNX10,SPP1,TF,TMEM165,TMEM38B,VDR	38
Cellular Function and Maintenance,Small Molecule Biochemistry	Homeostasis of metal ion	6.38e-12		0	APP,ATF4,ATP13A2,ATP2B1,ATP6AP1,ATP6V0D1,ATP6V1A,ATP7A,B2M,BAK1,CALR,CCR1,CIB2,FBXL5,FTH1,FTL,HEXB,HIF1A,HMOX1,HSPA5,IL1A,MPC1,Mt1,Mt2,NCOA4,PICALM,SELENON,SGK1,SLC8A1,SNX10,SPP1,TF,TMEM165,TMEM38B,VDR	35
Cellular Growth and Proliferation	Colony formation	3.63e-14	Increased	4.577	ACLY,AIFM2,AK2,AKT1,ATF3,C5AR1,CALR,CAT,CD44,CDKN1A,CEBPB,CNDP2,CSF2RB,CTNNB1,CTSB,CTSD,CXCL3,DUSP1,EIF2AK2,EIF4E,ENO1,FOS,FTH1,G3BP1,GADD45B,GOLPH3,GPR35,GPX4,GRN,GSTO1,HCAR2,HCK,HIF1A,HSPA5,HSPA9,IDH1,IFI16,IGF2BP2,IL1A,IL1RN,IQGAP1,JUNB,KLF4,LAPTM5,LEPR,LGALS3BP,LPIN1,LY6E,MAPK1,MAPK3,MDM2,MGAT1,NAMPT,NFE2L2,NFKBIA,PDPN,PHLDA1,PIM1,PLK3,PPP2CA,PRKAR1A,PTPN1,RAC1,RALGDS,RAN,RASSF5,RBBP8,RFFL,RH…	85
Cellular Growth and Proliferation	Expansion of cells	1.28e-11		1.066	AKT1,B2M,C3,C5AR1,CALR,CAT,CD80,CD86,CDKN1A,CEBPA,CEBPB,CSF2RB,CTNNB1,CTSD,EGR2,FCGR2B,HAVCR2,HIF1A,HMOX1,IL1A,IL1RN,LCP1,LEPR,MAPK3,MCEMP1,NLRP3,NR1H3,OSM,PIM1,PTPN2,RAC1,RUNX2,SERPINE1,SPP1,STAT1,TGM2,TLR2,TNFAIP3,TNFRSF1A,TNFRSF1B,TRIB1,WWTR1	42
Cellular Growth and Proliferation	Cell proliferation of hematopoietic cell lines	3.36e-10		1.889	AKT1,ARCN1,ATP6V0C,CALR,CD1D,CD44,CEBPA,CSF2RB,CTNNB1,DBI,ETS2,FOS,GAB1,GADD45B,HCK,HIF1A,HVCN1,IL1RN,LEPR,LILRB4,MAPK1,MAPK3,MCTS1,NFKBIA,OSM,PIM1,PPP2CA,PTPN2,RAB32,RAC1,SPAG9,SPP1,TNFRSF1B	33
Cellular Growth and Proliferation	Proliferation of vascular cells	1.95e-08		1.81	AKT1,C3,CD44,CDKN1A,CTNNB1,CTNNBIP1,CYBB,DAB2,FPR2,HIF1A,HMOX1,HSPA5,IL1A,IL1RN,IQGAP1,KLF4,LRRFIP1,MAPKAPK2,MERTK,NFE2L2,NR4A2,NR4A3,OSM,PTPN1,RAC1,RXRA,SERPINE1,SLC8A1,SPP1,TLR2,TNFRSF1A,TNFRSF1B,TRIB1,TXN,WWTR1,XDH	36
Cellular Growth and Proliferation	Inhibition of cells	5.26e-08	Increased	2.537	AKT1,APP,CD80,CD86,FCGR2B,HAVCR2,HIF1A,HLA-A,HLA-E,IL1RN,ITGB2,LDHA,LEPR,NFKBIA,NLRP3,OSM,PIM1,PRDM1,SERPINE1,TNFRSF1B,VDR,XDH	22
Cellular Growth and Proliferation,Connective Tissue Development and Function,Tissue Development	Proliferation of connective tissue cells	5.6e-12	Increased	3.007	ADIPOR1,AKT1,ATF3,ATF4,CAPNS1,CD44,CDKN1A,CEBPA,CEBPB,CTNNB1,CTSB,CTSD,CTSV,CXCL3,DUSP1,EIF2AK2,EXT1,FOS,FOSB,FOSL2,FTH1,GOLPH3,GPX1,GRN,HIF1A,HMOX1,ID2,IDH1,IFI16,IFI30,IL1A,JUNB,KLF4,LEPR,LIPA,MAP2K3,MAPK1,MAPK3,MAPKAPK2,MDM2,MMP19,NCOA4,NFE2L2,NFKBIA,OSM,PIM1,PTPN1,PTPN2,RAC1,RUNX2,RXRA,SERPINE1,SLC3A2,SLC7A11,SOD2,SPP1,STAT1,TF,TNFRSF1A,TREM2,TRIM25,TRPS1,TXN,VAV3,VCP,VDR,XDH,ZFP36	68
Cellular Growth and Proliferation,Connective Tissue Development and Function,Tissue Development	Arrest in proliferation of connective tissue cells	5.8e-08			CDKN1A,CEBPA,HIF1A,KLF4,MAP2K3,MAPK1,MAPK3,MDM2,STAT1	9
Cellular Growth and Proliferation,Hematological System Development and Function	Inhibition of blood cells	8.46e-08		1.993	AKT1,CD80,CD86,FCGR2B,HAVCR2,HIF1A,HLA-A,HLA-E,ITGB2,LDHA,LEPR,NFKBIA,NLRP3,PIM1,TNFRSF1B,XDH	16
Cellular Growth and Proliferation,Lymphoid Tissue Structure and Development	Proliferation of lymphatic system cells	1.08e-32	Increased	3.177	ACLY,ADRB2,AKT1,APP,AXL,B2M,BCL2A1,BHLHE40,BSG,C3,C5AR1,CALR,CD14,CD1D,CD300C,CD44,CD48,CD80,CD81,CD86,CDKN1A,CEBPA,CEBPB,CFB,CLEC4D,CSF2RB,CTNNB1,CTSD,CTSZ,CXCL3,CYBB,DBI,DUSP1,EGR2,EHD1,EIF2AK2,EIF4E,ETS2,FCER1G,FCGR2A,FCGR2B,FCGR3A/FCGR3B,FOS,FOSL2,FTH1,FTL,GADD45B,HAVCR2,HCK,HCLS1,HIF1A,HLA-E,HMOX1,HR,HSPA5,ID2,IL1A,IL1RN,IPMK,IQGAP1,IRS2,ITGAX,ITGB1BP1,ITGB2,JUNB,KLF4,LAMTOR1,LAPTM5,LCP1,LDL…	119
Cellular Growth and Proliferation,Tissue Development	Proliferation of epithelial cells	6.57e-14	Increased	3.006	AKT1,ATF3,ATP7A,AZIN1,B2M,B4GALT1,BAK1,BCL2A1,C3,C5AR1,CD44,CDKN1A,CEBPA,CEBPB,COLGALT1,CTNNB1,CTNNBIP1,CTSV,CXCL3,DAB2,DDB1,EIF4E,FBXL5,FOS,FPR2,GDF15,GLUL,GNPTAB,GOLPH3,GRN,HIF1A,HSPA5,ID2,IL1RN,JUNB,KLF4,LIPA,MAPK1,MAPKAPK2,MMP19,Mt1,Mt2,NFE2L2,NFKBIA,NME1,NR1H3,NR4A3,OSM,PIM1,PTPN1,RALGDS,RBPJ,RUNX2,RXRA,SLC7A11,SPP1,TGM2,TLR2,TNFAIP3,TNFRSF1A,TNFRSF1B,TOB1,VAV3,VDR,ZFP36	65
Cellular Movement	Migration of cells	1.95e-33	Increased	8.314	ABL2,ACLY,Acp5,ACSL4,ACTG1,ACTN1,ADAM10,ADARB1,ADIPOR1,ADRB2,AK2,AKIRIN1,AKT1,ALDOA,APP,ARPC2,ASPH,ATF3,ATP6AP2,ATP7A,AXL,B4GALT1,BACH1,BHLHE40,BLVRA,BSG,BST1,C3,C5AR1,CALR,CAMK1,CAPNS1,CAT,Ccl6,CCR1,CD14,CD1D,CD302,CD44,CD48,CD80,CD81,CD86,CDKN1A,CEBPA,CEBPB,CERS6,CFB,Chil3/Chil4,CLEC5A,CNDP2,COMMD8,CRTC3,CSF2RB,CSNK1E,CTNNB1,CTSB,CTSC,CTSK,CTSS,CTSV,CTSZ,CXCL3,CYBB,DAB2,DSE,DUSP1,DUSP3,EGR2,EHD…	252
Cellular Movement	Cell movement	2.02e-33	Increased	8.796	ABL2,ACLY,ACO2,Acp5,ACSL4,ACTG1,ACTN1,ADAM10,ADARB1,ADIPOR1,ADRB2,AK2,AKIRIN1,AKT1,ALDOA,APP,ARPC2,ASPH,ATF3,ATP6AP2,ATP7A,AXL,B4GALT1,BACH1,BHLHE40,BLVRA,BSG,BST1,C3,C5AR1,CALR,CAMK1,CAPNS1,CAT,Ccl6,CCR1,CD14,CD1D,CD302,CD44,CD48,CD80,CD81,CD86,CDKN1A,CEBPA,CEBPB,CERS6,CFB,Chil3/Chil4,CLEC5A,CNDP2,COMMD8,CRTC3,CSF2RB,CSNK1E,CTNNB1,CTNNBIP1,CTSB,CTSC,CTSK,CTSS,CTSV,CTSZ,CXCL3,CYBB,DAB2,DRAM1,DSE,…	266
Cellular Movement	Cellular infiltration	3.22e-25	Increased	2.406	ACO2,ACSL4,ADRB2,AKT1,ALDOA,APP,ATP6AP2,AXL,B4GALT1,BSG,C3,C5AR1,CCR1,CD14,CD44,CD48,CD86,CDKN1A,CEBPA,CFB,Chil3/Chil4,CLEC5A,CSF2RB,CTNNB1,CTSB,CTSC,CTSK,CTSS,CXCL3,CYBB,DUSP1,EIF4E,ENO1,FABP5,FCER1G,FOS,FPR2,HCAR2,HCK,HIF1A,HLA-A,HMOX1,HSPA5,IL1A,IL1RN,ITGB2,JUNB,LAMTOR1,LAPTM5,LDLR,LILRB4,MALT1,MAPK3,MAPKAPK2,MERTK,MMP19,NAAA,NFE2L2,NFKBIA,NLRP3,NR1H3,OSM,PDIA3,PPT2,PRCP,PRDM1,PTPN1,RBPJ,RGCC,…	88
Cellular Movement	Cell movement of myeloid cells	5.3e-24	Increased	4.117	ACSL4,ADAM10,ADRB2,AKIRIN1,APP,B4GALT1,BLVRA,BSG,BST1,C3,C5AR1,CAT,CCR1,CD14,CD44,CD48,CDKN1A,CFB,Chil3/Chil4,CTNNB1,CTSB,CTSC,CTSK,CTSS,CTSV,CXCL3,CYBB,DUSP1,EIF4E,F11R,FCER1G,FCGR2A,FOS,FPR2,GDF15,GNB2,GRN,HCAR2,HCK,HEBP1,HIF1A,HMOX1,HSPA5,IL1A,IL1RN,ITGAX,ITGB2,LCP1,LDLR,LGMN,LIPA,LITAF,MALT1,MAPK1,MAPK3,MAPKAPK2,MERTK,MPP1,MYO1E,NAAA,NFE2L2,NFKBIA,NLRP3,NR1H3,OSM,PPT2,PRCP,PRDM1,PTPN1,RAC1,RB…	91
Cellular Movement	Invasion of cells	1.02e-19	Increased	7.504	ABL2,ACLY,ACSL4,ADAM10,ADRB2,AKT1,ALDOA,APP,ASPH,ATF3,ATP6AP1,ATP6V0C,AXL,B4GALT5,BACH1,BHLHE40,BSG,C5AR1,CALR,CAPNS1,CAT,CCR1,CD14,CD44,CD81,CDKN1A,CEBPA,CEBPB,CNDP2,CRTC3,CTNNB1,CTNNBIP1,CTSB,CTSD,CTSK,CTSS,CTSV,CTSZ,CYBB,DAB2,DRAM1,DSE,DUSP1,EHD1,EIF2AK2,EIF4E,ENO1,ETS2,EXT1,F11R,FABP5,FBXO28,FOS,FURIN,G3BP1,G3BP2,GAB1,GDF15,GLUL,GNGT2,GOLPH3,GPX4,GRN,HAVCR2,HCAR2,HDLBP,HIF1A,HMOX1,HSPA5,HSPA9…	154
Cellular Movement	Cellular infiltration by myeloid cells	2.26e-19	Increased	2.403	ACSL4,ADRB2,APP,B4GALT1,BSG,C3,C5AR1,CCR1,CD14,CD44,CD48,CDKN1A,CFB,CTNNB1,CTSB,CTSC,CTSK,CXCL3,CYBB,DUSP1,EIF4E,FCER1G,FOS,FPR2,HCK,HIF1A,HMOX1,HSPA5,IL1A,IL1RN,ITGB2,LDLR,MALT1,MAPKAPK2,MERTK,NAAA,NFE2L2,NFKBIA,NLRP3,NR1H3,OSM,PPT2,PRCP,PRDM1,PTPN1,RBPJ,SERPINE1,SGK1,SOD2,SPP1,STAT1,TGM2,THBD,TLR2,TNFAIP3,TNFRSF1A,TNFRSF1B,TNFRSF21,TREM1,USP25,VAV3	61
Cellular Movement	Invasion of tumor cell lines	3.88e-17	Increased	7.586	ABL2,ACLY,ACSL4,ADAM10,ADRB2,AKT1,ALDOA,APP,ASPH,ATF3,ATP6AP1,AXL,BACH1,BSG,C5AR1,CALR,CAPNS1,CAT,CCR1,CD44,CD81,CDKN1A,CEBPA,CEBPB,CNDP2,CRTC3,CTNNB1,CTNNBIP1,CTSB,CTSD,CTSK,CTSS,CTSZ,CYBB,DAB2,DRAM1,DSE,DUSP1,EHD1,EIF2AK2,EIF4E,ENO1,ETS2,EXT1,F11R,FABP5,FBXO28,FURIN,G3BP1,G3BP2,GAB1,GDF15,GLUL,GNGT2,GOLPH3,GPX4,GRN,HAVCR2,HDLBP,HIF1A,HMOX1,HSPA5,HSPA9,ID2,IGF2BP2,INSIG1,IQGAP1,IRS2,ITGAX,ITGB2,…	136
Cellular Movement	Cell movement of tumor cell lines	3.17e-16	Increased	7.586	ACLY,ACSL4,ACTN1,ADAM10,ADRB2,AK2,AKT1,ALDOA,APP,ARPC2,ASPH,ATF3,ATP7A,AXL,BACH1,BSG,C3,C5AR1,CALR,CAPNS1,CAT,CCR1,CD44,CD81,CDKN1A,CEBPA,CEBPB,CERS6,CNDP2,CRTC3,CSNK1E,CTNNB1,CTNNBIP1,CTSB,CTSZ,CXCL3,CYBB,DAB2,DRAM1,DSE,EGR2,EHD1,EIF2AK2,EIF4E,ENO1,EXT1,F11R,FBXO28,FOS,FOSB,FPR2,FURIN,G3BP1,G3BP2,GAB1,GDF15,GLUL,GNB2,GNGT2,GOLPH3,GPX4,GRN,HAVCR2,HCK,HIF1A,HMOX1,HNRNPK,HSD17B12,HSPA5,HSPA9,HVCN1,…	151
Cellular Movement	Homing of cells	2.94e-15	Increased	4.64	ACTN1,ADAM10,AKIRIN1,AKT1,APP,ARPC2,AXL,B4GALT1,BSG,BST1,C3,C5AR1,CALR,Ccl6,CCR1,CD44,CDKN1A,Chil3/Chil4,CXCL3,CYBB,DUSP1,DUSP3,FCER1G,FCGR2A,FPR2,G3BP1,GAB1,GNB2,GRN,HCAR2,HCK,HCLS1,HEBP1,IL1A,ITGB2,LCP1,LDLR,LGMN,LITAF,MAPK1,MAPK3,MAPKAPK2,MARCO,MPP1,Mt2,MYO1E,NR1H3,NUS1,OSM,PTPN1,PTPN2,RAB11FIP1,RAB7A,RAC1,RGS1,RHOG,SELPLG,SERPINE1,SPP1,STAT1,THBD,TLR2,TNFRSF1A,TREM1,TREM2,TREM3,TRIB1,TXN,VAV3	69
Cellular Movement	Chemotaxis	7.86e-15	Increased	4.481	ACTN1,ADAM10,AKIRIN1,AKT1,APP,AXL,B4GALT1,BSG,BST1,C3,C5AR1,CALR,Ccl6,CCR1,CD44,CDKN1A,Chil3/Chil4,CXCL3,CYBB,DUSP1,DUSP3,FCER1G,FCGR2A,FPR2,G3BP1,GAB1,GNB2,GRN,HCAR2,HCK,HCLS1,HEBP1,IL1A,ITGB2,LCP1,LDLR,LGMN,LITAF,MAPK1,MAPK3,MAPKAPK2,MARCO,MPP1,Mt2,MYO1E,NR1H3,NUS1,OSM,PTPN2,RAB7A,RAC1,RGS1,RHOG,SELPLG,SERPINE1,SPP1,STAT1,THBD,TLR2,TNFRSF1A,TREM1,TREM2,TREM3,TRIB1,TXN,VAV3	66
Cellular Movement	Migration of tumor cell lines	1.24e-14	Increased	7.384	ACLY,ACSL4,ACTN1,ADAM10,ADRB2,AK2,AKT1,ALDOA,APP,ARPC2,ASPH,ATF3,ATP7A,AXL,BACH1,BSG,C3,C5AR1,CALR,CAPNS1,CAT,CD44,CD81,CDKN1A,CEBPA,CEBPB,CERS6,CNDP2,CRTC3,CSNK1E,CTNNB1,CTSB,CTSZ,CYBB,DAB2,DSE,EGR2,EHD1,EIF2AK2,EIF4E,ENO1,EXT1,FBXO28,FOS,FURIN,G3BP1,G3BP2,GAB1,GDF15,GLUL,GNGT2,GOLPH3,GPX4,GRN,HAVCR2,HIF1A,HMOX1,HNRNPK,HSD17B12,HSPA5,HSPA9,HVCN1,ID2,IDH1,IGF2BP2,IL1A,INSIG1,IQGAP1,KLF4,LASP1,LDH…	138
Cellular Movement	Migration of myeloid cells	1.49e-12	Increased	3.778	ADAM10,ADRB2,APP,BST1,C3,CAT,CCR1,CD44,CTSS,CTSV,CXCL3,CYBB,F11R,GDF15,HCK,HMOX1,ITGAX,ITGB2,LDLR,LIPA,MAPKAPK2,MYO1E,NLRP3,RAC1,SELPLG,SERPINE1,SPP1,TGM2,TLR2,TNFRSF1A,TREM2,TXN,VAV3	33
Cellular Movement	Cell movement of breast cancer cell lines	2.59e-12	Increased	4.414	ACSL4,ACTN1,ADAM10,ADRB2,AKT1,ATF3,ATP7A,AXL,BACH1,CD44,CD81,CEBPB,CERS6,CTNNB1,EIF2AK2,EIF4E,EXT1,F11R,FOS,FOSB,FURIN,G3BP1,GAB1,GDF15,GOLPH3,HIF1A,HSD17B12,HSPA5,HSPA9,IQGAP1,KLF4,LASP1,LDHA,LGALS3BP,MAPK1,MAPK3,MAPK6,MDM2,NFKBIA,NME1,OSM,PI4K2A,PIK3R6,PTPN1,RAB11FIP1,RAC1,RASSF5,RHOC,RUNX2,SDCBP,SERPINE1,SPAG9,SPP1,TGM2,TNFRSF21,TRPS1,VAV3,WWTR1	58
Cellular Movement	Transmigration of cells	3.82e-12	Increased	3.614	ADAM10,APP,BST1,C3,CAT,CCR1,CD44,CD80,CD86,CTSS,CTSV,CXCL3,CYBB,F11R,FABP5,GDF15,ITGAX,ITGB2,LDLR,LIPA,MYO1E,RAB7A,RAC1,RHOC,SELPLG,SERPINE1,SPP1,TGM2,TLR2,TNFRSF1A,TNFRSF21,VAV3	32
Cellular Movement	Invasion of prostate cancer cell lines	1.58e-11	Increased	3.648	ADAM10,AKT1,ATF3,ATP6AP1,AXL,CD44,CTSB,CTSK,CTSZ,EIF4E,ETS2,FABP5,GDF15,GNGT2,GRN,HIF1A,HMOX1,ID2,KLF4,LCP1,MAPKAPK2,NCOA4,NFKBIA,NR4A2,NR4A3,PIM1,RAC1,RUNX2,SPP1	29
Cellular Movement	Chemotaxis of myeloid cells	2.12e-11	Increased	3.99	AKIRIN1,APP,B4GALT1,BSG,BST1,C3,C5AR1,CCR1,CDKN1A,Chil3/Chil4,CXCL3,CYBB,DUSP1,FCER1G,FCGR2A,FPR2,GNB2,GRN,HCAR2,HCK,HEBP1,ITGB2,LDLR,LGMN,LITAF,MAPK1,MAPK3,MAPKAPK2,MPP1,MYO1E,RAC1,SELPLG,SERPINE1,SPP1,TLR2,TNFRSF1A,TREM1,TREM3,VAV3	39
Cellular Movement	Invasion of breast cancer cell lines	3.82e-10	Increased	3.672	ABL2,ACSL4,ADRB2,AKT1,APP,AXL,BACH1,BSG,CALR,CD44,CDKN1A,CEBPB,CTNNB1,CTSB,CTSK,CTSS,EIF4E,EXT1,F11R,FURIN,GDF15,GOLPH3,HIF1A,HSPA9,ID2,IQGAP1,IRS2,KLF4,LASP1,LDHA,LGALS3BP,MAFF,MALT1,MAPK1,MCTS1,MDM2,NAMPT,NFKBIA,NME1,PIK3R6,RAC1,RASSF5,RHOC,SDCBP,SOD2,SPP1,TRPS1,VPS35,WWTR1,ZFP36	50
Cellular Movement	Cell movement of muscle cells	8.17e-10		1.317	AKT1,ARPC2,ATF3,CD44,CTSK,CTSV,CXCL3,DUSP1,F11R,FURIN,GAB1,HIF1A,HMOX1,ITGB1BP1,KLF4,LDLR,MAPK1,MAPK3,MAPKAPK2,NAMPT,NFE2L2,PTPN1,RAC1,RBPJ,SERPINE1,SPP1,TLR2,TRIB1,TXN,VAMP3	30
Cellular Movement	Migration of breast cancer cell lines	8.92e-10	Increased	4.325	ACSL4,ACTN1,ADRB2,ATF3,ATP7A,AXL,BACH1,CD44,CD81,CEBPB,CERS6,CTNNB1,EIF2AK2,EIF4E,EXT1,G3BP1,GAB1,GDF15,GOLPH3,HIF1A,HSD17B12,HSPA5,HSPA9,IQGAP1,KLF4,LASP1,LDHA,LGALS3BP,MAPK1,MAPK3,MAPK6,MDM2,NME1,OSM,PI4K2A,PIK3R6,RAC1,RASSF5,RHOC,RUNX2,SDCBP,SERPINE1,SPAG9,SPP1,TGM2,TNFRSF21,TRPS1,VAV3,WWTR1	49
Cellular Movement	Invasion of carcinoma cell lines	3.83e-08	Increased	4.804	ADAM10,APP,ASPH,AXL,BACH1,BSG,CALR,CAPNS1,CCR1,CD44,CEBPB,CNDP2,CTNNB1,CTSB,DSE,DUSP1,EHD1,ENO1,FURIN,G3BP2,GLUL,GOLPH3,GRN,HIF1A,HSPA5,IGF2BP2,IQGAP1,JUNB,KDELR2,KLF4,MALT1,MAPK1,MAPK6,MICAL2,NLRP3,NME1,NR4A2,PLK3,PTPN1,RAB11FIP1,RAC1,RHOC,RHOQ,RUNX2,RXRA,SERPINE1,SLC7A11,SPP1,ST3GAL1,TGFBI,TPD52,UNC119,WWTR1,YTHDF1	54
Cellular Movement,Connective Tissue Development and Function	Cell movement of fibroblast cell lines	1.46e-09	Increased	3.452	AKT1,ARPC2,CD44,CDKN1A,CTNNB1,DAB2,EHD1,FABP5,FOS,FOSL2,GAB1,HCK,HIF1A,IFI16,IPMK,ITGB1BP1,MAPRE1,PTPN1,RAC1,RFFL,RHOC,RHOG,SERPINE1,SPP1,TGM2,TMEM30A,VAV3,VCP	28
Cellular Movement,Hematological System Development and Function,Immune Cell Trafficking	Cell movement of leukocytes	2.32e-33	Increased	4.77	ABL2,ACSL4,ADAM10,ADRB2,AKIRIN1,AKT1,APP,ATP6AP2,AXL,B4GALT1,BLVRA,BSG,BST1,C3,C5AR1,CALR,CAT,Ccl6,CCR1,CD14,CD1D,CD302,CD44,CD48,CD80,CD81,CD86,CDKN1A,CEBPA,CFB,Chil3/Chil4,CLEC5A,COMMD8,CSF2RB,CTNNB1,CTSB,CTSC,CTSK,CTSS,CTSV,CTSZ,CXCL3,CYBB,DUSP1,EGR2,EIF4E,F11R,FABP5,FCER1G,FCGR2A,FOS,FPR2,GDF15,GNB2,GRN,HCAR2,HCK,HCLS1,HEBP1,HIF1A,HLA-A,HMOX1,HSPA5,IL1A,IL1RN,IPMK,ITGAX,ITGB1BP1,ITGB2,LAPTM5,…	129
Cellular Movement,Hematological System Development and Function,Immune Cell Trafficking	Cellular infiltration by leukocytes	1.93e-22		1.742	ACSL4,ADRB2,AKT1,APP,ATP6AP2,AXL,B4GALT1,BSG,C3,C5AR1,CCR1,CD14,CD44,CD48,CD86,CDKN1A,CEBPA,CFB,CLEC5A,CSF2RB,CTNNB1,CTSB,CTSC,CTSK,CXCL3,CYBB,DUSP1,EIF4E,FABP5,FCER1G,FOS,FPR2,HCAR2,HCK,HIF1A,HLA-A,HMOX1,HSPA5,IL1A,IL1RN,ITGB2,LAPTM5,LDLR,LILRB4,MALT1,MAPK3,MAPKAPK2,MERTK,MMP19,NAAA,NFE2L2,NFKBIA,NLRP3,NR1H3,OSM,PPT2,PRCP,PRDM1,PTPN1,RBPJ,RGCC,SELPLG,SERPINE1,SGK1,SOD2,SPP1,STAT1,TGM2,THBD,TLR2,…	79
Cellular Movement,Hematological System Development and Function,Immune Cell Trafficking	Cell movement of antigen presenting cells	1.94e-21	Increased	3.717	ADRB2,AKIRIN1,APP,AXL,B4GALT1,BLVRA,BSG,C3,C5AR1,CALR,CCR1,CD14,CD302,CD44,CD80,CD81,CD86,CDKN1A,CSF2RB,CTNNB1,CTSK,CTSZ,CXCL3,CYBB,EIF4E,FPR2,GNB2,HCAR2,HCK,HCLS1,HEBP1,HIF1A,HMOX1,HSPA5,IL1A,IL1RN,ITGB2,LDLR,LITAF,MALT1,MAPK1,MAPK3,MAPKAPK2,MARCO,MERTK,NAAA,NFE2L2,NLRP3,NR1H3,PDPN,PPT2,PRCP,PRDM1,PTPN1,RAC1,RAMP1,RBPJ,SEMA4A,SERPINE1,SOD2,SPP1,STAT1,THBD,TLR2,TNFAIP3,TNFRSF21,TREM1,TREM2	68
Cellular Movement,Hematological System Development and Function,Immune Cell Trafficking	Cell movement of mononuclear leukocytes	5.6e-18	Increased	4.338	ABL2,ADAM10,ADRB2,AKT1,APP,AXL,BSG,C3,CALR,Ccl6,CCR1,CD1D,CD44,CD48,CD80,CD81,CD86,Chil3/Chil4,COMMD8,CSF2RB,CTNNB1,CTSS,CTSV,CXCL3,DUSP1,EGR2,F11R,FABP5,FOS,FPR2,HCK,HCLS1,HEBP1,HIF1A,HLA-A,HMOX1,IL1A,IPMK,ITGAX,ITGB1BP1,ITGB2,LCP1,LDLR,LGMN,LILRB4,MALT1,MERTK,NFIL3,NFKBIA,NLRP3,NR1H3,OSM,PTPN2,RAC1,RALGDS,RAP2A,RASSF5,RGS1,SELPLG,SERPINE1,SPP1,STAT1,TGM2,TLR2,TNFRSF1A,TNFRSF1B,TNFRSF21,TNFSF13,…	72
Cellular Movement,Hematological System Development and Function,Immune Cell Trafficking	Cell movement of lymphocytes	4.41e-17	Increased	4.048	ABL2,ADAM10,ADRB2,AKT1,APP,AXL,BSG,C3,CALR,Ccl6,CCR1,CD1D,CD44,CD48,CD80,CD81,CD86,Chil3/Chil4,COMMD8,CSF2RB,CTNNB1,CTSS,CTSV,CXCL3,EGR2,F11R,FABP5,FOS,HCLS1,HIF1A,HLA-A,HMOX1,IL1A,IPMK,ITGB1BP1,ITGB2,LCP1,LDLR,LILRB4,MALT1,MERTK,NFIL3,NFKBIA,NLRP3,NR1H3,OSM,PTPN2,RAC1,RALGDS,RAP2A,RASSF5,RGS1,SELPLG,SPP1,STAT1,TGM2,TLR2,TNFRSF1A,TNFRSF1B,TNFRSF21,TNFSF13,TREM2,VAV3,YTHDF1	64
Cellular Movement,Hematological System Development and Function,Immune Cell Trafficking	Cell movement of granulocytes	1.79e-16	Increased	3.62	ACSL4,ADAM10,ADRB2,APP,B4GALT1,BSG,BST1,C3,C5AR1,CAT,CCR1,CD14,CD44,CD48,CFB,Chil3/Chil4,CTSB,CTSC,CXCL3,CYBB,DUSP1,EIF4E,FCER1G,FCGR2A,FOS,FPR2,GDF15,GRN,HCK,HIF1A,HMOX1,IL1A,IL1RN,ITGB2,LDLR,MALT1,MAPKAPK2,MPP1,MYO1E,NFE2L2,NFKBIA,NLRP3,OSM,PRDM1,RAC1,SELPLG,SERPINE1,SGK1,SPP1,TGM2,THBD,TLR2,TNFAIP3,TNFRSF1A,TNFRSF1B,TREM1,TREM3,TXN,VAV3	59
Cellular Movement,Hematological System Development and Function,Immune Cell Trafficking	Lymphocyte migration	3.02e-16	Increased	4.39	ABL2,ADAM10,AKT1,APP,AXL,BSG,C3,CALR,Ccl6,CCR1,CD1D,CD44,CD48,CD80,CD81,CD86,Chil3/Chil4,COMMD8,CTNNB1,CTSS,CTSV,CXCL3,EGR2,F11R,FABP5,FOS,HCLS1,HLA-A,IL1A,IPMK,ITGB1BP1,ITGB2,LCP1,LDLR,LILRB4,MALT1,MERTK,NFIL3,NLRP3,NR1H3,OSM,PTPN2,RAC1,RALGDS,RAP2A,RASSF5,RGS1,SELPLG,SPP1,STAT1,TGM2,TLR2,TNFRSF1A,TNFRSF1B,TNFRSF21,TNFSF13,TREM2,YTHDF1	58
Cellular Movement,Hematological System Development and Function,Immune Cell Trafficking	Migration of mononuclear leukocytes	1.97e-15	Increased	4.389	ABL2,ADAM10,AKT1,APP,AXL,BSG,C3,CALR,Ccl6,CCR1,CD1D,CD44,CD48,CD80,CD81,CD86,Chil3/Chil4,COMMD8,CTNNB1,CTSS,CTSV,CXCL3,EGR2,F11R,FABP5,FOS,HCLS1,HLA-A,IL1A,IPMK,ITGAX,ITGB1BP1,ITGB2,LCP1,LDLR,LILRB4,MALT1,MERTK,NFIL3,NLRP3,NR1H3,OSM,PTPN2,RAC1,RALGDS,RAP2A,RASSF5,RGS1,SELPLG,SPP1,STAT1,TGM2,TLR2,TNFRSF1A,TNFRSF1B,TNFRSF21,TNFSF13,TREM2,YTHDF1	59
Cellular Movement,Hematological System Development and Function,Immune Cell Trafficking	Cellular infiltration by granulocytes	2.04e-15	Increased	2.309	ACSL4,ADRB2,B4GALT1,C3,C5AR1,CCR1,CD14,CD44,CD48,CFB,CTSB,CTSC,CXCL3,DUSP1,EIF4E,FCER1G,FOS,FPR2,HCK,HIF1A,HMOX1,IL1A,IL1RN,ITGB2,LDLR,MALT1,MAPKAPK2,NFE2L2,NFKBIA,NLRP3,OSM,PRDM1,SERPINE1,SGK1,SPP1,TGM2,THBD,TLR2,TNFAIP3,TNFRSF1A,TNFRSF1B,TREM1,VAV3	43
Cellular Movement,Hematological System Development and Function,Immune Cell Trafficking	Homing of leukocytes	3.83e-13	Increased	4.132	ADAM10,AKIRIN1,APP,AXL,B4GALT1,BSG,BST1,C3,C5AR1,CALR,CCR1,CD44,CDKN1A,Chil3/Chil4,CXCL3,CYBB,DUSP1,FCER1G,FCGR2A,FPR2,GNB2,GRN,HCAR2,HCK,HEBP1,IL1A,ITGB2,LCP1,LDLR,LGMN,LITAF,MAPK1,MAPK3,MAPKAPK2,MARCO,MPP1,MYO1E,NR1H3,RAC1,RGS1,SELPLG,SERPINE1,SPP1,TLR2,TNFRSF1A,TREM1,TREM3,TXN,VAV3	49
Cellular Movement,Hematological System Development and Function,Immune Cell Trafficking	Migration of antigen presenting cells	9.74e-12	Increased	4.009	ADRB2,APP,BLVRA,C3,CD302,CD44,CD80,CD81,CD86,CSF2RB,CTSZ,CXCL3,CYBB,FPR2,HCK,HCLS1,HIF1A,HMOX1,IL1RN,MAPK3,MAPKAPK2,NR1H3,PDPN,RAC1,RAMP1,SEMA4A,SERPINE1,SPP1,STAT1,TLR2,TREM2	31
Cellular Movement,Hematological System Development and Function,Immune Cell Trafficking	Transmigration of leukocytes	2.36e-11	Increased	3.035	ADAM10,APP,BST1,CAT,CCR1,CD44,CD80,CD86,CTSS,CTSV,CXCL3,CYBB,F11R,FABP5,GDF15,ITGAX,ITGB2,LDLR,LIPA,MYO1E,RAC1,SELPLG,SERPINE1,TGM2,TLR2,TNFRSF1A,VAV3	27
Cellular Movement,Hematological System Development and Function,Immune Cell Trafficking	Cellular infiltration by mononuclear leukocytes	3.2e-09		1.24	ADRB2,AKT1,APP,AXL,BSG,C3,CCR1,CD44,CD86,CSF2RB,CTNNB1,HCK,HIF1A,HLA-A,HMOX1,IL1A,LDLR,LILRB4,MALT1,MERTK,NFKBIA,NLRP3,NR1H3,OSM,SELPLG,SPP1,STAT1,TLR2,TNFRSF1A,TNFRSF21,USP25,VAV3,YTHDF1	33
Cellular Movement,Hematological System Development and Function,Immune Cell Trafficking	Cellular infiltration by lymphocytes	7.58e-09		0.95	ADRB2,AKT1,APP,AXL,BSG,C3,CCR1,CD44,CD86,CSF2RB,CTNNB1,HIF1A,HLA-A,HMOX1,IL1A,LDLR,LILRB4,MALT1,MERTK,NFKBIA,NLRP3,NR1H3,SELPLG,SPP1,STAT1,TLR2,TNFRSF1A,TNFRSF21,VAV3,YTHDF1	30
Cellular Movement,Hematological System Development and Function,Immune Cell Trafficking	Transmigration of lymphocytes	2.17e-08	Increased	2.921	ADAM10,CD44,CD80,CD86,CTSS,CTSV,FABP5,ITGB2,LDLR,RAC1,SELPLG,TGM2,TNFRSF1A	13
Cellular Movement,Hematological System Development and Function,Immune Cell Trafficking	Transmigration of mononuclear leukocytes	2.3e-08	Increased	3.016	ADAM10,APP,CD44,CD80,CD86,CTSS,CTSV,F11R,FABP5,ITGAX,ITGB2,LDLR,RAC1,SELPLG,TGM2,TNFRSF1A	16
Cellular Movement,Hematological System Development and Function,Immune Cell Trafficking,Inflammatory Response	Cell movement of phagocytes	2.78e-27	Increased	4.274	ACSL4,ADAM10,ADRB2,AKIRIN1,APP,AXL,B4GALT1,BLVRA,BSG,BST1,C3,C5AR1,CALR,CAT,CCR1,CD14,CD302,CD44,CD80,CD81,CD86,CDKN1A,CFB,CSF2RB,CTNNB1,CTSB,CTSC,CTSK,CTSS,CTSV,CTSZ,CXCL3,CYBB,DUSP1,EIF4E,F11R,FCER1G,FCGR2A,FPR2,GDF15,GNB2,GRN,HCAR2,HCK,HCLS1,HEBP1,HIF1A,HMOX1,HSPA5,IL1A,IL1RN,ITGAX,ITGB2,LDLR,LGMN,LITAF,MALT1,MAPK1,MAPK3,MAPKAPK2,MARCO,MERTK,MPP1,MYO1E,NAAA,NFE2L2,NFKBIA,NLRP3,NR1H3,OSM,PDPN,P…	97
Cellular Movement,Hematological System Development and Function,Immune Cell Trafficking,Inflammatory Response	Cellular infiltration by phagocytes	9.3e-20	Increased	2.086	ACSL4,ADRB2,APP,B4GALT1,BSG,C3,C5AR1,CCR1,CD14,CD44,CD86,CDKN1A,CFB,CSF2RB,CTNNB1,CTSB,CTSC,CTSK,CXCL3,CYBB,DUSP1,EIF4E,FCER1G,FPR2,HIF1A,HMOX1,HSPA5,IL1A,IL1RN,ITGB2,LDLR,MALT1,MAPK3,MERTK,NAAA,NFE2L2,NFKBIA,NLRP3,NR1H3,OSM,PPT2,PRCP,PRDM1,PTPN1,RBPJ,SERPINE1,SGK1,SOD2,SPP1,STAT1,THBD,TLR2,TNFAIP3,TNFRSF1A,TNFRSF1B,TNFRSF21,TREM1,USP25,VAV3	59
Cellular Movement,Hematological System Development and Function,Immune Cell Trafficking,Inflammatory Response	Cell movement of macrophages	1.66e-17	Increased	2.996	ADRB2,AKIRIN1,APP,B4GALT1,BLVRA,BSG,C3,C5AR1,CCR1,CD14,CD44,CDKN1A,CTNNB1,CTSK,CXCL3,CYBB,EIF4E,FPR2,GNB2,HCAR2,HCK,HIF1A,HMOX1,HSPA5,IL1A,IL1RN,ITGB2,LDLR,LITAF,MAPK1,MAPK3,MAPKAPK2,MERTK,NAAA,NFE2L2,NLRP3,NR1H3,PPT2,PRCP,PRDM1,PTPN1,RAC1,RBPJ,SEMA4A,SERPINE1,SOD2,SPP1,STAT1,THBD,TLR2,TNFAIP3,TNFRSF21,TREM1,TREM2	54
Cellular Movement,Hematological System Development and Function,Immune Cell Trafficking,Inflammatory Response	Cell movement of neutrophils	2.5e-17	Increased	3.116	ACSL4,ADAM10,ADRB2,APP,B4GALT1,BSG,BST1,C3,C5AR1,CAT,CCR1,CD14,CD44,CFB,CTSB,CTSC,CXCL3,CYBB,DUSP1,EIF4E,FCER1G,FCGR2A,FPR2,GDF15,GRN,HCK,HIF1A,HMOX1,IL1A,IL1RN,ITGB2,LDLR,MALT1,MAPKAPK2,MPP1,MYO1E,NFE2L2,NFKBIA,NLRP3,OSM,PRDM1,RAC1,SELPLG,SERPINE1,SGK1,SPP1,THBD,TLR2,TNFAIP3,TNFRSF1A,TNFRSF1B,TREM1,TREM3,TXN,VAV3	55
Cellular Movement,Hematological System Development and Function,Immune Cell Trafficking,Inflammatory Response	Migration of phagocytes	5.95e-16	Increased	4.674	ADAM10,ADRB2,APP,BLVRA,BST1,C3,CAT,CCR1,CD302,CD44,CD80,CD81,CD86,CSF2RB,CTSS,CTSV,CTSZ,CXCL3,CYBB,F11R,FPR2,GDF15,HCK,HCLS1,HIF1A,HMOX1,IL1RN,ITGAX,ITGB2,LDLR,MAPK3,MAPKAPK2,MYO1E,NLRP3,NR1H3,PDPN,RAC1,RAMP1,SELPLG,SEMA4A,SERPINE1,SPP1,STAT1,TLR2,TNFRSF1A,TREM2,TXN,VAV3	48
Cellular Movement,Hematological System Development and Function,Immune Cell Trafficking,Inflammatory Response	Infiltration by neutrophils	8.84e-15	Increased	2.077	ACSL4,ADRB2,B4GALT1,C3,C5AR1,CCR1,CD14,CD44,CFB,CTSB,CTSC,CXCL3,DUSP1,EIF4E,FCER1G,FPR2,HIF1A,HMOX1,IL1A,IL1RN,ITGB2,LDLR,MALT1,NFE2L2,NFKBIA,NLRP3,OSM,PRDM1,SERPINE1,SGK1,SPP1,THBD,TLR2,TNFAIP3,TNFRSF1A,TNFRSF1B,TREM1,VAV3	38
Cellular Movement,Hematological System Development and Function,Immune Cell Trafficking,Inflammatory Response	Chemotaxis of leukocytes	1.76e-13	Increased	3.993	ADAM10,AKIRIN1,APP,AXL,B4GALT1,BSG,BST1,C3,C5AR1,CALR,CCR1,CDKN1A,Chil3/Chil4,CXCL3,CYBB,DUSP1,FCER1G,FCGR2A,FPR2,GNB2,GRN,HCAR2,HCK,HEBP1,IL1A,ITGB2,LCP1,LDLR,LGMN,LITAF,MAPK1,MAPK3,MAPKAPK2,MARCO,MPP1,MYO1E,NR1H3,RAC1,RGS1,SELPLG,SERPINE1,SPP1,TLR2,TNFRSF1A,TREM1,TREM3,TXN,VAV3	48
Cellular Movement,Hematological System Development and Function,Immune Cell Trafficking,Inflammatory Response	Chemotaxis of phagocytes	1.97e-13	Increased	4.035	AKIRIN1,APP,AXL,B4GALT1,BSG,BST1,C3,C5AR1,CALR,CCR1,CDKN1A,CXCL3,CYBB,DUSP1,FCER1G,FCGR2A,FPR2,GNB2,GRN,HCAR2,HCK,HEBP1,IL1A,ITGB2,LDLR,LGMN,LITAF,MAPK1,MAPK3,MAPKAPK2,MARCO,MPP1,MYO1E,NR1H3,RAC1,SELPLG,SERPINE1,SPP1,TLR2,TNFRSF1A,TREM1,TREM3,VAV3	43
Cellular Movement,Hematological System Development and Function,Immune Cell Trafficking,Inflammatory Response	Cellular infiltration by macrophages	8.56e-13		1.227	APP,BSG,C3,C5AR1,CCR1,CD14,CD44,CDKN1A,CTNNB1,CTSK,CYBB,EIF4E,FPR2,HIF1A,HMOX1,HSPA5,IL1A,IL1RN,ITGB2,LDLR,MERTK,NAAA,NFE2L2,NLRP3,NR1H3,PPT2,PRCP,PRDM1,PTPN1,RBPJ,SOD2,SPP1,STAT1,THBD,TLR2,TNFAIP3,TNFRSF21	37
Cellular Movement,Hematological System Development and Function,Immune Cell Trafficking,Inflammatory Response	Cell movement of dendritic cells	3.35e-10	Increased	3.122	AXL,C3,C5AR1,CALR,CCR1,CD302,CD44,CD80,CD81,CD86,CSF2RB,CTSZ,CYBB,FPR2,HCLS1,HEBP1,HIF1A,IL1A,MALT1,MAPK3,MARCO,NLRP3,NR1H3,PDPN,RAMP1,SEMA4A,SPP1	27
Cellular Movement,Hematological System Development and Function,Immune Cell Trafficking,Inflammatory Response	Chemotaxis of antigen presenting cells	4.49e-09	Increased	3.048	AKIRIN1,APP,AXL,B4GALT1,C5AR1,CALR,CCR1,CDKN1A,CYBB,FPR2,GNB2,HCAR2,HCK,HEBP1,IL1A,LDLR,LITAF,MAPK1,MAPK3,MARCO,NR1H3,SPP1,TLR2,TREM1	24
Cellular Movement,Hematological System Development and Function,Immune Cell Trafficking,Inflammatory Response	Migration of neutrophils	2.13e-08	Increased	2.793	ADAM10,BST1,CAT,CCR1,CD44,CXCL3,CYBB,GDF15,HCK,ITGB2,MAPKAPK2,MYO1E,NLRP3,RAC1,SELPLG,SERPINE1,SPP1,TLR2,TNFRSF1A,TXN,VAV3	21
Cellular Movement,Hematological System Development and Function,Immune Cell Trafficking,Inflammatory Response	Migration of macrophages	5.05e-08	Increased	3.232	ADRB2,APP,BLVRA,CXCL3,CYBB,HCK,HIF1A,HMOX1,IL1RN,MAPK3,MAPKAPK2,RAC1,SEMA4A,SERPINE1,SPP1,STAT1,TLR2,TREM2	18
Cellular Movement,Hematological System Development and Function,Immune Cell Trafficking,Inflammatory Response	Chemotaxis of neutrophils	7.38e-08	Increased	2.904	APP,BSG,BST1,C3,C5AR1,CXCL3,FCER1G,FCGR2A,FPR2,GRN,HCK,ITGB2,MAPKAPK2,MPP1,MYO1E,RAC1,SELPLG,SPP1,TNFRSF1A,TREM1,TREM3,VAV3	22
Cellular Movement,Immune Cell Trafficking	Leukocyte migration	8.89e-38	Increased	5.325	ABL2,Acp5,ACSL4,ADAM10,ADRB2,AKIRIN1,AKT1,APP,ATP6AP2,AXL,B4GALT1,BHLHE40,BLVRA,BSG,BST1,C3,C5AR1,CALR,CAMK1,CAT,Ccl6,CCR1,CD14,CD1D,CD302,CD44,CD48,CD80,CD81,CD86,CDKN1A,CEBPA,CFB,Chil3/Chil4,CLEC5A,COMMD8,CSF2RB,CTNNB1,CTSB,CTSC,CTSK,CTSS,CTSV,CTSZ,CXCL3,CYBB,DUSP1,EGR2,EIF4E,F11R,FABP5,FCER1G,FCGR2A,FCGR2B,FCGR3A/FCGR3B,FNIP1,FOS,FOSL2,FPR2,GDF15,GNB2,GRN,HCAR2,HCK,HCLS1,HEBP1,HIF1A,HLA-A,HMOX…	144
Cellular Movement,Immune Cell Trafficking	Cell movement of lymphatic system cells	4.14e-17	Increased	4.217	ABL2,ADAM10,ADRB2,AKT1,APP,AXL,BSG,C3,CALR,Ccl6,CCR1,CD1D,CD44,CD48,CD80,CD81,CD86,Chil3/Chil4,COMMD8,CSF2RB,CTNNB1,CTSS,CTSV,CXCL3,EGR2,F11R,FABP5,FOS,HCLS1,HIF1A,HLA-A,HMOX1,HSPA5,IL1A,IPMK,ITGB1BP1,ITGB2,LCP1,LDLR,LILRB4,MALT1,MERTK,NFIL3,NFKBIA,NLRP3,NR1H3,OSM,PTPN2,RAC1,RALGDS,RAP2A,RASSF5,RGS1,SELPLG,SPP1,STAT1,TGM2,TLR2,TNFRSF1A,TNFRSF1B,TNFRSF21,TNFSF13,TREM2,VAV3,YTHDF1	65
Cellular Movement,Immune Cell Trafficking	Migration of lymphatic system cells	5.13e-17	Increased	4.58	ABL2,ADAM10,ADRB2,AKT1,APP,AXL,BSG,C3,CALR,Ccl6,CCR1,CD1D,CD44,CD48,CD80,CD81,CD86,Chil3/Chil4,COMMD8,CTNNB1,CTSS,CTSV,CXCL3,EGR2,F11R,FABP5,FOS,HCLS1,HLA-A,HSPA5,IL1A,IPMK,ITGB1BP1,ITGB2,LCP1,LDLR,LILRB4,MALT1,MERTK,NFIL3,NLRP3,NR1H3,OSM,PTPN2,RAC1,RALGDS,RAP2A,RASSF5,RGS1,SELPLG,SPP1,STAT1,TGM2,TLR2,TNFRSF1A,TNFRSF1B,TNFRSF21,TNFSF13,TREM2,YTHDF1	60
Cellular Movement,Organismal Injury and Abnormalities,Respiratory Disease	Cellular infiltration of lung	1.31e-08		1.526	ACO2,ADRB2,ALDOA,CD86,CFB,Chil3/Chil4,CSF2RB,CTSS,ENO1,FPR2,HSPA5,NFE2L2,OSM,PDIA3,TKT,VAV3	16
Cellular Movement,Skeletal and Muscular System Development and Function	Migration of muscle cells	6.43e-10		1.482	AKT1,ARPC2,ATF3,CD44,CTSK,CTSV,CXCL3,DUSP1,F11R,FURIN,GAB1,HIF1A,HMOX1,ITGB1BP1,KLF4,LDLR,MAPK1,MAPK3,MAPKAPK2,NAMPT,NFE2L2,RAC1,RBPJ,SERPINE1,SPP1,TLR2,TRIB1,TXN,VAMP3	29
Cellular Movement,Skeletal and Muscular System Development and Function	Cell movement of smooth muscle cells	7.98e-09		0.925	AKT1,ARPC2,ATF3,CD44,CTSK,CTSV,CXCL3,DUSP1,F11R,HIF1A,HMOX1,KLF4,LDLR,MAPK1,MAPK3,MAPKAPK2,NAMPT,NFE2L2,PTPN1,RAC1,RBPJ,SERPINE1,SPP1,TLR2,TRIB1,TXN,VAMP3	27
Cellular Movement,Skeletal and Muscular System Development and Function	Migration of smooth muscle cells	8.83e-09		1.177	AKT1,ARPC2,ATF3,CD44,CTSK,CTSV,CXCL3,DUSP1,F11R,HIF1A,HMOX1,KLF4,LDLR,MAPK1,MAPK3,MAPKAPK2,NAMPT,NFE2L2,RAC1,RBPJ,SERPINE1,SPP1,TLR2,TRIB1,TXN,VAMP3	26
Cellular Response to Therapeutics	Sensitivity of cells	1.61e-09	Decreased	-3.789	ACLY,ACSL4,AKT1,AURKAIP1,BAK1,BRD2,CD44,CDKN1A,CEBPA,CERS6,CHPT1,CPEB4,CYBB,DUSP1,EHD1,EIF2AK2,EIF4E,EMC8,ENO1,ETS2,EXT1,FOS,FOSB,GAB1,GCLM,GOLGA7,GPX1,GRN,HCK,HDLBP,HIF1A,HNRNPK,LPIN1,MAP2K3,MAP7D1,MDM2,MGAT1,NCOR2,NFE2L2,OLR1,PCNA,PDCD6IP,PKP4,PNP,PPP1R15B,PPP2CA,PSMA1,PSMA5,PSMB2,PSMD2,RAB7A,RAC1,RAN,RHOC,SIN3B,TGM2,TNFAIP3,TRIM25,UBR5,VCP,YTHDF1,ZFP36	62
Cellular Response to Therapeutics	Sensitivity of tumor cell lines	2.6e-09	Decreased	-3.151	ACLY,ACSL4,AKT1,AURKAIP1,BAK1,BRD2,CD44,CDKN1A,CEBPA,CERS6,CHPT1,CPEB4,CYBB,DUSP1,EHD1,EIF2AK2,EIF4E,EMC8,ENO1,ETS2,EXT1,FOS,FOSB,GAB1,GOLGA7,HCK,HDLBP,HIF1A,HNRNPK,LPIN1,MAP2K3,MAP7D1,MDM2,MGAT1,NFE2L2,OLR1,PDCD6IP,PKP4,PPP1R15B,PPP2CA,PSMA1,PSMA5,PSMB2,PSMD2,RAB7A,RAC1,RAN,RHOC,SIN3B,TNFAIP3,TRIM25,UBR5,VCP,YTHDF1	54
Connective Tissue Development and Function	Adipogenesis	5.91e-09		0.294	ACO2,AKT1,CEBPA,CEBPB,CTNNB1,DDB1,FOSB,HNRNPK,ID2,IDH1,LIPA,LPIN1,NCOR2,NFE2L2,NR4A2,NR4A3,OSM,RXRA,SH3PXD2B,TNFRSF1A,VDR,VPS35,WWTR1,ZBTB7A	24
Connective Tissue Development and Function	Mass of fat pad	6.93e-08		0.524	ADRB2,ATF4,C5AR1,CDKN1A,CEBPB,CTNNB1,DUSP1,GDF15,GPAT3,GPD2,ID2,INSIG1,LPL,MMP19,PTPN1,SERPINE1,SH3PXD2B,TLR2,VDR	19
Connective Tissue Development and Function,Embryonic Development,Organismal Development,Skeletal and Muscular System Development and Function,Tissue Development	Size of bone	3.61e-11			Acp5,ADRB2,APP,ATF4,CCR1,CD14,CD44,CEBPB,CTNNB1,CTSK,CTSV,FCER1G,FOS,GNPTAB,HEXA,HEXB,HIVEP3,IFRD1,IL1RN,ITGB1BP1,ITGB2,JUNB,KLF4,LDLR,LEPR,MERTK,Mt1,Mt2,NLRP3,OSM,PRDM1,PTPN2,RUNX2,SDC3,SH3PXD2B,SPP1,STAT1,TOB1,VDR,YTHDF1	40
Connective Tissue Development and Function,Embryonic Development,Organismal Development,Skeletal and Muscular System Development and Function,Tissue Development	Morphology of bone	1.68e-10			Acp5,ADRB2,APP,ATF4,CAPNS1,CCR1,CD14,CD44,CEBPB,CTNNB1,CTSK,CTSV,FCER1G,FOS,GNPTAB,HEXA,HEXB,HIVEP3,IFRD1,IL1RN,ITGB1BP1,ITGB2,JUNB,KLF4,LDLR,LEPR,MERTK,Mt1,Mt2,NLRP3,OSM,PRDM1,PTPN2,RAC1,RUNX2,SDC3,SH3PXD2B,SPP1,STAT1,TOB1,VDR,WWTR1,YTHDF1	43
Connective Tissue Development and Function,Skeletal and Muscular System Development and Function	Resorption of bone	1.45e-16		0.93	Acp5,ADRB2,ATP6V0D2,CD44,CEBPB,CTNNB1,CTSK,CTSS,EXT1,FCER1G,FCGR3A/FCGR3B,FOS,GPR137B,HIVEP3,IL1A,IL1RN,LDLR,LGMN,OSM,RAB7A,RAC1,RBPJ,SDC3,SNX10,SPP1,STAT1,TF,TMEM64,TNFAIP3,TNFRSF1A,TNFRSF1B,TOB1,TPP1,UBASH3B,VDR	35
Connective Tissue Development and Function,Skeletal and Muscular System Development and Function	Remodeling of bone	2.18e-15		0.915	Acp5,ADRB2,ATP6V0D2,CD44,CEBPB,CTNNB1,CTSK,CTSS,EXT1,FCER1G,FCGR3A/FCGR3B,FOS,GPR137B,HIVEP3,IL1A,IL1RN,LDLR,LEPR,LGMN,OSM,RAB7A,RAC1,RBPJ,SDC3,SNX10,SPP1,STAT1,TF,TMEM64,TNFAIP3,TNFRSF1A,TNFRSF1B,TOB1,TPP1,UBASH3B,VDR	36
Connective Tissue Development and Function,Skeletal and Muscular System Development and Function,Tissue Morphology	Quantity of bone tissue	6.42e-10		0.871	APP,C3,C5AR1,CAPNS1,CD44,CD81,CTNNB1,CTSK,CTSV,EGR2,FOS,FOSB,HCK,HIVEP3,IL1A,IL1RN,ITGB1BP1,JUNB,KLF4,NLRP3,PRDM1,RAC1,RUNX2,SPP1,STAT1,TOB1,VDR	27
Connective Tissue Development and Function,Skeletal and Muscular System Development and Function,Tissue Morphology	Quantity of bone cells	2.3e-09		1.082	APP,C3,C5AR1,CAPNS1,CD44,CD81,CTNNB1,CTSK,CTSV,EGR2,FOS,FOSB,HCK,HIVEP3,IL1A,IL1RN,ITGB1BP1,JUNB,KLF4,NLRP3,PRDM1,RUNX2,SPP1,STAT1,TOB1,VDR	26
Connective Tissue Development and Function,Skeletal and Muscular System Development and Function,Tissue Morphology	Quantity of osteoclasts	4.04e-08		0.893	APP,C3,C5AR1,CD44,CD81,CTNNB1,CTSK,CTSV,FOS,HCK,HIVEP3,IL1A,IL1RN,JUNB,KLF4,NLRP3,SPP1,STAT1,TOB1,VDR	20
Connective Tissue Development and Function,Tissue Development	Growth of connective tissue	6.3e-12	Increased	3.135	ADIPOR1,AKT1,ATF3,ATF4,CAPNS1,CD44,CD48,CDKN1A,CEBPA,CEBPB,CTNNB1,CTSB,CTSD,CTSV,CXCL3,DUSP1,EIF2AK2,EXT1,FOS,FOSB,FOSL2,FTH1,FTL,GOLPH3,GPX1,GRN,HIF1A,HMOX1,ID2,IDH1,IFI16,IFI30,IL1A,JUNB,KLF4,LEPR,LILRB4,LIPA,MAP2K3,MAPK1,MAPK3,MAPKAPK2,MDM2,MMP19,NCOA4,NFE2L2,NFKBIA,OSM,PIM1,PTPN1,PTPN2,RAC1,RUNX2,RXRA,SERPINE1,SLC3A2,SLC7A11,SOD2,SPP1,STAT1,TF,TNFRSF1A,TREM2,TRIM25,TRPS1,TXN,VAV3,VCP,VDR,XDH,…	71
Connective Tissue Development and Function,Tissue Morphology	Quantity of connective tissue	8.39e-27	Increased	3.073	ADRB2,AKT1,APP,ATF3,B4GALT1,BLVRA,C3,C5AR1,CAPNS1,CD14,CD44,CD81,CDKN1A,CEBPA,CEBPB,CERS6,Chil3/Chil4,CRTC3,CTNNB1,CTSK,CTSV,DUSP1,EGR2,FABP5,FOS,FOSB,FOSL2,GDF15,GFPT1,GPAT3,GPAT4,GPD2,GPX1,HCK,HEXB,HIVEP3,HMOX1,HSPA5,ID2,IL1A,IL1RN,INSIG1,IRS2,ITGB1BP1,ITPRID2,JUNB,KLF4,LDLR,LEPR,LGMN,LIPA,LPL,MDM2,Mt1,Mt2,NFE2L2,NFIL3,NLRP3,NR1H3,PHYH,PICALM,PIM1,PIM3,PLIN2,PPP1R15B,PRDM1,PTPN1,PTPN2,RAC1,RUNX…	89
Connective Tissue Development and Function,Tissue Morphology	Mass of connective tissue	3.82e-13			ADIPOR1,ADRB2,ATF3,ATF4,ATP13A2,C3,C5AR1,CDKN1A,CEBPB,CFB,CTNNB1,DUSP1,FOSB,GDF15,GPD2,IL1RN,IRS2,ITPRID2,JUNB,LDLR,LEPR,LIPA,LPIN1,LPL,Mt1,Mt2,NFE2L2,NR1H3,PLIN2,PTPN1,SAR1B,SERPINE1,SPP1,TKT,TRIB1,VDR	36
Connective Tissue Development and Function,Tissue Morphology	Quantity of adipose tissue	5.4e-13	Increased	3.115	ADRB2,AKT1,B4GALT1,C3,CD14,CDKN1A,CEBPA,CEBPB,CERS6,CRTC3,DUSP1,FABP5,GDF15,GFPT1,GPAT3,GPAT4,GPD2,HEXB,HSPA5,ID2,INSIG1,IRS2,ITPRID2,LDLR,LEPR,LIPA,LPL,Mt1,Mt2,NR1H3,PHYH,PLIN2,PTPN1,PTPN2,SDC3,SERPINE1,SH3PXD2B,SOD2,TKT,VDR,XDH	41
Connective Tissue Development and Function,Tissue Morphology	Mass of adipose tissue	8.65e-13			ADIPOR1,ADRB2,ATF3,ATF4,ATP13A2,C3,C5AR1,CDKN1A,CEBPB,CFB,DUSP1,FOSB,GDF15,GPD2,IL1RN,IRS2,ITPRID2,JUNB,LDLR,LEPR,LIPA,LPIN1,LPL,Mt1,Mt2,NFE2L2,NR1H3,PLIN2,PTPN1,SAR1B,SERPINE1,TKT,TRIB1,VDR	34
Connective Tissue Development and Function,Tissue Morphology	Quantity of connective tissue cells	8.5e-11		0.65	APP,ATF3,C3,C5AR1,CAPNS1,CD44,CD81,CDKN1A,Chil3/Chil4,CRTC3,CTNNB1,CTSK,CTSV,EGR2,FOS,FOSB,FOSL2,GPX1,HCK,HIVEP3,IL1A,IL1RN,ITGB1BP1,JUNB,KLF4,NLRP3,PRDM1,RAC1,RUNX2,SDC3,SPP1,STAT1,TLR2,TOB1,TRIB1,VDR	36
Connective Tissue Development and Function,Tissue Morphology	Size of connective tissue	1.11e-08			ADRB2,APP,C5AR1,CD44,CDKN1A,CERS6,CRTC3,DUSP1,GPAT4,IFRD1,IRAK2,ITPRID2,LDLR,LEPR,LIPA,LPIN1,MMP19,NCOR2,NFE2L2,NR1H3,PLIN2,RXRA,SERPINE1,TLR2,TOB1,TRIB1,VDR,YTHDF1	28
Connective Tissue Disorders,Dermatological Diseases and Conditions,Inflammatory Disease,Organismal Injury and Abnormalities,Skeletal and Muscular Disorders	Scleroderma	3.41e-08			ACTN1,B4GALT5,BCL2L13,BSG,CCR1,CD14,CDKN1A,CTSB,CTSK,FPR2,GAB1,GPX1,HCK,HLA-A,HLA-E,HSPA5,IL1A,ITGB2,LASP1,MAPKAPK3,PDIA3,PIM1,PSME2,RAC1,RGS1,RHOC,SERPINE1,SLC7A11,TLR2,TNFAIP3,TNFRSF1A	31
Connective Tissue Disorders,Immunological Disease,Inflammatory Disease,Inflammatory Response,Organismal Injury and Abnormalities,Skeletal and Muscular Disorders	Rheumatoid arthritis	4.5e-26		0.694	ACLY,ADAM10,ADIPOR1,ADRB2,AK2,ALDOA,ARCN1,ATP2B1,B2M,BRD2,C3,C5AR1,C6orf62,CALR,Ccl6,CCR1,CD300C,CD44,CD80,CD86,CEBPB,CERS6,CFB,CLEC4D,CSF2RB,CTSB,CTSC,CXCL3,DUSP1,ENO1,F11R,FCGR2A,FCGR2B,FCGR3A/FCGR3B,FOS,FOSB,FPR2,FTH1,FURIN,GADD45B,GLRX5,GLUL,GNB2,GOLPH3,GRN,GUSB,HAVCR2,HCK,HCLS1,HEXA,HIF1A,HLA-A,HMOX1,IL1A,IL1RN,ITGB2,LAP3,LCP1,LY6E,LYZ,MAPK3,MAPRE1,MDM2,MPC1,MS4A6A,Ms4a6c,MYL12A,NAMPT,NFKBIA…	100
Connective Tissue Disorders,Immunological Disease,Inflammatory Disease,Inflammatory Response,Organismal Injury and Abnormalities,Skeletal and Muscular Disorders	Juvenile rheumatoid arthritis	1.55e-12			ACLY,AK2,ATP2B1,C6orf62,CCR1,CD300C,CD80,CD86,CEBPB,F11R,FOS,FOSB,FPR2,GADD45B,GLRX5,HIF1A,IL1A,IL1RN,LY6E,MAPK3,NFKBIA,NR4A2,NR4A3,OSM,PRDM1,SF3B6,TMF1,TNFAIP3,TTC39C,TXN,ZFP36,ZNF326	32
Connective Tissue Disorders,Immunological Disease,Inflammatory Disease,Inflammatory Response,Organismal Injury and Abnormalities,Skeletal and Muscular Disorders	Polyarticular juvenile rheumatoid arthritis	1.21e-10			CCR1,CD80,CD86,CEBPB,F11R,FOS,FOSB,FPR2,GADD45B,HIF1A,MAPK3,NFKBIA,NR4A2,NR4A3,OSM,PRDM1,TNFAIP3,TXN,ZFP36	19
Connective Tissue Disorders,Inflammatory Disease,Inflammatory Response,Organismal Injury and Abnormalities,Skeletal and Muscular Disorders	Inflammation of joint	1.62e-28		1.632	ACLY,ADAM10,ADIPOR1,ADRB2,AK2,ALDOA,ARCN1,ATP2B1,AXL,B2M,BHLHE40,BRD2,C3,C5AR1,C6orf62,CALR,CAMK1,Ccl6,CCR1,CD1D,CD300C,CD44,CD80,CD81,CD86,CDKN1A,CEBPB,CERS6,CFB,CLEC4D,CLEC5A,CSF2RB,CSNK1E,CTNNB1,CTSB,CTSC,CTSS,CXCL3,DUSP1,ENO1,F11R,FCER1G,FCGR1A,FCGR2A,FCGR2B,FCGR3A/FCGR3B,FOS,FOSB,FPR2,FTH1,FTL,FURIN,GADD45B,GLRX5,GLUL,GNB2,GOLPH3,GRN,GUSB,HAVCR2,HCK,HCLS1,HEXA,HIF1A,HLA-A,HLA-E,HMOX1,HSPA5,I…	133
Connective Tissue Disorders,Inflammatory Disease,Inflammatory Response,Organismal Injury and Abnormalities,Skeletal and Muscular Disorders	Polyarthritis	1.63e-15		0.438	BHLHE40,CCR1,CD44,CD80,CD86,CEBPB,CTSS,DUSP1,F11R,FCGR2B,FOS,FOSB,FPR2,GADD45B,HIF1A,IL1A,IL1RN,MAPK3,MAPKAPK2,NAMPT,NFKBIA,NR4A2,NR4A3,OSM,PRDM1,SPP1,STAT1,TLR2,TNFAIP3,TNFRSF1A,TNFRSF1B,TNFSF13,TXN,ZFP36	34
Connective Tissue Disorders,Inflammatory Disease,Inflammatory Response,Organismal Injury and Abnormalities,Skeletal and Muscular Disorders	Experimentally-induced arthritis	2.68e-11		0.896	AXL,BHLHE40,C3,CCR1,CD44,CFB,CSNK1E,CTSS,DUSP1,FCGR1A,FCGR2A,FCGR2B,FCGR3A/FCGR3B,FPR2,HCK,HMOX1,IL1RN,MAPKAPK2,MERTK,NAMPT,NFKBIA,RUNX2,SPP1,STAT1,TLR2,TNFRSF1A,TNFRSF1B,TNFSF13	28
Connective Tissue Disorders,Inflammatory Disease,Organismal Injury and Abnormalities,Skeletal and Muscular Disorders	Rheumatic Disease	6.49e-31		1.356	ACLY,ACTN1,ADAM10,ADIPOR1,ADRB2,AK2,ALDOA,ARCN1,ATP2B1,AXL,B2M,B4GALT5,BCL2L13,BHLHE40,BRD2,BSG,C3,C5AR1,C6orf62,CALR,CAMK1,Ccl6,CCR1,CD14,CD1D,CD300C,CD44,CD80,CD81,CD86,CDKN1A,CEBPB,CERS6,CFB,CLEC4D,CLEC5A,CSF2RB,CSNK1E,CTNNB1,CTSB,CTSC,CTSK,CTSS,CXCL3,DUSP1,EGR2,ENO1,F11R,FCER1G,FCGR1A,FCGR2A,FCGR2B,FCGR3A/FCGR3B,FOS,FOSB,FPR2,FTH1,FTL,FURIN,GAB1,GADD45B,GLRX5,GLUL,GNB2,GOLPH3,GPX1,GRN,GUSB,HA…	149
Connective Tissue Disorders,Inflammatory Disease,Organismal Injury and Abnormalities,Skeletal and Muscular Disorders	Chronic inflammatory arthropathy	1.48e-26		0.694	ACLY,ADAM10,ADIPOR1,ADRB2,AK2,ALDOA,ARCN1,ATP2B1,B2M,BRD2,C3,C5AR1,C6orf62,CALR,Ccl6,CCR1,CD300C,CD44,CD80,CD86,CEBPB,CERS6,CFB,CLEC4D,CSF2RB,CTSB,CTSC,CXCL3,DUSP1,ENO1,F11R,FCGR2A,FCGR2B,FCGR3A/FCGR3B,FOS,FOSB,FPR2,FTH1,FURIN,GADD45B,GLRX5,GLUL,GNB2,GOLPH3,GRN,GUSB,HAVCR2,HCK,HCLS1,HEXA,HIF1A,HLA-A,HMOX1,IL1A,IL1RN,ITGB2,LAP3,LCP1,LY6E,LYZ,MAPK3,MAPRE1,MDM2,MPC1,MS4A6A,Ms4a6c,MYL12A,NAMPT,NFKBIA…	101
Connective Tissue Disorders,Organismal Injury and Abnormalities	Abnormality of adipose tissue	1.29e-10	Decreased	-2.021	ADIPOR1,ADRB2,CD44,CEBPB,CRTC3,FABP5,HIF1A,HSPA5,INSIG1,LEPR,LIPA,LPIN1,LPL,MANF,MMP19,Mt1,Mt2,OSM,PLIN2,PTPN1,SERPINE1,SPP1,TLR2,TREM2,TRIB1,ZFP36	26
Connective Tissue Disorders,Organismal Injury and Abnormalities	Damage of connective tissue	2.99e-09	Increased	2.762	APP,BHLHE40,C5AR1,CFB,CTSC,CTSK,FCGR1A,FCGR2A,FCGR2B,FOS,GPX4,HIF1A,IL1A,IL1RN,LASP1,NAMPT,NFKBIA,OSM,SPP1,TNFAIP3	20
Connective Tissue Disorders,Organismal Injury and Abnormalities	Abnormal morphology of adipose tissue	5.66e-08		-1.526	ADRB2,CEBPB,CRTC3,FABP5,INSIG1,LEPR,LIPA,LPIN1,LPL,MMP19,Mt1,Mt2,PLIN2,PTPN1,SERPINE1,TLR2,TREM2,TRIB1,ZFP36	19
Connective Tissue Disorders,Organismal Injury and Abnormalities,Skeletal and Muscular Disorders	Non-traumatic arthropathy	2.18e-24		0.641	ACLY,ADAM10,ADIPOR1,ADRB2,AK2,ALDOA,ARCN1,ATP2B1,B2M,BHLHE40,BRD2,C3,C5AR1,C6orf62,CALR,Ccl6,CCR1,CD300C,CD44,CD80,CD86,CEBPB,CERS6,CFB,CLEC4D,CSF2RB,CSNK1E,CTSB,CTSC,CXCL3,DUSP1,ENO1,F11R,FCGR2A,FCGR2B,FCGR3A/FCGR3B,FOS,FOSB,FPR2,FTH1,FURIN,GADD45B,GLRX5,GLUL,GNB2,GOLPH3,GRN,GUSB,HAVCR2,HCK,HCLS1,HEXA,HIF1A,HLA-A,HLA-E,HMOX1,IFI16,IL1A,IL1RN,ITGB2,LAP3,LCP1,LEPR,LY6E,LYZ,MAPK3,MAPRE1,MDM2,MMP19,…	115
Connective Tissue Disorders,Organismal Injury and Abnormalities,Skeletal and Muscular Disorders	Abnormal bone density	4.43e-10		-1.205	Acp5,ADRB2,AKT1,ATP6V0D2,B2M,C5AR1,CALR,CD44,CEBPA,CTNNB1,CTSK,EGR2,FCER1G,FOS,FOSB,FOSL2,HCK,HIVEP3,ITGB2,MAP2K3,MERTK,NLRP3,PRDM1,RAC1,RUNX2,SERPINE1,SNX10,TNFAIP3,TREM2,VCP,VDR,ZFP36	32
Connective Tissue Disorders,Organismal Injury and Abnormalities,Skeletal and Muscular Disorders	Abnormality of cartilage tissue	5.83e-09	Increased	2.9	Acp5,ADRB2,BHLHE40,C5AR1,CFB,CTSC,CTSK,CTSV,FCGR1A,FCGR2A,FCGR2B,FOS,FOSL2,GNPTAB,GPX4,HIF1A,IL1A,IL1RN,LASP1,NAMPT,OSM,PDE8A,RUNX2,RXRA,SPP1,TNFAIP3,VDR	27
Connective Tissue Disorders,Organismal Injury and Abnormalities,Skeletal and Muscular Disorders,Tissue Morphology	Damage of cartilage tissue	5.09e-09	Increased	2.9	BHLHE40,C5AR1,CFB,CTSC,CTSK,FCGR1A,FCGR2A,FCGR2B,FOS,GPX4,HIF1A,IL1A,IL1RN,LASP1,NAMPT,OSM,SPP1,TNFAIP3	18
Connective Tissue Disorders,Organismal Injury and Abnormalities,Skeletal and Muscular Disorders,Tissue Morphology	Damage of bone	7.74e-09	Increased	2.532	ADRB2,B2M,BHLHE40,C5AR1,CD14,CD80,CFB,CLEC5A,CTNNB1,CTSK,CXCL3,CYBB,DUSP1,FCER1G,HIF1A,HIVEP3,IL1A,IL1RN,NFE2L2,OSM,SPP1,TF,TNFRSF1A,VDR	24
Connective Tissue Disorders,Organismal Injury and Abnormalities,Tissue Morphology	Deterioration of connective tissue	1.35e-12	Increased	3.253	ADRB2,B2M,BHLHE40,C5AR1,CD14,CD80,CFB,CLEC5A,CTNNB1,CTSC,CTSK,CXCL3,CYBB,DUSP1,FCER1G,FCGR1A,FCGR2A,FCGR2B,FOS,GPX4,HIF1A,HIVEP3,IL1A,IL1RN,LASP1,NAMPT,NFE2L2,OSM,SPP1,TF,TNFAIP3,TNFRSF1A,VDR	33
Connective Tissue Disorders,Organismal Injury and Abnormalities,Tissue Morphology	Degeneration of connective tissue	9.75e-10	Increased	3.209	APP,BHLHE40,C5AR1,CFB,CTSC,CTSK,FCGR1A,FCGR2A,FCGR2B,FOS,GPX4,HIF1A,IL1A,IL1RN,LASP1,LEPR,NAMPT,OSM,SPP1,TNFAIP3	20
Connective Tissue Disorders,Organismal Injury and Abnormalities,Tissue Morphology	Destruction of connective tissue	9.91e-10	Increased	2.608	BHLHE40,C5AR1,CFB,CTSC,CTSK,FCGR1A,FCGR2A,FCGR2B,FOS,GPX4,HIF1A,IL1A,IL1RN,LASP1,NAMPT,NFKBIA,OSM,SPP1,TNFAIP3	19
Dermatological Diseases and Conditions,Immunological Disease,Inflammatory Disease,Inflammatory Response,Organismal Injury and Abnormalities	Atopic dermatitis	4.2e-10			AKT1,ANXA5,ARCN1,C3,CAPZB,CAT,CD44,CSF2RB,CTSV,DUSP1,ENO1,FABP5,FCER1G,GSTO1,HCK,IFI30,IL1A,IL1RN,JUNB,LEPR,LGMN,LPL,NLRP3,NR4A2,OPTN,OSM,PSAP,STAT1,TLR2,TNFAIP3,TNFSF13,VCP,ZFP36	33
Dermatological Diseases and Conditions,Inflammatory Disease,Inflammatory Response,Organismal Injury and Abnormalities	Dermatitis	7.27e-24		-0.356	AKT1,ANXA5,ARCN1,ATF4,B2M,C3,C5AR1,CALR,CAPZB,CAT,CD14,CD1D,CD44,CD80,CD81,CD86,CSF2RB,CTSA,CTSB,CTSC,CTSD,CTSK,CTSS,CTSV,CYP51A1,DUSP1,EIF2AK2,ENO1,FABP5,FCER1G,FCGR1A,FCGR2A,FCGR2B,FCGR3A/FCGR3B,GSTO1,HCK,HLA-A,HLA-E,IFI30,IL1A,IL1RN,ITGB2,JUNB,LAMP1,LDLR,LEPR,LGMN,LPL,LYZ,MALT1,MAP2K3,MARCO,MMP19,NFKBIA,NLRP3,NR4A2,OPTN,OSM,PDPN,PRDM1,PSAP,PSMB2,PSMD2,RABGEF1,RBPJ,RUNX2,RXRA,SELPLG,SMOX,SPP1,S…	81
Dermatological Diseases and Conditions,Inflammatory Disease,Inflammatory Response,Organismal Injury and Abnormalities	Cutaneous sarcoidosis	4.8e-17			ATF4,B2M,CD14,CD81,CTSA,CTSB,CTSC,CTSD,CTSK,CTSS,FCGR1A,FCGR3A/FCGR3B,HLA-A,IL1A,ITGB2,LAMP1,LYZ,MARCO,NFKBIA,OSM,PDPN,RUNX2,SPP1,STAT1,TGFBI,TREM1	26
Dermatological Diseases and Conditions,Inflammatory Disease,Inflammatory Response,Organismal Injury and Abnormalities,Skeletal and Muscular Disorders	Dermatomyositis	2.17e-08			ACLY,C3,CDKN1A,DAB2,FCER1G,FCGR1A,FCGR2A,FCGR2B,FCGR3A/FCGR3B,GADD45B,HIF1A,IFI16,IFI30,IL1A,JUNB,KDELR2,LGALS3BP,LGMN,LY6E,SDC3,SDCBP,SLC15A3,STAT1,TGFBI	24
Dermatological Diseases and Conditions,Organismal Injury and Abnormalities	Psoriasis	6.55e-18			ADAM10,AKT1,ATP6V0D1,C3,CALR,CEBPB,CSTB,CTNNB1,CTNNBIP1,CTSB,CTSK,CTSS,CTSV,CXCL3,CYCS,DUSP1,EIF4E,ELL2,ETF1,FABP5,FCGR1A,FCGR2A,FCGR2B,FCGR3A/FCGR3B,FOS,GM2A,HIF1A,HMOX1,HSPA5,IFI16,IFI30,IL1A,IL1RN,ITGB2,JUNB,KDELR2,LDLR,LGALS3BP,MANF,MAP2K3,MAPK6,MAPKAPK3,MMP19,NAMPT,NFIL3,NR4A2,OSM,PCNA,PGAM1,PGD,PPP2CA,PSAP,PSMA6,PSME2,RAN,RGS1,RXRA,SERPINE1,SGK1,SLC25A5,SOD2,STAT1,TAF10,TF,TGM2,THBD,TLR2,TN…	71
Dermatological Diseases and Conditions,Organismal Injury and Abnormalities	Chronic skin disorder	2.79e-14			C3,CALR,CEBPB,CSTB,CTNNBIP1,CTSB,CYP51A1,ELL2,ETF1,FABP5,FCGR1A,FCGR2A,FCGR2B,FCGR3A/FCGR3B,FOS,HIF1A,HMOX1,IL1A,KDELR2,LDLR,LGALS3BP,MANF,MAP2K3,MAPKAPK3,OSM,PCNA,PGAM1,PGD,PPP2CA,PSAP,PSME2,RXRA,SLC25A5,SOD2,STAT1,TAF10,THBD,VDR,ZFP36	39
Dermatological Diseases and Conditions,Organismal Injury and Abnormalities	Chronic psoriasis	4.15e-12			CEBPB,CSTB,CTSB,ELL2,ETF1,FABP5,HIF1A,HMOX1,KDELR2,LDLR,LGALS3BP,MANF,MAP2K3,MAPKAPK3,PGAM1,PGD,PPP2CA,PSME2,SLC25A5,SOD2,STAT1,TAF10,THBD,ZFP36	24
Dermatological Diseases and Conditions,Organismal Injury and Abnormalities	Abnormality of skin morphology	7.83e-12		0.041	ABHD5,ACTN1,B2M,B4GALT1,B4GALT5,BCL2L13,BSG,C5AR1,CCR1,CD14,CD44,CDKN1A,CFB,CTSB,CTSC,CTSK,CTSV,CYP51A1,DDB1,ENO1,FPR2,FTH1,GAB1,GPX1,GRN,HCK,HLA-A,HLA-E,HSPA5,IDH1,IFI30,IL1A,INSIG1,ITGB2,LAP3,LAPTM5,LASP1,LCP1,MAPKAPK3,MDM2,MVD,NFE2L2,NFKBIA,PDIA3,PGD,PIM1,PSME2,RAC1,RGS1,RHOC,RXRA,SERPINE1,SLC7A11,SPP1,STAT1,TKT,TLR2,TNFAIP3,TNFRSF1A	59
Developmental Disorder,Hereditary Disorder,Metabolic Disease,Organismal Injury and Abnormalities	Lysosomal storage disease	1.24e-17	Decreased	-2.732	ABHD5,APP,ATP13A2,C3,CD14,CD1D,CTSA,CTSD,FCGR1A,FCGR2A,FCGR2B,FCGR3A/FCGR3B,GLA,GM2A,GNPTAB,GNS,GRN,GUSB,HEXA,HEXB,IL1A,IL1RN,INSIG1,ITGAX,LAMP1,LIPA,NEU1,PHYH,PPT2,PSAP,TPP1	31
Developmental Disorder,Hereditary Disorder,Metabolic Disease,Organismal Injury and Abnormalities	Inborn error of carbohydrate metabolism	2.97e-09			ADRB2,ATP6AP1,ATP6AP2,B4GALT1,C3,CTSA,FCGR1A,FCGR2A,FCGR2B,FCGR3A/FCGR3B,GNPTAB,GNS,GUSB,LDHA,M6PR,MAGT1,NEU1,NUS1,PSMB2,PSMD2,SSR3,STT3A,TMEM165	23
Developmental Disorder,Hereditary Disorder,Metabolic Disease,Organismal Injury and Abnormalities	Glycogen storage disease type II	3.92e-09			ADRB2,C3,FCGR1A,FCGR2A,FCGR2B,FCGR3A/FCGR3B,M6PR,PSMB2,PSMD2	9
Developmental Disorder,Hereditary Disorder,Metabolic Disease,Organismal Injury and Abnormalities	Mucopolysaccharidosis	4.73e-09			C3,CTSA,FCGR1A,FCGR2A,FCGR2B,FCGR3A/FCGR3B,GNPTAB,GNS,GUSB,NEU1	10
Developmental Disorder,Hereditary Disorder,Metabolic Disease,Organismal Injury and Abnormalities	Autosomal recessive inborn error of metabolism	1.95e-08			ABHD5,AK2,BCKDHB,CAT,CTSA,CTSD,CYP51A1,DSE,GM2A,GNS,GRN,GUSB,HEXA,HEXB,IFRD1,IL1A,IL1RN,KDELR2,LAMP1,LIPA,LRMDA,NEU1,PHYH,PNP,SAR1B,SLC7A11,TENT5A,TF,TMEM38B,TPP1	30
Developmental Disorder,Immunological Disease,Inflammatory Disease,Neurological Disease,Organismal Injury and Abnormalities,Skeletal and Muscular Disorders	Multiple Sclerosis	9.24e-08			ADAM10,APP,AXL,BRD2,BSG,C3,CD44,CTSS,CYP51A1,DNAJB11,ELOVL6,FCGR1A,FCGR2A,FCGR2B,FCGR3A/FCGR3B,FURIN,HAVCR2,HCAR2,HSPA5,IL1RN,LY6E,M6PR,MERTK,NLRP3,NR1H3,PDIA3,RNF217,SPP1,TLR2,TNFAIP3,TNFRSF1A,VDR	32
Developmental Disorder,Neurological Disease,Organismal Injury and Abnormalities	Demyelination	1.65e-09		-1.089	ADAM10,APP,ATP7A,AXL,BRD2,BSG,C3,CD44,CD86,CSF2RB,CTSS,CYP51A1,DNAJB11,ELOVL6,FCGR1A,FCGR2A,FCGR2B,FCGR3A/FCGR3B,FURIN,HAVCR2,HCAR2,HSPA5,IL1RN,LAMP1,LITAF,LPIN1,LY6E,M6PR,MERTK,NLRP3,NR1H3,PDIA3,PSAP,RAB7A,RNF217,SOD2,SPP1,TLR2,TNFAIP3,TNFRSF1A,TNFRSF1B,TNFRSF21,VCP,VDR	44
Developmental Disorder,Neurological Disease,Organismal Injury and Abnormalities	Dysmyelination	1.79e-09		-1.103	ADAM10,APP,ATP7A,AXL,BRD2,BSG,C3,CD44,CD86,CSF2RB,CTSS,CYP51A1,DEGS1,DNAJB11,ELOVL6,FCGR1A,FCGR2A,FCGR2B,FCGR3A/FCGR3B,FURIN,HAVCR2,HCAR2,HEXA,HEXB,HSPA5,IL1RN,LAMP1,LITAF,LPIN1,LY6E,M6PR,MERTK,NLRP3,NR1H3,PDIA3,PHYH,PSAP,RAB7A,RNF217,SOD2,SPP1,TLR2,TNFAIP3,TNFRSF1A,TNFRSF1B,TNFRSF21,VCP,VDR	48
Developmental Disorder,Organismal Injury and Abnormalities	Growth failure or short stature	1.17e-09	Decreased	-6.941	AP1G1,ARCN1,ATF4,B4GALT1,CDKN1A,CEBPA,COLGALT1,CTNNB1,CTSB,CTSK,CTSV,CYBB,CYCS,DBI,FBXL5,FOSL2,Gk,GNPTAB,GPD2,GPX1,GPX4,HCK,HEXA,HEXB,HIF1A,HMOX1,ID2,IL1RN,IPMK,ITGAX,MAPK1,MAPK6,MGAT1,NFE2L2,NFKBIA,NR4A3,PDE8A,PICALM,PIM1,PIM3,PLOD3,PPP1R15B,PRKAR1A,PTPMT1,PTPN2,RABGEF1,RBBP8,RBMS1,RBPJ,RSPRY1,RUNX2,RXRA,SERPINE1,SH3PXD2B,SIN3B,SOD2,STAT1,SYNJ1,TAF10,TGFBI,THBD,TKT,TREM2,TRIB1,TRPS1,UFC1,VDR,ZFP…	68
Developmental Disorder,Organismal Injury and Abnormalities	Growth Failure	9.64e-09	Decreased	-6.87	AP1G1,ATF4,B4GALT1,CDKN1A,CEBPA,COLGALT1,CTSB,CTSK,CTSV,CYBB,CYCS,DBI,FBXL5,FOSL2,Gk,GNPTAB,GPD2,GPX1,HCK,HEXA,HEXB,HIF1A,HMOX1,ID2,IL1RN,IPMK,ITGAX,MAPK1,MAPK6,MGAT1,NFE2L2,NFKBIA,NR4A3,PDE8A,PICALM,PIM1,PIM3,PLOD3,PRKAR1A,PTPMT1,PTPN2,RABGEF1,RBMS1,RBPJ,RXRA,SIN3B,SOD2,STAT1,SYNJ1,TAF10,TGFBI,THBD,TKT,TRIB1,UFC1,VDR,ZFP36	57
Developmental Disorder,Organismal Injury and Abnormalities,Organismal Survival	Death of embryo	1.45e-08	Decreased	-7.039	ABL2,ACLY,AKT1,AP1G1,APH1A,ATP2B1,ATP6V0C,BSG,BUB1B,CAPNS1,CDKN1A,COX17,CTNNB1,CXCL3,CYP51A1,DBI,ETS2,EXT1,FBXL5,FURIN,GPX4,HIF1A,HSD17B12,LAMTOR1,LY6E,MAPK1,MDM2,MPC1,NDEL1,NFE2L2,NR4A3,NUS1,PCNA,PGAM1,PLOD3,PPP1R15B,PPP2CA,PRAG1,PRKAR1A,PTPMT1,RAB10,RAB7A,RAC1,RBBP8,RBPJ,RXRA,SDHD,SLC3A2,TAF10,THBD,TKT,TMED10,TNFRSF1A,TNFRSF1B,TXN,TXNRD1,UBE2L3,VCP,WDR1	59
Digestive System Development and Function,Gastrointestinal Disease,Hepatic System Development and Function,Hepatic System Disease,Inflammatory Disease,Inflammatory Response,Organ Development,Organismal Injury and Abnormalities	Inflammation of liver	1.18e-15		-1.837	ACOX1,ATP6AP2,C3,CD14,CD44,CD48,CD81,CEBPA,CREG1,CSF2RB,CXCL3,ELOVL6,FBXL5,FCGR1A,FCGR2A,FCGR2B,FCGR3A/FCGR3B,G3BP1,HAVCR2,HIF1A,HLA-A,HMOX1,HSPA5,IL1A,IL1RN,ITGB2,LAPTM5,LDLR,LIPA,LPIN1,LPL,MAPKAPK3,NAMPT,NFE2L2,NLRP3,NR1H3,PDE8A,PHYH,PRDM1,PTPN2,RXRA,SERPINE1,SLC7A11,SOD2,SPP1,STAT1,TKT,TLR2,TNFAIP3,TNFRSF1A,TNFRSF1B,TREM2,TTC39B,VDR,ZFP36	55
Digestive System Development and Function,Hepatic System Development and Function,Organ Development	Response of liver	2.11e-17		-1.988	ACOX1,ATP6AP2,BAK1,C3,CD14,CD44,CD48,CD81,CEBPA,CREG1,CSF2RB,CXCL3,ELOVL6,FBXL5,FCGR1A,FCGR2A,FCGR2B,FCGR3A/FCGR3B,G3BP1,HAVCR2,HIF1A,HLA-A,HMOX1,HSPA5,IL1A,IL1RN,ITGB2,LAPTM5,LDLR,LIPA,LPIN1,LPL,MANF,MAPKAPK3,Mt1,Mt2,NAMPT,NFE2L2,NLRP3,NR1H3,PDE8A,PHYH,PRDM1,PTPN2,RXRA,SERPINE1,SLC7A11,SOD2,SPP1,STAT1,TKT,TLR2,TNFAIP3,TNFRSF1A,TNFRSF1B,TREM2,TTC39B,VDR,ZFP36	59
Digestive System Development and Function,Hepatic System Development and Function,Organ Morphology,Organismal Development	Morphology of liver	1.9e-13			ACOX1,Acp5,ADIPOR1,AKT1,ATF4,ATP13A2,CD14,CEBPA,CTNNB1,DUSP1,FABP5,FOS,GLA,GPAT3,GRN,JUNB,LAPTM5,LDLR,LEPR,LGMN,LIPA,MAPK6,NFE2L2,NR1H3,OSM,PSAP,RXRA,SAR1B,SIN3B,SOD2,SPP1,TKT,TNFRSF1B,YTHDF1	34
Digestive System Development and Function,Hepatic System Development and Function,Organ Morphology,Organismal Development	Mass of liver	1.8e-08			ACOX1,Acp5,ADIPOR1,CD14,DUSP1,FABP5,GPAT3,GRN,LAPTM5,LDLR,LGMN,LIPA,MAPK6,NFE2L2,NR1H3,OSM,PSAP,SAR1B,SOD2,TKT,TNFRSF1B,YTHDF1	22
Digestive System Development and Function,Organismal Development	Morphology of digestive system	1.48e-14			ACOX1,Acp5,ADIPOR1,AKT1,APP,ATF4,ATP13A2,C3,CD14,CEBPA,CTNNB1,CTSV,DUSP1,FABP5,FOS,GLA,GPAT3,GPX1,GRN,HIF1A,HVCN1,ID2,IFRD1,IRS2,JUNB,LAPTM5,LDLR,LEPR,LGMN,LIPA,MAPK6,NAAA,NFE2L2,NFIL3,NLRP3,NR1H3,NR4A3,NUS1,OSM,PSAP,RXRA,SAR1B,SIN3B,SLC9A4,SOD2,SPP1,TKT,TNFRSF1B,VDR,YTHDF1	50
Embryonic Development,Hematological System Development and Function,Humoral Immune Response,Lymphoid Tissue Structure and Development,Organ Development,Organismal Development,Tissue Development	Formation of germinal center	5.09e-10		1.659	ADAM10,CD80,CD86,EGR2,LCP1,MALT1,NCOR2,PDPN,PRDM1,PTPN1,SDHA,STAT1,TNFAIP3,TNFRSF1A,TNFSF13	15
Embryonic Development,Hematological System Development and Function,Lymphoid Tissue Structure and Development,Organ Development,Organismal Development,Tissue Development	Formation of lymphoid tissue	8.85e-10	Increased	2.261	ADAM10,AKT1,B2M,C3,CD80,CD81,CD86,CDKN1A,CTNNB1,EGR2,FOSB,HIF1A,ID2,IL1RN,LCP1,LIPA,MALT1,MAPK1,MAPK3,MAPKAPK2,NCOR2,NFIL3,NFKBIA,OSM,PDPN,PIM1,PRDM1,PTPN1,PTPN2,RAC1,RAMP1,SDHA,STAT1,TGFBI,TNFAIP3,TNFRSF1A,TNFRSF1B,TNFRSF21,TNFSF13	39
Embryonic Development,Organismal Development	Development of body trunk	1.95e-21	Increased	3.603	ACTG1,ADAM10,ADRB2,AKT1,ANXA4,APH1A,Aph1c,APRT,ATF3,ATF4,ATP7A,AXL,B2M,B4GALT1,BAK1,BSG,CALR,CAPNS1,CAT,Ccl6,CD14,CD44,CD80,CD86,CDKN1A,CEBPA,CEBPB,CTNNB1,CTNNBIP1,CTSS,CXCL3,CYBB,CYCS,CYP51A1,DUSP1,EGR2,EIF4E,EXT1,FCER1G,FCGR2B,FOS,FOSB,FOSL2,FURIN,GAB1,GCLM,GDF15,GPAT4,GRN,HIF1A,HMOX1,HNRNPK,HSPA5,ID2,IFI16,IL1A,IL1RN,IRS2,KLF4,LDHA,LEPR,LIPA,LSR,LY6E,MAPK1,MAPK3,MAPK6,MAPKAPK2,MDM2,MERTK,MFSD1…	129
Embryonic Development,Organismal Development	Development of abdomen	1.17e-15		1.972	AKT1,ANXA4,APH1A,Aph1c,APRT,ATF3,AXL,B4GALT1,BAK1,BSG,CAT,CD14,CD44,CD80,CD86,CDKN1A,CEBPA,CEBPB,CTNNB1,CTNNBIP1,CTSS,CYP51A1,EXT1,FCER1G,FCGR2B,FOS,FURIN,GAB1,GCLM,GDF15,GRN,HIF1A,HNRNPK,ID2,IL1A,IL1RN,IRS2,LEPR,LIPA,LSR,LY6E,MAPK3,MAPKAPK2,MERTK,MFSD1,MYO1E,NDEL1,NFE2L2,NFIL3,NFKBIA,NR4A3,NRG4,OSM,PCNA,PLIN2,PRDM1,PSAP,RAC1,SERPINE1,SLC9A4,SOD2,SPP1,STAT1,TAF10,TF,TIPARP,TKT,TLR2,TNFRSF1A,TRIM2…	74
Embryonic Development,Organismal Development	Development of genitourinary system	1.8e-09	Increased	2.681	ACOX1,AKT1,ANXA4,APH1A,Aph1c,APRT,ATF4,AXL,B4GALT1,BAK1,BRD2,BSG,C5AR1,CAT,CD44,CDKN1A,CEBPA,CEBPB,CFB,COLGALT1,CTDNEP1,CTNNB1,CTNNBIP1,CYP51A1,DUSP1,EHD1,EIF4E,EXT1,FCER1G,FCGR2B,FOS,GAB1,GCLM,GDF15,GPAT4,GPD2,GPX4,GRN,HEXB,HIF1A,HNRNPK,ID2,INSIG1,IRS2,ITPRID2,LAMP1,LEPR,LIPA,LPL,MAPK1,MERTK,MMP19,Mt1,Mt2,MYO1E,NCOA4,NDEL1,NFE2L2,NME1,NR1H3,NR4A3,OSM,PCNA,PLIN2,PRDM1,PSAP,PTPN1,RAC1,RBPJ,RUNX2,R…	90
Endocrine System Development and Function	Insulin sensitivity	2.43e-08	Decreased	-2.632	ABHD5,ADIPOR1,AKT1,ATF4,C3,C5AR1,CD44,CEBPA,CEBPB,CRTC3,CTNNB1,FABP5,GDF15,GRN,IRS2,ITPRID2,LEPR,MANF,NCOR2,NLRP3,PTPN1,RAC1,SPP1,TGM2,TLR2,VDR	26
Endocrine System Development and Function,Molecular Transport,Small Molecule Biochemistry	Quantity of thyroid hormone	1.79e-08		0.657	AKT1,B4GALT1,CEBPA,CTSB,CTSK,CTSV,GPD2,IL1A,ITPRID2,LEPR,NR1H3,PRCP,RUNX2,SLC16A10	14
Endocrine System Development and Function,Molecular Transport,Small Molecule Biochemistry	Concentration of hormone	3.98e-08		1.329	ACSL4,ADIPOR1,AKT1,APP,ATF4,B4GALT1,BRD2,C3,CDKN1A,CEBPA,CEBPB,CERS6,CRTC3,CTSB,CTSK,CTSV,GPD2,GRN,HMOX1,HVCN1,IL1A,IRS2,ITPRID2,LDLR,LEPR,LIPA,MGAT4A,NR1H3,PRCP,PSAP,PTPN1,RBMS1,RUNX2,SDC3,SLC16A10,SPP1,TGM2,TLR2,VAV3,VDR,WWTR1	41
Endocrine System Disorders,Gastrointestinal Disease,Immunological Disease,Metabolic Disease,Organismal Injury and Abnormalities	Insulin-dependent diabetes mellitus	1.61e-12		1.136	ABHD16A,Acp5,ALDOA,B2M,BRD2,C3,Ccl6,CCR1,CD1D,CD300C,CD44,CD80,CD86,CFB,CLEC6A,CTSB,CTSS,CTSV,CYBB,ENO1,FCER1G,FCGR1A,FCGR2A,FCGR2B,HAVCR2,HCLS1,HLA-A,IER3IP1,IFI16,IGF2BP2,IL1A,ITGAX,ITGB2,LCP1,LILRB4,LYZ,MERTK,MS4A6A,PGAM1,PLD4,PPT2,PTPN2,RAMP1,RGS1,SIRPB1,SLC3A2,SLC7A11,STAT1,TGFBI,TLR2,TNFRSF1A,TNFRSF1B,VDR,XDH	54
Endocrine System Disorders,Gastrointestinal Disease,Inflammatory Disease,Inflammatory Response,Organismal Injury and Abnormalities	Inflammation of pancreas	4.07e-11		-1.966	ADRB2,ANXA4,ATF4,B2M,CALR,CD80,CD86,CTNNB1,CTSB,CTSD,CTSS,CTSV,FCGR2B,HSPA5,IRS2,ITGB2,JUNB,LPL,MERTK,PDE8A,PTPN1,SAR1B,SERPINE1,TLR2,TNFRSF1A,TNFRSF1B,TXN	27
Endocrine System Disorders,Gastrointestinal Disease,Inflammatory Disease,Inflammatory Response,Organismal Injury and Abnormalities	Insulitis	7.51e-09	Decreased	-2.177	B2M,CD80,CD86,CTSB,CTSS,CTSV,IRS2,ITGB2,JUNB,MERTK,TLR2,TNFRSF1A	12
Endocrine System Disorders,Gastrointestinal Disease,Metabolic Disease,Organismal Injury and Abnormalities	Diabetes mellitus	1.31e-20		0.131	ABHD16A,ACAA1,ACOX1,ACOX3,Acp5,ADIPOR1,ADRB2,AKT1,ALAS1,ALDOA,ANXA11,ANXA5,APP,ARL1,ATF3,ATF4,ATP6V0D2,B2M,BHLHE40,BRD2,C3,CALR,CAT,CCDC86,Ccl6,CCR1,CD1D,CD300C,CD44,CD48,CD80,CD86,CDKN1A,CFB,CHP1,CLEC6A,CNDP2,CPNE8,CSF2RB,CSTB,CTNNB1,CTSB,CTSC,CTSD,CTSK,CTSS,CTSV,CXCL3,CYBB,CYP51A1,DBI,DESI2,DNAJB11,DUSP1,EGR2,ENO1,FBXO28,FCER1G,FCGR1A,FCGR2A,FCGR2B,FCGR3A/FCGR3B,FOS,FOSB,FOSL2,GADD45B,GDF15,GFP…	169
Endocrine System Disorders,Gastrointestinal Disease,Metabolic Disease,Organismal Injury and Abnormalities	Experimentally-induced diabetes	7.56e-12			ALDOA,ANXA5,C3,CD44,CDKN1A,DUSP1,ENO1,GDF15,HVCN1,IFI16,IGF2BP2,IL1RN,KLF4,LDLR,Mt1,NFKBIA,NR1H3,NSF,PGAM1,PPT2,PTPN1,RGS1,SERPINE1,Slc25a1,SPP1,TF	26
Endocrine System Disorders,Gastrointestinal Disease,Metabolic Disease,Organismal Injury and Abnormalities	Non-insulin-dependent diabetes mellitus	2.13e-10			ACAA1,ADIPOR1,ADRB2,AKT1,ALAS1,ANXA11,ATF4,CALR,CAT,CCDC86,CD44,CDKN1A,CHP1,CTSK,DNAJB11,FBXO28,FOS,GFPT1,GPD2,HCAR2,HSPA5,IDH1,IER3IP1,IFI16,IGF2BP2,IL1RN,IRS2,ITGAX,JUNB,LDLR,LEPR,LPIN1,LPL,MANF,MAP2K3,NCOR2,NR1H3,NR4A3,PDE8A,PGD,PIEZO1,PSMA1,RAB7A,RAC1,RAMP1,RBMS1,RBPJ,SERPINE1,SLC7A11,SPP1,TF,THBD,TLR2,TNFRSF21,UFC1,VDR,WDR1,ZBTB7A	58
Endocrine System Disorders,Metabolic Disease,Organismal Injury and Abnormalities	Insulin resistance	7.5e-11		-0.926	ABHD5,ADIPOR1,ADRB2,BSG,C3,CDKN1A,CYBB,DEGS1,EIF2AK2,ELOVL6,ETS2,EXT1,GRN,HCAR2,IL1A,IQGAP1,IRAK2,IRS2,LDHA,LDLR,LEPR,LIPA,LPIN1,LPL,MAPK6,MGAT4A,NFKBIA,NLRP3,NRG4,NUS1,OSM,PDE8A,PRCP,PTPN1,RBPJ,RPS27L,SERPINE1,SOD2,SPP1,TGM2,TLR2,TNFRSF1A,TNFRSF1B,TRIB1,VDR,YTHDF1	46
Energy Production	Consumption of oxygen	2.93e-09		1.025	ACLY,ADRB2,AKT1,APP,C3,CAT,CRTC3,GPAT3,GPD2,HMOX1,IFRD1,IL1RN,LDHA,LDLR,LEPR,MPC1,NAMPT,NFE2L2,NR1H3,NR4A3,PSMD2,PTPMT1,RGS1,SERPINE1,SLC25A5,SOD2,TNFRSF1A,TNFRSF1B,VCP	29
Energy Production,Lipid Metabolism,Small Molecule Biochemistry	Oxidation of fatty acid	5.43e-08		1.029	ABHD5,ACAA1,ACOX1,ACOX3,ACSL4,ADIPOR1,ADRB2,AKT1,C3,CRTC3,CTNNB1,CYCS,ECI2,HADHB,HIF1A,IRAK2,IRS2,LPIN1,LPL,NR4A2,NR4A3,NT5C2,PHYH,PLIN2,SAR1B,VDR	26
Energy Production,Lipid Metabolism,Small Molecule Biochemistry	Oxidation of lipid	6.19e-08		1.296	ABHD5,ACAA1,ACOX1,ACOX3,ACSL4,ADIPOR1,ADRB2,AKT1,APP,C3,CAT,CRTC3,CTNNB1,CYCS,ECI2,GPX4,HADHB,HIF1A,IRAK2,IRS2,LPIN1,LPL,NR4A2,NR4A3,NT5C2,PHYH,PLIN2,SAR1B,VDR	29
Energy Production,Molecular Transport,Nucleic Acid Metabolism,Small Molecule Biochemistry	Concentration of ATP	5.03e-08	Increased	2.623	ACLY,AKT1,ALDOA,APP,APRT,C3,CAT,CTNNB1,DRAM1,ENO1,FNIP1,GPD2,HIF1A,ID2,LDHA,LPL,NAMPT,NFE2L2,PIM1,PIM3,PTPMT1,PTPN2,RXRA,SOD2,XDH	25
Free Radical Scavenging	Synthesis of reactive oxygen species	2.61e-25		1.681	ACOX1,Acp5,AKT1,APP,ATP6AP2,ATP7A,BAK1,C3,C5AR1,CAPNS1,CAT,CD14,CD44,CDKN1A,CFB,COPA,CSTB,CYBB,CYCS,DBI,DUSP1,FCGR2A,FCGR2B,FCGR3A/FCGR3B,FOS,FPR2,FTH1,FTL,GABARAP,GDF15,GPX1,GPX4,GRN,HCK,HIF1A,HMOX1,HNRNPK,HSPA9,HVCN1,IDH1,IL1A,IQGAP1,ITGAX,ITGB2,KLF4,LDHA,LEPR,LIPA,MAP2K3,MAPK1,MCTS1,NAMPT,NDUFC2,NEU1,NFE2L2,NFKBIA,NLRP3,NR1H3,NR4A3,OGDH,OLR1,OPTN,PHLDA1,PIEZO1,PIM1,PRCP,PTPN1,RAB7A,RAC1,RALGDS…	87
Free Radical Scavenging	Metabolism of reactive oxygen species	3.93e-25		1.986	ACOX1,Acp5,AKT1,APP,ATP6AP2,ATP7A,BAK1,C3,C5AR1,CAPNS1,CAT,CD14,CD44,CDKN1A,CFB,COPA,CSTB,CYBB,CYCS,DBI,DUSP1,FCGR2A,FCGR2B,FCGR3A/FCGR3B,FOS,FPR2,FTH1,FTL,GABARAP,GDF15,GPX1,GPX4,GRN,HCK,HIF1A,HMOX1,HNRNPK,HSPA9,HVCN1,IDH1,IL1A,IQGAP1,ITGAX,ITGB2,KLF4,LDHA,LEPR,LIPA,MAP2K3,MAPK1,MCTS1,NAMPT,NDUFC2,NEU1,NFE2L2,NFKBIA,NLRP3,NR1H3,NR4A3,OGDH,OLR1,OPTN,PHLDA1,PIEZO1,PIM1,PRCP,PTPN1,RAB7A,RAC1,RALGDS…	89
Free Radical Scavenging	Production of reactive oxygen species	6.41e-23		1.674	ACOX1,AKT1,APP,ATP6AP2,ATP7A,BAK1,C3,C5AR1,CAPNS1,CAT,CD14,CD44,CDKN1A,CFB,COPA,CYBB,DBI,FCGR2A,FCGR2B,FCGR3A/FCGR3B,FPR2,FTH1,FTL,GDF15,GPX1,GPX4,GRN,HCK,HIF1A,HMOX1,HNRNPK,HSPA9,HVCN1,IDH1,IL1A,IQGAP1,ITGAX,ITGB2,KLF4,LDHA,LIPA,MAPK1,MCTS1,NFE2L2,NFKBIA,NLRP3,NR1H3,NR4A3,OPTN,PHLDA1,PIEZO1,PIM1,PRCP,RAB7A,RAC1,RALGDS,RBPJ,SDHA,SELPLG,SLC6A6,SLC8A1,SMOX,SOD2,SPAG9,SPP1,TGM2,TLR2,TNFRSF1A,TXNRD1,…	71
Free Radical Scavenging	Generation of reactive oxygen species	3.48e-13		1.53	Acp5,AKT1,APP,ATP6AP2,CAT,CD44,CDKN1A,CSTB,CYBB,FCGR2A,FOS,FPR2,GABARAP,GPX1,HCK,HIF1A,HMOX1,IQGAP1,ITGB2,LEPR,MAP2K3,MAPK1,NAMPT,NEU1,NFE2L2,NLRP3,OGDH,OLR1,PTPN1,RAC1,SOD2,TF,TLR2,TXNRD1,VDR,XDH	36
Free Radical Scavenging	Production of superoxide	1.13e-09		1.119	AKT1,APP,ATP7A,C5AR1,CYBB,DBI,FCGR2A,FCGR3A/FCGR3B,HCK,HVCN1,ITGAX,ITGB2,NR4A3,RAC1,RBPJ,SOD2,SPAG9,SPP1,TGM2,TLR2,TNFRSF1A,XDH	22
Free Radical Scavenging,Molecular Transport	Quantity of reactive oxygen species	6.38e-10	Decreased	-2.419	ABL2,ACOX1,AKT1,APP,ATP6AP2,CAT,CD44,CDKN1A,CTSA,CYBB,FTH1,GPR35,GPX1,GPX4,HMOX1,HSPA9,HVCN1,IDH1,IL1A,LDLR,LEPR,MAPKAPK2,MGST3,MTCH1,NFE2L2,NFKBIA,OLR1,PGD,PTPN2,RAC1,SLC7A11,SOD2,TNFRSF1A,TRIM25,TXN,XDH	36
Free Radical Scavenging,Molecular Transport	Release of reactive oxygen species	4.36e-08		1.641	APP,CAT,CXCL3,FCER1G,FCGR2A,FPR2,GPD2,GRN,HCK,ITGB2,RAC1,XDH	12
Gastrointestinal Disease,Hepatic System Development and Function,Hepatic System Disease,Organismal Injury and Abnormalities	Abnormal morphology of liver	2.79e-10			BSG,C3,CCR1,CD1D,CDKN1A,CEBPA,COLGALT1,CTNNB1,CTSA,DUSP1,GLA,GRN,HEXA,HEXB,LDLR,LIPA,LPL,MFSD1,Mt1,Mt2,NR1H3,PPP1R15B,PPT2,PSAP,RUNX2,RXRA,SMAP1,SOD2,SPP1,STAT1,TLR2,TNFRSF1A	32
Gastrointestinal Disease,Hepatic System Development and Function,Hepatic System Disease,Organismal Injury and Abnormalities	Abnormal morphology of hepatobiliary system	3.12e-10			BLVRA,BSG,C3,CCR1,CD1D,CDKN1A,CEBPA,COLGALT1,CTNNB1,CTSA,DUSP1,GLA,GRN,HEXA,HEXB,LDLR,LIPA,LPL,MFSD1,Mt1,Mt2,NR1H3,PPP1R15B,PPT2,PSAP,RUNX2,RXRA,SMAP1,SOD2,SPP1,STAT1,TLR2,TNFRSF1A	33
Gastrointestinal Disease,Hepatic System Disease,Metabolic Disease,Organismal Injury and Abnormalities	Hepatic steatosis	8.48e-18		-1.741	ABHD5,ACLY,ACOX1,ACSL4,ADRB2,ATF4,ATP6AP2,BHLHE40,BLVRA,BSG,C3,CAT,CD14,CD44,CD48,CDKN1A,CREG1,CRTC3,CTNNB1,DUSP1,ELOVL6,FABP5,FTH1,FTL,GDF15,Gk,GPD2,GPX4,HMOX1,HSPA5,INSIG1,ITGB2,LDLR,LEPR,LIPA,LPCAT3,LPIN1,LPL,MANF,MDM2,MGAT4A,NFE2L2,NR1H3,NR4A2,NRG4,OSM,PDE8A,PHYH,PLIN2,PTPN2,RBPJ,RGCC,SAMD8,SOD2,SPP1,TF,TIPARP,TKT,TLR2,TNFRSF1A,TREM2,TTC39B,VDR	63
Gastrointestinal Disease,Hepatic System Disease,Organismal Injury and Abnormalities	Liver Damage	2.22e-19		-0.285	APP,ATF4,BAK1,BSG,C3,CD14,CD44,CDKN1A,CREG1,CTNNB1,CTSB,DUSP1,FBXL5,FCGR2B,FPR2,GPX4,HAVCR2,HCK,HLA-A,HMOX1,IL1A,IL1RN,ITGB2,LAPTM5,LPCAT3,MAP2K3,Mt1,Mt2,NFE2L2,NLRP3,NR1H3,OSM,PTPN1,SERPINE1,SGK1,SLC7A11,SPP1,STAT1,TIPARP,TLR2,TNFAIP3,TNFRSF1A,TNFRSF1B,YTHDF1	44
Gastrointestinal Disease,Hepatic System Disease,Organismal Injury and Abnormalities	Liver lesion	1.55e-13		-1.276	ABHD16A,ABHD5,ABL2,ACAA1,ACLY,ACO2,ACOX1,ACOX3,ACSL4,ACTG1,ACTN1,ADAM10,ADARB1,ADRB2,AIFM2,AK2,AKT1,ALDH9A1,ALDOA,ANXA5,AP1G1,APH1A,APP,ASPH,ATF3,ATP13A2,ATP2B1,ATP6AP2,ATP7A,AXL,B2M,B4GALT1,B4GALT5,BACH1,BAK1,BCAP29,BCKDHB,BHLHE40,BLVRA,BRD2,BSG,BUB1B,C3,C5AR1,CAT,CCR1,CD14,CD1D,CD44,CD48,CD80,CD81,CD86,CDKN1A,CEBPA,CEBPB,CFB,CIAO2A,CNDP2,COPA,CPEB2,CPEB4,CPNE8,CREG1,CRTC3,CSF2RB,CSNK1E,CTNNB1,C…	338
Gastrointestinal Disease,Hepatic System Disease,Organismal Injury and Abnormalities	Hepatic injury	1.55e-12		0.69	BSG,CD14,CDKN1A,CREG1,CTNNB1,CTSB,FCGR2B,FPR2,HLA-A,HMOX1,IL1A,IL1RN,ITGB2,LAPTM5,LPCAT3,MAP2K3,NFE2L2,NLRP3,NR1H3,OSM,SERPINE1,SPP1,STAT1,TLR2,TNFAIP3,TNFRSF1A,TNFRSF1B	27
Gastrointestinal Disease,Hepatic System Disease,Organismal Injury and Abnormalities	Fibrosis of liver	5.34e-10		-1.129	ACSL4,ADRB2,ATP6AP2,B2M,BSG,C5AR1,CCR1,CD48,CD80,CD86,CDKN1A,CEBPA,CEBPB,CTNNB1,CTSB,DUSP1,FCGR2B,GCLM,GPX4,HMOX1,HNRNPK,HSPA5,IL1A,LAPTM5,LDLR,LY6E,MPC1,NAMPT,NFE2L2,NLRP3,NR1H3,OSM,PCNA,PDE8A,PTPN2,SERPINE1,SPP1,STAT1,TF,TNFRSF1A,VDR	41
Gastrointestinal Disease,Immunological Disease,Organismal Injury and Abnormalities	Celiac disease	5.71e-10			AXL,CD48,CYP51A1,HLA-E,INSIG1,ITM2C,JUNB,LDLR,NFKBIA,PSAP,PSME2,RGS1,TF,TGM2,TNFAIP3,ZFP36	16
Gastrointestinal Disease,Inflammatory Disease,Inflammatory Response,Organismal Injury and Abnormalities	Colitis	4.63e-10	Decreased	-2.443	AKT1,AXL,B2M,C3,CCR1,CD44,CD80,CD86,CEBPA,CFB,CTNNB1,CXCL3,CYBB,FCGR2A,FOS,FPR2,GLRX5,GPX1,HCAR2,HNRNPK,ID2,IFI16,IL1A,IL1RN,IPMK,LAPTM5,LILRB4,LYZ,MAPK1,MERTK,MPC1,MS4A6A,NAAA,NFE2L2,NFIL3,NFKBIA,NLRP3,NRG4,RAC1,RGS1,RXRA,SCPEP1,SERPINE1,SLC7A11,SLC8A1,SPP1,STAT1,TF,THBD,TLR2,TNFAIP3,TNFRSF1A,TREM1,UBR5,UNC93B1,VDR,Wfdc17,XDH	58
Gastrointestinal Disease,Inflammatory Disease,Inflammatory Response,Organismal Injury and Abnormalities	Enteritis	1.68e-09	Decreased	-2.656	AKT1,AXL,B2M,C3,CCR1,CD44,CD80,CD86,CEBPA,CFB,CTNNB1,CXCL3,CYBB,FCGR2A,FOS,FPR2,GLRX5,GPX1,HCAR2,HNRNPK,ID2,IFI16,IL1A,IL1RN,IPMK,LAPTM5,LILRB4,LYZ,MAPK1,MAPKAPK2,MERTK,MPC1,MS4A6A,NAAA,NFE2L2,NFIL3,NFKBIA,NLRP3,NRG4,RAC1,RGS1,RXRA,SCPEP1,SERPINE1,SLC7A11,SLC8A1,SPP1,STAT1,TF,THBD,TLR2,TNFAIP3,TNFRSF1A,TNFRSF1B,TREM1,UBR5,UNC93B1,VDR,Wfdc17,XDH	60
Gastrointestinal Disease,Inflammatory Disease,Inflammatory Response,Organismal Injury and Abnormalities	Experimental colitis	1.79e-08		-0.87	C3,CFB,CXCL3,CYBB,FOS,IFI16,IL1A,IL1RN,IPMK,LAPTM5,LILRB4,LYZ,MS4A6A,NFE2L2,NLRP3,NRG4,SERPINE1,SLC7A11,SLC8A1,STAT1,TLR2,TNFAIP3,TNFRSF1A,TREM1,UNC93B1,Wfdc17	26
Gastrointestinal Disease,Inflammatory Disease,Organismal Injury and Abnormalities	Gastroenteritis	3.92e-10	Decreased	-3.034	AKT1,AXL,B2M,C3,CCR1,CD44,CD80,CD86,CEBPA,CFB,CTNNB1,CXCL3,CYBB,FCGR2A,FOS,FPR2,GLRX5,GPX1,HCAR2,HIF1A,HMOX1,HNRNPK,ID2,IFI16,IL1A,IL1RN,IPMK,LAPTM5,LILRB4,LYZ,MAPK1,MAPKAPK2,MERTK,MPC1,MS4A6A,NAAA,NFE2L2,NFIL3,NFKBIA,NLRP3,NRG4,RAC1,RGS1,RXRA,SCPEP1,SERPINE1,SLC7A11,SLC8A1,SLC9A4,SPP1,STAT1,TF,THBD,TLR2,TNFAIP3,TNFRSF1A,TNFRSF1B,TREM1,UBR5,UNC93B1,VDR,Wfdc17,XDH	63
Gastrointestinal Disease,Inflammatory Disease,Organismal Injury and Abnormalities	Inflammatory Bowel Disease	1.15e-09		-1.929	AKT1,APP,B2M,BSG,C3,CCR1,CD44,CD80,CD86,CEBPA,CFB,CSF2RB,CTNNB1,CXCL3,CYBB,CYP51A1,FCGR2A,FCGR3A/FCGR3B,FOSL2,GLRX5,HNRNPK,IFI16,IL1A,IL1RN,LAPTM5,LEPR,LY6E,LYZ,MAPK1,MAPKAPK2,MERTK,MPC1,NAAA,NFKBIA,NLRP3,NRG4,PTGFRN,PTPN2,RGS1,SCPEP1,SDF2L1,SERPINE1,SNX20,SPP1,TF,THBD,TLR2,TMEM192,TNFAIP3,TNFRSF1A,TREM1,UBR5,VDR,WDFY3,Wfdc17,XDH	56
Gastrointestinal Disease,Inflammatory Response,Organismal Injury and Abnormalities	Inflammation of gastrointestinal tract	6.01e-12	Decreased	-3.562	AKT1,AXL,B2M,BCL2A1,C3,CCR1,CD44,CD80,CD86,CEBPA,CFB,CTNNB1,CTSB,CTSS,CTSV,CXCL3,CYBB,FCGR2A,FCGR2B,FOS,FPR2,GLRX5,GPX1,HCAR2,HIF1A,HMOX1,HNRNPK,ID2,IFI16,IL1A,IL1RN,IPMK,LAPTM5,LILRB4,LY75,LYZ,MAPK1,MAPKAPK2,MERTK,MPC1,MS4A6A,NAAA,NFE2L2,NFIL3,NFKBIA,NLRP3,NRG4,PTPN2,RAC1,RGS1,RXRA,SCPEP1,SERPINE1,SLC7A11,SLC8A1,SLC9A4,SPP1,STAT1,TF,THBD,TLR2,TNFAIP3,TNFRSF1A,TNFRSF1B,TREM1,UBR5,UNC93B1,VDR,Wfdc…	70
Gastrointestinal Disease,Organismal Injury and Abnormalities	Damage of digestive system	2.45e-20		0.189	APP,ATF4,BAK1,BSG,C3,CAT,CD14,CD44,CDKN1A,CFB,CREG1,CTNNB1,CTSB,CTSC,CXCL3,DUSP1,FBXL5,FCGR2B,FPR2,GPX4,HAVCR2,HCK,HIF1A,HLA-A,HMOX1,IL1A,IL1RN,ITGB2,LAPTM5,LPCAT3,MAP2K3,Mt1,Mt2,NFE2L2,NLRP3,NR1H3,OSM,PTPN1,SERPINE1,SGK1,SLC7A11,SPP1,STAT1,TIPARP,TLR2,TNFAIP3,TNFRSF1A,TNFRSF1B,VDR,XDH,YTHDF1	51
Gastrointestinal Disease,Organismal Injury and Abnormalities	Abnormal morphology of digestive system	3.14e-14		-1.605	AKT1,ATF3,ATF4,B2M,B4GALT1,BLVRA,BSG,C3,CCR1,CD1D,CDKN1A,CEBPA,COLGALT1,CTNNB1,CTNNBIP1,CTSA,CTSD,CTSK,CYBB,CYP51A1,DUSP1,FPR2,FURIN,GDF15,GLA,GNPTAB,GPX1,GRN,HEXA,HEXB,ID2,IQGAP1,IRS2,KLF4,LDLR,LIPA,LPL,MERTK,MFSD1,Mt1,Mt2,NFE2L2,NFIL3,NR1H3,NUS1,PLET1,PPP1R15B,PPT2,PSAP,PTPN1,RAB8A,RGS1,RUNX2,RXRA,SLC9A4,SMAP1,SOD2,SPP1,SPPL2A,STAT1,TGFBI,TGM2,TLR2,TNFRSF1A,TNFRSF1B,TRPS1,VDR	67
Gastrointestinal Disease,Organismal Injury and Abnormalities	Abnormality of large intestine	5.41e-09	Decreased	-2.404	AKT1,AXL,B2M,C3,CCR1,CD44,CD80,CD86,CEBPA,CFB,CTNNB1,CXCL3,CYBB,FCGR2A,FOS,FPR2,GLRX5,GPX1,HCAR2,HNRNPK,ID2,IFI16,IL1A,IL1RN,IPMK,KLF4,LAPTM5,LILRB4,LYZ,MAPK1,MERTK,MPC1,MS4A6A,NAAA,NFE2L2,NFIL3,NFKBIA,NLRP3,NRG4,RAC1,RGS1,RXRA,SCPEP1,SERPINE1,SLC7A11,SLC8A1,SPP1,STAT1,TF,THBD,TLR2,TNFAIP3,TNFRSF1A,TREM1,UBR5,UNC93B1,VDR,Wfdc17,XDH	59
Gene Expression	Transactivation	1.94e-21	Increased	3.046	AKT1,ANXA4,APP,BRD2,CCT2,CD300C,CD44,CD80,CD86,CEBPA,CEBPB,CHP1,CIB2,CTNNB1,CTNNBIP1,DAB2,DUSP1,DUSP3,EGR2,EIF2AK2,ETS2,FABP5,FOS,FOSB,FOSL2,GAB1,GNB2,HIF1A,HNRNPK,HR,HSPA9,IFI16,IL1A,JUNB,KLF4,LEPR,LIPA,MAP2K3,MAPK1,MAPK3,MAPKAPK2,MAPKAPK3,MDM2,NCOA4,NCOR2,NFE2L2,NFKBIA,NME1,NR1H3,NR4A2,NR4A3,PDE8A,PDIA3,PIM1,PRDM1,PTPN1,RAC1,RBPJ,RHOC,RUNX2,RXRA,SELPLG,SNW1,SPP1,STAT1,TNFRSF1B,TRPS1,TXN,UAP1,UB…	75
Gene Expression	Transactivation of RNA	6.86e-20	Increased	3.155	AKT1,ANXA4,APP,BRD2,CCT2,CD300C,CD44,CD80,CD86,CEBPA,CEBPB,CIB2,CTNNB1,CTNNBIP1,DAB2,DUSP1,DUSP3,EGR2,EIF2AK2,ETS2,FABP5,FOS,FOSB,FOSL2,GNB2,HIF1A,HNRNPK,HR,HSPA9,IFI16,IL1A,JUNB,KLF4,LEPR,LIPA,MAPK1,MAPK3,MAPKAPK2,MAPKAPK3,MDM2,NCOA4,NCOR2,NFE2L2,NFKBIA,NME1,NR1H3,NR4A2,NR4A3,PDE8A,PDIA3,PIM1,PRDM1,PTPN1,RAC1,RBPJ,RHOC,RUNX2,RXRA,SELPLG,SNW1,STAT1,TNFRSF1B,TRPS1,TXN,UAP1,UBR5,VDR,WWTR1,XDH,YWHAH	70
Gene Expression	Expression of RNA	4.49e-12	Increased	2.827	ACTG1,ADAM10,ADRB2,AKIRIN1,AKT1,ANXA4,APP,ATF3,ATF4,ATP13A2,ATP7A,BACH1,BAK1,BHLHE40,BRD2,CALR,CAMK1,CCR1,CD44,CD81,CD86,CDKN1A,CEBPA,CEBPB,CREG1,CRTC3,CSNK1E,CTNNB1,CTNNBIP1,CXCL3,DAB2,DAP,DAPK1,DDB1,DUSP1,EGR2,EIF1AX,EIF2AK2,EIF4E,ELL2,ENO1,ETF1,ETS2,FCGR1A,FCGR2A,FNIP1,FNIP2,FOS,FOSB,FOSL2,FPR2,GPX1,GRN,HAVCR2,HCLS1,HEXB,HIF1A,HIVEP3,HMOX1,HNRNPK,HR,ID2,IER5,IFI16,IFRD1,IGF2BP2,IL1A,IQGAP1,IRA…	163
Gene Expression	Transcription	1.4e-11	Increased	3.354	ACTG1,ADAM10,ADRB2,AKIRIN1,AKT1,ANXA4,APP,ATF3,ATF4,ATP13A2,ATP7A,BACH1,BAK1,BHLHE40,BRD2,C3,CALR,CAMK1,CCR1,CD44,CD81,CDKN1A,CEBPA,CEBPB,CREG1,CRTC3,CSNK1E,CTNNB1,CTNNBIP1,CXCL3,DAB2,DAP,DDB1,DUSP1,EGR2,EIF2AK2,ELL2,ENO1,ETS2,FCGR1A,FCGR2A,FCGR2B,FNIP1,FNIP2,FOS,FOSB,FOSL2,GPX1,GRN,HAVCR2,HCLS1,HEXB,HIF1A,HIVEP3,HMOX1,HNRNPK,HR,ID2,IER5,IFI16,IFRD1,IL1A,IL1RN,IQGAP1,IRF2BP2,ITGAX,ITGB1BP1,JUNB,K…	154
Gene Expression	Transcription of RNA	5.36e-10	Increased	3.46	ADRB2,AKIRIN1,AKT1,ANXA4,APP,ATF3,ATF4,BACH1,BHLHE40,BRD2,CALR,CAMK1,CD44,CD81,CDKN1A,CEBPA,CEBPB,CREG1,CRTC3,CSNK1E,CTNNB1,CTNNBIP1,CXCL3,DAB2,DAP,DDB1,DUSP1,EGR2,EIF2AK2,ELL2,ENO1,ETS2,FCGR1A,FCGR2A,FNIP1,FNIP2,FOS,FOSB,FOSL2,GRN,HCLS1,HEXB,HIF1A,HIVEP3,HMOX1,HNRNPK,HR,ID2,IER5,IFI16,IFRD1,IL1A,IQGAP1,IRF2BP2,ITGB1BP1,JUNB,Kat6b,KLF4,LDLR,LITAF,LPIN1,LRRFIP1,MAFF,MALT1,MAP2K3,MAPK1,MAPK3,MAPKAP…	129
Hematological Disease,Immunological Disease,Organismal Injury and Abnormalities	Allergic eosinophilia	2.07e-08			ACO2,ALDOA,Chil3/Chil4,CTSS,ENO1,FPR2,HSPA5,LY75,PDIA3,TKT,VAV3	11
Hematological Disease,Immunological Disease,Organismal Injury and Abnormalities	Eosinophilia	3.79e-08	Increased	2.377	ACO2,ADRB2,ALDOA,BCL2A1,C3,CD86,Chil3/Chil4,CTSS,DAZAP2,ENO1,FCGR1A,FCGR2A,FCGR2B,FCGR3A/FCGR3B,FPR2,HLA-A,HSPA5,JUNB,LY75,OSM,PDIA3,SPP1,STAT1,TKT,VAV3,VDR	26
Hematological Disease,Infectious Diseases,Organismal Injury and Abnormalities	Endotoxemia	2.9e-15		1.789	ADRB2,AKT1,ATF3,B2M,C3,CD14,FCGR1A,FCGR2A,FCGR2B,FCGR3A/FCGR3B,HCK,HIF1A,IFI16,IL1RN,IRAK2,MAPKAPK2,NLRP3,PDE8A,SERPINE1,SPP1,STAT1,TGM2,TNFAIP3,TNFRSF1A,TNFRSF1B,TREM1,UBE2L3	27
Hematological Disease,Infectious Diseases,Organismal Injury and Abnormalities	Endotoxin shock response	1.26e-14		1.863	AKT1,ATF3,B2M,C3,CD14,FCGR1A,FCGR2A,FCGR2B,FCGR3A/FCGR3B,HCK,IFI16,IL1RN,IRAK2,MAPKAPK2,NLRP3,SERPINE1,STAT1,TGM2,TNFAIP3,TNFRSF1A,TNFRSF1B,TREM1,UBE2L3	23
Hematological Disease,Lipid Metabolism,Metabolic Disease,Organismal Injury and Abnormalities,Small Molecule Biochemistry	Dyslipidemia	1.76e-09		-1.155	ACLY,ACOX1,ADRB2,ATF4,CD14,CTSS,DAB2,HCAR2,IDH1,INSIG1,IRS2,LCP1,LDLR,LEPR,LPCAT3,LPIN1,LPL,LSR,NR4A3,PTPN1,SAR1B,SERPINE1,SLC8A1,TLR2,TREM2,VDR	26
Hematological Disease,Organismal Injury and Abnormalities	Toxemia	1.33e-16		1.789	ADRB2,AKT1,ATF3,B2M,C3,CD14,FCGR1A,FCGR2A,FCGR2B,FCGR3A/FCGR3B,HCK,HIF1A,IFI16,IL1RN,IRAK2,MAPKAPK2,NFKBIA,NLRP3,PDE8A,SERPINE1,SPP1,STAT1,TGM2,TNFAIP3,TNFRSF1A,TNFRSF1B,TREM1,UBE2L3,VDR	29
Hematological Disease,Organismal Injury and Abnormalities	Idiopathic cytopenia	4.25e-08			C3,FCGR1A,FCGR2A,FCGR2B,FCGR3A/FCGR3B,MAGT1,PSMB2,PSMD2,RXRA,UNC119	10
Hematological System Development and Function,Hematopoiesis	Development of hematopoietic system	7.96e-09	Increased	2.534	ADAM10,AKT1,ATF4,AXL,B2M,CALR,CAT,CCR1,CD44,CDKN1A,CEBPA,CSF2RB,CTNNB1,CXCL3,EGR2,EIF2AK2,FNIP1,FOS,HIF1A,HIVEP3,HSPA9,IL1A,IL1RN,KLF4,LGMN,LIPA,MDM2,MERTK,NFIL3,NFKBIA,OSM,PIM1,PRDM1,PTPN2,RAC1,STAT1,TNFAIP3,TNFRSF1A,VAV3	39
Hematological System Development and Function,Hematopoiesis,Lymphoid Tissue Structure and Development,Organ Morphology,Tissue Morphology	Quantity of thymocytes	3.41e-08	Increased	2.647	ATP6AP2,B2M,BHLHE40,CD80,CD86,CTSD,ETS2,FCER1G,FCGR2B,FOS,FOSB,HIF1A,HIVEP3,ITGB1BP1,ITGB2,KLF4,MAPK3,MMP19,NFKBIA,OSM,PIM1,PNP,PTPN2,RAC1,RASSF5,RUNX2,TNFRSF1A,VAV3	28
Hematological System Development and Function,Hematopoiesis,Tissue Morphology	Quantity of hematopoietic cells	1.11e-12	Increased	2.769	ATF4,ATP2B1,ATP6AP2,B2M,BAK1,BHLHE40,CAPNS1,CD44,CD80,CD86,CDKN1A,CEBPA,CTSD,EIF2AK2,ETS2,FCER1G,FCGR2B,FNIP1,FOS,FOSB,FOSL2,HIF1A,HIVEP3,HSPA9,IL1A,ITGB1BP1,ITGB2,KLF4,LGMN,MAPK3,MMP19,Morrbid,NCOR2,NFE2L2,NFKBIA,OSM,PICALM,PIM1,PIM3,PNP,PTPN2,RAC1,RASSF5,RUNX2,SIN3B,SMAP1,SPP1,SPPL2A,STAT1,TF,TNFAIP3,TNFRSF1A,TRIB1,VAV3,ZBTB7A,ZFP36	56
Hematological System Development and Function,Hematopoiesis,Tissue Morphology	Quantity of hematopoietic progenitor cells	3.45e-12	Increased	2.769	ATF4,ATP2B1,ATP6AP2,B2M,BHLHE40,CAPNS1,CD44,CD80,CD86,CDKN1A,CEBPA,CTSD,EIF2AK2,ETS2,FCER1G,FCGR2B,FNIP1,FOS,FOSB,FOSL2,HIF1A,HIVEP3,HSPA9,IL1A,ITGB1BP1,ITGB2,KLF4,LGMN,MAPK3,MMP19,Morrbid,NCOR2,NFE2L2,NFKBIA,OSM,PICALM,PIM1,PIM3,PNP,PTPN2,RAC1,RASSF5,RUNX2,SIN3B,SMAP1,SPP1,SPPL2A,STAT1,TF,TNFAIP3,TNFRSF1A,TRIB1,VAV3,ZBTB7A,ZFP36	55
Hematological System Development and Function,Humoral Immune Response,Lymphoid Tissue Structure and Development,Tissue Morphology	Quantity of B lymphocytes	1.09e-16	Increased	2.27	ADAM10,AKT1,APP,ATP2B1,BCL2A1,BST1,C3,CD80,CD81,CDKN1A,CEBPB,CLEC4D,CTSB,DDB1,EGR2,FCER1G,FCGR1A,FCGR2A,FCGR2B,FNIP1,FOS,HCLS1,HIF1A,HVCN1,ID2,IPMK,ITGB2,KLF4,LILRB4,MALT1,MDM2,MPC1,Mt1,Mt2,NCOR2,NLRP3,PIM1,PIM3,PLD4,PNP,PRDM1,PTPN2,RASSF5,RBPJ,RGS1,RHOQ,RUNX2,SPP1,SPPL2A,STAT1,TGFBI,TLR2,TNFSF13,UBASH3B,VAV3,ZBTB7A	56
Hematological System Development and Function,Immune Cell Trafficking,Inflammatory Response,Tissue Development	Accumulation of leukocytes	2.38e-17	Increased	2.936	B2M,BCL2A1,C3,C5AR1,CCR1,CD1D,CD44,CD80,CD86,CEBPA,CTNNB1,CTSC,CTSK,CXCL3,CYBB,DUSP1,EGR2,ETS2,FCGR2A,FCGR3A/FCGR3B,GRN,HAVCR2,HCK,HIF1A,HMOX1,IGF2BP2,IL1RN,ITGAX,ITGB2,KLF4,LDLR,MAPK3,OSM,PTPN1,RBPJ,SELPLG,SPP1,SPPL2A,STAT1,THBD,TLR2,TNFAIP3,TNFRSF1A,TNFRSF1B,TNFRSF21,TNFSF13,TREM2	47
Hematological System Development and Function,Immune Cell Trafficking,Inflammatory Response,Tissue Development	Accumulation of phagocytes	1.79e-12	Increased	3.143	C3,C5AR1,CCR1,CD44,CTNNB1,CTSC,CTSK,CXCL3,ETS2,FCGR2A,FCGR3A/FCGR3B,GRN,HAVCR2,HCK,HIF1A,HMOX1,IGF2BP2,IL1RN,ITGAX,ITGB2,KLF4,LDLR,SELPLG,SPP1,STAT1,TNFAIP3,TNFRSF1A,TNFRSF1B,TREM2	29
Hematological System Development and Function,Immune Cell Trafficking,Inflammatory Response,Tissue Development	Accumulation of macrophages	5.87e-10	Increased	2.007	C5AR1,CCR1,CD44,CTNNB1,CTSK,GRN,HAVCR2,HCK,HIF1A,HMOX1,IL1RN,ITGAX,KLF4,LDLR,SPP1,TNFAIP3,TNFRSF1B,TREM2	18
Hematological System Development and Function,Immune Cell Trafficking,Inflammatory Response,Tissue Development	Accumulation of antigen presenting cells	1.14e-09	Increased	2.176	C5AR1,CCR1,CD44,CTNNB1,CTSK,GRN,HAVCR2,HCK,HIF1A,HMOX1,IL1RN,ITGAX,KLF4,LDLR,SPP1,STAT1,TNFAIP3,TNFRSF1B,TREM2	19
Hematological System Development and Function,Immune Cell Trafficking,Inflammatory Response,Tissue Development	Accumulation of granulocytes	1.24e-08	Increased	3.016	BCL2A1,C5AR1,CD44,CEBPA,CTSC,CXCL3,FCGR2A,FCGR3A/FCGR3B,GRN,HAVCR2,HIF1A,IL1RN,ITGB2,MAPK3,OSM,SELPLG,SPP1,THBD,TNFRSF1A	19
Hematological System Development and Function,Inflammatory Response,Tissue Morphology	Quantity of phagocytes	3.09e-27		0.562	ADAM10,ATF3,B2M,B4GALT1,BCL2A1,C3,C5AR1,CCR1,CD1D,CD300C,CD302,CD86,CDKN1A,CEBPA,CEBPB,CLEC4D,CTSB,CTSK,CTSS,CTSV,CYBB,DUSP3,FABP5,FCER1G,FCGR2A,FCGR2B,FOSL2,FPR2,GDF15,GRN,HAVCR2,HCK,HMOX1,ID2,IL1A,IL1RN,ITGB2,LAMTOR1,LDHA,LDLR,LEPR,LILRB4,LITAF,MANF,MAPKAPK2,Morrbid,MPP1,Mt1,Mt2,NEU1,NFE2L2,NFKBIA,NLRP3,NR1H3,OSM,PIK3R6,PLD3,PLD4,PLET1,PPP2CA,PPT2,PRDM1,PTPN2,RABGEF1,RASSF5,RBPJ,SELPLG,SERPINE1…	84
Hematological System Development and Function,Inflammatory Response,Tissue Morphology	Quantity of macrophages	1.9e-23		0.098	ADAM10,B2M,C3,C5AR1,CD1D,CDKN1A,CEBPA,CTSK,CTSS,CTSV,CYBB,DUSP3,FABP5,FOSL2,GDF15,GRN,HAVCR2,HCK,HMOX1,ID2,IL1A,ITGB2,LDHA,LDLR,LEPR,LILRB4,LITAF,MANF,MAPKAPK2,Mt1,Mt2,NFE2L2,NFKBIA,NLRP3,NR1H3,OSM,PPP2CA,PPT2,PTPN2,RBPJ,SELPLG,SERPINE1,SLC7A2,SPP1,STAT1,TGM2,THBD,TLR2,TNFAIP3,TNFRSF1A,TNFSF13,TREM2,TRIB1,VDR,ZFP36	55
Hematological System Development and Function,Inflammatory Response,Tissue Morphology	Quantity of neutrophils	1.87e-12		-0.156	B4GALT1,C3,C5AR1,CCR1,CD1D,CD300C,CEBPA,CYBB,FCGR2A,FCGR2B,FOSL2,GRN,IL1A,ITGB2,LAMTOR1,LDLR,Morrbid,MPP1,Mt1,Mt2,NEU1,NFKBIA,NLRP3,OSM,PIK3R6,PLD3,PLD4,PPP2CA,RASSF5,SELPLG,SMAP1,SPP1,TLR2,TNFAIP3,TNFRSF1A,TRIB1,UNC93B1,VDR,ZFP36	39
Hematological System Development and Function,Inflammatory Response,Tissue Morphology	Quantity of dendritic cells	5.95e-08		0.711	ADAM10,BCL2A1,C5AR1,CD302,CD86,CEBPB,CLEC4D,FCER1G,FCGR2B,FPR2,ID2,IL1RN,ITGB2,LDLR,PLET1,PPP2CA,PRDM1,SPP1,SPPL2A,TLR2,VDR	21
Hematological System Development and Function,Lymphoid Tissue Structure and Development,Organ Development,Tissue Development	Growth of lymphoid organ	4.92e-09		1.553	APP,AXL,CD44,CD80,CD86,CDKN1A,CTNNB1,ETS2,IL1A,IL1RN,KLF4,MAPK3,MERTK,MMP19,NFE2L2,NFKBIA,PIM1,PTPN2,SPP1,TLR2,TNFAIP3,TNFRSF1A,TNFRSF1B,VDR	24
Hematological System Development and Function,Lymphoid Tissue Structure and Development,Tissue Morphology	Quantity of lymphocytes	1.54e-34	Increased	2.788	ADAM10,AKT1,AP1G1,APP,ATP2B1,ATP6AP2,AXL,B2M,B4GALT1,BAK1,BCL2A1,BHLHE40,BSG,BST1,C3,C5AR1,CCR1,CD1D,CD44,CD48,CD80,CD81,CD86,CDKN1A,CEBPB,CLEC4D,CSF2RB,CTNNB1,CTSB,CTSD,CTSK,CTSS,CTSV,DDB1,DUSP16,EGR2,ETS2,FABP5,FCER1G,FCGR1A,FCGR2A,FCGR2B,FNIP1,FOS,FOSB,FURIN,GFPT1,HAVCR2,HCAR2,HCLS1,HEXB,HIF1A,HIVEP3,HLA-A,HVCN1,ID2,IGF2BP2,IL1RN,IPMK,ITGB1BP1,ITGB2,KLF4,LAMTOR1,LDHA,LDLR,LEPR,LGMN,LILRB4,MALT…	122
Hematological System Development and Function,Lymphoid Tissue Structure and Development,Tissue Morphology	Quantity of T lymphocytes	1.55e-28		1.971	ADAM10,AP1G1,APP,ATP6AP2,B2M,BCL2A1,BHLHE40,BSG,C5AR1,CCR1,CD1D,CD44,CD48,CD80,CD86,CDKN1A,CSF2RB,CTNNB1,CTSD,CTSK,CTSS,CTSV,DDB1,DUSP16,EGR2,ETS2,FABP5,FCER1G,FCGR2B,FOS,FOSB,FURIN,GFPT1,HAVCR2,HCAR2,HEXB,HIF1A,HIVEP3,HLA-A,ID2,IGF2BP2,IL1RN,IPMK,ITGB1BP1,ITGB2,KLF4,LAMTOR1,LDHA,LDLR,LEPR,MALT1,MAPK1,MAPK3,MERTK,MFSD1,MMP19,MPC1,Mt1,Mt2,NFIL3,NFKBIA,NLRP3,NR1H3,OPTN,OSM,PIM1,PLD4,PNP,PPP2CA,PRDM…	95
Hematological System Development and Function,Lymphoid Tissue Structure and Development,Tissue Morphology	Quantity of CD4+ T-lymphocytes	1.86e-11		0.01	AP1G1,BHLHE40,BSG,C5AR1,CCR1,CD48,CTSV,DUSP16,EGR2,FABP5,FCER1G,FCGR2B,HIF1A,HLA-A,ID2,IGF2BP2,IL1RN,IPMK,ITGB2,LAMTOR1,LDHA,LDLR,MALT1,MMP19,MPC1,Mt1,Mt2,NFIL3,OPTN,PNP,PTPN2,RGCC,SELPLG,TLR2,TNFRSF21,TOB1	36
Hematological System Development and Function,Lymphoid Tissue Structure and Development,Tissue Morphology	Quantity of regulatory T lymphocytes	8.26e-10		0.637	BCL2A1,C5AR1,CD1D,CD80,CD86,CTSK,CTSV,EGR2,FABP5,FCGR2B,HCAR2,HIF1A,ID2,IPMK,ITGB2,LDLR,LEPR,MALT1,MERTK,SELPLG,TLR2,TNFRSF1A,TNFRSF1B,TOB1,VDR	25
Hematological System Development and Function,Lymphoid Tissue Structure and Development,Tissue Morphology	Quantity of helper T lymphocytes	1.12e-08		0.146	ADAM10,B2M,BSG,C5AR1,CD80,DDB1,FABP5,FCGR2B,HIF1A,LDLR,MALT1,MPC1,NFIL3,NLRP3,PRDM1,PTPN2,SELPLG,SERPINB6,STAT1,TNFRSF1A,TOB1,ZFP36	22
Hematological System Development and Function,Tissue Development	Accumulation of blood cells	6.55e-18	Increased	3.251	B2M,BCL2A1,C3,C5AR1,CCR1,CD1D,CD44,CD80,CD86,CEBPA,CTNNB1,CTSC,CTSK,CXCL3,CYBB,DUSP1,EGR2,ETS2,FCGR2A,FCGR2B,FCGR3A/FCGR3B,GRN,HAVCR2,HCK,HIF1A,HMOX1,IGF2BP2,IL1RN,ITGAX,ITGB2,KLF4,LDLR,MAPK3,NLRP3,OSM,PIM1,PTPN1,RBPJ,SELPLG,SPP1,SPPL2A,STAT1,THBD,TLR2,TNFAIP3,TNFRSF1A,TNFRSF1B,TNFRSF21,TNFSF13,TREM2	50
Hematological System Development and Function,Tissue Development	Accumulation of myeloid cells	7.21e-15	Increased	2.943	BCL2A1,C3,C5AR1,CCR1,CD44,CEBPA,CTNNB1,CTSC,CTSK,CXCL3,ETS2,FCGR2A,FCGR3A/FCGR3B,GRN,HAVCR2,HCK,HIF1A,HMOX1,IGF2BP2,IL1RN,ITGAX,ITGB2,KLF4,LDLR,MAPK3,NLRP3,OSM,SELPLG,SPP1,THBD,TLR2,TNFAIP3,TNFRSF1A,TNFRSF1B,TREM2	35
Hematological System Development and Function,Tissue Morphology	Quantity of blood cells	7.32e-45	Increased	2.832	ADAM10,AKT1,AP1G1,APP,ATF3,ATF4,ATP2B1,ATP6AP2,AXL,B2M,B4GALT1,BAK1,BCL2A1,BHLHE40,BLVRA,BSG,BST1,C3,C5AR1,CAPNS1,CCR1,CD1D,CD300C,CD302,CD44,CD48,CD80,CD81,CD86,CDKN1A,CEBPA,CEBPB,CLEC4D,CSF2RB,CTNNB1,CTSB,CTSD,CTSK,CTSS,CTSV,CYBB,DBI,DDB1,DUSP1,DUSP16,DUSP3,EGR2,EIF2AK2,ETS2,FABP5,FCER1G,FCGR1A,FCGR2A,FCGR2B,FNIP1,FOS,FOSB,FOSL2,FPR2,FURIN,GDF15,GFPT1,GLA,GRN,HAVCR2,HCAR2,HCK,HCLS1,HEXB,HIF1A,H…	168
Hematological System Development and Function,Tissue Morphology	Quantity of leukocytes	1.43e-44	Increased	2.344	ADAM10,AKT1,AP1G1,APP,ATF3,ATP2B1,ATP6AP2,AXL,B2M,B4GALT1,BAK1,BCL2A1,BHLHE40,BSG,BST1,C3,C5AR1,CCR1,CD1D,CD300C,CD302,CD44,CD48,CD80,CD81,CD86,CDKN1A,CEBPA,CEBPB,CLEC4D,CSF2RB,CTNNB1,CTSB,CTSD,CTSK,CTSS,CTSV,CYBB,DBI,DDB1,DUSP1,DUSP16,DUSP3,EGR2,ETS2,FABP5,FCER1G,FCGR1A,FCGR2A,FCGR2B,FNIP1,FOS,FOSB,FOSL2,FPR2,FURIN,GDF15,GFPT1,GLA,GRN,HAVCR2,HCAR2,HCK,HCLS1,HEXB,HIF1A,HIVEP3,HLA-A,HMOX1,HVCN1,ID…	158
Hematological System Development and Function,Tissue Morphology	Quantity of mononuclear leukocytes	4.86e-35	Increased	3.003	ADAM10,AKT1,AP1G1,APP,ATF3,ATP2B1,ATP6AP2,AXL,B2M,B4GALT1,BAK1,BCL2A1,BHLHE40,BSG,BST1,C3,C5AR1,CCR1,CD1D,CD44,CD48,CD80,CD81,CD86,CDKN1A,CEBPA,CEBPB,CLEC4D,CSF2RB,CTNNB1,CTSB,CTSD,CTSK,CTSS,CTSV,DDB1,DUSP16,EGR2,ETS2,FABP5,FCER1G,FCGR1A,FCGR2A,FCGR2B,FNIP1,FOS,FOSB,FURIN,GFPT1,HAVCR2,HCAR2,HCLS1,HEXB,HIF1A,HIVEP3,HLA-A,HVCN1,ID2,IGF2BP2,IL1A,IL1RN,IPMK,ITGB1BP1,ITGB2,KLF4,LAMTOR1,LDHA,LDLR,LEPR,…	126
Hematological System Development and Function,Tissue Morphology	Quantity of antigen presenting cells	8.33e-29		1.014	ADAM10,APP,B2M,BCL2A1,C3,C5AR1,CD1D,CD302,CD86,CDKN1A,CEBPA,CEBPB,CLEC4D,CTNNB1,CTSK,CTSS,CTSV,CYBB,DBI,DUSP3,FABP5,FCER1G,FCGR2B,FOSL2,FPR2,GDF15,GRN,HAVCR2,HCK,HIF1A,HMOX1,ID2,IL1A,IL1RN,ITGB2,LDHA,LDLR,LEPR,LILRB4,LITAF,MANF,MAPKAPK2,Mt1,Mt2,NFE2L2,NFKBIA,NLRP3,NR1H3,OSM,PLET1,PPP2CA,PPT2,PRDM1,PTPN2,RBPJ,SELPLG,SERPINE1,SLC7A2,SPP1,SPPL2A,STAT1,TGM2,THBD,TLR2,TNFAIP3,TNFRSF1A,TNFSF13,TREM2,TR…	71
Hematological System Development and Function,Tissue Morphology	Quantity of myeloid cells	1.31e-27		0.485	ADAM10,APP,ATF3,B2M,B4GALT1,BCL2A1,BLVRA,C3,C5AR1,CAPNS1,CCR1,CD1D,CD300C,CDKN1A,CEBPA,CSF2RB,CTNNB1,CTSB,CTSK,CTSS,CTSV,CYBB,DBI,DUSP1,DUSP3,EIF2AK2,FABP5,FCGR2A,FCGR2B,FOSL2,FPR2,GDF15,GLA,GRN,HAVCR2,HCK,HIF1A,HMOX1,ID2,IL1A,ITGB2,LAMTOR1,LDHA,LDLR,LEPR,LGMN,LILRB4,LITAF,MANF,MAPK3,MAPKAPK2,MDM2,Morrbid,MPP1,Mt1,Mt2,NEU1,NFE2L2,NFKBIA,NLRP3,NR1H3,OSM,PICALM,PIK3R6,PIM1,PIM3,PLD3,PLD4,PPP1R15B,P…	99
Hematological System Development and Function,Tissue Morphology	Quantity of granulocytes	8.46e-14		-0.066	B4GALT1,C3,C5AR1,CCR1,CD1D,CD300C,CDKN1A,CEBPA,CSF2RB,CYBB,DUSP1,FCGR2A,FCGR2B,FOSL2,FPR2,GRN,HIF1A,IL1A,ITGB2,LAMTOR1,LDLR,Morrbid,MPP1,Mt1,Mt2,NEU1,NFKBIA,NLRP3,OSM,PIK3R6,PLD3,PLD4,PPP2CA,RASSF5,RUNX2,SELPLG,SERPINE1,SIN3B,SMAP1,SPP1,TLR2,TNFAIP3,TNFRSF1A,TNFRSF1B,TRIB1,TXN,UNC93B1,VDR,ZFP36	49
Hereditary Disorder,Metabolic Disease,Organismal Injury and Abnormalities	Familial amyloidosis	5.32e-08			ADAM10,APP,B2M,CTSD,CXCL3,FURIN,LDLR,LIPA,LPL,LYZ,OLR1,TGFBI	12
Hereditary Disorder,Neurological Disease,Organismal Injury and Abnormalities	Familial neurological disorder	3.49e-17			ABHD12,ABHD16A,ACO2,ACOX1,ACSL4,ACTG1,ACTN1,ADAM10,ADARB1,ADRB2,AKT1,ALAS1,ALDOC,ANXA11,APP,ASPH,ATP13A2,ATP2B1,ATP6AP2,ATP6V0C,ATP6V1A,ATP6V1B2,ATP7A,B2M,B4GALT5,BHLHE40,C3,CALR,CAPNS1,CCR1,CD14,CD164,CD44,CD48,CEBPB,CFB,CHP1,CIB2,COLGALT1,COX17,COX5A,CSTB,CTNNB1,CTSA,CTSB,CTSD,CTSS,CXCL3,CYCS,CYP51A1,DEGS1,DSE,EGR2,EIF2AK2,EIF4E,F11R,FCER1G,FCGR1A,FCGR2A,FCGR2B,FCGR3A/FCGR3B,FLVCR2,FOS,FPR2,FTH…	180
Hereditary Disorder,Neurological Disease,Organismal Injury and Abnormalities	Familial central nervous system disease	7.8e-15			ABHD16A,ACO2,ACSL4,ACTG1,ACTN1,ADAM10,ADARB1,ADRB2,AKT1,ALAS1,ALDOC,ANXA11,APP,ATP13A2,ATP2B1,ATP6AP2,ATP6V0C,ATP6V1A,ATP6V1B2,ATP7A,B2M,B4GALT5,BHLHE40,C3,CALR,CAPNS1,CD14,CD44,CD48,CHP1,COLGALT1,COX17,COX5A,CSTB,CTNNB1,CTSB,CTSD,CTSS,CYCS,CYP51A1,DEGS1,EGR2,EIF2AK2,F11R,FCER1G,FCGR1A,FCGR2A,FCGR2B,FCGR3A/FCGR3B,FLVCR2,FOS,FPR2,FTL,GLUL,GOLPH3,GPD2,GPR137B,GPR35,GRN,HADHB,HEXA,HLA-E,HMOX1,HNRNPK…	150
Hereditary Disorder,Neurological Disease,Organismal Injury and Abnormalities	Familial encephalopathy	1.7e-14			ABHD16A,ACO2,ACSL4,ACTG1,ACTN1,ADAM10,ADARB1,ADRB2,AKT1,ALAS1,ALDOC,ANXA11,APP,ATP13A2,ATP2B1,ATP6AP2,ATP6V0C,ATP6V1A,ATP6V1B2,ATP7A,B2M,B4GALT5,BHLHE40,C3,CALR,CAPNS1,CD14,CD44,CD48,CHP1,COLGALT1,COX17,COX5A,CSTB,CTNNB1,CTSB,CTSD,CTSS,CYCS,CYP51A1,DEGS1,EGR2,EIF2AK2,F11R,FCER1G,FCGR1A,FCGR2A,FCGR2B,FCGR3A/FCGR3B,FLVCR2,FOS,FPR2,FTL,GLUL,GOLPH3,GPD2,GPR137B,GPR35,GRN,HADHB,HEXA,HLA-E,HMOX1,HNRNPK…	145
Hereditary Disorder,Neurological Disease,Organismal Injury and Abnormalities,Psychological Disorders	Unverricht-Lundborg syndrome	2.88e-09			C3,CSTB,CTSB,FCGR1A,FCGR2A,FCGR2B,FCGR3A/FCGR3B	7
Hereditary Disorder,Neurological Disease,Organismal Injury and Abnormalities,Psychological Disorders,Skeletal and Muscular Disorders	Huntington Disease	8.09e-12			ACTN1,ADRB2,AKT1,ALAS1,ALDOC,ATP2B1,ATP6AP2,ATP6V1A,ATP6V1B2,B2M,B4GALT5,BHLHE40,C3,CAPNS1,CD44,CD48,COX17,COX5A,CTNNB1,CTSS,CYCS,CYP51A1,EGR2,EIF2AK2,F11R,FOS,GPD2,HADHB,HLA-E,HMOX1,HSPA5,IER5,INSIG1,IPMK,JUNB,LDHA,LDLR,LGALS3BP,LPL,LY6E,MAFF,MALT1,MAPKAPK3,MERTK,MPC1,MYL12A,NDUFA7,NDUFB3,NME1,OPTN,PCNA,PDE8A,RASGEF1B,RHOG,SDHA,SDHD,SGK1,Slc25a1,SLIRP,SSR3,STAT1,SYNJ1,TF,TGM2,TNFRSF1A,TPD52,TXN,…	70
Hereditary Disorder,Organismal Injury and Abnormalities	X-linked hereditary disease	2.61e-08			ACLY,ACSL4,ADRB2,APP,ATP6AP1,ATP6AP2,ATP6V1A,ATP7A,C3,CAT,CTSS,CYBB,CYCS,DAB2,FCGR1A,FCGR2A,FCGR2B,FCGR3A/FCGR3B,FOSL2,GLA,GPAT3,GPX1,HAVCR2,HCCS,HIF1A,HLA-A,IFI30,KDELR2,LDLR,LPL,MAGT1,MID1,MYO1E,NUS1,PCNA,PSAP,REPS2,RGS2,SDC3,SDCBP,SERPINE1,SYNJ1,TF,TGFBI,TLR2,TXNRD1,VDR	47
Hereditary Disorder,Organismal Injury and Abnormalities	X-linked recessive disease	3.72e-08			ACLY,ADRB2,ATP6AP1,ATP6AP2,ATP7A,C3,CTSS,CYBB,CYCS,DAB2,FCGR1A,FCGR2A,FCGR2B,FCGR3A/FCGR3B,HIF1A,HLA-A,IFI30,KDELR2,LPL,MAGT1,MID1,PSAP,SDC3,SDCBP,TGFBI	25
Hereditary Disorder,Organismal Injury and Abnormalities,Psychological Disorders	Familial psychiatric disease	9.86e-17			ABHD16A,ACO2,ACTN1,ADAM10,ADRB2,AKT1,ALAS1,ALDOC,ANXA11,APP,ATP13A2,ATP2B1,ATP6AP2,ATP6V1A,ATP6V1B2,B2M,B4GALT5,BHLHE40,C3,CAPNS1,CD14,CD44,CD48,COX17,COX5A,CSTB,CTNNB1,CTSB,CTSD,CTSS,CYCS,CYP51A1,DEGS1,EGR2,EIF2AK2,EIF4E,F11R,FCGR1A,FCGR2A,FCGR2B,FCGR3A/FCGR3B,FOS,FTL,GOLPH3,GPD2,GRN,HADHB,HLA-E,HMOX1,HSPA5,IER5,INSIG1,IPMK,JUNB,LAMP1,LDHA,LDLR,LGALS3BP,LIPA,LPL,LY6E,MAFF,MALT1,MAPKAPK3,MERTK,MP…	106
Humoral Immune Response,Protein Synthesis	Quantity of immunoglobulin	1.31e-14		-1.404	ATF3,AXL,B2M,B4GALT1,BHLHE40,BST1,CCR1,CD1D,CD80,CD81,CD86,CDKN1A,CEBPB,CLEC4D,CSF2RB,CTSS,FCER1G,FCGR1A,FCGR2B,FPR2,HEXB,ITGB2,LDLR,LILRB4,MALT1,MARCO,MERTK,Mt1,Mt2,NFE2L2,NFIL3,NFKBIA,RABGEF1,RASSF5,RGS1,RHOG,SPPL2A,TLR2,TNFRSF1A,TNFRSF1B,TNFRSF21,TNFSF13	42
Humoral Immune Response,Protein Synthesis	Quantity of IgG	5.11e-12		0.516	ATF3,B2M,BHLHE40,BST1,CCR1,CD1D,CD80,CD81,CD86,CDKN1A,CEBPB,CLEC4D,CSF2RB,CTSS,FCER1G,FCGR1A,FCGR2B,FPR2,ITGB2,LDLR,MALT1,Mt1,Mt2,NFIL3,NFKBIA,RASSF5,SPPL2A,TLR2,TNFRSF1A,TNFRSF1B,TNFRSF21,TNFSF13	32
Immunological Disease,Inflammatory Disease,Inflammatory Response,Neurological Disease,Organismal Injury and Abnormalities	Hashimotos encephalitis	2.88e-20		1.457	AKT1,AXL,B2M,BHLHE40,BSG,C3,CALR,CCR1,CD1D,CD44,CD80,CD86,CERS6,CLEC4D,CYP51A1,DUSP1,EGR2,EHD1,FCER1G,FCGR1A,FCGR2A,FCGR2B,FCGR3A/FCGR3B,GADD45B,HAVCR2,HCAR2,HIF1A,HLA-A,HLA-E,HSPA5,ID2,IFI30,IGF2BP2,IL1RN,ITGAX,KLF4,LAMTOR1,LSR,MALT1,MAPK3,MERTK,Mt1,Mt2,MVD,NFIL3,NFKBIA,NLRP3,NR4A2,PRDM1,RBPJ,RGCC,SEMA4A,SPP1,STAT1,TNFRSF1A,TNFRSF1B,TNFRSF21,TOB1,UBASH3B,VDR,XDH	61
Immunological Disease,Inflammatory Disease,Inflammatory Response,Neurological Disease,Organismal Injury and Abnormalities	Experimental autoimmune encephalomyelitis	1.33e-18		1.457	AKT1,AXL,B2M,BHLHE40,BSG,C3,CALR,CCR1,CD1D,CD44,CD80,CD86,CERS6,CLEC4D,CYP51A1,DUSP1,EGR2,EHD1,FCER1G,FCGR2A,GADD45B,HAVCR2,HCAR2,HIF1A,HLA-A,HLA-E,HSPA5,ID2,IFI30,IGF2BP2,IL1RN,ITGAX,KLF4,LAMTOR1,LSR,MALT1,MAPK3,MERTK,Mt1,Mt2,MVD,NFIL3,NFKBIA,NLRP3,NR4A2,PRDM1,RBPJ,RGCC,SEMA4A,SPP1,STAT1,TNFRSF1A,TNFRSF1B,TNFRSF21,TOB1,UBASH3B,VDR,XDH	58
Immunological Disease,Inflammatory Disease,Organismal Injury and Abnormalities	Immune mediated inflammatory disease	6.17e-46		0.779	ACLY,ACO2,ACSL4,ACTN1,ADAM10,ADARB1,ADIPOR1,ADRB2,AK2,AKT1,ALDOA,ANXA5,ARCN1,ATP2B1,AXL,B2M,B4GALT1,B4GALT5,BAK1,BCL2A1,BCL2L13,BRD2,BSG,C3,C5AR1,C6orf62,CALR,CAPZB,CAT,Ccl6,CCR1,CD14,CD300C,CD44,CD80,CD86,CDKN1A,CEBPA,CEBPB,CERS6,CFB,Chil3/Chil4,CHP1,CLEC4D,CLEC5A,CLEC6A,CSF2RB,CTSA,CTSB,CTSC,CTSK,CTSS,CTSV,CXCL3,CYP51A1,DAPK1,DDB1,DSE,DUSP1,EGR2,EIF2AK2,ENO1,F11R,FABP5,FCER1G,FCGR1A,FCGR2A,FCGR…	194
Immunological Disease,Inflammatory Disease,Organismal Injury and Abnormalities	Enlargement of spleen	2.68e-16		-0.914	AKT1,AXL,B4GALT1,BAK1,C3,CALR,CDKN1A,CEBPA,CEBPB,CSF2RB,CTSA,FCER1G,FCGR2B,HMOX1,IL1RN,ITGB2,LGMN,LIPA,MALT1,MAPK3,MERTK,Mt1,Mt2,NFE2L2,NFKBIA,NLRP3,PICALM,PLD4,PPT2,PTPN2,RASSF5,RCBTB2,RUNX2,SMAP1,TF,TGFBI,TGM2,TNFAIP3,UNC93B1,VDR,ZFP36	41
Immunological Disease,Inflammatory Disease,Organismal Injury and Abnormalities	Atopic disease	3.87e-14			ACO2,ADRB2,AKT1,ALDOA,ANXA5,ARCN1,C3,CAPZB,CAT,CD44,Chil3/Chil4,CSF2RB,CTSS,CTSV,DUSP1,ENO1,FABP5,FCER1G,FPR2,GSTO1,HCK,HSPA5,IFI30,IL1A,IL1RN,JUNB,LEPR,LGMN,LPL,NLRP3,NR4A2,OPTN,OSM,PDIA3,PSAP,STAT1,TKT,TLR2,TNFAIP3,TNFSF13,VAV3,VCP,VDR,ZFP36	44
Immunological Disease,Inflammatory Disease,Organismal Injury and Abnormalities	Lupus erythematosus	2.04e-12		-0.914	ACSL4,ADARB1,AKT1,BAK1,BSG,C3,CD44,CD80,CD86,CFB,CHP1,CTSA,CTSK,CXCL3,DAPK1,DSE,EGR2,EIF2AK2,FABP5,FCGR1A,FCGR2A,FCGR2B,FCGR3A/FCGR3B,HLA-A,IFI16,IFRD1,IL1RN,ITGAX,JUNB,LGALS3BP,LHFPL2,LY6E,MERTK,NCOR2,NLRP3,NR4A3,OSM,PPP2CA,PPT2,PTPN1,RXRA,SGK1,SOD2,SPP1,STAT1,TGM2,TLR2,TNFAIP3,TNFRSF1A,TNFRSF1B,TNFSF13,TRIM25,TXN,UBASH3B,UBE2L3,VDR	56
Immunological Disease,Inflammatory Disease,Organismal Injury and Abnormalities	Systemic lupus erythematosus	7.61e-12		-0.914	ACSL4,ADARB1,AKT1,BAK1,BSG,CD44,CD80,CD86,CFB,CHP1,CTSA,CTSK,CXCL3,DAPK1,DSE,EGR2,EIF2AK2,FABP5,FCGR1A,FCGR2A,FCGR2B,FCGR3A/FCGR3B,IFI16,IFRD1,IL1RN,ITGAX,JUNB,LGALS3BP,LHFPL2,LY6E,MERTK,NCOR2,NLRP3,NR4A3,OSM,PPP2CA,PPT2,PTPN1,RXRA,SGK1,SOD2,SPP1,STAT1,TGM2,TLR2,TNFAIP3,TNFRSF1A,TNFRSF1B,TNFSF13,TRIM25,TXN,UBASH3B,UBE2L3,VDR	54
Immunological Disease,Inflammatory Disease,Organismal Injury and Abnormalities	Formation of granuloma	4.16e-08		0	CD44,CEBPB,CTSS,IL1RN,SPP1,STAT1,TNFRSF1A,TREM1,TREM2	9
Immunological Disease,Neurological Disease,Organismal Injury and Abnormalities	Autoimmune neurological disorder	2.19e-20		1.876	ADAM10,ADRB2,AKT1,APP,AXL,B2M,BHLHE40,BRD2,BSG,C3,CALR,CCR1,CD1D,CD44,CD80,CD86,CERS6,CFB,CLEC4D,CTSS,CYP51A1,DNAJB11,DUSP1,EGR2,EHD1,ELOVL6,FCER1G,FCGR1A,FCGR2A,FCGR2B,FCGR3A/FCGR3B,FPR2,FURIN,GADD45B,GFPT1,HAVCR2,HCAR2,HIF1A,HLA-A,HLA-E,HSPA5,ID2,IFI30,IGF2BP2,IL1RN,ITGAX,ITGB2,KLF4,LAMTOR1,LSR,LY6E,M6PR,MALT1,MAPK3,MERTK,Mt1,Mt2,MVD,NFIL3,NFKBIA,NLRP3,NR1H3,NR4A2,PDIA3,PRDM1,RBPJ,RGCC,RNF217,S…	81
Immunological Disease,Organismal Injury and Abnormalities	Systemic autoimmune syndrome	1.48e-34		1.18	ABHD16A,ACLY,Acp5,ACSL4,ADAM10,ADARB1,ADIPOR1,ADRB2,AK2,AKT1,ALDOA,ARCN1,ATP2B1,ATP6V1B2,B2M,BAK1,BRD2,BSG,C3,C5AR1,C6orf62,CALR,CAT,Ccl6,CCR1,CD14,CD1D,CD300C,CD44,CD80,CD81,CD86,CEBPB,CERS6,CFB,CHP1,CLEC4D,CLEC6A,COPA,CSF2RB,CSNK1E,CTSA,CTSB,CTSC,CTSK,CTSS,CTSV,CXCL3,CYBB,DAPK1,DDB1,DEGS1,DSE,DUSP1,ECI2,EGR2,EIF2AK2,ENO1,F11R,FABP5,FCER1G,FCGR1A,FCGR2A,FCGR2B,FCGR3A/FCGR3B,FOS,FOSB,FPR2,FTH1,FU…	165
Immunological Disease,Organismal Injury and Abnormalities	Hypersensitive reaction	3.23e-23	Increased	3.144	ACO2,ADRB2,AKT1,ALDOA,ANXA5,ARCN1,B4GALT1,C3,CALR,CAPZB,CAT,CCR1,CD1D,CD44,CD81,CEBPB,Chil3/Chil4,CLEC4D,CSF2RB,CTSS,CTSV,DUSP1,EIF2AK2,ENO1,F11R,FABP5,FCER1G,FCGR1A,FCGR2A,FCGR2B,FCGR3A/FCGR3B,FPR2,GSTO1,HCK,HLA-A,HSPA5,IFI30,IL1A,IL1RN,ITGB2,JUNB,LAPTM5,LEPR,LGALS3BP,LGMN,LILRB4,LPL,MALT1,MAPKAPK3,MMP19,NFKBIA,NLRP3,NR4A2,OPTN,OSM,PDIA3,PSAP,PSME2,SEMA4A,SOD2,SPP1,STAT1,THBD,TKT,TLR2,TNFAIP3,TN…	72
Immunological Disease,Organismal Injury and Abnormalities	Allergy	5.93e-22	Increased	3.052	ACO2,ADRB2,AKT1,ALDOA,ANXA5,ARCN1,AXL,B4GALT1,C3,CAPZB,CAT,CD44,CD48,CD81,Chil3/Chil4,CSF2RB,CTSS,CTSV,CYP51A1,DUSP1,ENO1,FABP5,FCER1G,FCGR1A,FCGR2A,FCGR2B,FPR2,GSTO1,HAVCR2,HCK,HLA-E,HSPA5,IFI30,IL1A,IL1RN,INSIG1,ITM2C,JUNB,LDLR,LEPR,LGMN,LILRB4,LPL,LY75,MALT1,MAP2K3,NFKBIA,NLRP3,NR4A2,OPTN,OSM,PDE8A,PDIA3,PSAP,PSME2,RAMP1,RGS1,STAT1,TF,TGM2,TKT,TLR2,TNFAIP3,TNFSF13,VAV3,VCP,VDR,ZFP36	68
Immunological Disease,Organismal Injury and Abnormalities	Abnormal morphology of spleen	9.49e-18		-1.128	AKT1,AXL,B4GALT1,BAK1,C3,CALR,CD80,CD86,CDKN1A,CEBPA,CEBPB,CSF2RB,CTSA,CTSD,FCER1G,FCGR2B,FNIP1,FOS,HCK,HMOX1,IL1RN,ITGB2,LGMN,LIPA,MALT1,MAPK3,MARCO,MERTK,Mt1,Mt2,NFE2L2,NFKBIA,NLRP3,PICALM,PLD4,PPT2,PSAP,PTPN2,RASSF5,RCBTB2,RUNX2,SMAP1,SPPL2A,TF,TGFBI,TGM2,TNFAIP3,TRIB1,UNC93B1,VDR,ZFP36	51
Immunological Disease,Organismal Injury and Abnormalities	Atopy	6.22e-17	Increased	2.53	ACO2,ADRB2,AKT1,ALDOA,ANXA5,ARCN1,C3,CAPZB,CAT,CD44,CD81,Chil3/Chil4,CSF2RB,CTSS,CTSV,DUSP1,ENO1,FABP5,FCER1G,FCGR1A,FCGR2A,FCGR2B,FPR2,GSTO1,HAVCR2,HCK,HSPA5,IFI30,IL1A,IL1RN,JUNB,LEPR,LGMN,LILRB4,LPL,MALT1,NLRP3,NR4A2,OPTN,OSM,PDIA3,PSAP,STAT1,TKT,TLR2,TNFAIP3,TNFSF13,VAV3,VCP,VDR,ZFP36	51
Immunological Disease,Organismal Injury and Abnormalities	Abnormal morphology of lymphoid organ	1.27e-16		-1.42	AKT1,AXL,B4GALT1,BAK1,C3,CALR,CD80,CD86,CDKN1A,CEBPA,CEBPB,CLEC4D,CSF2RB,CTSA,CTSD,FCER1G,FCGR2B,FNIP1,FOS,FPR2,HCK,HMOX1,ID2,IL1RN,ITGB2,LGMN,LIPA,MALT1,MAPK3,MARCO,MDM2,MERTK,Mt1,Mt2,NFE2L2,NFKBIA,NLRP3,PICALM,PLD4,PPT2,PSAP,PTPN2,RASSF5,RCBTB2,RUNX2,SMAP1,SPPL2A,TF,TGFBI,TGM2,TNFAIP3,TNFRSF1A,TNFRSF1B,TRIB1,UNC93B1,VDR,ZFP36	57
Immunological Disease,Organismal Injury and Abnormalities	Immediate hypersensitivity	2.62e-16	Increased	2.53	ACO2,ADRB2,AKT1,ALDOA,ANXA5,ARCN1,C3,CAPZB,CAT,CD44,CD81,Chil3/Chil4,CSF2RB,CTSS,CTSV,DUSP1,ENO1,FABP5,FCER1G,FCGR1A,FCGR2A,FCGR2B,FPR2,GSTO1,HCK,HSPA5,IFI30,IL1A,IL1RN,JUNB,LEPR,LGMN,LILRB4,LPL,MALT1,NLRP3,NR4A2,OPTN,OSM,PDIA3,PSAP,STAT1,TKT,TLR2,TNFAIP3,TNFSF13,VAV3,VCP,VDR,ZFP36	50
Immunological Disease,Organismal Injury and Abnormalities	Delayed hypersensitive reaction	6.47e-11		1.924	B4GALT1,CALR,CCR1,CD44,CEBPB,CLEC4D,EIF2AK2,F11R,FCER1G,ITGB2,LAPTM5,LGALS3BP,MAPKAPK3,MMP19,NFKBIA,NLRP3,PSME2,SEMA4A,SOD2,SPP1,THBD,ZFP36	22
Immunological Disease,Organismal Injury and Abnormalities	Abnormal quantity of cytokine	1.62e-10			B2M,C3,CD14,CD86,CEBPB,CTSC,FCER1G,FCGR2B,HEXB,IRAK2,LILRB4,MAPKAPK2,MMP19,NFKBIA,SERPINE1,SPP1,TLR2,TNFRSF1A,TREM2,VDR	20
Immunological Disease,Organismal Injury and Abnormalities	Abnormal morphology of lymph node	3.77e-08			AXL,BAK1,C3,CD80,CD86,CDKN1A,CEBPB,FCGR2B,FPR2,HMOX1,ID2,ITGB2,LIPA,MERTK,PTPN2,RASSF5,RCBTB2,TNFRSF1A,TNFRSF1B,VDR,ZFP36	21
Infectious Diseases,Inflammatory Disease,Organismal Injury and Abnormalities,Respiratory Disease	Severe acute respiratory syndrome	1.04e-07			ACTN1,ADRB2,BACH1,CD14,CD164,CSF2RB,CTSZ,DAZAP2,FCGR3A/FCGR3B,G3BP2,GLUL,GPX1,GSTO1,IL1A,IRS2,LAMP1,NFIL3,NFKBIA,RAB32,RAB5IF,RHOQ,SMPDL3B,TKT,TLR2,VAMP3	25
Infectious Diseases,Organismal Injury and Abnormalities	Viral Infection	1.54e-36	Increased	7.279	ACAA1,ACTN1,ADAM10,ADARB1,ADRB2,AKT1,ALDH9A1,ANXA5,APP,ARCN1,ATF4,ATP6AP1,ATP6AP2,ATP6V0C,ATP6V0D1,ATP6V0E1,ATP6V1A,ATP6V1B2,AXL,B2M,B4GALT1,B4GALT5,BACH1,BAK1,BSG,C3,CAMK1,CAT,CCR1,CCT2,CD14,CD164,CD44,CD48,CD80,CD81,CD86,CDKN1A,CFB,CIB2,COPA,CRTC3,CSF2RB,CTNNB1,CTSB,CTSS,CTSV,CTSZ,CXCL3,CYBB,CYCS,CYP51A1,DAB2,DAZAP2,DDB1,DUSP1,DUSP16,DUSP3,EDEM1,EEA1,EIF2AK2,ETF1,ETS2,F11R,FCGR1A,FCGR2A,FCGR2B,…	210
Infectious Diseases,Organismal Injury and Abnormalities	Infection by RNA virus	3.05e-24	Increased	7.313	ACAA1,ADAM10,ADRB2,AKT1,ALDH9A1,APP,ARCN1,ATP6AP2,ATP6V0C,ATP6V0D1,ATP6V1A,AXL,B2M,B4GALT1,B4GALT5,BSG,C3,CAMK1,CCR1,CCT2,CD14,CD164,CD44,CD80,CD81,CD86,CDKN1A,CFB,CIB2,COPA,CRTC3,CSF2RB,CTSB,CTSS,CTSZ,CYBB,CYCS,CYP51A1,DAB2,DAZAP2,DUSP1,DUSP16,EEA1,EIF2AK2,ETF1,ETS2,FCGR1A,FCGR2A,FCGR2B,FCGR3A/FCGR3B,FNIP1,FOS,FURIN,G3BP1,GABARAP,GADD45B,GM2A,GOLPH3,GPD2,GPX1,HACD4,HAVCR2,HIF1A,HLA-A,HLA-E,HNRNP…	136
Infectious Diseases,Organismal Injury and Abnormalities	Sepsis	3.59e-24	Increased	2.16	ADRB2,AKT1,ATF3,AXL,B2M,BAK1,BCL2A1,C3,C5AR1,CD14,CD44,CD81,CEBPB,CLEC4D,CLEC5A,CSF2RB,CTNNB1,CTSC,CYBB,CYP51A1,DNAJB11,DUSP3,FCGR1A,FCGR2A,FCGR2B,FCGR3A/FCGR3B,GADD45B,GNS,HCAR2,HCK,HIF1A,HLA-A,HSPA5,IFI16,IL1A,IL1RN,INSIG1,IRAK2,ITGB2,LDLR,MAPKAPK2,MYL12A,NAMPT,NFKBIA,NLRP3,PDE8A,PDIA6,PRDM1,PSMA1,PTPN1,RXRA,SDCBP,SEC24D,SERPINE1,SOD2,SPP1,STAT1,TF,TGM2,THBD,TLR2,TMED7,TNFAIP3,TNFRSF1A,TNFRSF1B…	69
Infectious Diseases,Organismal Injury and Abnormalities	Infection of cells	4.12e-23	Increased	7.416	ADAM10,AKT1,APP,ARCN1,ATP6AP2,ATP6V0C,ATP6V0D1,ATP6V1A,AXL,B2M,B4GALT1,BSG,C3,CAMK1,CCR1,CCT2,CD164,CD44,CD80,CD81,CD86,CIB2,COPA,CRTC3,CTSB,CTSS,CTSZ,CYBB,CYCS,DAB2,DAZAP2,DUSP16,EEA1,EIF2AK2,ETF1,ETS2,FCGR2B,FURIN,G3BP1,GABARAP,GM2A,GOLPH3,GPD2,HAVCR2,HCK,HNRNPK,HSPA5,HSPA9,IDH1,IL1A,LAPTM5,LDLR,LMAN2,LPL,LRRC8D,MAPK3,MAPKAPK2,MAPRE1,MDM2,MERTK,MGAT1,NCOR2,NR1H3,NSF,PDCD6IP,PDE8A,PDIA3,PDIA6,PI…	100
Infectious Diseases,Organismal Injury and Abnormalities	Neonatal late-onset sepsis	5.92e-18			CD44,CEBPB,CSF2RB,CTNNB1,CYBB,DNAJB11,DUSP3,GADD45B,GNS,HCK,HIF1A,HSPA5,IL1A,IL1RN,INSIG1,IRAK2,ITGB2,LDLR,MYL12A,NAMPT,NFKBIA,PDE8A,PDIA6,PSMA1,PTPN1,SDCBP,SEC24D,SOD2,STAT1,TF,TLR2,TMED7,TNFAIP3,VDR,YWHAH	35
Infectious Diseases,Organismal Injury and Abnormalities	Infection of tumor cell lines	2.65e-17	Increased	6.35	ADAM10,AKT1,ARCN1,ATP6AP2,ATP6V0D1,ATP6V1A,AXL,B4GALT1,CAMK1,CCT2,CD81,CIB2,COPA,CRTC3,CTSZ,CYCS,DAB2,EEA1,EIF2AK2,ETF1,FURIN,G3BP1,GABARAP,GM2A,GOLPH3,GPD2,HNRNPK,HSPA9,IDH1,IL1A,LAPTM5,LDLR,LPL,LRRC8D,MAPK3,MAPKAPK2,MDM2,MERTK,MGAT1,NCOR2,NR1H3,NSF,PDE8A,PDIA3,PDIA6,PICALM,PLOD3,PPP1R15B,PSME2,RAB5C,RAB7A,RAB8A,RAB8B,RAC1,RAN,RUSC2,RXRA,SELPLG,SERPINB6,SLC38A6,SSR3,STAT1,STT3A,SYNJ1,TNFAIP3,UAP…	69
Infectious Diseases,Organismal Injury and Abnormalities	Replication of virus	2.58e-15	Increased	3.686	ADAM10,AKT1,ANXA5,ARCN1,ATF4,ATP6AP1,ATP6AP2,ATP6V0C,ATP6V0D1,ATP6V1A,ATP6V1B2,B2M,BAK1,CAT,CCR1,CD48,CD81,CDKN1A,COPA,CXCL3,CYBB,DDB1,DUSP1,DUSP3,EIF2AK2,F11R,FCGR1A,G3BP1,GAB1,HAVCR2,HCK,HMOX1,HSPA5,IDH1,IL1A,IL1RN,LDHA,LY6E,M6PR,MAP2K3,MAPK1,MDM2,MGAT1,NFKBIA,OPTN,PDCD6IP,PDE8A,PLK3,PRKAR1A,PSMA1,PSMD2,PTPMT1,PTPN1,RAB11FIP1,RBBP8,RBMS1,RFFL,RXRA,SELPLG,SF3B6,SGK1,SNAPIN,SNW1,SNX10,SPP1,STAT1,…	71
Infectious Diseases,Organismal Injury and Abnormalities	Replication of RNA virus	1.61e-13	Increased	4.21	ADAM10,AKT1,ANXA5,ARCN1,ATF4,ATP6AP1,ATP6AP2,ATP6V0C,ATP6V0D1,ATP6V1A,ATP6V1B2,B2M,BAK1,CCR1,CD48,CD81,CDKN1A,COPA,CYBB,DDB1,DUSP3,EIF2AK2,F11R,FCGR1A,G3BP1,GAB1,HAVCR2,HCK,HMOX1,IDH1,IL1A,IL1RN,LDHA,LY6E,M6PR,MAP2K3,MAPK1,MDM2,MGAT1,NFKBIA,OPTN,PDCD6IP,PDE8A,PLK3,PRKAR1A,PSMA1,PSMD2,PTPMT1,PTPN1,RAB11FIP1,RFFL,SELPLG,SF3B6,SGK1,SNAPIN,SNW1,SNX10,SPP1,STAT1,TLR2,TRIM25,VCP,XPNPEP1	63
Infectious Diseases,Organismal Injury and Abnormalities	Infection of mammalia	4.71e-13	Decreased	-4.182	B2M,BCL2A1,C3,C5AR1,CCR1,CD14,CD1D,CD44,CD81,CEBPB,CFB,CLEC4D,CLEC6A,CSF2RB,CYBB,DUSP1,EIF2AK2,FCER1G,FCGR1A,FCGR2B,FOS,GRN,HCK,HLA-E,HMOX1,IFI30,IL1RN,ITGAX,ITGB2,LCP1,MAP2K3,MAPKAPK2,MARCO,NLRP3,NR1H3,OPTN,RBPJ,SERPINE1,SPP1,STAT1,TLR2,TNFRSF1A,TNFRSF1B,UNC93B1	44
Infectious Diseases,Organismal Injury and Abnormalities	Septic shock	8.19e-13		1.719	ADRB2,AKT1,ATF3,B2M,C3,CD14,CD300C,CD48,CD80,CSTB,FCGR1A,FCGR2A,FCGR2B,FCGR3A/FCGR3B,GLRX5,HCK,IFI16,IL1RN,IRAK2,LDHA,LY6E,MAPKAPK2,NLRP3,SERPINE1,SLC7A11,STAT1,TGM2,TLR2,TNFAIP3,TNFRSF1A,TNFRSF1B,TREM1,UBE2L3	33
Infectious Diseases,Organismal Injury and Abnormalities	Infection of cervical cancer cell lines	1.21e-12	Increased	6.242	ADAM10,AKT1,ARCN1,ATP6AP2,ATP6V0D1,AXL,CCT2,CIB2,COPA,CRTC3,CTSZ,CYCS,DAB2,EEA1,ETF1,FURIN,GABARAP,GM2A,GOLPH3,GPD2,HNRNPK,HSPA9,IDH1,IL1A,LAPTM5,LDLR,LPL,LRRC8D,MGAT1,NCOR2,NSF,PDE8A,PDIA3,PDIA6,PLOD3,PPP1R15B,PSME2,RAB5C,RAB7A,RAB8A,RAC1,RUSC2,SERPINB6,SLC38A6,SSR3,STT3A,TNFAIP3,UAP1,UBR5,VDR	50
Infectious Diseases,Organismal Injury and Abnormalities	Infection by coronavirus	1.99e-12		1.791	ACAA1,ADRB2,AKT1,ALDH9A1,B4GALT5,BSG,C3,CCR1,CD80,CD86,CDKN1A,CFB,CSF2RB,CYCS,DAB2,DUSP1,EEA1,EIF2AK2,FCGR1A,FCGR2A,FCGR2B,FCGR3A/FCGR3B,FNIP1,FOS,GADD45B,GPD2,GPX1,HACD4,HLA-E,HSPA5,IL1A,IL1RN,JUNB,KCTD12,LGALS3BP,LIPA,MAPKAPK2,NAMPT,NR4A2,NSF,OPTN,PDE8A,PIM1,PPT2,RAB5C,RAB7A,RGS1,RGS2,SERPINE1,SLC7A11,SNX10,STAT1,TNFAIP3,TNFRSF1A,TNFRSF1B,VCP,VDR,ZFP36	58
Infectious Diseases,Organismal Injury and Abnormalities	Infection by Retroviridae	2.57e-12	Increased	6.421	ADAM10,AKT1,APP,ATP6V0C,AXL,B2M,C3,CCR1,CCT2,CD14,CD164,CD44,CD80,CD86,CIB2,CRTC3,CSF2RB,CTSB,CTSZ,CYBB,CYCS,CYP51A1,DAZAP2,DUSP16,ETF1,ETS2,FCGR1A,FCGR2A,FCGR2B,FCGR3A/FCGR3B,FURIN,GABARAP,GM2A,GOLPH3,GPD2,HAVCR2,HLA-A,IDH1,IL1A,LAPTM5,LMAN2,LPL,LRRC8D,MDM2,MERTK,MGAT1,NCOR2,PDCD6IP,PDE8A,PDIA3,PDIA6,PLOD3,PSMA1,PSMA5,PSME2,RAB8A,RUSC2,RXRA,SERPINB6,SLC38A6,SNW1,SSR3,STAT1,STT3A,TLR2,TNFRSF1B,UA…	71
Infectious Diseases,Organismal Injury and Abnormalities	Infection by lentivirus	9.94e-12	Increased	6.201	ADAM10,AKT1,APP,ATP6V0C,B2M,C3,CCR1,CCT2,CD14,CD164,CD44,CD80,CD86,CIB2,CRTC3,CSF2RB,CTSB,CTSZ,CYBB,CYCS,CYP51A1,DAZAP2,DUSP16,ETF1,ETS2,FCGR1A,FCGR2A,FCGR2B,FCGR3A/FCGR3B,FURIN,GABARAP,GM2A,GOLPH3,GPD2,HAVCR2,HLA-A,IDH1,IL1A,LAPTM5,LMAN2,LPL,LRRC8D,MDM2,MGAT1,NCOR2,PDCD6IP,PDE8A,PDIA3,PDIA6,PLOD3,PSMA1,PSMA5,PSME2,RAB8A,RUSC2,RXRA,SERPINB6,SLC38A6,SNW1,SSR3,STAT1,STT3A,TLR2,TNFRSF1B,UAP1,UBE2L3,…	69
Infectious Diseases,Organismal Injury and Abnormalities	HIV infection	2.39e-11	Increased	6.355	ADAM10,AKT1,APP,ATP6V0C,B2M,C3,CCR1,CCT2,CD14,CD164,CD44,CD80,CD86,CIB2,CRTC3,CSF2RB,CTSB,CTSZ,CYBB,CYCS,CYP51A1,DAZAP2,DUSP16,ETF1,ETS2,FCGR1A,FCGR2A,FCGR2B,FCGR3A/FCGR3B,FURIN,GABARAP,GM2A,GOLPH3,GPD2,HAVCR2,HLA-A,IDH1,IL1A,LAPTM5,LMAN2,LPL,LRRC8D,MGAT1,NCOR2,PDCD6IP,PDE8A,PDIA3,PDIA6,PLOD3,PSMA1,PSMA5,PSME2,RAB8A,RUSC2,RXRA,SERPINB6,SLC38A6,SNW1,SSR3,STAT1,STT3A,TLR2,TNFRSF1B,UAP1,UBE2L3,UBR5,…	68
Infectious Diseases,Organismal Injury and Abnormalities	Viral entry	1.11e-10	Increased	2.769	APP,ARCN1,ATP6AP1,ATP6V0C,ATP6V1A,ATP6V1B2,AXL,BSG,CD14,CD164,CD81,CTSB,CTSV,DUSP3,EIF2AK2,LDLR,LY6E,MAP2K3,MERTK,SDCBP,SLC3A2,TNFRSF1B	22
Infectious Diseases,Organismal Injury and Abnormalities	COVID-19	4.51e-10			ACAA1,ADRB2,AKT1,ALDH9A1,B4GALT5,BSG,C3,CCR1,CD80,CD86,CDKN1A,CFB,CSF2RB,CYCS,DUSP1,EIF2AK2,FCGR1A,FCGR2A,FCGR2B,FCGR3A/FCGR3B,FNIP1,FOS,GADD45B,GPD2,GPX1,HACD4,HLA-E,HSPA5,IL1A,IL1RN,JUNB,KCTD12,LGALS3BP,LIPA,MAPKAPK2,NAMPT,NR4A2,OPTN,PDE8A,PIM1,PPT2,RGS1,RGS2,SERPINE1,SLC7A11,SNX10,STAT1,TNFRSF1A,TNFRSF1B,VDR,ZFP36	51
Infectious Diseases,Organismal Injury and Abnormalities	Infection by Herpesviridae	2.34e-08		-0.354	ADRB2,APP,C3,CSF2RB,FCGR1A,FCGR2A,FCGR2B,FCGR3A/FCGR3B,FOSL2,GPAT3,HAVCR2,HLA-E,IL1RN,MAGT1,MAPRE1,MYO1E,NR1H3,OPTN,RAC1,RGS2,SPP1,STAT1,TGFBI,TLR2,UNC93B1	25
Infectious Diseases,Organismal Injury and Abnormalities	Viral entry by Influenza virus	5.82e-08	Increased	2.828	ARCN1,ATP6AP1,ATP6V0C,ATP6V1A,ATP6V1B2,CD81,DUSP3,MAP2K3	8
Inflammatory Disease,Inflammatory Response,Neurological Disease,Organismal Injury and Abnormalities	Encephalitis	3.24e-21		1.603	AKT1,APP,AXL,B2M,BHLHE40,BSG,C3,CALR,CCR1,CD1D,CD44,CD80,CD86,CERS6,CLEC4D,CTSB,CYP51A1,DUSP1,EGR2,EHD1,FCER1G,FCGR1A,FCGR2A,FCGR2B,FCGR3A/FCGR3B,GADD45B,GRN,HAVCR2,HCAR2,HIF1A,HLA-A,HLA-E,HSPA5,ID2,IFI30,IGF2BP2,IL1RN,ITGAX,ITGB2,KLF4,LAMTOR1,LSR,MALT1,MAPK3,MERTK,Mt1,Mt2,MVD,NFIL3,NFKBIA,NLRP3,NR4A2,PRDM1,RBPJ,RGCC,SEMA4A,SPP1,STAT1,TNFRSF1A,TNFRSF1B,TNFRSF21,TOB1,TREM2,UBASH3B,UNC93B1,VDR,XDH	67
Inflammatory Disease,Inflammatory Response,Neurological Disease,Organismal Injury and Abnormalities	Encephalomyelitis	4.09e-19		1.403	AKT1,AXL,B2M,BHLHE40,BSG,C3,CALR,CCR1,CD1D,CD44,CD80,CD86,CERS6,CLEC4D,CYP51A1,DUSP1,EGR2,EHD1,FCER1G,FCGR2A,GADD45B,HAVCR2,HCAR2,HIF1A,HLA-A,HLA-E,HSPA5,ID2,IFI30,IGF2BP2,IL1RN,ITGAX,ITGB2,KLF4,LAMTOR1,LSR,MALT1,MAPK3,MERTK,Mt1,Mt2,MVD,NFIL3,NFKBIA,NLRP3,NR4A2,PRDM1,RBPJ,RGCC,SEMA4A,SPP1,STAT1,TNFRSF1A,TNFRSF1B,TNFRSF21,TOB1,UBASH3B,VDR,XDH	59
Inflammatory Disease,Inflammatory Response,Organismal Injury and Abnormalities,Renal and Urological Disease	Nephritis	1.36e-14	Decreased	-2.605	APRT,B4GALT1,BAK1,BSG,C3,C5AR1,CCR1,CD1D,CD80,CD86,CDKN1A,CEBPB,CFB,CHP1,FCGR1A,FCGR2A,FCGR2B,FCGR3A/FCGR3B,GADD45B,GRN,HIF1A,HMOX1,IL1RN,ITGAX,MAPKAPK2,MAPKAPK3,MDM2,Mt1,Mt2,NCOR2,NFE2L2,NFKBIA,NLRP3,PDE8A,PIM1,PPP2CA,PPT2,PSMB2,PSMD2,PTPN2,RASSF5,RXRA,SERPINE1,SPP1,TGM2,TLR2,TNFAIP3,TNFRSF1A,TNFSF13,VDR,XDH	51
Inflammatory Disease,Inflammatory Response,Organismal Injury and Abnormalities,Renal and Urological Disease	Glomerulonephritis	9.5e-12	Decreased	-2.758	B4GALT1,BAK1,BSG,C3,C5AR1,CCR1,CD1D,CD80,CD86,CDKN1A,CEBPB,CFB,CHP1,FCGR1A,FCGR2A,FCGR2B,FCGR3A/FCGR3B,GADD45B,HMOX1,IL1RN,ITGAX,MAPKAPK2,MAPKAPK3,MDM2,NCOR2,NFE2L2,NFKBIA,PDE8A,PPP2CA,PPT2,PSMB2,PSMD2,RASSF5,RXRA,SERPINE1,SPP1,TNFAIP3,TNFRSF1A,TNFSF13,VDR	40
Inflammatory Disease,Inflammatory Response,Organismal Injury and Abnormalities,Respiratory Disease	Inflammation of lung	4.12e-18		-1.394	ACO2,ADRB2,ALDOA,ANXA5,ATF3,BSG,C3,Ccl6,CCR1,CD14,CD1D,CD44,CD86,CDKN1A,Chil3/Chil4,CLEC4D,CLEC5A,CSF2RB,CTSS,CXCL3,CYBB,CYP51A1,DUSP1,ENO1,FCGR1A,FCGR2A,FCGR2B,FCGR3A/FCGR3B,FPR2,GPX1,HIF1A,HLA-A,HMOX1,HSPA5,IL1A,IL1RN,INSIG1,LDLR,LIPA,MAP2K3,MERTK,Mt1,Mt2,NFE2L2,NLRP3,NR1H3,OSM,PDIA3,RAC1,SLC7A11,STAT1,TKT,TLR2,TNFRSF1A,TNFRSF1B,TNFSF13,TREM1,VAV3,VDR	59
Inflammatory Disease,Inflammatory Response,Organismal Injury and Abnormalities,Respiratory Disease	Inflammation of airway	3.74e-13	Increased	2.657	ACO2,ADRB2,ALDOA,ATF4,C3,C5AR1,CAPZB,CCR1,CD44,CD48,CD86,CDKN1A,CEBPA,CEBPB,Chil3/Chil4,CTSD,CTSS,DUSP1,ENO1,FCGR1A,FCGR2A,FCGR2B,FCGR3A/FCGR3B,FPR2,GLRX5,HAVCR2,HCK,HMOX1,HSPA5,IL1RN,KCTD12,LCP1,LY6E,LYZ,MAPK3,MCEMP1,NFE2L2,NFKBIA,OSM,PDE8A,PDIA3,PDPN,PSAP,SERPINE1,SLC7A11,STAT1,TKT,TLR2,TPP1,VAT1,VAV3,VDR	52
Inflammatory Disease,Inflammatory Response,Organismal Injury and Abnormalities,Respiratory Disease	Asthma	2.55e-10	Increased	2.804	ACO2,ADRB2,ALDOA,C3,CD44,CD86,CDKN1A,CEBPA,CEBPB,Chil3/Chil4,CTSD,CTSS,DUSP1,ENO1,FCGR1A,FCGR2A,FCGR2B,FCGR3A/FCGR3B,FPR2,GLRX5,HAVCR2,HCK,HMOX1,HSPA5,IL1RN,LY6E,NFKBIA,OSM,PDE8A,PDIA3,PDPN,SERPINE1,SLC7A11,TKT,TLR2,VAV3,VDR	37
Inflammatory Disease,Inflammatory Response,Organismal Injury and Abnormalities,Skeletal and Muscular Disorders	Inflammation of muscle	1.21e-09		-0.816	ACLY,C3,CDKN1A,CEBPB,DAB2,DUSP1,FCER1G,FCGR1A,FCGR2A,FCGR2B,FCGR3A/FCGR3B,GADD45B,HIF1A,HMOX1,IFI16,IFI30,IL1A,JUNB,KDELR2,LGALS3BP,LGMN,LY6E,PTPN2,SDC3,SDCBP,SLC15A3,STAT1,TGFBI,TLR2,VDR	30
Inflammatory Disease,Neurological Disease,Organismal Injury and Abnormalities	Myelitis	1.23e-20		1.403	AKT1,AXL,B2M,BHLHE40,BSG,C3,CALR,CCR1,CD1D,CD44,CD80,CD86,CERS6,CLEC4D,CYP51A1,DUSP1,EGR2,EHD1,FCER1G,FCGR1A,FCGR2A,FCGR2B,FCGR3A/FCGR3B,GADD45B,HAVCR2,HCAR2,HIF1A,HLA-A,HLA-E,HSPA5,ID2,IFI30,IGF2BP2,IL1RN,ITGAX,ITGB2,KLF4,LAMTOR1,LSR,MALT1,MAPK3,MERTK,Mt1,Mt2,MVD,NFIL3,NFKBIA,NLRP3,NR4A2,PRDM1,RBPJ,RGCC,SEMA4A,SPP1,STAT1,TNFRSF1A,TNFRSF1B,TNFRSF21,TOB1,UBASH3B,VDR,XDH	62
Inflammatory Disease,Neurological Disease,Organismal Injury and Abnormalities	Inflammatory demyelinating disease	5.86e-09			ADAM10,APP,AXL,BRD2,BSG,C3,C5AR1,CD44,CTSS,CYP51A1,DNAJB11,ELOVL6,FCGR1A,FCGR2A,FCGR2B,FCGR3A/FCGR3B,FURIN,HAVCR2,HCAR2,HSPA5,IL1RN,ITGB2,LY6E,M6PR,MERTK,NLRP3,NR1H3,PDIA3,RNF217,SPP1,TLR2,TNFAIP3,TNFRSF1A,TNFSF13,VDR	35
Inflammatory Disease,Organismal Injury and Abnormalities	Chronic inflammatory disorder	3.21e-32		-0.819	ACLY,ADAM10,ADIPOR1,ADRB2,AK2,AKT1,ALDOA,ANXA4,APP,ARCN1,ATF4,ATP2B1,B2M,BRD2,BSG,C3,C5AR1,C6orf62,CALR,CAPZB,Ccl6,CCR1,CD300C,CD44,CD80,CD86,CDKN1A,CEBPA,CEBPB,CERS6,CFB,CLEC4D,CSF2RB,CTNNB1,CTSB,CTSC,CTSD,CXCL3,CYBB,CYP51A1,DUSP1,ENO1,F11R,FCGR1A,FCGR2A,FCGR2B,FCGR3A/FCGR3B,FOS,FOSB,FOSL2,FPR2,FTH1,FURIN,GADD45B,GLRX5,GLUL,GNB2,GOLPH3,GRN,GUSB,HAVCR2,HCAR2,HCK,HCLS1,HEXA,HIF1A,HLA-A,HMOX1,HNRNP…	155
Inflammatory Disease,Organismal Injury and Abnormalities	Granuloma	5.4e-14		0	ATF4,B2M,C5AR1,CD14,CD44,CD80,CD81,CD86,CEBPB,CTSA,CTSB,CTSC,CTSD,CTSK,CTSS,CYBB,CYP51A1,FCGR1A,FCGR3A/FCGR3B,HLA-A,IL1A,IL1RN,ITGB2,JUNB,LAMP1,LY6E,LYZ,MARCO,NFKBIA,OSM,PDPN,RUNX2,SPP1,STAT1,TGFBI,TNFRSF1A,TREM1,TREM2,VDR	39
Inflammatory Disease,Organismal Injury and Abnormalities	Severe inflammatory disorder	4.58e-12		-1.982	ACTN1,ADRB2,BACH1,C3,CD14,CD164,CD44,CD80,CD86,CEBPA,CSF2RB,CTSD,CTSZ,DAZAP2,FCGR1A,FCGR2A,FCGR2B,FCGR3A/FCGR3B,G3BP2,GLUL,GPX1,GRN,GSTO1,IL1A,IRS2,LAMP1,NFIL3,NFKBIA,NLRP3,PDE8A,PDPN,RAB32,RAB5IF,RHOQ,SMPDL3B,TKT,TLR2,TNFAIP3,TNFRSF1A,TOB1,VAMP3	41
Inflammatory Disease,Organismal Injury and Abnormalities	Sarcoidosis	3.35e-10			ATF4,B2M,CD14,CD81,CTSA,CTSB,CTSC,CTSD,CTSK,CTSS,FCGR1A,FCGR3A/FCGR3B,HLA-A,IL1A,ITGB2,LAMP1,LYZ,MARCO,NFKBIA,OSM,PDPN,RUNX2,SPP1,STAT1,TGFBI,TREM1,VDR	27
Inflammatory Response	Immune response of cells	5.27e-35	Increased	5.795	ABHD12,ABL2,ADRB2,ANXA5,APP,ARPC2,ARPC4,AXL,BAK1,BHLHE40,BRD2,C3,C5AR1,CALR,CAT,CD14,CD1D,CD302,CD44,CD48,CD80,CD86,CDKN1A,CEBPB,CFB,CLEC5A,CLEC6A,CSF2RB,CTNNB1,CTSB,CTSD,CTSS,CXCL3,EHD1,EIF2AK2,EIF4E,ETS2,FCER1G,FCGR1A,FCGR2A,FCGR2B,FCGR3A/FCGR3B,FPR2,FURIN,GRN,HAVCR2,HCK,HIF1A,HMOX1,IDH1,IL1RN,ITGAX,ITGB2,JUNB,LDLR,LEPR,LILRB4,LITAF,LMAN2,LY75,MALT1,MANF,MAPK1,MAPKAPK2,MARCO,MERTK,MGAT1,MID1,NA…	106
Inflammatory Response	Inflammatory response	3.57e-27	Increased	3.467	ABHD12,Acp5,ADAM10,AKIRIN1,AKT1,APP,ATF3,AXL,B4GALT1,BCL2A1,BRD2,BSG,BST1,C3,C5AR1,CALR,CCR1,CD14,CD1D,CD44,CDKN1A,CEBPA,CEBPB,CERS6,Chil3/Chil4,CLEC5A,CRTC3,CTNNB1,CTSA,CTSB,CTSS,CXCL3,CYBB,DUSP1,F11R,FCER1G,FCGR1A,FCGR2A,FCGR2B,FCGR3A/FCGR3B,FOS,FOSL2,FPR2,GNB2,GPR137B,GPX1,GRN,HAVCR2,HCAR2,HCK,HEBP1,HLA-A,HMOX1,HNRNPA0,IL1A,IL1RN,IRAK2,ITGB2,KLF4,LCP1,LDLR,LGALS3BP,LGMN,LILRB4,LIPA,LITAF,LPCAT…	113
Inflammatory Response	Cell-mediated response	6.19e-12		0.97	AP1G1,APP,AXL,C3,C5AR1,CCR1,CD44,CD80,CD86,CEBPB,CTNNB1,FCER1G,FCGR1A,FCGR2A,FCGR2B,FURIN,HLA-A,HLA-E,LAMP1,LILRB4,MALT1,MAP2K3,MERTK,NAMPT,NFIL3,NR4A2,PIK3R6,SLC6A6,TLR2,TNFRSF1A,TNFRSF1B,TNFRSF21	32
Inflammatory Response	Degranulation	1.05e-10	Increased	2.353	APP,ATF3,C3,C5AR1,CCR1,CD48,CD81,CXCL3,CYBB,DUSP1,FCER1G,FCGR1A,FCGR2A,FCGR2B,FCGR3A/FCGR3B,FOS,HAVCR2,HCK,HMOX1,ITGB2,JUNB,LILRB4,LPIN1,MAPK1,MAPK3,NR4A3,PI4K2A,RABGEF1,SGK1,TLR2,TNFAIP3,TREM1,UBASH3B	33
Inflammatory Response	Antibody response	2.1e-09		1.734	BST1,C3,C5AR1,CD80,CD86,CEBPB,COMMD8,CTSS,DDB1,FCGR2B,HCLS1,LCP1,MERTK,Mt1,Mt2,NFKBIA,PRDM1,RBPJ,TNFRSF1A,TNFRSF21,TNFSF13,TREM1,TREM2,VAV3	24
Inflammatory Response	Inflammatory response of cells	1.05e-07		1.556	APP,BRD2,CD14,CEBPB,CLEC5A,CTSB,IL1RN,LITAF,NR4A2,STAT1,TGM2,TLR2,TREM1	13
Inflammatory Response,Neurological Disease,Organismal Injury and Abnormalities	Inflammation of central nervous system	2.95e-23		1.218	AKT1,APP,AXL,B2M,BHLHE40,BSG,C3,CALR,CCR1,CD1D,CD44,CD80,CD86,CERS6,CLEC4D,CLEC5A,CTSB,CYP51A1,DUSP1,EGR2,EHD1,FCER1G,FCGR1A,FCGR2A,FCGR2B,FCGR3A/FCGR3B,GADD45B,GPX4,GRN,HAVCR2,HCAR2,HEXB,HIF1A,HLA-A,HLA-E,HSPA5,ID2,IFI30,IGF2BP2,IL1RN,ITGAX,ITGB2,KLF4,LAMTOR1,LSR,MALT1,MAPK3,MERTK,Mt1,Mt2,MVD,NFIL3,NFKBIA,NLRP3,NR4A2,PRDM1,RBPJ,RGCC,SEMA4A,SERPINE1,SPP1,STAT1,TLR2,TNFAIP3,TNFRSF1A,TNFRSF1B,TNFRS…	73
Inflammatory Response,Organismal Injury and Abnormalities	Inflammation of absolute anatomical region	3.26e-42		-1.979	ACLY,ACO2,ACOX1,ADAM10,ADIPOR1,ADRB2,AK2,AKT1,ALDOA,ANXA4,ANXA5,APP,APRT,ARCN1,ATF3,ATF4,ATP2B1,ATP6AP2,AXL,B2M,B4GALT1,BAK1,BCL2A1,BHLHE40,BRD2,BSG,C3,C5AR1,C6orf62,CALR,CAMK1,Ccl6,CCR1,CD14,CD1D,CD300C,CD44,CD48,CD80,CD81,CD86,CDKN1A,CEBPA,CEBPB,CERS6,CFB,Chil3/Chil4,CHP1,CLEC4D,CLEC5A,CREG1,CSF2RB,CSNK1E,CTNNB1,CTSB,CTSC,CTSD,CTSS,CTSV,CXCL3,CYBB,CYP51A1,DAPK1,DUSP1,EGR2,EHD1,ELOVL6,ENO1,F11R,…	227
Inflammatory Response,Organismal Injury and Abnormalities	Inflammation of organ	8.57e-41	Decreased	-3.007	ACO2,ACOX1,ADRB2,AKT1,ALDOA,ANXA4,ANXA5,APP,APRT,ARCN1,ATF3,ATF4,ATP6AP2,AXL,B2M,B4GALT1,BAK1,BCL2A1,BHLHE40,BSG,C3,C5AR1,CALR,CAPZB,CAT,Ccl6,CCR1,CD14,CD1D,CD44,CD48,CD80,CD81,CD86,CDKN1A,CEBPA,CEBPB,CERS6,CFB,Chil3/Chil4,CHP1,CLEC4D,CLEC5A,CREG1,CSF2RB,CTNNB1,CTSA,CTSB,CTSC,CTSD,CTSK,CTSS,CTSV,CXCL3,CYBB,CYP51A1,DUSP1,EGR2,EHD1,EIF2AK2,ELOVL6,ENO1,FABP5,FBXL5,FCER1G,FCGR1A,FCGR2A,FCGR2B,FCGR3A/…	200
Inflammatory Response,Organismal Injury and Abnormalities	Inflammation of body cavity	1.66e-31	Decreased	-3.714	ACO2,ACOX1,ADRB2,AKT1,ALDOA,ANXA4,ANXA5,APRT,ATF3,ATF4,ATP6AP2,AXL,B2M,B4GALT1,BAK1,BSG,C3,C5AR1,CALR,Ccl6,CCR1,CD14,CD1D,CD44,CD48,CD80,CD81,CD86,CDKN1A,CEBPA,CEBPB,CFB,Chil3/Chil4,CHP1,CLEC4D,CLEC5A,CREG1,CSF2RB,CTNNB1,CTSB,CTSD,CTSS,CTSV,CXCL3,CYBB,CYP51A1,DUSP1,ELOVL6,ENO1,FBXL5,FCGR1A,FCGR2A,FCGR2B,FCGR3A/FCGR3B,FOS,FPR2,G3BP1,GADD45B,GLRX5,GPX1,GRN,HAVCR2,HCAR2,HIF1A,HLA-A,HMOX1,HNRNPK,HSPA…	151
Inflammatory Response,Organismal Injury and Abnormalities	Inflammation of secretory structure	1.02e-11		-1.994	ADRB2,ANXA4,ATF4,B2M,CALR,CD80,CD86,CTNNB1,CTSB,CTSD,CTSS,CTSV,FCGR2B,HSPA5,IRS2,ITGB2,JUNB,LPL,MERTK,NR1H3,PDE8A,PIM1,PTPN1,PTPN2,SAR1B,SERPINE1,TLR2,TNFRSF1A,TNFRSF1B,TXN	30
Inflammatory Response,Organismal Injury and Abnormalities	Rejection of organ	1.58e-09			B2M,C3,CD48,CD80,CD86,FCGR1A,FCGR2A,FCGR2B,FCGR3A/FCGR3B,LY6E,NFIL3,TREM1	12
Inflammatory Response,Organismal Injury and Abnormalities,Respiratory Disease	Inflammation of respiratory system component	4.83e-20		-0.317	ACO2,ADRB2,ALDOA,ANXA5,ATF3,ATF4,BSG,C3,C5AR1,CAPZB,Ccl6,CCR1,CD14,CD1D,CD44,CD48,CD86,CDKN1A,CEBPA,CEBPB,Chil3/Chil4,CLEC4D,CLEC5A,CSF2RB,CTSD,CTSS,CXCL3,CYBB,CYP51A1,DUSP1,ENO1,FCGR1A,FCGR2A,FCGR2B,FCGR3A/FCGR3B,FPR2,GLRX5,GPX1,HAVCR2,HCK,HIF1A,HLA-A,HMOX1,HSPA5,IL1A,IL1RN,INSIG1,KCTD12,LCP1,LDLR,LIPA,LY6E,LYZ,MAP2K3,MAPK3,MCEMP1,MERTK,Mt1,Mt2,NFE2L2,NFKBIA,NLRP3,NR1H3,OSM,PDE8A,PDIA3,PDPN,PSAP…	82
Lipid Metabolism,Metabolic Disease,Organismal Injury and Abnormalities,Small Molecule Biochemistry	Disorder of lipid metabolism	3.17e-15	Decreased	-2.647	ACLY,ACOX1,ADRB2,APP,ATF4,CD14,CD1D,CD44,CTSD,CTSS,DAB2,GLA,GM2A,GRN,HADHB,HCAR2,HEXA,HSPA5,IDH1,IL1A,IL1RN,INSIG1,IRS2,ITGAX,LAMP1,LCP1,LDLR,LEPR,LIPA,LPCAT3,LPIN1,LPL,LSR,NR4A3,OGDH,PSAP,PTPN1,SAR1B,SERPINE1,SH3PXD2B,SLC8A1,SOD2,TLR2,TREM2,TRIB1,VDR	46
Lipid Metabolism,Molecular Transport,Small Molecule Biochemistry	Concentration of lipid	1.57e-28		-0.507	ABHD12,ABHD5,ACLY,ACO2,ACSL4,ADIPOR1,ADRB2,AKT1,ANXA5,APP,ATF3,ATF4,B4GALT1,BHLHE40,BRD2,C3,C5AR1,CD14,CDKN1A,CEBPA,CEBPB,CERS6,CFB,CHP1,CREG1,CRTC3,CTDNEP1,CTNNB1,CTSD,CTSS,CYBB,DBI,DEGS1,DUSP1,ELOVL6,ENO1,FABP5,FCER1G,FCGR2B,FOS,FPR2,GDF15,Gk,GLA,GNPTAB,GOLPH3,GPAT3,GPAT4,GPD2,GPX1,GPX4,HCAR2,HEXB,HIF1A,HMOX1,HSD17B12,HSPA5,HVCN1,IDH1,IFRD1,IGF2BP2,IL1A,IL1RN,INSIG1,IRS2,ITPRID2,LACTB,LDHA,LDLR…	125
Lipid Metabolism,Molecular Transport,Small Molecule Biochemistry	Accumulation of lipid	6.24e-19		-1.202	ABHD5,ACLY,ACOX1,Acp5,ADIPOR1,AKT1,APP,ATF4,BHLHE40,C3,CD44,CEBPA,CEBPB,CERS6,CIB2,CREG1,CSF2RB,DBI,EEA1,FABP5,FCGR2A,FOS,Gk,GLA,GM2A,GPAT3,GPAT4,HCK,HEXA,HEXB,HIF1A,HMOX1,IDH1,IFRD1,IL1RN,INSIG1,LAMP1,LAPTM5,LDLR,LEPR,LIPA,LPIN1,LPL,M6PR,MANF,MFSD1,NAMPT,NFE2L2,NFIL3,NR1H3,PLIN2,PSAP,PTPMT1,PTPN1,RENBP,TAF10,TRIB1,VDR,ZBTB7A	59
Lipid Metabolism,Molecular Transport,Small Molecule Biochemistry	Concentration of triacylglycerol	3.24e-18		-0.582	ABHD5,ACLY,ADIPOR1,ADRB2,AKT1,APP,BHLHE40,C3,C5AR1,CEBPA,CEBPB,CHP1,CREG1,CTDNEP1,CTNNB1,CYBB,DBI,DUSP1,FABP5,GPAT4,GPD2,HCAR2,IDH1,IFRD1,IL1A,INSIG1,IRS2,ITPRID2,LDLR,LEPR,LIPA,LPCAT3,LPIN1,LPL,LSR,MGAT4A,MPC1,NAMPT,NEU1,NFE2L2,NFIL3,NR1H3,NUS1,PHYH,PLIN2,PTPN1,PTPN2,RGCC,RXRA,SAR1B,SERPINE1,SOD2,SPP1,SURF4,TRIB1,VAMP3,VDR,XDH,YTHDF1	59
Lipid Metabolism,Molecular Transport,Small Molecule Biochemistry	Concentration of fatty acid	1.53e-17		-0.718	ABHD5,ACLY,ACO2,ACSL4,ADRB2,AKT1,APP,C3,C5AR1,CEBPA,CEBPB,CRTC3,CTNNB1,DBI,DUSP1,ELOVL6,ENO1,FABP5,FOS,FPR2,Gk,GPD2,GPX1,HCAR2,HMOX1,HSD17B12,HSPA5,IDH1,IGF2BP2,IL1A,IL1RN,IRS2,LDHA,LDLR,LEPR,LIPA,LPCAT3,LPIN1,LPL,MDH2,MERTK,MGAT4A,MPC1,NFE2L2,NUS1,OLR1,PHYH,PLIN2,RXRA,SAR1B,SDHD,TLR2,TNFRSF1A,VDR,XDH	55
Lipid Metabolism,Molecular Transport,Small Molecule Biochemistry	Quantity of steroid	9.84e-15		-1.172	ABHD5,ACLY,ACSL4,ADRB2,APP,ATF3,ATF4,BRD2,CDKN1A,CEBPA,CEBPB,CHP1,CREG1,CTSS,CYBB,DBI,DUSP1,FABP5,GDF15,GLA,GNPTAB,GPAT3,GPD2,HMOX1,HVCN1,IDH1,IL1A,IL1RN,INSIG1,IRS2,LDLR,LEPR,LIPA,LPCAT3,LPL,LSR,MAPKAPK2,MPC1,NAMPT,NEU1,NFE2L2,NFIL3,NLRP3,NR1H3,OLR1,PHYH,PLIN2,PSAP,PTPN1,PTPN2,RAB7A,RBMS1,RXRA,SAR1B,SERPINE1,SGK1,SPP1,SURF4,TGM2,TLR2,TNFRSF1A,TRIB1,VAV3,VDR,WWTR1,YTHDF1	66
Lipid Metabolism,Molecular Transport,Small Molecule Biochemistry	Concentration of sterol	1e-14	Decreased	-2.141	ABHD5,ACLY,ACSL4,APP,ATF3,ATF4,CDKN1A,CEBPA,CHP1,CREG1,CTSS,CYBB,DBI,DUSP1,FABP5,GLA,GNPTAB,GPAT3,GPD2,IDH1,IL1RN,INSIG1,IRS2,LDLR,LEPR,LIPA,LPCAT3,LPL,LSR,MAPKAPK2,MPC1,NAMPT,NEU1,NFE2L2,NFIL3,NLRP3,NR1H3,OLR1,PHYH,PLIN2,PTPN2,RAB7A,RXRA,SAR1B,SERPINE1,SPP1,SURF4,TGM2,TLR2,TRIB1,VDR,YTHDF1	52
Lipid Metabolism,Molecular Transport,Small Molecule Biochemistry	Concentration of cholesterol	7.88e-14		-1.893	ABHD5,ACLY,APP,ATF3,ATF4,CDKN1A,CEBPA,CREG1,CTSS,CYBB,DBI,DUSP1,FABP5,GLA,GNPTAB,GPAT3,GPD2,IDH1,IL1RN,INSIG1,IRS2,LDLR,LEPR,LIPA,LPCAT3,LPL,LSR,MAPKAPK2,MPC1,NAMPT,NEU1,NFE2L2,NFIL3,NR1H3,OLR1,PHYH,PLIN2,PTPN2,RAB7A,RXRA,SAR1B,SERPINE1,SPP1,SURF4,TGM2,TLR2,TRIB1,VDR,YTHDF1	49
Lipid Metabolism,Molecular Transport,Small Molecule Biochemistry	Flux of cholesterol	8.44e-09		1.732	APP,CTSS,EEPD1,ELOVL6,GDF15,HCAR2,LAMTOR1,LDLR,LIPA,LPCAT3,LPL,MAP2K3,NFKBIA,NR1H3,RAC1,RXRA,STX12,TREM2,TTC39B,VDR	20
Lipid Metabolism,Molecular Transport,Small Molecule Biochemistry	Flux of lipid	1.93e-08	Increased	2.147	APP,CD14,CTSS,EEPD1,ELOVL6,GDF15,HCAR2,LAMTOR1,LDLR,LIPA,LPCAT3,LPL,MAP2K3,NFKBIA,NR1H3,RAC1,RXRA,STX12,TREM2,TTC39B,VDR	21
Lipid Metabolism,Molecular Transport,Small Molecule Biochemistry	Concentration of phospholipid	2.97e-08		1.321	ABHD12,ABHD5,AKT1,ANXA5,APP,C5AR1,CD14,CEBPA,CERS6,FCER1G,FCGR2B,GOLPH3,GPAT4,HIF1A,IL1A,INSIG1,LACTB,LDLR,LPCAT3,LPIN1,LPL,LSR,NR1H3,PDCD6IP,PTPMT1,SLC3A2,SPP1,SYNJ1	28
Lipid Metabolism,Molecular Transport,Small Molecule Biochemistry	Efflux of cholesterol	3.74e-08	Increased	2.033	APP,CTSS,EEPD1,ELOVL6,GDF15,HCAR2,LAMTOR1,LDLR,LIPA,LPCAT3,LPL,MAP2K3,NFKBIA,NR1H3,RAC1,RXRA,STX12,TREM2,TTC39B	19
Lipid Metabolism,Molecular Transport,Small Molecule Biochemistry	Transport of lipid	4.19e-08	Increased	3.085	ACSL4,APP,CD14,CTSS,EEPD1,ELOVL6,FABP5,FURIN,GDF15,GM2A,HCAR2,LAMTOR1,LDLR,LIPA,LPCAT3,LPL,MAP2K3,NFKBIA,NR1H3,OSM,PLIN2,RAC1,RXRA,SAR1B,SLC6A6,STX12,SURF4,TMEM30A,TREM2,TTC39B	30
Lipid Metabolism,Molecular Transport,Small Molecule Biochemistry	Efflux of lipid	4.91e-08	Increased	2.426	APP,CD14,CTSS,EEPD1,ELOVL6,GDF15,HCAR2,LAMTOR1,LDLR,LIPA,LPCAT3,LPL,MAP2K3,NFKBIA,NR1H3,RAC1,RXRA,STX12,TREM2,TTC39B	20
Lipid Metabolism,Small Molecule Biochemistry	Synthesis of lipid	1.39e-24	Increased	4.03	ABHD5,ACLY,ACO2,ACSL4,ADRB2,AKT1,ALDH3B1,APP,ATF3,ATF4,B4GALT1,BACH1,BAK1,BHLHE40,BRD2,C3,C5AR1,CAT,CD14,CEBPA,CEBPB,CERS6,CHP1,CHPT1,CTDNEP1,CTNNB1,CXCL3,CYP51A1,DAB2,DBI,DEGS1,EGR2,ELOVL6,FABP5,FCER1G,FCGR1A,FCGR2A,FCGR2B,FOS,FPR2,GDF15,Gk,GLA,GPAT3,GPAT4,GPX4,HACD4,HEXB,HIF1A,HMOX1,HSPA5,IDH1,IL1A,IL1RN,INSIG1,IQGAP1,ITGB2,KLF4,LDLR,LEPR,LIPA,LPCAT3,LPIN1,LPL,MAPK1,MAPK3,MGST3,MTMR6,MVD,NFE2L2…	106
Lipid Metabolism,Small Molecule Biochemistry	Metabolism of membrane lipid derivative	3.06e-17	Increased	2.881	ABHD12,ABHD16A,ABHD5,ACLY,ACSL4,ADRB2,AKT1,ALDH3B1,APP,B4GALT1,BAK1,CAT,CEBPA,CERS6,CHP1,CHPT1,CYP51A1,DBI,DEGS1,ENO1,FABP5,FCGR2A,FCGR2B,FOS,FPR2,GDE1,GLA,GM2A,GPAT3,GPAT4,GPX4,HEXA,HEXB,HMOX1,HSPA5,IDH1,INSIG1,IQGAP1,ITGB2,LDLR,LEPR,LIPA,LPCAT3,LPIN1,LPL,MAPK1,MTMR6,NR1H3,ORMDL2,PI4K2A,PSAP,PTPMT1,RAC1,RHOQ,SAMD8,SERINC1,SLC6A6,SMPDL3B,SPP1,SYNJ1,TMEM38B,VDR,XDH	63
Lipid Metabolism,Small Molecule Biochemistry	Fatty acid metabolism	3.76e-17	Increased	3.973	ABHD12,ABHD16A,ACAA1,ACLY,ACOX1,ACSL4,APP,B4GALT1,BACH1,C5AR1,CD14,CEBPB,CTNNB1,CTSS,CXCL3,DBI,DEGS1,ECI2,EEPD1,ELOVL6,FABP5,FCER1G,FCGR1A,FCGR2A,FCGR2B,FURIN,GDF15,Gk,GM2A,GPAT4,GPX1,GPX4,HACD4,HCAR2,HIF1A,HMOX1,IL1A,IL1RN,INSIG1,LAMTOR1,LDLR,LEPR,LIPA,LPCAT3,LPIN1,LPL,MAP2K3,MAPK1,MAPK3,MAPKAPK2,MDH2,MGST3,NAAA,NFE2L2,NFKBIA,NR1H3,OGDH,OLR1,OSM,PDPN,PLIN2,PPT2,RAC1,RXRA,SAR1B,SDHA,SLC6A6,STX12,…	75
Lipid Metabolism,Small Molecule Biochemistry	Metabolism of phospholipid	3.06e-11		1.892	ABHD12,ABHD16A,ABHD5,ADRB2,CEBPA,CHP1,CHPT1,DBI,FABP5,FCGR2A,FCGR2B,FOS,FPR2,GDE1,GPAT3,GPAT4,GPX4,HEXB,HMOX1,HSPA5,IDH1,IQGAP1,ITGB2,LDLR,LPIN1,LPL,MAPK1,MTMR6,PI4K2A,PTPMT1,RAC1,RHOQ,SERINC1,SLC6A6,SMPDL3B,SYNJ1,TMEM38B,XDH	38
Lipid Metabolism,Small Molecule Biochemistry	Synthesis of fatty acid	1.18e-10	Increased	3.499	ACLY,ACSL4,APP,BACH1,C5AR1,CD14,CEBPB,CTNNB1,CXCL3,DEGS1,ELOVL6,FABP5,FCER1G,FCGR1A,FCGR2A,FCGR2B,GPX4,HACD4,HIF1A,HMOX1,IL1A,IL1RN,INSIG1,LDLR,LEPR,LPL,MAPK1,MAPK3,MGST3,NFE2L2,NFKBIA,NR1H3,OLR1,OSM,PPT2,RAC1,RXRA,SAR1B,TLR2,TNFRSF1A,TXN	41
Lipid Metabolism,Small Molecule Biochemistry	Metabolism of eicosanoid	1.31e-10	Increased	3.348	ABHD12,ABHD16A,ACOX1,ACSL4,APP,C5AR1,CD14,CEBPB,CTNNB1,CXCL3,FABP5,FCER1G,FCGR1A,FCGR2A,FCGR2B,GPX1,GPX4,HIF1A,HMOX1,IL1A,IL1RN,LDLR,LEPR,MAPK1,MAPK3,MAPKAPK2,MGST3,NFE2L2,NFKBIA,OLR1,OSM,PDPN,RAC1,TLR2,TNFRSF1A	35
Lipid Metabolism,Small Molecule Biochemistry	Catabolism of lipid	1.02e-09	Increased	2.817	ABHD12,ABHD16A,ABHD5,ACOX1,ACSL4,CRTC3,ECI2,FCGR2B,GDE1,GLA,GM2A,HCAR2,HEXA,HEXB,IDH1,LDLR,LIPA,LPIN1,LPL,NAAA,NR1H3,PSAP,SMPDL3B,VDR,XDH,YWHAH	26
Lipid Metabolism,Small Molecule Biochemistry	Homeostasis of lipid	2.15e-09		1.982	ABHD5,AKT1,ATP13A2,ATP6AP1,ATP6V1A,C3,CEBPA,CEBPB,DBI,EHD1,INSIG1,IRS2,LAMTOR1,LDLR,LIPA,LPL,Mt1,Mt2,NFE2L2,NR1H3,NUS1,PSAP,RAB7A,SAR1B,SOD2,SURF4,TREM2,TTC39B,XDH	29
Lipid Metabolism,Small Molecule Biochemistry	Lipolysis	1.31e-08	Increased	2.559	ABHD12,ABHD5,ACAA1,ADRB2,C3,CCR1,CEBPB,CERS6,FABP5,GLA,GM2A,HADHB,HCAR2,HEXA,HEXB,LDLR,LEPR,LIPA,LPL,MAPK1,MTMR6,NAAA,NCOR2,NR1H3,PDIA3,PLIN2,PSAP,RGS2,TNFRSF1A,VDR	30
Lipid Metabolism,Small Molecule Biochemistry	Conversion of lipid	1.55e-08		-0.916	ABHD5,ACLY,ACOX1,ACSL4,AIFM2,APP,CAT,CERS6,FCGR2B,FTL,GPD2,GPX1,GPX4,HMOX1,HSPA5,LDLR,Mt1,Mt2,NEU1,NFE2L2,RXRA,SAR1B,SLC7A11,SOD2	24
Lipid Metabolism,Small Molecule Biochemistry	Biosynthesis of polyunsaturated fatty acids	1.55e-08	Increased	3.709	ACSL4,APP,C5AR1,CD14,CEBPB,CTNNB1,CXCL3,DEGS1,FABP5,FCER1G,FCGR1A,FCGR2A,FCGR2B,HIF1A,HMOX1,IL1A,IL1RN,LDLR,LEPR,MAPK1,MAPK3,MGST3,NFE2L2,NFKBIA,OLR1,OSM,RAC1,TLR2,TNFRSF1A	29
Lipid Metabolism,Small Molecule Biochemistry	Synthesis of phospholipid	2.1e-08		1.404	ABHD5,ADRB2,CEBPA,CHP1,CHPT1,DBI,FABP5,FCGR2A,FOS,FPR2,GPAT3,GPAT4,GPX4,HEXB,HSPA5,IDH1,IQGAP1,ITGB2,MAPK1,MTMR6,PI4K2A,PTPMT1,RAC1,RHOQ,SERINC1,SLC6A6,SYNJ1,TMEM38B	28
Lipid Metabolism,Small Molecule Biochemistry	Storage of lipid	2.3e-08		-0.686	C3,EHD1,GLA,GM2A,HEXA,HEXB,HILPDA,LIPA,LPIN1,LPL,NFKBIA,NR1H3,PLIN2,PTPN2,TREM2,TTC39B	16
Lipid Metabolism,Small Molecule Biochemistry	Metabolism of triacylglycerol	4.05e-08	Increased	2.567	ABHD5,ACSL4,C3,CAT,CTDNEP1,DBI,Gk,GPAT3,GPAT4,GPX1,INSIG1,LDLR,LIPA,LPIN1,LPL,NR1H3,PLIN2,SPP1	18
Lipid Metabolism,Small Molecule Biochemistry	Synthesis of eicosanoid	4.46e-08	Increased	3.696	ACSL4,APP,C5AR1,CD14,CEBPB,CTNNB1,CXCL3,FABP5,FCER1G,FCGR1A,FCGR2A,FCGR2B,HIF1A,HMOX1,IL1A,IL1RN,LDLR,LEPR,MAPK1,MAPK3,MGST3,NFE2L2,NFKBIA,OLR1,OSM,RAC1,TLR2,TNFRSF1A	28
Lymphoid Tissue Structure and Development,Organ Morphology,Tissue Morphology	Quantity of lymphoid organ	2.68e-12		1.335	ADAM10,ATP6AP2,B2M,BAK1,BHLHE40,BSG,CD1D,CD44,CD80,CD86,CDKN1A,CTSD,ETS2,FCER1G,FCGR2B,FOS,FOSB,HIF1A,HIVEP3,ID2,ITGB1BP1,ITGB2,KLF4,MAPK3,MDM2,MMP19,NFKBIA,OSM,PIM1,PNP,PTPN2,RAC1,RASSF5,RUNX2,STAT1,TNFRSF1A,UBASH3B,VAV3,VDR,ZBTB7A	40
Lymphoid Tissue Structure and Development,Organ Morphology,Tissue Morphology	Quantity of thymus gland	1.55e-08	Increased	2.782	ATP6AP2,B2M,BHLHE40,CD80,CD86,CTSD,ETS2,FCER1G,FCGR2B,FOS,FOSB,HIF1A,HIVEP3,ITGB1BP1,ITGB2,KLF4,MAPK3,MMP19,NFKBIA,OSM,PIM1,PNP,PTPN2,RAC1,RASSF5,RUNX2,STAT1,TNFRSF1A,VAV3	29
Lymphoid Tissue Structure and Development,Tissue Morphology	Quantity of lymphatic system cells	5.74e-36	Increased	2.896	ADAM10,AKT1,AP1G1,APP,ATP2B1,ATP6AP2,AXL,B2M,B4GALT1,BAK1,BCL2A1,BHLHE40,BSG,BST1,C3,C5AR1,CCR1,CD1D,CD44,CD48,CD80,CD81,CD86,CDKN1A,CEBPB,CLEC4D,CSF2RB,CTNNB1,CTSB,CTSD,CTSK,CTSS,CTSV,DDB1,DUSP16,EGR2,ETS2,FABP5,FCER1G,FCGR1A,FCGR2A,FCGR2B,FNIP1,FOS,FOSB,FOSL2,FURIN,GFPT1,HAVCR2,HCAR2,HCK,HCLS1,HEXB,HIF1A,HIVEP3,HLA-A,HVCN1,ID2,IGF2BP2,IL1A,IL1RN,IPMK,ITGB1BP1,ITGB2,KLF4,LAMTOR1,LDHA,LDLR,LEPR,L…	129
Lymphoid Tissue Structure and Development,Tissue Morphology	Quantity of lymphoid tissue	2.18e-17		1.706	ADAM10,ATP2B1,ATP6AP2,B2M,BAK1,BCL2A1,BHLHE40,BSG,C3,C5AR1,CD1D,CD44,CD80,CD86,CDKN1A,CTSD,DDB1,EGR2,ETS2,FCER1G,FCGR2B,FOS,FOSB,HIF1A,HIVEP3,HVCN1,ID2,ITGB1BP1,ITGB2,KLF4,MALT1,MAPK3,MDM2,MMP19,MPC1,NFKBIA,NLRP3,OSM,PIM1,PLD4,PNP,PRDM1,PTPN2,RAC1,RASSF5,RGS1,RHOQ,RUNX2,SPPL2A,STAT1,TLR2,TNFRSF1A,TNFSF13,UBASH3B,VAV3,VDR,ZBTB7A	57
Lymphoid Tissue Structure and Development,Tissue Morphology	Quantity of lymph follicle	1.84e-08		1.071	ADAM10,ATP2B1,BCL2A1,BHLHE40,C3,C5AR1,CD80,DDB1,EGR2,FCGR2B,HVCN1,MALT1,MPC1,NLRP3,PLD4,PRDM1,PTPN2,RGS1,RHOQ,SPPL2A,STAT1,TLR2,TNFSF13,VAV3	24
Metabolic Disease,Neurological Disease,Organismal Injury and Abnormalities,Psychological Disorders	Alzheimer disease	8.7e-13			ACLY,ACO2,ADAM10,ADRB2,APP,ATF4,C3,CAPZB,CD14,CDKN1A,CFB,CTSB,CTSD,CTSS,EIF2AK2,ETS2,FCGR1A,FCGR2A,FCGR2B,FCGR3A/FCGR3B,G3BP1,GM2A,GRN,GSTO1,HIF1A,HLA-E,HMOX1,HSPA5,HSPA9,IDH1,IL1A,IRS2,LDLR,LGMN,LIPA,LPL,LY6E,LY75,MAPK1,MAPK3,MDH2,MPC1,MS4A6A,NDUFB8,NFE2L2,OGDH,OLR1,PCNA,PDIA3,PICALM,PLD3,PSAP,RAN,SDHA,SDHD,SERPINE1,SLC6A6,SLC7A2,SOD2,SYNJ1,TF,TGM2,TREM2,TXN,VCP,VDR,VPS35,WDFY3	68
Metabolic Disease,Organismal Injury and Abnormalities	Glucose metabolism disorder	3.22e-24		-1.927	ABHD16A,ABHD5,ACAA1,ACOX1,ACOX3,Acp5,ADARB1,ADIPOR1,ADRB2,AKT1,ALAS1,ALDOA,ANXA11,ANXA5,APP,ARL1,ATF3,ATF4,ATP6V0D2,B2M,BHLHE40,BRD2,BSG,C3,CALR,CAT,CCDC86,Ccl6,CCR1,CD1D,CD300C,CD44,CD48,CD80,CD86,CDKN1A,CEBPA,CEBPB,CFB,CHP1,CLEC6A,CNDP2,CPNE8,CSF2RB,CSTB,CTNNB1,CTSB,CTSC,CTSD,CTSK,CTSS,CTSV,CXCL3,CYBB,CYP51A1,DBI,DEGS1,DESI2,DNAJB11,DUSP1,EGR2,EIF2AK2,ELOVL6,ENO1,ETS2,EXT1,FBXO28,FCER1G,FCGR1A,…	194
Metabolic Disease,Organismal Injury and Abnormalities	Amyloidosis	6.92e-21		-1.961	ACLY,ACO2,ADAM10,ADRB2,APP,ATF3,ATF4,B2M,C3,CAPZB,Ccl6,CD14,CDKN1A,CFB,CTSB,CTSD,CTSK,CTSS,CTSV,CTSZ,CXCL3,CYBB,EIF2AK2,ETS2,FCGR1A,FCGR2A,FCGR2B,FCGR3A/FCGR3B,FURIN,G3BP1,GM2A,GRN,GSTO1,HIF1A,HLA-E,HMOX1,HSPA5,HSPA9,IDH1,IL1A,IRS2,ITGAX,LDLR,LGALS3BP,LGMN,LILRB4,LIPA,LPL,LY6E,LY75,LYZ,MAPK1,MAPK3,MDH2,MPC1,MS4A6A,NDUFB8,NFE2L2,OGDH,OLR1,PCNA,PDIA3,PICALM,PLD3,PSAP,PSMB2,PSMD2,RAN,RUNX2,SDHA,SDHD…	87
Metabolic Disease,Organismal Injury and Abnormalities	Abnormal metabolism	1.44e-17	Decreased	-2.647	ACLY,ACOX1,ADIPOR1,ADRB2,APP,ATF4,B4GALT1,CD14,CD1D,CD44,CTSC,CTSD,CTSS,DAB2,GDE1,GLA,GM2A,GPX1,GRN,HADHB,HCAR2,HEXA,HIF1A,HLA-E,HSPA5,IDH1,IL1A,IL1RN,INSIG1,IRS2,ITGAX,LAMP1,LCP1,LDLR,LEPR,LIPA,LPCAT3,LPIN1,LPL,LSR,M6PR,NFE2L2,NR4A3,OGDH,PNP,PSAP,PTPN1,SAR1B,SERPINE1,SH3PXD2B,SLC8A1,SOD2,TLR2,TMBIM1,TNFRSF1A,TNFRSF21,TREM2,TRIB1,VDR	59
Molecular Transport	Transport of molecule	9.21e-32	Increased	5.491	ABHD5,ACLY,ACSL4,ADRB2,AKT1,AP1G1,APP,ARCN1,ATF3,ATF4,ATP13A2,ATP2B1,ATP6AP1,ATP6V0D1,ATP6V0D2,ATP6V0E1,ATP6V1A,ATP6V1B2,ATP7A,B2M,B4GALT1,BACH1,BHLHE40,BSG,C3,CALR,CAMK1,CAT,CCR1,CD14,CD44,CDKN1A,CEBPA,CEBPB,CHP1,COX17,CSF2RB,CTNNB1,CTSA,CTSS,CXCL3,CYBB,CYP51A1,DUSP16,EEPD1,EGR2,EHD1,EIF4E,ELL2,ELOVL6,FABP5,FBXL5,FCER1G,FCGR2A,FOSB,FPR2,FTH1,FTL,FURIN,GAB1,GDF15,Gk,GLUL,GM2A,GNPTAB,GOLGA7,GOLPH3…	178
Molecular Transport	Secretion of molecule	8.8e-15	Increased	3.946	ABHD5,ACLY,ACSL4,AKT1,APP,ATF3,ATP13A2,BHLHE40,C3,CD44,CEBPA,CEBPB,CTNNB1,CYBB,CYP51A1,ELL2,FCER1G,FCGR2A,FOSB,FPR2,GAB1,Gk,GNPTAB,GOLPH3,GRN,HCLS1,HILPDA,HMOX1,HSPA5,IER3IP1,IL1A,IL1RN,IQGAP1,LDLR,LPCAT3,LY6E,M6PR,MAFF,MDM2,NFE2L2,NFIL3,NR1H3,NSF,OLR1,OSM,PLIN2,PSAP,PTPN1,SGK1,SLC9A4,SNAPIN,SNX10,SOD2,STAT1,SURF4,TLR2,TMED10,TMEM30A,TNFRSF1B,TPD52,TREM2,VAMP3,VAMP4,VDR,WWTR1,XDH	66
Molecular Transport	Transport of heavy metal	1.14e-11		-0.69	APP,ATP13A2,ATP6AP1,ATP6V0D1,ATP6V1A,ATP7A,B2M,BACH1,COX17,FBXL5,FTH1,FTL,GPX4,HIF1A,HLA-A,HMOX1,Mt1,Mt2,NCOA4,NFE2L2,OSM,PCBP1,PICALM,RNF217,SLC39A1,SLC39A2,TF,TRIB1	28
Molecular Transport	Export of molecule	5.82e-11	Increased	2.796	ABHD5,APP,ATP7A,BSG,CALR,CD14,CHP1,CTSS,CXCL3,DUSP16,EEPD1,EGR2,EIF4E,ELOVL6,FTH1,GDF15,HCAR2,HMOX1,HSPA9,LAMTOR1,LDLR,LIPA,LPCAT3,LPL,MAP2K3,MAPK1,NFKBIA,NR1H3,PCBP1,RAC1,RAN,RNF217,RXRA,SARNP,SGK1,STX12,TREM2,TTC39B	38
Molecular Transport	Release of metal	1.7e-08	Increased	2.443	APP,ASPH,BAK1,C3,CALR,CERS6,CYBB,EIF4E,FCER1G,FCGR1A,FCGR2A,HCLS1,IL1A,IPMK,Mt1,Mt2,NFE2L2,OSM,RAB32,RGS1,RGS2,SELENON,SPP1,TF,TLR2,TMEM38B,TREM2	27
Molecular Transport	Transport of metal	1.93e-08		0.795	ADRB2,AKT1,APP,ATP13A2,ATP2B1,ATP6AP1,ATP6V0D1,ATP6V1A,ATP7A,B2M,BACH1,CCR1,CHP1,COX17,CXCL3,FBXL5,FTH1,FTL,GPX4,HIF1A,HLA-A,HMOX1,MAGT1,MAPK1,Mt1,Mt2,NCOA4,NFE2L2,NIPA2,NSF,OSM,PCBP1,PICALM,RAMP1,RNF217,SGK1,SLC39A1,SLC39A2,SLC8A1,TF,TMEM165,TRIB1,VDR,YWHAH	44
Molecular Transport	Release of metal ion	1.04e-07	Increased	2.113	APP,ASPH,BAK1,C3,CALR,CERS6,CYBB,EIF4E,FCER1G,FCGR1A,FCGR2A,HCLS1,IL1A,IPMK,Mt1,Mt2,OSM,RAB32,RGS1,RGS2,SELENON,SPP1,TLR2,TMEM38B,TREM2	25
Molecular Transport,Protein Synthesis,Protein Trafficking	Localization of protein	6.14e-14		0.012	ABHD17C,ABL2,AKT1,ATP13A2,ATP6V1D,BSG,BUB1B,CALR,CAMK1,CCR1,CCT2,CD81,CDKN1A,COPA,CSNK1E,CTDNEP1,CTNNB1,CUTA,DAB2,F11R,FCER1G,FCGR2A,FCGR2B,FTL,GLUL,GPR137B,HLA-A,HNRNPK,ITGB1BP1,LAMTOR1,LAPTM5,LDLR,LILRB4,LSR,MAPRE1,MDM2,MERTK,MFSD1,MID1,MPP7,Mt1,Mt2,OPTN,PICALM,PLOD3,RAB10,RAB32,RAB8A,RAC1,RAMP1,RAN,RAP2A,RASSF5,RHOG,RHOQ,RRAGC,SEC16A,SGK1,SH3PXD2B,SNAPIN,SNX10,STX7,TMBIM1,TMED10,TNFRSF1A,TPP1,…	72
Molecular Transport,Protein Trafficking	Transport of protein	1.54e-10		1.915	ADRB2,AKT1,AP1G1,ARCN1,CALR,CDKN1A,CHP1,CTSA,EGR2,EHD1,GOLGA7,HCLS1,HSPA9,LAPTM5,LIPA,LMAN2,M6PR,MAPK1,NDEL1,NFKBIA,NSF,PICALM,PSAP,RAB10,RAB1A,RAB7A,RAB8A,RAMP1,RAN,RFFL,SEC16A,SLC7A11,SNAPIN,SNX3,STX7,TMED10,TNFRSF1A,UBR5,UNC93B1,YWHAH	40
Nervous System Development and Function	Morphology of nervous system	9.28e-09			ABHD12,ABL2,ADAM10,AKT1,APP,B2M,BAK1,CAPZB,CD81,CDKN1A,CPEB4,CTNNB1,CTNNBIP1,EIF4E,FOS,GNPTAB,GPX4,GRN,IL1RN,IQGAP1,Kat6b,KLF4,LAMP1,LEPR,MAPK1,MAPK3,MGAT1,MID1,NAMPT,NDEL1,NFKBIA,NLRP3,PDCD6IP,PPT2,PSAP,RAB10,RAB8A,RAC1,RAP2A,SDC3,SEMA4A,SOD2,TGM2,TKT,TNFRSF1A,TNFRSF1B,TREM2	47
Nervous System Development and Function,Organismal Development,Tissue Development	Morphogenesis of nervous tissue	1.19e-08	Increased	2.408	ABL2,ACSL4,ADAM10,AKT1,APP,ATF3,ATP6AP2,ATP7A,B2M,B4GALT5,CAMK1,CAPNS1,CAPZB,CD44,CDKN1A,CTNNB1,CYBB,DAB2,EHD1,EIF4E,EXT1,FCGR2B,FOS,GDA,GRN,HEXA,HLA-A,HNRNPK,HSPA5,ID2,IQGAP1,ITM2C,LASP1,LRP12,MAPK1,MAPK3,MAPK6,MARCO,MDM2,MID1,NDEL1,NEU1,NFE2L2,NFKBIA,NME1,OPTN,PDIA3,PICALM,PKP4,PPP2CA,PRAG1,RAB10,RAB8A,RABGEF1,RAC1,RAP2A,RBPJ,RGS2,RHOG,RHOQ,SEMA4A,SGK1,SNAPIN,SNX3,SPAG9,TMEM30A,TNFRSF1B,TNFRSF2…	70
Neurological Disease,Organismal Injury and Abnormalities	Movement Disorders	7.78e-17	Decreased	-2.596	ABHD12,ACTN1,ADRB2,AKT1,ALAS1,ALDOC,APP,ATF4,ATP13A2,ATP2B1,ATP6AP2,ATP6V1A,ATP6V1B2,AXL,B2M,B4GALT5,BACH1,BHLHE40,C3,CAPNS1,CAPZB,CD44,CD48,CDKN1A,CEBPB,CHP1,COX17,COX5A,CSTB,CTNNB1,CTSA,CTSB,CTSD,CTSS,CTSV,CYBB,CYCS,CYP51A1,DEGS1,EGR2,EIF2AK2,F11R,FCGR1A,FCGR2A,FCGR2B,FCGR3A/FCGR3B,FLVCR2,FOS,FOSB,FTH1,FTL,GNPTAB,GPD2,GRN,HADHB,HEXA,HEXB,HIVEP3,HLA-E,HMOX1,HSPA5,IER5,IL1A,INSIG1,IPMK,ITGAX,JUNB…	130
Neurological Disease,Organismal Injury and Abnormalities	Progressive neurological disorder	5.29e-15		0.132	ACLY,ACO2,ACOX1,ACTG1,ADAM10,ADRB2,AKT1,ANXA11,ANXA5,APP,ATF3,ATF4,ATP13A2,AXL,BACH1,BRD2,BSG,C3,CAPZB,CCT2,CD14,CD44,CDKN1A,CEBPA,CFB,CSTB,CTSB,CTSD,CTSS,CYP51A1,DBI,DNAJB11,EGR2,EIF2AK2,ELOVL6,ETS2,FCGR1A,FCGR2A,FCGR2B,FCGR3A/FCGR3B,FTH1,FTL,FURIN,G3BP1,GM2A,GOLPH3,GRN,GSTO1,HAVCR2,HCAR2,HIF1A,HIVEP3,HLA-E,HMOX1,HSPA5,HSPA9,IDH1,IL1A,IL1RN,IRS2,LAMP1,LDHA,LDLR,LGMN,LIPA,LPL,LY6E,LY75,M6PR,MAPK1…	118
Neurological Disease,Organismal Injury and Abnormalities	Seizure disorder	5.18e-13	Decreased	-3.382	ADAM10,ADARB1,ADRB2,APP,ATF3,ATP6AP2,ATP6V0C,ATP6V1A,ATP6V1B2,BAK1,BHLHE40,C3,CCR1,CDKN1A,CSTB,CTSB,CTSD,DUSP1,EGR2,ELL2,FBXO28,FCGR1A,FCGR2A,FCGR2B,FCGR3A/FCGR3B,FOS,FOSB,GADD45B,HEXA,HEXB,HMOX1,ID2,IER3IP1,IFRD1,IL1RN,JUNB,LDLR,MDH2,MERTK,MPC1,Mt1,Mt2,NAMPT,NFIL3,NR4A2,NR4A3,NSF,NUS1,PIGS,PIM3,PLK3,PSAP,RAC1,REPS2,RGS1,RGS2,SNTB2,SOD2,SYNJ1,TGM2,TIPARP,TMEM30A,TNFRSF1A,TNFRSF1B,TRAPPC6B,TRIB1,U…	70
Neurological Disease,Organismal Injury and Abnormalities	Seizures	7.78e-13	Decreased	-3.382	ADAM10,ADARB1,APP,ATF3,ATP6V0C,ATP6V1A,ATP6V1B2,BAK1,BHLHE40,C3,CCR1,CDKN1A,CSTB,CTSB,CTSD,DUSP1,EGR2,ELL2,FCGR1A,FCGR2A,FCGR2B,FCGR3A/FCGR3B,FOS,FOSB,GADD45B,HEXA,HEXB,HMOX1,ID2,IER3IP1,IFRD1,IL1RN,JUNB,LDLR,MDH2,MERTK,MPC1,Mt1,Mt2,NAMPT,NFIL3,NR4A3,NUS1,PIGS,PIM3,PLK3,PSAP,REPS2,RGS1,RGS2,SNTB2,SOD2,SYNJ1,TGM2,TIPARP,TMEM30A,TNFRSF1A,TNFRSF1B,TRIB1,UBC,ZFP36	61
Neurological Disease,Organismal Injury and Abnormalities	Progressive neuropathy	1.2e-12			ACOX1,ADAM10,ADRB2,AKT1,ANXA11,ANXA5,APP,ATF3,ATF4,ATP13A2,AXL,BACH1,BRD2,BSG,C3,CAPZB,CCT2,CD44,CDKN1A,CEBPA,CTSB,CTSS,CYP51A1,DBI,DNAJB11,EGR2,ELOVL6,ETS2,FCGR1A,FCGR2A,FCGR2B,FCGR3A/FCGR3B,FTH1,FTL,FURIN,GRN,HAVCR2,HCAR2,HIVEP3,HSPA5,IL1A,IL1RN,LAMP1,LDHA,LDLR,LPL,LY6E,M6PR,MAPK1,MDM2,MERTK,NFIL3,NLRP3,NR1H3,NR4A2,OPTN,PCNA,PDE8A,PDIA3,PRKAR1A,PSAP,RAN,RNF217,SGK1,SLC8A1,SOD2,SPP1,SYNJ1,TF,TGM…	79
Neurological Disease,Organismal Injury and Abnormalities	Neurodegeneration	2.18e-12	Decreased	-3.137	AKT1,APP,ATP13A2,AXL,BACH1,BAK1,BSG,C3,CIB2,CTSB,CTSD,CTSV,CXCL3,CYBB,ETS2,FTL,GNPTAB,GPX1,GPX4,GRN,HEXB,HIF1A,IL1RN,IRS2,LDLR,MANF,MERTK,NFE2L2,NFIL3,NLRP3,NR4A2,NR4A3,OSM,PPT2,PSAP,RAB1A,SEMA4A,SERPINE1,SGK1,SLC6A6,SLC7A11,SOD2,STAT1,TGM2,TLR2,TNFRSF1B,TREM2,UNC119,VPS35	49
Neurological Disease,Organismal Injury and Abnormalities	Neurological signs	2.76e-12		1.948	ACTN1,ADRB2,AKT1,ALAS1,ALDOC,APP,ATP2B1,ATP6AP2,ATP6V1A,ATP6V1B2,B2M,B4GALT5,BHLHE40,C3,CAPNS1,CD44,CD48,CEBPB,COX17,COX5A,CTNNB1,CTSS,CYCS,CYP51A1,EGR2,EIF2AK2,F11R,FABP5,FOS,FOSB,GNPTAB,GPD2,GRN,HADHB,HCAR2,HLA-E,HMOX1,HSPA5,IER5,INSIG1,IPMK,JUNB,LDHA,LDLR,LGALS3BP,LPL,LY6E,MAFF,MALT1,MAPKAPK3,MERTK,MPC1,MYL12A,NDUFA7,NDUFB3,NFE2L2,NME1,OPTN,PCNA,PDE8A,PPT2,RAC1,RASGEF1B,REPS2,RGS2,RHOG,RIC1,RN…	85
Neurological Disease,Organismal Injury and Abnormalities	Progressive motor neuropathy	4.49e-12			ADAM10,ADRB2,AKT1,ANXA11,ANXA5,APP,ATF3,ATF4,ATP13A2,AXL,BACH1,BRD2,BSG,C3,CAPZB,CCT2,CD44,CDKN1A,CEBPA,CTSB,CTSS,CYP51A1,DBI,DNAJB11,ELOVL6,ETS2,FCGR1A,FCGR2A,FCGR2B,FCGR3A/FCGR3B,FTH1,FTL,FURIN,GRN,HAVCR2,HCAR2,HIVEP3,HSPA5,IL1A,IL1RN,LAMP1,LDHA,LDLR,LPL,LY6E,M6PR,MAPK1,MDM2,MERTK,NFIL3,NLRP3,NR1H3,NR4A2,OPTN,PCNA,PDE8A,PDIA3,PRKAR1A,PSAP,RAN,RNF217,SGK1,SLC8A1,SOD2,SPP1,SYNJ1,TF,TGM2,TLR2,TMED…	77
Neurological Disease,Organismal Injury and Abnormalities	Degeneration of nervous system	4.91e-12	Decreased	-2.951	AKT1,APP,AXL,BACH1,BAK1,BSG,C3,CIB2,CTSB,CTSD,CTSV,CXCL3,CYBB,ETS2,GNPTAB,GPX1,GPX4,GRN,HEXB,HIF1A,IL1RN,IRS2,LDLR,MANF,MERTK,NFE2L2,NFIL3,NLRP3,NR4A2,NR4A3,OSM,PPT2,PSAP,RAB1A,SEMA4A,SERPINE1,SGK1,SLC6A6,SLC7A11,SOD2,STAT1,TGM2,TLR2,TNFRSF1B,UNC119,VPS35	46
Neurological Disease,Organismal Injury and Abnormalities	Dyskinesia	7.62e-12			ACTN1,ADRB2,AKT1,ALAS1,ALDOC,ATP2B1,ATP6AP2,ATP6V1A,ATP6V1B2,B2M,B4GALT5,BHLHE40,C3,CAPNS1,CD44,CD48,COX17,COX5A,CTNNB1,CTSS,CYCS,CYP51A1,EGR2,EIF2AK2,F11R,FOS,FOSB,GPD2,HADHB,HLA-E,HMOX1,HSPA5,IER5,INSIG1,IPMK,JUNB,LDHA,LDLR,LGALS3BP,LPL,LY6E,MAFF,MALT1,MAPKAPK3,MERTK,MPC1,MYL12A,NDUFA7,NDUFB3,NME1,OPTN,PCNA,PDE8A,PPT2,RASGEF1B,REPS2,RGS2,RHOG,SDHA,SDHD,SGK1,Slc25a1,SLIRP,SSR3,STAT1,SYNJ1,TF,TGM…	74
Neurological Disease,Organismal Injury and Abnormalities	Progressive encephalopathy	2.75e-11			ACLY,ACO2,ADAM10,ADRB2,AKT1,ANXA11,ANXA5,APP,ATF3,ATF4,ATP13A2,BACH1,C3,CAPZB,CCT2,CD14,CDKN1A,CEBPA,CFB,CSTB,CTSB,CTSD,CTSS,DBI,EGR2,EIF2AK2,ETS2,FCGR1A,FCGR2A,FCGR2B,FCGR3A/FCGR3B,FTH1,FTL,G3BP1,GM2A,GRN,GSTO1,HIF1A,HIVEP3,HLA-E,HMOX1,HSPA5,HSPA9,IDH1,IL1A,IRS2,LAMP1,LDHA,LDLR,LGMN,LIPA,LPL,LY6E,LY75,MAPK1,MAPK3,MDH2,MDM2,MPC1,MS4A6A,NDUFB8,NFE2L2,NFIL3,NR4A2,OGDH,OLR1,OPTN,PCNA,PDE8A,PDIA3,PIC…	96
Neurological Disease,Organismal Injury and Abnormalities	Epileptic seizure	6.19e-11			ATF3,C3,CCR1,CDKN1A,CSTB,CTSB,DUSP1,EGR2,ELL2,FCGR1A,FCGR2A,FCGR2B,FCGR3A/FCGR3B,FOS,FOSB,GADD45B,HMOX1,ID2,IFRD1,JUNB,LDLR,NAMPT,NFIL3,NR4A3,PIM3,PLK3,REPS2,RGS1,RGS2,SNTB2,SYNJ1,TIPARP,TRIB1,UBC,ZFP36	35
Neurological Disease,Organismal Injury and Abnormalities	Abnormal morphology of nervous system	1.16e-10	Decreased	-2.336	ABL2,ADRB2,AKT1,ANXA5,APP,ATP13A2,ATP6V1B2,AXL,B2M,BAK1,BSG,C3,C5AR1,CAT,CD44,CD80,CD81,CD86,CEBPB,CIB2,CPEB2,CPEB4,CSTB,CTSB,CTSD,CTSV,CYBB,DUSP1,EGR2,GCLM,GDF15,GM2A,GNPTAB,GRN,HEXA,HEXB,HIF1A,HSPA5,ID2,IL1A,IL1RN,IRS2,KLF4,LDLR,LEPR,LGMN,LIPA,MAPK1,MAPK3,MDM2,MERTK,MID1,Mt1,Mt2,NCOR2,NDEL1,NFE2L2,NLRP3,NR1H3,NR4A2,OPTN,OSM,PDCD6IP,PHYH,PPT2,PSAP,PTPN1,RGS2,RXRA,SEMA4A,SNAPIN,SOD2,SPP1,TLR2,TNF…	79
Neurological Disease,Organismal Injury and Abnormalities	Epilepsy	9.05e-10			ADRB2,APP,ATF3,ATP6AP2,ATP6V0C,ATP6V1A,C3,CCR1,CDKN1A,CSTB,CTSB,DUSP1,EGR2,ELL2,FBXO28,FCGR1A,FCGR2A,FCGR2B,FCGR3A/FCGR3B,FOS,FOSB,GADD45B,HMOX1,ID2,IER3IP1,IFRD1,JUNB,LDLR,MDH2,NAMPT,NFIL3,NR4A2,NR4A3,NSF,PIGS,PIM3,PLK3,RAC1,REPS2,RGS1,RGS2,SNTB2,SYNJ1,TIPARP,TRAPPC6B,TRIB1,UBC,VDR,WWTR1,ZFP36	50
Neurological Disease,Organismal Injury and Abnormalities	Epilepsy or neurodevelopmental disorder	1.33e-08			ABHD16A,ACTG1,ADARB1,ADRB2,AP1G1,AP2S1,APP,ATF3,ATP2B1,ATP6AP2,ATP6V0C,ATP6V1A,ATP6V1B2,C3,CCR1,CDKN1A,CSTB,CTNNB1,CTSB,DUSP1,EGR2,ELL2,FBXO28,FCGR1A,FCGR2A,FCGR2B,FCGR3A/FCGR3B,FOS,FOSB,FOSL2,FPR2,FTH1,GADD45B,GNB2,HIVEP3,HMOX1,ID2,IER3IP1,IFRD1,JUNB,KIAA0930,LDLR,LGALS3BP,MAPK1,MAPKAPK2,MDH2,NAMPT,NFIL3,NR4A2,NR4A3,NSF,NT5C2,NUS1,PCBP1,PIGS,PIM3,PLK3,PPP2CA,RAC1,REPS2,RGS1,RGS2,SDHA,SNTB2,SYNJ1…	77
Neurological Disease,Organismal Injury and Abnormalities	Abnormal morphology of central nervous system	3.95e-08		-0.313	ABL2,AKT1,APP,ATP6V1B2,AXL,B2M,BAK1,C3,CD80,CD81,CD86,CEBPB,CPEB4,CSTB,CTSB,CTSV,GCLM,GM2A,GNPTAB,GRN,HEXA,HEXB,HSPA5,ID2,IL1A,KLF4,LDLR,LIPA,MDM2,MERTK,MID1,Mt1,Mt2,NCOR2,NDEL1,NR4A2,PDCD6IP,PHYH,PPT2,PSAP,RGS2,RXRA,SOD2,SPP1,TLR2,TNFRSF1B,TREM2	47
Neurological Disease,Organismal Injury and Abnormalities,Psychological Disorders	Disorder of basal ganglia	9.76e-18		0.391	ACTN1,ADAM10,ADRB2,AKT1,ALAS1,ALDOC,APP,ATF4,ATP13A2,ATP2B1,ATP6AP2,ATP6V1A,ATP6V1B2,AXL,B2M,B4GALT5,BACH1,BHLHE40,C3,CAPNS1,CAPZB,CD44,CD48,COX17,COX5A,CTNNB1,CTSB,CTSS,CYBB,CYCS,CYP51A1,EGR2,EIF2AK2,F11R,FOS,FOSB,FTH1,FTL,GPD2,GRN,HADHB,HIVEP3,HLA-E,HMOX1,HSPA5,IER5,IL1A,INSIG1,IPMK,ITGAX,JUNB,LAMP1,LDHA,LDLR,LGALS3BP,LILRB4,LPL,LY6E,LYZ,MAFF,MALT1,MAPKAPK3,MERTK,MPC1,MYL12A,NDUFA7,NDUFB3,NFE2L…	104
Neurological Disease,Organismal Injury and Abnormalities,Psychological Disorders	Tauopathy	4.91e-17			ACLY,ACO2,ADAM10,ADRB2,APP,ATF3,ATF4,ATP6V0D2,C3,CAPZB,CD14,CDKN1A,CFB,CTSB,CTSD,CTSS,CTSZ,CYBB,EIF2AK2,ETS2,FCGR1A,FCGR2A,FCGR2B,FCGR3A/FCGR3B,G3BP1,GM2A,GRN,GSTO1,HIF1A,HLA-E,HMOX1,HSPA5,HSPA9,IDH1,IL1A,IRS2,ITGAX,LDLR,LGALS3BP,LGMN,LILRB4,LIPA,LPL,LY6E,LY75,LYZ,MAPK1,MAPK3,MDH2,MPC1,MS4A6A,NDUFB8,NFE2L2,NR4A2,OGDH,OLR1,OPTN,PCNA,PDIA3,PICALM,PLD3,PSAP,RAN,SDHA,SDHD,SERPINE1,SLC6A6,SLC7A2,SOD2,…	80
Neurological Disease,Organismal Injury and Abnormalities,Psychological Disorders	Alzheimer disease or frontotemporal dementia	1.14e-12			ACLY,ACO2,ADAM10,ADRB2,APP,ATF4,C3,CAPZB,CD14,CDKN1A,CFB,CTSB,CTSD,CTSS,EIF2AK2,ETS2,FCGR1A,FCGR2A,FCGR2B,FCGR3A/FCGR3B,G3BP1,GM2A,GRN,GSTO1,HIF1A,HLA-E,HMOX1,HSPA5,HSPA9,IDH1,IL1A,IRS2,LDLR,LGMN,LIPA,LPL,LY6E,LY75,MAPK1,MAPK3,MDH2,MPC1,MS4A6A,NDUFB8,NFE2L2,OGDH,OLR1,OPTN,PCNA,PDIA3,PICALM,PLD3,PSAP,RAN,SDHA,SDHD,SERPINE1,SLC6A6,SLC7A2,SOD2,SYNJ1,TF,TGM2,TREM2,TXN,VCP,VDR,VPS35,WDFY3	69
Neurological Disease,Organismal Injury and Abnormalities,Psychological Disorders	Dementia	7.44e-12			ACLY,ACO2,ADAM10,ADRB2,APP,ATF4,C3,CAPZB,CD14,CDKN1A,CFB,COLGALT1,CTSB,CTSD,CTSS,EIF2AK2,ETS2,FCGR1A,FCGR2A,FCGR2B,FCGR3A/FCGR3B,G3BP1,GM2A,GOLPH3,GRN,GSTO1,HIF1A,HLA-E,HMOX1,HSPA5,HSPA9,IDH1,IL1A,IRS2,LDLR,LGMN,LIPA,LPL,LY6E,LY75,MAPK1,MAPK3,MDH2,MPC1,MS4A6A,NDUFB8,NFE2L2,OGDH,OLR1,OPTN,PCNA,PDIA3,PICALM,PLD3,PSAP,RAN,SDHA,SDHD,SERPINE1,SLC6A6,SLC7A2,SNRPB,SOD2,SYNJ1,TF,TGM2,TREM2,TXN,VCP,VDR,VP…	72
Neurological Disease,Organismal Injury and Abnormalities,Skeletal and Muscular Disorders	Neuromuscular disease	4.18e-21		1.937	ACTN1,ADAM10,ADRB2,AKT1,ALAS1,ALDOC,APP,ATF4,ATP13A2,ATP2B1,ATP6AP2,ATP6V1A,ATP6V1B2,AXL,B2M,B4GALT5,BACH1,BHLHE40,BRD2,BSG,C3,CALR,CAPNS1,CAPZB,CD14,CD44,CD48,CD80,CD86,CFB,CHP1,COX17,COX5A,CTNNB1,CTSB,CTSS,CYCS,CYP51A1,DNAJB11,EGR2,EIF2AK2,ELOVL6,F11R,FCGR1A,FCGR2A,FCGR2B,FCGR3A/FCGR3B,FOS,FTH1,FTL,FURIN,GFPT1,GOLPH3,GPD2,HADHB,HAVCR2,HCAR2,HIVEP3,HLA-E,HMOX1,HSPA5,IER5,IL1A,IL1RN,INSIG1,IPMK,J…	128
Neurological Disease,Organismal Injury and Abnormalities,Skeletal and Muscular Disorders	Progressive neuromuscular disease	2.2e-11			ADAM10,ADRB2,APP,ATF4,ATP13A2,AXL,BACH1,BRD2,BSG,C3,CAPZB,CD44,CTSB,CTSS,CYP51A1,DNAJB11,ELOVL6,FCGR1A,FCGR2A,FCGR2B,FCGR3A/FCGR3B,FTH1,FTL,FURIN,HAVCR2,HCAR2,HIVEP3,HSPA5,IL1A,IL1RN,LAMP1,LDHA,LY6E,M6PR,MERTK,NLRP3,NR1H3,NR4A2,PCNA,PDE8A,PDIA3,PSAP,RAN,RNF217,SGK1,SLC8A1,SPP1,SYNJ1,TGM2,TLR2,TMED10,TNFAIP3,TNFRSF1A,TTC39C,VCP,VDR,VPS35	57
Neurological Disease,Organismal Injury and Abnormalities,Skeletal and Muscular Disorders	Neuromuscular disease with neuropathy	2.87e-11			ADAM10,ADRB2,APP,ATF4,ATP13A2,AXL,BACH1,BRD2,BSG,C3,CAPZB,CD44,CHP1,CTSB,CTSS,CYP51A1,DNAJB11,ELOVL6,FCGR1A,FCGR2A,FCGR2B,FCGR3A/FCGR3B,FTH1,FTL,FURIN,GFPT1,HAVCR2,HCAR2,HIVEP3,HSPA5,IL1A,IL1RN,LAMP1,LDHA,LY6E,M6PR,MERTK,NLRP3,NR1H3,NR4A2,PCNA,PDE8A,PDIA3,PSAP,RAN,RNF217,SGK1,SLC8A1,SPP1,SYNJ1,TGM2,TLR2,TMED10,TNFAIP3,TNFRSF1A,TTC39C,VCP,VDR,VPS35	59
Neurological Disease,Organismal Injury and Abnormalities,Tissue Morphology	Neurodegeneration of nervous tissue	3.22e-11	Decreased	-2.958	AKT1,APP,AXL,BACH1,BAK1,BSG,C3,CIB2,CTSB,CTSD,CTSV,CXCL3,CYBB,ETS2,GPX1,GPX4,GRN,HEXB,HIF1A,IL1RN,IRS2,LDLR,MANF,MERTK,NFIL3,NLRP3,NR4A2,NR4A3,OSM,PSAP,RAB1A,SEMA4A,SERPINE1,SGK1,SLC6A6,SOD2,TGM2,TLR2,TNFRSF1B,UNC119,VPS35	41
Nucleic Acid Metabolism	Metabolism of nucleic acid component or derivative	6.6e-11	Increased	2.013	ACLY,ACO2,ADRB2,AK2,AKT1,ALDOA,ANXA4,APP,APRT,ATP13A2,ATP6AP2,ATP7A,BCKDHB,C5AR1,CAT,CEBPB,CMPK1,CTNNB1,CYCS,DBI,ENO1,GDA,GFPT1,GNB2,GPAT4,HCAR2,HIF1A,HMOX1,IRS2,LGMN,LIPA,MAPK1,MDH2,NADK,NAMPT,NDUFC2,NME1,NT5C2,OGDH,PGD,PNP,RAMP1,RAN,RGS2,RHOQ,SDHA,SDHD,SLC25A5,SMPDL3A,SOD2,SPP1,TF,TREM2,UAP1,VCP,VDR,XDH	57
Nucleic Acid Metabolism,Small Molecule Biochemistry	Metabolism of nucleotide	1.88e-10		1.549	ACLY,ACO2,ADRB2,AK2,AKT1,ALDOA,ANXA4,APP,ATP13A2,ATP6AP2,ATP7A,BCKDHB,C5AR1,CAT,CEBPB,CMPK1,CTNNB1,CYCS,ENO1,GDA,GNB2,HCAR2,HIF1A,HMOX1,IRS2,LGMN,LIPA,MDH2,NADK,NAMPT,NDUFC2,NME1,NT5C2,OGDH,PGD,PNP,RAMP1,RAN,RGS2,RHOQ,SDHA,SDHD,SLC25A5,SMPDL3A,SOD2,SPP1,TF,TREM2,VCP,VDR,XDH	51
Nucleic Acid Metabolism,Small Molecule Biochemistry	Metabolism of nucleoside triphosphate	9.6e-10	Increased	3.263	ACO2,AK2,AKT1,ALDOA,APP,ATP13A2,ATP7A,BCKDHB,CYCS,ENO1,HIF1A,IRS2,LIPA,NADK,NDUFC2,NME1,NT5C2,PNP,RAN,RHOQ,SDHA,SDHD,SLC25A5,SMPDL3A,SOD2,TREM2,VCP,VDR	28
Nucleic Acid Metabolism,Small Molecule Biochemistry	Synthesis of nucleotide	3.21e-09		1.712	ACO2,ADRB2,AK2,AKT1,ALDOA,ANXA4,APP,ATP13A2,ATP6AP2,BCKDHB,C5AR1,CAT,CMPK1,CTNNB1,CYCS,ENO1,GNB2,HCAR2,HIF1A,HMOX1,IRS2,LGMN,LIPA,NADK,NAMPT,NDUFC2,NME1,NT5C2,PGD,PNP,RAMP1,RGS2,SDHA,SDHD,SLC25A5,SOD2,SPP1,TF,TREM2,VCP,VDR,XDH	42
Nucleic Acid Metabolism,Small Molecule Biochemistry	Biosynthesis of ribonucleoside triphosphate	1.77e-08	Increased	3.263	ACO2,AKT1,ALDOA,APP,ATP13A2,BCKDHB,CYCS,ENO1,HIF1A,IRS2,LIPA,NADK,NDUFC2,NME1,NT5C2,PNP,SDHA,SDHD,SLC25A5,SOD2,TREM2,VCP,VDR	23
Nutritional Disease,Organismal Injury and Abnormalities	Obesity	1.85e-12	Increased	2.22	ABL2,ACOX1,ADARB1,ADRB2,AKT1,ALDH9A1,APP,ATF3,ATP6AP2,C3,CD14,CD44,CDKN1A,CEBPB,CERS6,CRTC3,CTSS,CYP51A1,DDB1,DUSP1,ENO1,FABP5,FKBP2,GPAT3,GPAT4,HIF1A,HMOX1,HSPA5,IDH1,IL1A,IL1RN,IRS2,ITGAX,ITPRID2,LACTB,LDLR,LEPR,LPIN1,LPL,MANF,MAPK3,MMP19,MPC1,Mt1,Mt2,NAMPT,NFE2L2,NLRP3,NR4A2,NR4A3,NRG4,NUS1,PDE8A,PLIN2,PRDM1,PTPN1,PTPN2,SDC3,SERPINE1,SNX10,SPP1,TGFBI,TNFAIP3,TNFRSF1A,TNFRSF1B,TXN,TXNRD1,VDR,XD…	70
Nutritional Disease,Organismal Injury and Abnormalities	Weight loss	2.19e-12	Decreased	-2.778	ADAM10,APRT,ATF3,C3,CCR1,CD44,CDKN1A,CTNNB1,CTSC,CXCL3,DUSP1,EGR2,FOS,GDF15,GPX4,GRN,HEXA,HEXB,HMOX1,ID2,IL1RN,IRS2,LEPR,MALT1,Mt1,Mt2,NFE2L2,NFIL3,NR4A3,OPTN,OSM,PSAP,SERPINE1,SGK1,SPP1,TGM2,TLR2,VDR,ZFP36	39
Ophthalmic Disease,Organismal Injury and Abnormalities	Disease of retina	1.08e-13		-1.721	ABHD12,ACO2,ADRB2,APP,ATF3,ATP6AP2,AXL,B2M,BSG,C3,C5AR1,CDKN1A,CFB,CIB2,CLEC6A,CSF2RB,CTNNB1,CTSD,CTSK,CTSS,CTSV,CYBB,CYP51A1,DBI,FCER1G,FLVCR2,FOS,GPX4,GRN,HCAR2,HEXB,HIF1A,HLA-A,HMOX1,IRS2,ITGAX,ITGB2,LACTB,LDLR,LPL,MAPK1,MAPK3,MAPKAPK3,MDM2,MERTK,MMP19,Mt1,Mt2,NLRP3,NR1H3,NR4A2,OPTN,PHYH,PPT2,PSAP,RGS1,RUNX2,RXRA,SEMA4A,SERPINB6,SERPINE1,SIRPB1,SLC6A6,SLC7A11,SOD2,SPP1,STAT1,TF,TLR2,TNFRSF1A,T…	75
Organismal Development	Morphology of body cavity	3.78e-20			ACOX1,Acp5,ADIPOR1,ADRB2,AKT1,APP,APRT,ATF3,ATF4,ATP13A2,ATP6AP2,BRD2,BSG,C3,C5AR1,CALR,CAPNS1,CAPZB,CD14,CDKN1A,CEBPA,CFB,CTNNB1,CTNNBIP1,CTSA,CTSK,CTSV,DUSP1,EGR2,ETS2,FABP5,FCER1G,FCGR2B,FOS,GDF15,GLA,GPAT3,GPX1,GRN,HIF1A,HMOX1,HVCN1,ID2,IFRD1,IRS2,JUNB,LAPTM5,LDLR,LEPR,LGMN,LIPA,LY6E,MALT1,MAP2K3,MAPK6,Mt1,Mt2,MYO1E,NAAA,NFE2L2,NFIL3,NFKBIA,NLRP3,NR1H3,NR4A3,NRG4,NUS1,OSM,PIEZO1,PNP,PPT2,PSAP…	91
Organismal Development	Mass of organism	5.56e-15		1.864	ADRB2,AKT1,APP,BHLHE40,C3,CDKN1A,CEBPA,CNDP2,CSNK1E,DSE,DUSP1,FOS,GDF15,GPAT4,GPD2,GPX1,HCAR2,HEXB,HIF1A,IFRD1,IL1A,IL1RN,IRS2,ITGB2,KLF4,LAMTOR1,LDLR,LEPR,LIPA,LPCAT3,LPIN1,LPL,MALT1,MANF,MAPK6,MDM2,MMP19,Mt1,Mt2,NFE2L2,OSM,PHYH,PNP,PTPN1,PTPN2,RXRA,SAR1B,SERPINE1,SIN3B,TKT,TLR2,TNFRSF1A,TNFRSF1B,VDR,ZFP36	55
Organismal Development	Size of body	6.24e-13	Increased	8.185	ABHD5,ABL2,ACOX1,ACTG1,ADRB2,AKT1,AP1G1,APP,APRT,ATF4,B4GALT1,BSG,C3,CD81,CDKN1A,CEBPA,CEBPB,COLGALT1,CPEB2,CTSA,CTSD,CTSK,CYBB,DBI,DSE,DUSP1,EGR2,EHD1,FABP5,FCER1G,FCGR2B,FOS,FOSB,GDF15,GNPTAB,GPAT4,GPD2,GPX1,GRN,HMOX1,ID2,IFRD1,IL1RN,INSIG1,IRS2,ITGB1BP1,ITPRID2,LASP1,LEPR,LGMN,LIPA,M6PR,MAPK1,MDM2,NFIL3,NFKBIA,PDCD6IP,PHYH,PICALM,PIM1,PIM3,PLIN2,PPP1R15B,PSAP,PTPN1,PTPN2,RUNX2,SERPINE1,SH3PXD2…	82
Organismal Development	Growth of organism	2.01e-09	Increased	3.502	ABL2,ACOX1,ADARB1,AKT1,APH1A,APP,ARCN1,ATP6V0C,BCL2A1,CD44,CD81,CDKN1A,CTNNB1,CTNNBIP1,CTSB,CTSD,DBI,DEGS1,EIF2AK2,ETS2,EXT1,FOSL2,FURIN,GNPTAB,GPD2,GRN,HIF1A,HLA-A,HMOX1,HSPA5,ID2,IL1RN,IRS2,KLF4,LAMTOR1,LCP1,LEPR,LYZ,MAFF,MAP2K3,MAPK1,MAPKAPK2,MAPRE1,MGAT1,NCOR2,NFKBIA,NR4A3,OPTN,OSM,PCBP1,PRDM1,PRKAR1A,PTPMT1,RAB10,RAC1,RAN,RBBP8,SDHD,SGK1,SLC25A5,SLC8A1,SOD2,STAT1,SYNJ1,TAF10,TF,THBD,TKT,TLR2…	75
Organismal Development	Growth of vessel	6.99e-08		0.608	AKT1,CDKN1A,CTNNBIP1,CTSB,CTSK,CYBB,HIF1A,HMOX1,IL1A,IRS2,KLF4,LEPR,LRRFIP1,MAPK3,MAPKAPK2,NFE2L2,NR4A3,PIM1,PTPN1,RAC1,SELPLG,SERPINE1,SOD2,SPP1,STAT1,TF,TLR2,TNFRSF1A,TNFRSF1B,TRIB1,TXN,XDH	32
Organismal Development,Tissue Development	Development of epithelial tissue	2.2e-12	Increased	2.61	AKT1,APP,AXL,B4GALT1,BSG,C3,CALR,CCT2,CD44,CDKN1A,CEBPB,CTNNB1,CTSB,CYBB,DAB2,EXT1,F11R,FOSL2,FPR2,GAB1,GPR35,GPX1,GRN,HIF1A,HMOX1,HSPA5,ID2,IL1A,IL1RN,IQGAP1,ITGAX,ITGB1BP1,KLF4,LEPR,LIPA,MAP2K3,MAPK1,MDM2,MERTK,MYO1E,NFKBIA,NME1,NR4A2,NUS1,OSM,PIM1,PLOD3,PRCP,PRDM1,PTPN1,RAB32,RAC1,RBPJ,RGCC,RHOC,RUNX2,RXRA,SERPINE1,SLC8A1,SLC9A4,SPP1,STAT1,WWTR1,XDH	64
Organismal Functions	Energy homeostasis	8.5e-11		-0.2	ADRB2,APP,C3,CEBPA,CEBPB,CERS6,CRTC3,CSNK1E,DUSP1,FABP5,GDF15,GPAT3,GPAT4,GPD2,IGF2BP2,IRAK2,IRS2,LEPR,LIPA,LPIN1,LPL,MAPK6,NAMPT,NR4A3,PLIN2,PRCP,PTPN1,PTPN2,RUNX2,SDC3,SERPINE1,TLR2,TRIB1,VDR,WWTR1,YTHDF1	36
Organismal Functions	Energy expenditure	3.27e-08	Decreased	-2.048	APP,C3,CEBPA,CEBPB,CERS6,CRTC3,CSNK1E,DUSP1,GDF15,GPAT3,GPAT4,IRAK2,LEPR,LPIN1,LPL,MAPK6,PRCP,PTPN1,PTPN2,SDC3,SERPINE1,TLR2,VDR,WWTR1	24
Organismal Functions,Organismal Injury and Abnormalities	Healing of lesion	8.08e-09			B4GALT1,C3,C5AR1,CD44,CDKN1A,EXT1,GDF15,GRN,IL1A,IL1RN,ITGB2,LEPR,Mt1,Mt2,NLRP3,PRKAR1A,RAC1,RAMP1,RASSF5,SERPINE1,SLC3A2,SLC7A11,SPP1,TNFRSF1A,TNFRSF1B	25
Organismal Functions,Organismal Injury and Abnormalities,Tissue Morphology	Closure of wound	2.51e-08		1.732	AKT1,CTNNB1,GRN,IPMK,ITGB2,JUNB,OSM,PRCP,PTPN2,RAC1,SERPINE1,SOD2,SPP1,TLR2	14
Organismal Functions,Organismal Injury and Abnormalities,Tissue Morphology	Healing of wound	3.53e-08			B4GALT1,C3,C5AR1,CD44,CDKN1A,EXT1,GDF15,GRN,IL1A,ITGB2,LEPR,Mt1,Mt2,PRKAR1A,RAC1,RAMP1,RASSF5,SERPINE1,SLC3A2,SLC7A11,SPP1,TNFRSF1A,TNFRSF1B	23
Organismal Injury and Abnormalities	Abnormal morphology of abdomen	4.23e-25	Decreased	-2.583	ABL2,ACOX1,Acp5,ACSL4,AKT1,APRT,ATF3,ATF4,AXL,B2M,B4GALT1,BAK1,BHLHE40,BLVRA,BSG,C3,CALR,CAT,CCR1,CD1D,CD44,CD80,CD86,CDKN1A,CEBPA,CEBPB,CLEC6A,COLGALT1,CSF2RB,CTNNB1,CTNNBIP1,CTSA,CTSD,CTSK,CYBB,DAPK1,DDB1,DUSP1,FCER1G,FCGR2B,FNIP1,FOS,FPR2,GCLM,GDF15,GLA,GPX1,GRN,HCK,HEXA,HEXB,HMOX1,ID2,IL1RN,IQGAP1,IRS2,ITGB1BP1,ITGB2,KLF4,LASP1,LDLR,LEPR,LGMN,LIPA,LPL,LY6E,MALT1,MAPK1,MAPK3,MARCO,MERTK,MFSD1,…	117
Organismal Injury and Abnormalities	Abnormal morphology of body cavity	6.79e-25	Decreased	-3.528	ABL2,ACOX1,ACSL4,ADAM10,ADRB2,AKT1,APH1A,APRT,ATF3,ATF4,AXL,B2M,B4GALT1,BAK1,BHLHE40,BLVRA,BSG,C3,CALR,CAPNS1,CAT,CCR1,CD1D,CD44,CD80,CD81,CD86,CDKN1A,CEBPA,CEBPB,CLEC4D,CLEC6A,COLGALT1,CSF2RB,CTNNB1,CTNNBIP1,CTSA,CTSB,CTSC,CTSD,CTSK,CTSV,CYBB,CYP51A1,DAB2,DAPK1,DDB1,DUSP1,FCER1G,FCGR2B,FNIP1,FOS,FPR2,GCLM,GDF15,GLA,GLRX5,GPX1,GRN,HCK,HEXA,HEXB,HIF1A,HMOX1,ID2,IL1RN,IQGAP1,IRS2,ITGB2,KLF4,LASP1,L…	158
Organismal Injury and Abnormalities	Growth of lesion	7.38e-22	Increased	5.957	ACLY,ACO2,ACSL4,ADAM10,ADRB2,AIFM2,AKT1,ASPH,ATF3,ATF4,ATP2B1,ATP7A,AXL,B2M,BACH1,BCL2L13,BSG,BUB1B,C5AR1,CALR,CAPNS1,CCR1,CD44,CD80,CDKN1A,CEBPB,CERS6,CNIH4,COX17,CPEB2,CTNNB1,CTSB,CTSK,CTSS,CTSV,CTSZ,CXCL3,CYBB,DAPK1,DUSP1,EIF4E,ENO1,EXT1,FABP5,FCER1G,FCGR3A/FCGR3B,FOS,FTH1,GDF15,GLUL,GPD2,GPX4,GRN,GSTO1,HAVCR2,HCAR2,HDLBP,HIF1A,HMOX1,HSPA5,ID2,IDH1,IGF2BP2,IL1A,IL1RN,INSIG1,IQGAP1,JUNB,KCTD12,…	150
Organismal Injury and Abnormalities	Visceromegaly	3.22e-19	Decreased	-2.915	ADRB2,AKT1,ATF3,AXL,B4GALT1,BAK1,C3,CALR,CAPNS1,CAT,CDKN1A,CEBPA,CEBPB,CSF2RB,CTNNB1,CTSA,CTSB,CTSC,CTSD,CTSV,CYBB,DUSP1,FCER1G,FCGR2B,FNIP1,GDF15,GLA,GLRX5,GPX1,GRN,HCK,HIF1A,HMOX1,IL1RN,IRS2,ITGB2,KLF4,LASP1,LEPR,LGMN,LIPA,LITAF,LPL,LY6E,MALT1,MAP2K3,MAPK1,MAPK3,MAPKAPK2,MDM2,MERTK,MGAT1,Morrbid,MPC1,Mt1,Mt2,MTPN,MYO1E,NFE2L2,NFKBIA,NLRP3,NR1H3,NR4A3,NRG4,OSM,PICALM,PIEZO1,PIM1,PLD4,PPP2CA,PPT2…	98
Organismal Injury and Abnormalities	Abdominal lesion	4.53e-19		-0.267	ABHD12,ABHD16A,ABHD5,ABL2,ACAA1,ACLY,ACO2,ACOX1,ACOX3,ACSL4,ACTG1,ACTN1,ADAM10,ADARB1,ADIPOR1,ADRB2,AIFM2,AK2,AKT1,ALAS1,ALDH9A1,ALDOA,ANXA11,ANXA4,ANXA5,AP1G1,AP2S1,APH1A,APP,APRT,ARCN1,ASPH,ATF3,ATF4,ATP13A2,ATP2B1,ATP6AP1,ATP6AP2,ATP6V0C,ATP6V0D1,ATP6V0D2,ATP6V0E1,ATP6V1A,ATP6V1B2,ATP6V1D,ATP7A,AXL,AZIN1,B2M,B4GALT1,B4GALT5,BACH1,BAK1,BCAP29,BCKDHB,BCL2A1,BCL2L13,BHLHE40,BLVRA,BRD2,BSG,BST1,BU…	577
Organismal Injury and Abnormalities	Fibrosis	2.34e-17		-1.506	ABHD5,Acp5,ACSL4,ADAM10,ADRB2,AKT1,APRT,ATF3,ATP6AP2,AZIN1,B2M,B4GALT1,BSG,BUB1B,C3,C5AR1,CALR,CAPNS1,CCR1,CD1D,CD44,CD48,CD80,CD86,CDKN1A,CEBPA,CEBPB,CTNNB1,CTSA,CTSB,CTSK,CTSS,CTSV,CYBB,DUSP1,FCGR2B,FOSL2,GAB1,GCLM,GDF15,GPX1,GPX4,HCK,HIF1A,HILPDA,HMOX1,HNRNPK,HSPA5,IDH1,IL1A,IL1RN,IQGAP1,IRAK2,ITPRID2,KLF4,LAPTM5,LDLR,LEPR,LGMN,LPL,LY6E,MAFF,MANF,MAPKAPK2,MDM2,MMP19,MPC1,Mt1,Mt2,MYO1E,NAMPT,NF…	107
Organismal Injury and Abnormalities	Non-malignant disorder	2.7e-15	Decreased	-2.568	ACLY,ACTG1,ADARB1,ADRB2,AK2,AKT1,ALDOA,ALDOC,ANXA4,ANXA5,AP2S1,APP,ASPH,ATF3,ATF4,ATP6V1B2,AXL,B2M,B4GALT1,BACH1,BAK1,BSG,BUB1B,C3,CALR,CCR1,CD14,CD44,CD48,CD80,CD81,CD86,CDKN1A,CEBPA,CEBPB,CFB,CNDP2,CREG1,CSF2RB,CSTB,CTNNB1,CTSA,CTSB,CTSC,CXCL3,CYBB,CYCS,CYP51A1,DAB2,DAPK1,DNAJC14,DSE,DUSP1,EGR2,EIF1AX,ELL2,ETS2,EXT1,FABP5,FCGR1A,FCGR2A,FCGR2B,FCGR3A/FCGR3B,FNIP1,FOS,FOSB,FOSL2,FPR2,FTH1,FTL,FUR…	175
Organismal Injury and Abnormalities	Hypertrophy	4.78e-15		-1.129	ADRB2,AKT1,APP,ATF3,C3,CAT,CDKN1A,CEBPB,CTNNB1,CTSB,CTSC,CTSD,CTSV,CYBB,DBI,DUSP1,EXT1,FNIP1,FOS,FOSB,FOSL2,GDF15,GLA,GPX1,GRN,HCK,HIF1A,HMOX1,JUNB,KLF4,LEPR,MAP2K3,MAPK1,MAPK3,MAPKAPK2,MDM2,MMP19,Morrbid,MTPN,NFE2L2,NFKBIA,NR1H3,NR4A3,OSM,PIEZO1,PIM1,RAB1A,RAC1,RBPJ,RGS2,RUNX2,SELENON,SERPINE1,SGK1,SLC8A1,SOD2,STAT1,TLR2,TNFAIP3,TNFRSF1A,TNFRSF1B,TREM2,TXN,VAV3,VDR	65
Organismal Injury and Abnormalities	Wound	2.98e-14	Increased	2.021	AKT1,B4GALT1,C3,C5AR1,CALR,CD44,CDKN1A,CFB,CTNNB1,EXT1,GDF15,GRN,HIF1A,IL1A,IPMK,ITGB2,JUNB,LEPR,Mt1,Mt2,NFE2L2,OSM,PRCP,PRKAR1A,PTPN2,RAC1,RAMP1,RASSF5,SERPINE1,SLC3A2,SLC7A11,SOD2,SPP1,THBD,TLR2,TNFRSF1A,TNFRSF1B,VDR	38
Organismal Injury and Abnormalities	Damage of genitourinary system	9.45e-14	Increased	2.666	ADRB2,ATF3,B2M,C3,C5AR1,CAT,CCR1,CD14,CD44,CDKN1A,CFB,CTNNB1,DUSP1,FCGR1A,FCGR2A,FOS,G3BP1,GRN,HCK,HIF1A,HMOX1,LEPR,LYZ,MAP2K3,MDM2,NFE2L2,NLRP3,PDE8A,RAC1,RGCC,SERPINE1,SLC6A6,SLC7A11,SLC8A1,SPP1,TLR2,TREM1,VDR	38
Organismal Injury and Abnormalities	Acute disease	1.31e-13		0.345	ABL2,ACAA1,ACLY,ACO2,ACSL4,ACTG1,ACTN1,ADAM10,ADARB1,ADRB2,AKT1,ALAS1,ALDH3B1,APH1A,APP,ATF3,ATF4,ATP6AP1,ATP6V0D2,ATP6V1A,AXL,AZIN1,B2M,B4GALT1,BACH1,BCL2A1,BCL2L13,BUB1B,C3,C5AR1,CALR,CD14,CD164,CD300C,CD44,CD48,CD80,CD86,CDKN1A,CEBPA,CEBPB,COPA,CPNE8,CREG1,CSF2RB,CSTB,CTNNB1,CTSA,CTSC,CTSD,CTSZ,CXCL3,CYBB,CYCS,CYP51A1,DAZAP2,DSE,DUSP1,EIF2AK2,EIF4E,ETF1,F11R,FAM76A,FCGR1A,FCGR2A,FCGR2B,FCGR3A/…	196
Organismal Injury and Abnormalities	Size of lesion	8.9e-13		0.165	AKT1,ANXA5,APP,BAK1,C3,CD44,CDKN1A,CEBPA,CREG1,CSTB,CTSB,CTSS,CTSV,CTSZ,CXCL3,ETS2,FCER1G,FOS,FURIN,GCLM,GDF15,GPX1,GRN,HIF1A,HLA-A,HMOX1,IL1A,IL1RN,IQGAP1,JUNB,LDHA,LDLR,LPL,MAPK1,MAPKAPK2,NAMPT,NFE2L2,NFKBIA,NLRP3,NR1H3,OLR1,OSM,PIM1,PTPN2,SERPINE1,SPP1,TGM2,THBD,TLR2,TNFAIP3,TNFRSF1A,TNFRSF1B,TNFSF13,TXN,VDR,WWTR1,YTHDF1,ZBTB7A	58
Organismal Injury and Abnormalities	Abnormal morphology of thorax	1.07e-12	Decreased	-2.72	ABL2,ADAM10,ADRB2,AKT1,APH1A,ATF3,B4GALT1,CALR,CAPNS1,CD81,CDKN1A,CEBPA,CEBPB,CLEC4D,CSF2RB,CTNNB1,CTSB,CTSC,CTSD,CTSK,CTSV,CYBB,CYP51A1,DUSP1,FNIP1,GDF15,GLA,GLRX5,GPX1,HCK,HEXA,HEXB,HIF1A,HMOX1,IL1RN,IRS2,KLF4,LASP1,LEPR,LIPA,LITAF,LPL,LY6E,MALT1,MAP2K3,MAPK1,MAPK3,MAPKAPK2,MDM2,MGAT1,Morrbid,MPC1,MTPN,NCOR2,NFE2L2,NFKBIA,NLRP3,NR1H3,NR4A3,NRG4,OSM,PDPN,PIEZO1,PIM1,PPP2CA,PRKAR1A,RAB1A,RAC1,RAS…	93
Organismal Injury and Abnormalities	Abnormal morphology of thoracic cavity	1.94e-12	Decreased	-2.72	ABL2,ADAM10,ADRB2,AKT1,APH1A,ATF3,B4GALT1,CALR,CAPNS1,CD81,CDKN1A,CEBPA,CLEC4D,CSF2RB,CTNNB1,CTSB,CTSC,CTSD,CTSK,CTSV,CYBB,CYP51A1,DUSP1,FNIP1,GDF15,GLA,GLRX5,GPX1,HCK,HIF1A,HMOX1,IL1RN,IRS2,KLF4,LASP1,LEPR,LIPA,LITAF,LPL,LY6E,MALT1,MAP2K3,MAPK1,MAPK3,MAPKAPK2,MDM2,MGAT1,Morrbid,MPC1,MTPN,NCOR2,NFE2L2,NFKBIA,NLRP3,NR1H3,NR4A3,NRG4,OSM,PDPN,PIEZO1,PIM1,PPP2CA,PRKAR1A,RAB1A,RAC1,RASSF5,RBPJ,RGS2,RU…	90
Organismal Injury and Abnormalities	Blood clot	6.93e-11		1.799	ADRB2,AKT1,ANXA5,APP,AXL,C3,CALR,CFB,CTSD,FCGR2A,HCAR2,HCLS1,HMOX1,ITGB2,LDLR,LGALS3BP,LPL,MERTK,PDE8A,PRCP,PSMB2,PSMD2,PTPN1,RHOG,SELPLG,SERPINE1,SGK1,SLC7A11,TGM2,THBD,TLR2,TNFRSF1A,TNFRSF1B,VDR	34
Organismal Injury and Abnormalities	Hypertrophy of tissue	8.84e-11		0.06	ADRB2,AKT1,ATF3,CAT,CTNNB1,DUSP1,EXT1,FOS,FOSB,FOSL2,GDF15,GPX1,GRN,HIF1A,JUNB,LEPR,MAP2K3,MAPK1,MDM2,MMP19,MTPN,NFKBIA,NR4A3,OSM,RAB1A,RAC1,RGS2,RUNX2,SELENON,SERPINE1,SGK1,TLR2,TNFAIP3,TNFRSF1A,TNFRSF1B,TREM2,TXN,VDR	38
Organismal Injury and Abnormalities	Abnormal morphology of mediastinum	8.92e-11	Decreased	-2.864	ABL2,ADAM10,ADRB2,AKT1,APH1A,ATF3,CALR,CAPNS1,CDKN1A,CLEC4D,CTNNB1,CTSB,CTSC,CTSD,CTSV,CYBB,CYP51A1,DUSP1,FNIP1,GDF15,GLA,GLRX5,GPX1,HCK,HIF1A,HMOX1,IL1RN,IRS2,KLF4,LASP1,LEPR,LITAF,LPL,LY6E,MALT1,MAP2K3,MAPK1,MAPK3,MAPKAPK2,MDM2,MGAT1,Morrbid,MPC1,MTPN,NCOR2,NFE2L2,NFKBIA,NLRP3,NR4A3,NRG4,OSM,PDPN,PIEZO1,PIM1,PPP2CA,PRKAR1A,RAB1A,RAC1,RASSF5,RBPJ,RGS2,RUNX2,RXRA,SDHA,SERPINE1,SLC6A6,SLC8A1,SOD2,…	80
Organismal Injury and Abnormalities	Organ Degeneration	1.06e-10	Decreased	-4.08	ABHD12,ACO2,AKT1,APP,ATF3,ATP6AP2,AXL,BSG,C3,C5AR1,CAT,CD81,CFB,CIB2,CTSB,CTSD,CTSV,CXCL3,CYBB,EHD1,ETF1,ETS2,FLVCR2,FNIP1,GDF15,GNPTAB,GPX1,GPX4,GRN,HEXB,HIF1A,HMOX1,IRS2,LACTB,MANF,MAPK1,MAPK3,MAPKAPK3,MERTK,Mt1,Mt2,NFE2L2,NFIL3,NLRP3,NR1H3,PHYH,PIM3,PPT2,PSAP,RGS1,RUNX2,RXRA,SEMA4A,SERPINB6,SERPINE1,SLC6A6,SLC7A11,SOD2,STAT1,TF,TLR2,TXN,UNC119	63
Organismal Injury and Abnormalities	Benign lesion	1.29e-10		-0.72	ACLY,ADARB1,ADRB2,AK2,AKT1,ALDOA,ALDOC,ANXA5,AP2S1,APP,AXL,B4GALT1,BACH1,BAK1,BUB1B,C3,C5AR1,CALR,CD44,CD48,CDKN1A,CEBPA,CEBPB,CFB,CREG1,CSF2RB,CTNNB1,CTSB,CTSC,CTSV,DAB2,DAPK1,DUSP1,EIF1AX,EXT1,FABP5,FNIP1,FOS,FOSB,FPR2,FTH1,FURIN,GDF15,GLUL,GSTO1,HCK,HIF1A,HLA-A,HMOX1,HSPA9,IDH1,IFI30,IFRD1,IL1A,IQGAP1,IRS2,ITM2C,JUNB,KLF4,LDLR,LEPR,LSR,LY6E,MAGT1,MAPK1,MAPK3,MAPKAPK2,MDM2,MGAT1,NFE2L2,NFIL3,NF…	108
Organismal Injury and Abnormalities	Oxidative stress	1.58e-10	Decreased	-3.262	APP,BLVRA,CAT,CYBB,FBXL5,FTH1,GCLM,GPX1,HMOX1,LDLR,Mt1,Mt2,NFE2L2,NR4A2,NR4A3,SOD2,XDH,ZFP36	18
Organismal Injury and Abnormalities	Sclerosis	5.09e-10		1.188	ACTN1,B4GALT5,BCL2L13,BSG,CALR,CCR1,CD14,CDKN1A,CTSB,CTSK,FOSB,FOSL2,FPR2,GAB1,GPX1,HCK,HIVEP3,HLA-A,HLA-E,HSPA5,IL1A,ITGB2,LASP1,MAPKAPK3,PIM1,PSME2,RGCC,RGS1,RHOC,SEMA4A,SERPINE1,SLC7A11,TLR2,TNFAIP3,TNFRSF1A	35
Organismal Injury and Abnormalities	Calcinosis	5.23e-10		-0.97	AKT1,AP1G1,B4GALT1,BLVRA,BST1,C3,CALR,CD14,CD81,CTNNB1,CTSB,CYBB,CYP51A1,EIF2AK2,EXT1,FCGR1A,FCGR3A/FCGR3B,GLA,HMOX1,HNRNPK,ITGB2,LDLR,LEPR,Mt1,Mt2,PSAP,RUNX2,SERPINE1,SOD2,SPP1,ST3GAL1,STAT1,TGM2,TMED10,TXN,VDR	36
Organismal Injury and Abnormalities	Interstitial fibrosis	2.32e-09	Decreased	-2.669	APRT,BUB1B,C3,CAPNS1,CD1D,CTSA,CYBB,GPX1,IL1RN,LGMN,LPL,MMP19,Mt1,Mt2,MYO1E,NRG4,OSM,STAT1,TLR2,TNFAIP3,TNFRSF1A,TNFRSF1B,WWTR1,XDH	24
Organismal Injury and Abnormalities	Abnormality of peritoneum	4.52e-09		0.186	ABL2,ADRB2,ATF3,C3,C5AR1,CD44,CEBPB,DAPK1,HSPA5,LIPA,NLRP3,RCBTB2,STAT1,TLR2,TREM1,VDR	16
Organismal Injury and Abnormalities	Abnormal morphology of epithelial tissue	5.86e-09			ADRB2,AKT1,AXL,B4GALT1,BSG,C5AR1,CD44,CDKN1A,CEBPA,COLGALT1,CTNNB1,CTSB,CTSK,FCGR2B,GRN,HEXA,HEXB,KLF4,LDLR,LIPA,MERTK,MGAT1,Mt1,Mt2,MYO1E,NFKBIA,NR1H3,OPTN,PDCD6IP,PDPN,PLOD3,PPT2,PSAP,RABGEF1,RXRA,SLC9A4,SOD2,TLR2,TMEM38B,TNFAIP3,TNFRSF1A,TRPS1,UNC119,VDR,XDH	45
Organismal Injury and Abnormalities	Atrophy of organ	1.39e-08	Decreased	-2.318	AKT1,APP,APRT,ATF3,ATF4,ATP7A,BUB1B,CD1D,CEBPB,CTSB,CTSV,CYBB,EGR2,GRN,HADHB,IFRD1,LGMN,LITAF,MAP2K3,MDM2,MERTK,MID1,Mt1,Mt2,NAMPT,NFKBIA,NR1H3,OPTN,OSM,PHYH,PTPN2,RAB7A,RBPJ,SELENON,SPP1,STAT1,TNFRSF1A,TNFRSF1B,TRAPPC6B,TREM2,VCP,VDR,ZFAND5	43
Organismal Injury and Abnormalities	Damage of vascular system	2.43e-08		-0.232	ADAM10,AKT1,APP,ATF4,BAK1,C5AR1,CTNNB1,FCGR2B,GDF15,GPX1,HMOX1,IL1A,LIPA,MAP2K3,MAPK1,MAPKAPK2,NFE2L2,PIM1,PIM3,RAB7A,RAC1,SERPINE1,SLC8A1,TGFBI,TGM2,TXN	26
Organismal Injury and Abnormalities	Bleeding	2.63e-08	Decreased	-4.504	ABL2,Acp5,ADRB2,APP,AXL,BAK1,C3,CAPNS1,CTSS,FABP5,FBXL5,FCGR1A,FCGR2A,FCGR2B,FCGR3A/FCGR3B,FOS,GRN,HCLS1,IDH1,IL1RN,ITGB2,KLF4,LSR,LYZ,MAPK1,MAPK3,MERTK,MGAT1,Mt1,Mt2,NFE2L2,NLRP3,NR1H3,PDPN,PLOD3,PRDM1,PSMB2,PSMD2,RXRA,SERPINE1,SGK1,SPP1,TF,THBD,TLR2,TNFAIP3,TNFRSF21,VDR	48
Organismal Injury and Abnormalities,Organismal Survival	Organismal death	1.18e-28	Decreased	-12.575	ABHD5,ABL2,ACLY,ACSL4,ACTG1,ADAM10,ADARB1,ADRB2,AK2,AKT1,ALDOA,ALDOC,ANXA5,AP1G1,APH1A,APP,APRT,ASPH,ATF3,ATF4,ATP2B1,ATP6AP1,ATP6V0C,ATP7A,AXL,B2M,B4GALT1,BACH1,BAK1,BCL2A1,BHLHE40,BRD2,BSG,BUB1B,C3,C5AR1,CALR,CAPNS1,CAPZB,CCDC86,Ccl6,CCR1,CD14,CD44,CDKN1A,CEBPA,CEBPB,CFB,CLPTM1L,CNIH4,COLGALT1,COX17,CPEB2,CSTB,CTDNEP1,CTNNB1,CTNNBIP1,CTSA,CTSB,CTSD,CTSV,CXCL3,CYBB,CYCS,CYP51A1,DAB2,DBI,DDB1,DEG…	255
Organismal Injury and Abnormalities,Renal and Urological Disease	Damage of kidney	3.44e-14	Increased	2.535	ADRB2,ATF3,B2M,C3,C5AR1,CAT,CCR1,CD14,CD44,CDKN1A,CFB,CTNNB1,DUSP1,FCGR1A,FCGR2A,FOS,GRN,HCK,HIF1A,HMOX1,LEPR,LYZ,MAP2K3,MDM2,NFE2L2,NLRP3,PDE8A,RAC1,RGCC,SERPINE1,SLC6A6,SLC7A11,SLC8A1,SPP1,TLR2,TREM1,VDR	37
Organismal Injury and Abnormalities,Renal and Urological Disease	Reduced kidney function	6.85e-14	Decreased	-2.896	ADRB2,APRT,ATF3,ATP6AP2,B2M,BUB1B,C3,CD1D,CD80,CD86,CDKN1A,CFB,CYP51A1,DBI,DUSP1,FCER1G,FCGR1A,FCGR2A,FCGR2B,FCGR3A/FCGR3B,GPX4,HEXB,HMOX1,IL1A,IL1RN,JUNB,KLF4,LDLR,LGMN,LPL,MANF,Mt1,Mt2,MVD,MYO1E,PDE8A,PSMA6,PSMB2,PSMD2,RUNX2,SERPINE1,SLC7A11,SPP1,TF,TLR2,TNFAIP3,TNFRSF1A,TNFRSF1B,VDR,WWTR1,XDH	51
Organismal Injury and Abnormalities,Renal and Urological Disease	Renal impairment	3.92e-13	Decreased	-2.896	ADRB2,APRT,ATF3,B2M,BUB1B,C3,CD1D,CD80,CD86,CDKN1A,CFB,CYP51A1,DUSP1,FCER1G,FCGR1A,FCGR2A,FCGR2B,FCGR3A/FCGR3B,GPX4,HEXB,HMOX1,IL1A,IL1RN,LDLR,LGMN,LPL,MANF,Mt1,Mt2,MYO1E,PDE8A,SERPINE1,SLC7A11,SPP1,TF,TLR2,TNFRSF1A,TNFRSF1B,VDR,WWTR1,XDH	41
Organismal Injury and Abnormalities,Renal and Urological Disease	Injury of kidney	7.31e-13	Increased	2.617	ADRB2,ATF3,B2M,C3,C5AR1,CAT,CCR1,CD14,CD44,CDKN1A,CFB,CTNNB1,FCGR1A,FCGR2A,FOS,GRN,HIF1A,HMOX1,LEPR,LYZ,MAP2K3,MDM2,NFE2L2,PDE8A,RAC1,SLC6A6,SLC7A11,SPP1,TLR2,TREM1,VDR	31
Organismal Injury and Abnormalities,Renal and Urological Disease	Renal lesion	1.27e-12		-1.456	AKT1,ALAS1,ANXA5,APP,APRT,ATF3,ATP2B1,ATP6AP1,AXL,B2M,BAK1,BHLHE40,BSG,BST1,BUB1B,C3,C6orf62,CCR1,CD1D,CD44,CDKN1A,CEBPA,CIB2,CPEB2,CSF2RB,CTNNB1,CTSK,CTSS,CYP51A1,DAPK1,DNAJC14,EBPL,ETS2,EXT1,FABP5,FCER1G,FCGR1A,FNIP1,FNIP2,FOS,FUCA2,GABARAP,GFOD1,GLRX5,GPD2,GPX1,HADHB,HCLS1,HIF1A,HILPDA,HLA-A,HMOX1,HNRNPK,HNRNPLL,HR,HSPA9,ID2,IDH1,IFI16,IGF2BP2,IL1RN,IRS2,ITGAX,ITGB2,ITPRIPL2,JUNB,LCP1,LDHA,LGM…	139
Organismal Injury and Abnormalities,Renal and Urological Disease	Urination disorder	8.74e-12	Decreased	-2.837	ADRB2,APRT,B4GALT1,BCKDHB,BSG,C3,CCR1,CD1D,CD81,CDKN1A,CFB,CTNNB1,CTSK,FCGR2B,GDF15,GRN,HIF1A,ID2,IDH1,IL1A,IRS2,LEPR,LGMN,LPIN1,LPL,Mt1,MYO1E,NLRP3,OGDH,PSAP,PSMB2,PSMD2,RASSF5,SERPINE1,SGK1,SOD2,SPP1,STAT1,THBD,TLR2,VAV3,VDR,XDH	43
Organismal Injury and Abnormalities,Renal and Urological Disease	Failure of kidney	1.35e-11	Decreased	-2.746	ADRB2,APRT,ATF3,B2M,BUB1B,C3,CD1D,CD80,CD86,CDKN1A,CFB,CYP51A1,DUSP1,FCER1G,FCGR1A,FCGR2A,FCGR2B,FCGR3A/FCGR3B,GPX4,HEXB,HMOX1,LDLR,LGMN,Mt1,Mt2,MYO1E,PDE8A,SERPINE1,SLC7A11,SPP1,TLR2,TNFRSF1A,TNFRSF1B,VDR,WWTR1,XDH	36
Organismal Injury and Abnormalities,Renal and Urological Disease	Chronic kidney disease	1.94e-11	Decreased	-2.358	ADRB2,APRT,ATP6AP2,BUB1B,C3,CD1D,CD80,CD86,CDKN1A,CYP51A1,DBI,FCGR1A,FCGR2A,FCGR2B,FCGR3A/FCGR3B,IL1A,IL1RN,JUNB,KLF4,LDLR,LGMN,LPL,Mt1,Mt2,MVD,MYO1E,PDE8A,PSMA6,PSMB2,PSMD2,RUNX2,SERPINE1,SLC7A11,SPP1,TNFAIP3,TNFRSF1A,TNFRSF1B,VDR,WWTR1,XDH	40
Organismal Injury and Abnormalities,Renal and Urological Disease	Chronic renal impairment	1.11e-10	Decreased	-2.358	ADRB2,APRT,BUB1B,C3,CD1D,CD80,CD86,CDKN1A,CYP51A1,FCGR1A,FCGR2A,FCGR2B,FCGR3A/FCGR3B,IL1A,IL1RN,LDLR,LGMN,LPL,Mt1,Mt2,MYO1E,PDE8A,SERPINE1,SLC7A11,TNFRSF1A,TNFRSF1B,VDR,WWTR1,XDH	29
Organismal Injury and Abnormalities,Renal and Urological Disease	Proteinuria	9.6e-10		-1.054	B4GALT1,BSG,C3,CCR1,CD1D,CD81,CDKN1A,CFB,CTNNB1,CTSK,FCGR2B,HIF1A,LEPR,LGMN,LPL,Mt1,MYO1E,NLRP3,PSMB2,PSMD2,RASSF5,SERPINE1,SGK1,SPP1,STAT1,THBD,TLR2,VDR	28
Organismal Injury and Abnormalities,Renal and Urological Disease	Abnormal morphology of kidney	1.63e-09		-1.343	APRT,B4GALT1,BHLHE40,BSG,C3,CAT,CCR1,CDKN1A,CEBPB,CLEC6A,CTNNBIP1,CTSK,DAPK1,GDF15,GLA,GRN,HEXB,HMOX1,ID2,LEPR,LGMN,LIPA,MAPK1,Mt1,Mt2,MYO1E,PSAP,SERPINE1,SPP1,TNFRSF1A,TNFRSF1B,XDH,ZFP36	33
Organismal Injury and Abnormalities,Renal and Urological Disease	Chronic renal failure	3.7e-09	Decreased	-2.358	APRT,BUB1B,C3,CD1D,CD80,CD86,CDKN1A,CYP51A1,FCGR1A,FCGR2A,FCGR2B,FCGR3A/FCGR3B,LDLR,LGMN,Mt1,Mt2,MYO1E,PDE8A,SERPINE1,SLC7A11,TNFRSF1A,TNFRSF1B,VDR,WWTR1,XDH	25
Organismal Injury and Abnormalities,Renal and Urological Disease	Abnormal morphology of urinary system	3.89e-09		-1.074	AKT1,APRT,B4GALT1,BHLHE40,BSG,C3,CAT,CCR1,CDKN1A,CEBPB,CLEC6A,CTNNBIP1,CTSK,DAPK1,GDF15,GLA,GRN,HEXB,HMOX1,ID2,LEPR,LGMN,LIPA,MAPK1,Mt1,Mt2,MYO1E,PSAP,SERPINE1,SPP1,TNFRSF1A,TNFRSF1B,XDH,ZFP36	34
Organismal Injury and Abnormalities,Renal and Urological Disease	Formation of renal lesion	7.3e-09			AKT1,ALAS1,ANXA5,APP,ATF3,ATP2B1,AXL,B2M,BAK1,BHLHE40,BSG,BST1,BUB1B,C6orf62,CCR1,CD44,CDKN1A,CEBPA,CIB2,CPEB2,CSF2RB,CTNNB1,CTSS,DAPK1,DNAJC14,EBPL,ETS2,EXT1,FABP5,FCER1G,FCGR1A,FNIP1,FOS,FUCA2,GFOD1,GLRX5,GPD2,GPX1,HADHB,HIF1A,HILPDA,HLA-A,HNRNPLL,HR,HSPA9,IDH1,IFI16,IGF2BP2,IL1RN,IRS2,ITGAX,ITGB2,ITPRIPL2,JUNB,LDHA,LGMN,LHFPL2,LIPA,LYZ,M6PR,MAP2K3,MAPK1,MARCO,MDM2,MERTK,MICAL2,MPC1,MPP1,Mt1,Mt…	111
Organismal Injury and Abnormalities,Respiratory Disease	Acute respiratory disorder	1.05e-14		0.284	ACTN1,ADRB2,BACH1,C3,C5AR1,CD14,CD164,CSF2RB,CTSZ,CYP51A1,DAZAP2,FCGR1A,FCGR2A,FCGR2B,FCGR3A/FCGR3B,G3BP2,GLRX5,GLUL,GPX1,GSTO1,HIF1A,HSPA5,IL1A,IRS2,LAMP1,LY6E,MAP2K3,MAPK6,NAMPT,NFE2L2,NFIL3,NFKBIA,NLRP3,PDE8A,RAB10,RAB32,RAB5IF,RHOQ,SERPINE1,SLC7A11,SMPDL3B,STAT1,TF,TKT,TLR2,TNFRSF1A,VAMP3,VDR	48
Organismal Injury and Abnormalities,Respiratory Disease	Damage of lung	4.22e-12		0.208	ADRB2,C3,C5AR1,Ccl6,CCR1,CD14,CD44,CFB,CYP51A1,FCGR1A,FCGR2A,FCGR2B,FCGR3A/FCGR3B,FOSL2,GLRX5,HIF1A,HMOX1,HSPA5,IL1A,ITGB2,KLF4,LY6E,MAP2K3,MARCO,MERTK,NAMPT,NFE2L2,NLRP3,NR1H3,OLR1,RAB10,RAC1,SERPINE1,SGK1,STAT1,TF,TLR2,TNFRSF1A,TREM1,TXN	40
Organismal Injury and Abnormalities,Respiratory Disease	Respiratory distress	4.2e-11			ACTN1,ADRB2,BACH1,C3,CD14,CD164,CSF2RB,CTSZ,CYP51A1,DAZAP2,FCGR1A,FCGR2A,FCGR2B,FCGR3A/FCGR3B,G3BP2,GLUL,GPX1,GSTO1,IL1A,IRS2,LAMP1,NAMPT,NCOR2,NFE2L2,NFIL3,NFKBIA,RAB32,RAB5IF,RHOQ,SERPINE1,SMPDL3B,TF,TKT,TLR2,VAMP3	35
Organismal Injury and Abnormalities,Respiratory Disease	Lung injury	1.12e-09		0.376	ADRB2,C3,C5AR1,CD14,CFB,CYP51A1,FCGR1A,FCGR2A,FCGR2B,FCGR3A/FCGR3B,FOSL2,GLRX5,HIF1A,HMOX1,HSPA5,IL1A,ITGB2,KLF4,LY6E,MAP2K3,MARCO,MERTK,NAMPT,NFE2L2,NLRP3,NR1H3,OLR1,RAB10,RAC1,SERPINE1,STAT1,TF,TLR2,TNFRSF1A	34
Organismal Injury and Abnormalities,Respiratory Disease	Lung lesion	1.7e-09		-0.222	ABL2,ACLY,ACO2,ACOX1,Acp5,ACTN1,ADAM10,ADARB1,ADIPOR1,ADRB2,AIFM2,AKT1,ALDH3B1,ALDOA,ALDOC,ANXA5,AP1G1,APH1A,ARCN1,ASPH,ATF3,ATP13A2,ATP2B1,ATP6AP1,ATP7A,AXL,B2M,B4GALT1,B4GALT5,BCL2L13,BRD2,BSG,BST1,BUB1B,C3,C5AR1,Ccl6,CCR1,CD14,CD1D,CD300C,CD44,CD48,CD80,CD81,CD86,CDKN1A,CEBPA,Chil3/Chil4,CHPT1,CLEC4D,CLEC5A,CLPTM1L,CMC1,CNDP2,COX17,CPEB2,CPEB4,CRTC3,CSF2RB,CTNNB1,CTSA,CTSB,CTSD,CTSK,CTSS,CTSZ,…	293
Organismal Injury and Abnormalities,Respiratory Disease	Severe pulmonary disease	3.97e-09			ACTN1,ADRB2,BACH1,C3,CD14,CD164,CSF2RB,CTSZ,DAZAP2,FCGR1A,FCGR2A,FCGR2B,FCGR3A/FCGR3B,G3BP2,GLUL,GPX1,GSTO1,IL1A,IRS2,LAMP1,NFIL3,NFKBIA,RAB32,RAB5IF,RHOQ,SMPDL3B,TKT,TLR2,VAMP3	29
Organismal Survival	Survival of organism	1.94e-29		0.389	ADAM10,ADRB2,AIFM2,AKT1,APP,ATF3,AXL,B2M,BAK1,BCL2A1,C3,C5AR1,CALR,CCR1,CD14,CD1D,CD300C,CD44,CD48,CD80,CDKN1A,CEBPA,CEBPB,CFB,CLEC4D,CLEC5A,CLPTM1L,CSF2RB,CTNNB1,CTSB,CTSC,CTSD,CXCL3,CYBB,CYCS,DUSP1,DUSP3,ETS2,FABP5,FCGR1A,FCGR2A,FCGR2B,FCGR3A/FCGR3B,FOS,FTH1,FTL,FURIN,GABARAP,GDF15,GLUL,GPX1,GPX4,GRN,HCAR2,HIF1A,HLA-A,HMOX1,ID2,IDH1,IFI16,IL1A,IL1RN,IQGAP1,ITGB2,JUNB,Kat6b,KCTD12,KLHL2,LAMTOR1,…	126
Post-Translational Modification	Phosphorylation of protein	5.08e-12	Increased	2.683	ABL2,ADAM10,AKT1,APP,ATP13A2,BRD2,BSG,C3,CALR,CAMK1,CAT,CCR1,CD44,CD48,CD81,CDKN1A,CHP1,CSNK1E,DAB2,DAPK1,DUSP1,EIF2AK2,FCER1G,FCGR1A,FCGR2A,FCGR2B,FNIP1,FNIP2,FPR2,HCK,IQGAP1,IRAK2,ITGB2,LEPR,MAP2K3,MAPK1,MAPK3,MAPK6,MAPKAPK2,NME1,OSM,PDIA3,PIM1,PIM3,PLK3,PPP1R15B,PPP2CA,PRAG1,PRKAR1A,PRR5L,PSAP,PTPN1,PTPN2,RABGEF1,RAC1,RAP2A,SDCBP,SGK1,SLC3A2,SPAG9,SPP1,ST3GAL1,TF,TREM2,WWTR1,XDH	66
Post-Translational Modification,Protein Degradation	Oxidation of protein	4.16e-08		-0.86	APP,CYBB,FTH1,FTL,HMOX1,NFE2L2,RAC1,SLC7A11,TXN	9
Protein Synthesis	Quantity of cytokine	9.28e-17		0.449	ADRB2,AKT1,AXL,C3,C5AR1,CCR1,CD14,CD44,CEBPB,CERS6,CLEC4D,CRTC3,CTSC,DUSP1,FABP5,HEXB,IFI16,IL1RN,IRAK2,IRS2,ITGB2,ITPRID2,LDLR,LEPR,LGALS3BP,LGMN,MAPKAPK2,MERTK,NFE2L2,NFIL3,NLRP3,OLR1,PLD4,PLIN2,PTPN1,RAMP1,SERPINE1,SPP1,STAT1,THBD,TLR2,TNFRSF1A,TNFRSF1B	43
Protein Synthesis	Quantity of protein in blood	1.93e-15		-0.813	ADIPOR1,ADRB2,AKT1,ATF4,AXL,C3,C5AR1,CCR1,CD14,CD44,CEBPB,CERS6,CLEC4D,CRTC3,CTSC,CTSS,DUSP1,FABP5,GCLM,GPAT3,GPD2,HEXB,HMOX1,IFI16,IL1RN,IRAK2,IRS2,ITGB2,ITPRID2,LDLR,LEPR,LGALS3BP,LGMN,LIPA,LPL,MAPKAPK2,MERTK,MGAT4A,Mt1,Mt2,NFE2L2,NFIL3,NLRP3,NR1H3,OLR1,PHYH,PLD4,PLIN2,PTPN1,RAMP1,SDC3,SERPINE1,SOD2,SPP1,STAT1,TGM2,THBD,TLR2,TMBIM1,TNFRSF1A,TNFRSF1B,VAV3,VDR	63
Protein Synthesis	Production of protein	1.21e-14		-1.006	ATF3,AXL,B2M,B4GALT1,BHLHE40,BST1,C5AR1,CCR1,CD1D,CD80,CD81,CD86,CDKN1A,CEBPB,CLEC4D,CSF2RB,CTSS,FCER1G,FCGR1A,FCGR2B,FPR2,HEXB,ITGB2,LDLR,LILRB4,MALT1,MARCO,MERTK,Mt1,Mt2,NFE2L2,NFIL3,NFKBIA,RABGEF1,RASSF5,RGS1,RHOG,RXRA,SPPL2A,TLR2,TNFRSF1A,TNFRSF1B,TNFRSF21,TNFSF13,UNC93B1	45
Protein Synthesis	Quantity of interleukin	2.4e-12		0.293	C3,C5AR1,CD14,CD44,CEBPB,CLEC4D,CTSC,DUSP1,HEXB,IFI16,IL1RN,IRAK2,ITGB2,LDLR,LGALS3BP,NFE2L2,NFIL3,NLRP3,OLR1,RAMP1,SERPINE1,SPP1,STAT1,THBD,TLR2,TNFRSF1A	26
Protein Synthesis	Quantity of TNF in blood	1.09e-10		-1.046	AXL,C3,CD14,CD44,DUSP1,IFI16,IRAK2,LDLR,LGMN,MAPKAPK2,MERTK,NFIL3,RAMP1,THBD,TLR2,TNFRSF1A,TNFRSF1B	17
Protein Synthesis	Quantity of IL-6 in blood	9.01e-08		1.229	C3,C5AR1,CD14,CEBPB,CTSC,DUSP1,IFI16,IL1RN,IRAK2,ITGB2,LDLR,RAMP1,SERPINE1,SPP1,TNFRSF1A	15
Skeletal and Muscular System Development and Function	Quantity of bone	8.45e-09		0.79	APP,ATF4,C3,C5AR1,CAPNS1,CD44,CD81,CEBPB,CTNNB1,CTSK,CTSV,EGR2,FOS,FOSB,HCK,HIVEP3,IL1A,IL1RN,ITGB1BP1,JUNB,KLF4,NLRP3,OSM,PRDM1,PTPN2,RAC1,RUNX2,SPP1,STAT1,TOB1,VDR,WWTR1	32
Skeletal and Muscular System Development and Function	Function of muscle	5.86e-08	Increased	2.816	ADRB2,AKT1,ASPH,ATF4,BUB1B,CAT,CD44,CDKN1A,CEBPB,CREG1,CTSV,DUSP1,ENO1,GAB1,GDF15,HIF1A,HLA-A,HMOX1,IFRD1,JUNB,LDLR,LPCAT3,MAPK1,MTPN,NR1H3,RBPJ,RXRA,SELENON,SLC6A6,SLC8A1,SOD2,SPP1,TLR2,TMEM38B,VAV3,VDR,XDH	37
Tissue Development	Growth of epithelial tissue	1.09e-17	Increased	3.139	AKT1,APP,ATF3,ATP7A,AXL,AZIN1,B2M,B4GALT1,BAK1,BCL2A1,C3,C5AR1,CALR,CCT2,CD44,CDKN1A,CEBPA,CEBPB,COLGALT1,CTNNB1,CTNNBIP1,CTSB,CTSV,CXCL3,CYBB,DAB2,DDB1,EIF4E,F11R,FBXL5,FOS,FPR2,GDF15,GLUL,GNPTAB,GOLPH3,GPR35,GRN,HIF1A,HMOX1,HSPA5,ID2,IL1A,IL1RN,IQGAP1,ITGB1BP1,JUNB,KLF4,LEPR,LIPA,MAPK1,MAPKAPK2,MDM2,MERTK,MMP19,Mt1,Mt2,NFE2L2,NFKBIA,NME1,NR1H3,NR4A2,NR4A3,OSM,PIM1,PRCP,PTPN1,RAC1,RALGDS,RBPJ,RG…	89
Tissue Development	Accumulation of cells	2.32e-17	Increased	3.093	B2M,BCL2A1,BUB1B,C3,C5AR1,CCR1,CD1D,CD44,CD80,CD86,CDKN1A,CEBPA,CTNNB1,CTSC,CTSK,CXCL3,CYBB,DUSP1,EGR2,ETS2,FCGR2A,FCGR2B,FCGR3A/FCGR3B,GRN,HAVCR2,HCK,HIF1A,HMOX1,IFI16,IGF2BP2,IL1RN,ITGAX,ITGB2,KLF4,LDLR,MAPK3,MERTK,NLRP3,OSM,PIM1,PTPN1,RBPJ,SELPLG,SPP1,SPPL2A,STAT1,THBD,TLR2,TNFAIP3,TNFRSF1A,TNFRSF1B,TNFRSF21,TNFSF13,TREM2	54
Tissue Morphology	Quantity of cells	6.17e-35	Increased	3.715	ABHD5,ABL2,ADAM10,ADRB2,AKT1,AP1G1,APP,ARPC2,ATF3,ATF4,ATP2B1,ATP6AP2,ATP7A,AXL,B2M,B4GALT1,BAK1,BCL2A1,BHLHE40,BLVRA,BSG,BST1,C3,C5AR1,CALR,CAPNS1,CAPZB,CAT,CCR1,CD1D,CD300C,CD302,CD44,CD48,CD80,CD81,CD86,CDKN1A,CEBPA,CEBPB,Chil3/Chil4,CLEC4D,CRTC3,CSF2RB,CTDNEP1,CTNNB1,CTSA,CTSB,CTSD,CTSK,CTSS,CTSV,CYBB,DBI,DDB1,DUSP1,DUSP16,DUSP3,EEA1,EGR2,EHD1,EIF2AK2,ENO1,ETS2,FABP5,FCER1G,FCGR1A,FCGR2A,FCGR…	215
Tissue Morphology	Quantity of progenitor cells	7.15e-13	Increased	2.562	APP,ATF4,ATP2B1,ATP6AP2,B2M,BHLHE40,CAPNS1,CD44,CD80,CD86,CDKN1A,CEBPA,CTNNB1,CTSD,EIF2AK2,ETS2,FCER1G,FCGR2B,FNIP1,FOS,FOSB,FOSL2,HIF1A,HIVEP3,HSPA9,ID2,IL1A,ITGB1BP1,ITGB2,KLF4,LGMN,MAPK3,MMP19,Morrbid,NCOR2,NFE2L2,NFKBIA,OSM,PICALM,PIM1,PIM3,PNP,PTPN2,RAC1,RASSF5,RUNX2,SIN3B,SMAP1,SPP1,SPPL2A,STAT1,TF,TNFAIP3,TNFRSF1A,TRIB1,VAV3,ZBTB7A,ZFP36	58
Tissue Morphology	Degradation of connective tissue	3.81e-10	Increased	2.768	BHLHE40,C5AR1,CFB,CTSC,CTSK,FCGR1A,FCGR2A,FCGR2B,FOS,GPX4,HIF1A,HIVEP3,IL1A,IL1RN,LASP1,NAMPT,OSM,SPP1,TNFAIP3,TNFRSF1B	20
Tissue Morphology	Quantity of epithelial tissue	8.51e-08		1.447	ABHD5,AKT1,APP,ATF4,CDKN1A,CEBPA,CEBPB,CTNNB1,CTSB,HIF1A,HIVEP3,ID2,IL1A,IPMK,KLF4,LDLR,LIPA,NFE2L2,NFKBIA,PIEZO1,PRDM1,RUNX2,SERPINE1,SLC9A4,SPP1,STAT1,VDR	27
