# Supplementary material for: Antibiotic use during influenza infection augments lung eosinophils that impair immunity against secondary bacterial pneumonia
Source: J Clin Invest. 2024 Sep 10;134(21):e180986. doi: 10.1172/JCI180986 (PMC11527449; doi:10.1172/JCI180986)
Supplement: Supplemental table 3 [file jci-134-180986-s061.xlsx]

## Sheet: 3.1 DEGs eos CM vs epith CM
Supplemental Table 3.1. Differentially expressed genes (DEGs) in macrophages cultured in eosinophil conditioned medium or epithelial cell conditioned medium.
Gene ID	log2FC (Eosinophil CM vs epithelial CM)	Standard Error	p value	Adjust p value
2810417H13Rik	1.54794	0.0580022	6.5575e-157	8.74771e-153
Cyb5r1	-2.26757	0.0861433	1.04054e-152	6.94044e-149
Gpnmb	-2.20702	0.0927039	2.81546e-125	1.25194e-121
Glce	-1.21889	0.0512818	7.0692e-125	2.35758e-121
Pdk3	1.04893	0.0462803	9.99386e-114	2.66636e-110
Tacc3	0.873679	0.0402806	2.55895e-104	5.68939e-101
Zbtb18	-0.984475	0.0458587	3.13034e-102	5.96553e-99
Atp8b4	-1.03041	0.0482568	3.69336e-101	6.15867e-98
Me2	1.69882	0.0815782	2.60129e-96	3.85568e-93
Atrn	-1.54177	0.0740601	2.98822e-96	3.98629e-93
Atf5	-2.30196	0.112502	4.74626e-93	5.75591e-90
S100a10	0.774746	0.0389278	3.90161e-88	4.33729e-85
Sgpl1	-0.901493	0.045329	5.19411e-88	5.32995e-85
Rangap1	0.604708	0.0305573	3.68003e-87	3.50654e-84
Chd3	-0.807587	0.0409506	1.42376e-86	1.2662e-83
Npc1	-0.922952	0.0469303	4.18032e-86	3.48534e-83
Blm	1.14156	0.0586856	2.79936e-84	2.19668e-81
Vav1	-0.642084	0.0330151	3.02041e-84	2.23846e-81
Aldh1l2	-1.83337	0.0943133	3.5986e-84	2.52659e-81
Pmf1	1.05138	0.0555142	5.45106e-80	3.63586e-77
Hal	-3.74172	0.198485	2.86219e-79	1.81818e-76
Hmgn1	0.686799	0.0371043	1.7161e-76	1.04058e-73
Hmbs	0.962014	0.0525793	8.83623e-75	5.12501e-72
Rab5c	0.60005	0.032966	4.96785e-74	2.7613e-71
Ufsp2	0.892078	0.0493257	4.14939e-73	2.21411e-70
Dlgap5	1.00982	0.0562587	4.82747e-72	2.47686e-69
Uqcr11	0.912261	0.0513689	1.4682e-70	7.25398e-68
Tubb4b	1.19929	0.0678364	6.06491e-70	2.8895e-67
Slc23a2	-1.18836	0.0675465	2.77363e-69	1.27587e-66
Kpna2	0.809366	0.0463273	2.39949e-68	1.06697e-65
Ptma	0.850599	0.0490541	2.3462e-67	1.00962e-64
Cttnbp2nl	-0.598145	0.0346275	7.41917e-67	3.09287e-64
Ndufb8	0.79218	0.0460793	3.06595e-66	1.20368e-63
Sh3bp2	-0.980688	0.0570445	3.06786e-66	1.20368e-63
Mpeg1	-0.942855	0.0550614	9.87986e-66	3.76564e-63
Aurkb	1.27347	0.074897	7.80784e-65	2.89324e-62
Etv1	-1.21994	0.0718379	1.12039e-64	4.03947e-62
Cd200r4	-3.55048	0.209179	1.29233e-64	4.53676e-62
Galk1	1.26989	0.0748312	1.36829e-64	4.68025e-62
Slc38a6	-0.846353	0.0499422	2.03685e-64	6.79288e-62
Fzr1	0.797301	0.047248	6.89725e-64	2.24413e-61
l7Rn6	0.993147	0.058992	1.34527e-63	4.27284e-61
Taldo1	0.627344	0.0378383	9.78403e-62	3.03532e-59
G2e3	1.18831	0.072187	6.93286e-61	2.10192e-58
Lss	0.994697	0.060435	7.23389e-61	2.14445e-58
Prelid1	0.482141	0.0293829	1.6521e-60	4.7911e-58
2700094K13Rik	1.10096	0.0678428	3.19121e-59	9.05759e-57
Phyhd1	-1.81884	0.112137	3.65559e-59	1.01595e-56
Tpx2	0.585557	0.0361497	5.19944e-59	1.41552e-56
Kctd17	0.816259	0.050434	6.46542e-59	1.72497e-56
Cp	-3.07925	0.190469	8.66033e-59	2.26527e-56
Fdps	0.820167	0.051002	3.46422e-58	8.88706e-56
Slc35e4	-0.842501	0.0524394	4.40408e-58	1.1085e-55
Tomm6	0.812072	0.0506494	7.49092e-58	1.85053e-55
Erlin1	-0.793222	0.0496026	1.46406e-57	3.551e-55
Bub1	1.0161	0.0637876	3.96367e-57	9.44202e-55
Pdxp	1.29407	0.0815819	1.15693e-56	2.70762e-54
Rpa1	0.77207	0.0487079	1.38362e-56	3.18233e-54
Ybx1	0.743354	0.0469692	2.04603e-56	4.6261e-54
Ppia	0.822824	0.0525835	3.43018e-55	7.62643e-53
Zfp36l2	-1.0455	0.0668546	3.98545e-55	8.71572e-53
Ddx17	-1.07295	0.0688394	9.03008e-55	1.94292e-52
Trim8	-0.641001	0.0411315	9.32838e-55	1.97525e-52
Zfand2a	-1.06363	0.0682795	1.03286e-54	2.15288e-52
Anp32a	0.654639	0.042113	1.72561e-54	3.54148e-52
Acly	0.642747	0.0414714	3.548e-54	7.17126e-52
Fam162a	1.53251	0.0993292	1.05105e-53	2.09268e-51
Tpi1	0.870602	0.0564431	1.12149e-53	2.20011e-51
Fam13b	-0.965782	0.0627277	1.72974e-53	3.29639e-51
Aifm1	0.56185	0.0364918	1.72463e-53	3.29639e-51
Casp3	1.04969	0.0684125	3.91168e-53	7.34954e-51
Rrm1	0.854101	0.0561062	2.49094e-52	4.61516e-50
4930402H24Rik	-1.44323	0.0948594	2.83982e-52	5.18948e-50
Cdk2ap2	0.87753	0.0579112	7.23453e-52	1.30417e-49
Gale	1.24176	0.0821214	1.17643e-51	2.09248e-49
Ube2c	0.783707	0.0519756	2.24764e-51	3.9452e-49
Ydjc	1.24728	0.0827645	2.5429e-51	4.40548e-49
Zc3hav1	-1.03124	0.0687152	6.56601e-51	1.12296e-48
Oat	0.786308	0.0524854	9.70534e-51	1.63885e-48
Mif	0.621047	0.0414822	1.12923e-50	1.87435e-48
Dock2	-0.635307	0.0424362	1.1381e-50	1.87435e-48
Ncapg	0.680313	0.0454867	1.41655e-50	2.30449e-48
Rab3gap2	-0.400921	0.0268471	1.996e-50	3.20803e-48
Lrp8	1.11528	0.0752419	1.04615e-49	1.66138e-47
Arhgap25	-0.925984	0.0625236	1.25965e-49	1.97692e-47
Bclaf1	-0.834393	0.0564873	2.24188e-49	3.47752e-47
Isyna1	0.795591	0.0539312	2.98831e-49	4.58207e-47
2024-09-08	-0.821469	0.0557102	3.29455e-49	4.99424e-47
D17H6S56E-5	1.15589	0.0784093	3.47374e-49	5.20671e-47
Gnai2	0.577447	0.0392218	4.61537e-49	6.841e-47
Shcbp1	0.954735	0.0650233	8.28904e-49	1.21512e-46
Aurka	0.59683	0.0408067	1.92319e-48	2.78862e-46
Atp1a1	-0.987988	0.0676864	2.95443e-48	4.23786e-46
Sae1	0.502545	0.0344657	3.70996e-48	5.26499e-46
Syce2	1.11768	0.0768748	6.86379e-48	9.63821e-46
Rnaseh2c	0.992421	0.0685483	1.6761e-47	2.32908e-45
Ankrd12	-0.833551	0.0576926	2.57498e-47	3.54127e-45
Syne1	-1.75102	0.121505	4.41029e-47	6.0034e-45
Myo5a	-0.567072	0.0395655	1.37119e-46	1.84764e-44
Dner	-1.26617	0.0885092	2.02216e-46	2.69756e-44
Slc27a1	-0.653725	0.0457033	2.07617e-46	2.74219e-44
Nt5dc2	1.44771	0.102082	1.18667e-45	1.55198e-43
Cep55	0.963946	0.0680568	1.53336e-45	1.98593e-43
Gbe1	2.13991	0.151339	2.15936e-45	2.7698e-43
Snhg12	-1.79719	0.127479	3.91015e-45	4.96775e-43
Gaa	-0.612026	0.0434343	4.32399e-45	5.4417e-43
Opcml	-3.03173	0.216398	1.35428e-44	1.68842e-42
Pgk1	0.893272	0.0637701	1.39904e-44	1.72807e-42
Zfhx4	-1.40316	0.100518	2.76227e-44	3.38061e-42
Plekha1	-0.617429	0.0444567	7.45596e-44	9.04204e-42
Wdr13	-0.684381	0.0493588	1.02634e-43	1.23346e-41
Trim33	-0.61702	0.044537	1.20191e-43	1.43156e-41
Fam102a	-1.06854	0.0773433	2.0556e-43	2.42669e-41
Gcat	1.29166	0.0939575	5.28419e-43	6.18343e-41
Bckdk	0.753757	0.0551046	1.36197e-42	1.57988e-40
Txn1	0.79631	0.05826	1.57193e-42	1.80772e-40
Trim46	-1.77623	0.130257	2.43264e-42	2.77362e-40
Atp6v0d2	-1.87236	0.137376	2.67674e-42	3.02608e-40
Lmnb2	0.916664	0.0674049	4.03885e-42	4.52758e-40
Nedd9	-1.95095	0.143664	5.26913e-42	5.85752e-40
Trib3	-2.19969	0.161999	5.37363e-42	5.92431e-40
Ambp	-2.23431	0.164715	6.48419e-42	7.09009e-40
Pold1	0.704743	0.0520757	9.98004e-42	1.08239e-39
Tmsb4x	0.733516	0.0542266	1.08563e-41	1.16793e-39
E430025E21Rik	-0.666199	0.0492994	1.30505e-41	1.39275e-39
Calm3	0.576701	0.0427146	1.53715e-41	1.62743e-39
Dut	0.743198	0.0551608	2.2461e-41	2.35929e-39
Prkcd	-0.401666	0.0298861	3.52852e-41	3.67738e-39
Amotl1	-0.593974	0.0442922	5.25881e-41	5.43818e-39
Usp5	0.398632	0.0297621	6.56089e-41	6.73248e-39
Slc6a8	-1.40114	0.104773	8.68141e-41	8.84046e-39
Scpep1	-0.651524	0.0489788	2.24906e-40	2.27292e-38
Pdia6	1.27994	0.0963623	2.92164e-40	2.93043e-38
Snrpd2	0.891151	0.0671312	3.24266e-40	3.22814e-38
Sdf2l1	1.73396	0.1311	6.1948e-40	6.09573e-38
Cks1b	0.662082	0.0500593	6.21454e-40	6.09573e-38
Kif3a	-0.714458	0.0540627	7.15344e-40	6.96547e-38
Bsg	1.05692	0.079994	7.42966e-40	7.182e-38
Kif20a	0.77	0.0582992	7.91875e-40	7.59972e-38
Melk	0.920304	0.0697675	9.88531e-40	9.41929e-38
Csf2rb2	-1.27519	0.0968065	1.26163e-39	1.19363e-37
Lgals3	-0.661708	0.0504409	2.581e-39	2.42469e-37
Mef2a	-0.753783	0.0575135	3.03494e-39	2.8312e-37
Ddit3	-1.72429	0.131569	3.05624e-39	2.83126e-37
Hk3	-0.601121	0.045906	3.53578e-39	3.25292e-37
Ddit4	1.54313	0.117908	3.8776e-39	3.54296e-37
Blvrb	1.32552	0.101638	7.09575e-39	6.43927e-37
Ruvbl2	0.780788	0.059923	8.27663e-39	7.46015e-37
Rcor2	1.65247	0.126845	8.53708e-39	7.64326e-37
Aco2	0.462021	0.0355201	1.11173e-38	9.88698e-37
Rabl6	0.560746	0.0431544	1.32383e-38	1.16953e-36
Cenpa	0.987041	0.0760371	1.5673e-38	1.37551e-36
Gapdh	0.679345	0.05275	5.9425e-38	5.18124e-36
Ucp2	0.744771	0.0578717	6.69578e-38	5.80011e-36
Mipep	0.817123	0.0635613	7.99244e-38	6.87865e-36
Cdca3	1.02614	0.079843	8.38234e-38	7.16798e-36
Car12	2.11594	0.165285	1.6026e-37	1.3617e-35
Sod1	0.501123	0.0392165	2.16582e-37	1.82861e-35
Atp5j2	0.710563	0.0556148	2.21832e-37	1.86116e-35
Trappc1	1.02833	0.080499	2.27862e-37	1.8998e-35
Psen2	-0.963779	0.0754521	2.30896e-37	1.91314e-35
Raly	0.370716	0.0291069	3.71278e-37	3.05731e-35
Pif1	0.897628	0.0705055	3.96075e-37	3.24149e-35
Lig1	0.583768	0.045901	4.69934e-37	3.82251e-35
Xpnpep1	0.727742	0.0572943	5.77691e-37	4.67055e-35
Itga4	-1.80531	0.142186	6.15939e-37	4.94978e-35
Ppic	0.85746	0.0675803	6.89006e-37	5.5038e-35
Slc25a1	0.919472	0.0724773	7.03945e-37	5.58966e-35
Anp32e	0.742864	0.0585716	7.34657e-37	5.79901e-35
Erbb2ip	-0.758344	0.0598031	7.5676e-37	5.93834e-35
Pttg1	0.880245	0.0694769	8.71492e-37	6.79865e-35
Srebf2	0.424902	0.0335539	9.44789e-37	7.32761e-35
Psmb8	0.559731	0.0442731	1.22774e-36	9.46705e-35
Helb	1.08118	0.0855852	1.39216e-36	1.06732e-34
Mtdh	-0.83552	0.0663009	2.06034e-36	1.57057e-34
Ifitm6	-1.39914	0.111082	2.23121e-36	1.69116e-34
St3gal5	0.665927	0.0530716	4.09211e-36	3.08411e-34
Ubp1	-0.667131	0.0531973	4.4709e-36	3.35066e-34
Soat2	-1.72735	0.137775	4.65666e-36	3.47038e-34
Man1a2	-0.574492	0.0458541	5.20071e-36	3.85431e-34
Birc5	0.720961	0.057604	6.11816e-36	4.50918e-34
Sf3b5	0.703303	0.0563611	9.77871e-36	7.16747e-34
Sapcd2	1.30407	0.104832	1.59295e-35	1.1612e-33
Ccnd3	0.913428	0.0734461	1.65169e-35	1.19747e-33
Slco4a1	-1.9135	0.153931	1.7772e-35	1.2815e-33
Dnmt3a	-0.690586	0.0555927	1.97888e-35	1.41167e-33
Pld1	-0.958007	0.0771192	1.97496e-35	1.41167e-33
Elovl6	1.028	0.0828167	2.22238e-35	1.57694e-33
Acat1	0.794401	0.0640452	2.49369e-35	1.7601e-33
Zwilch	0.878101	0.0709698	3.66482e-35	2.57309e-33
Rdh11	0.793132	0.064134	3.95271e-35	2.76069e-33
Snhg1	-1.09868	0.0889035	4.40403e-35	3.05989e-33
Tubb5	0.422799	0.0342262	4.68783e-35	3.24019e-33
Rad54l	1.04701	0.0847708	4.80542e-35	3.30435e-33
Pqlc1	-0.967651	0.07851	6.62799e-35	4.53422e-33
Ccny	-0.876157	0.0711345	7.3451e-35	4.99917e-33
Slc6a9	-1.57188	0.127698	8.06619e-35	5.46208e-33
Tnks1bp1	-1.13858	0.0926058	9.64468e-35	6.49798e-33
Eprs	-0.718691	0.0586114	1.44938e-34	9.71594e-33
Suv39h2	0.825652	0.0674071	1.70629e-34	1.1381e-32
Grn	-0.896026	0.0732157	1.94399e-34	1.29019e-32
Aplp2	-0.420562	0.0344106	2.37476e-34	1.56828e-32
Gas5	-0.677205	0.0554136	2.40366e-34	1.57955e-32
Rbpms	-1.44771	0.118481	2.46515e-34	1.61202e-32
H2afz	0.78085	0.0639557	2.77513e-34	1.80586e-32
Cd200r1	-1.93491	0.158558	2.9898e-34	1.93611e-32
Acot2	-1.62102	0.132848	3.03008e-34	1.95272e-32
Gls	-0.593087	0.0487381	4.55321e-34	2.92018e-32
Ralb	0.650971	0.0535333	5.06903e-34	3.23545e-32
Slc38a2	-1.52559	0.12566	6.43762e-34	4.08942e-32
Mrpl42	0.568737	0.0469355	8.54068e-34	5.39965e-32
Fcgr2b	-1.6417	0.135521	8.90929e-34	5.60613e-32
P4hb	1.0661	0.0882913	1.43526e-33	8.98891e-32
Msmo1	0.506543	0.0419862	1.62617e-33	1.0137e-31
Nacc1	0.479744	0.0397816	1.72976e-33	1.07326e-31
Swi5	0.577118	0.0478713	1.81165e-33	1.11886e-31
Slc6a12	-1.74555	0.144858	1.93655e-33	1.19049e-31
Them6	0.928494	0.0771619	2.38153e-33	1.45732e-31
Ern1	-1.01576	0.0844214	2.41184e-33	1.46913e-31
Dpp7	-1.16536	0.0972412	4.29626e-33	2.6051e-31
Gatm	0.905892	0.0758046	6.46466e-33	3.9022e-31
Sh2d3c	-1.17333	0.0982545	7.17428e-33	4.31103e-31
Cth	-2.7143	0.227336	7.35926e-33	4.40235e-31
Egln1	1.21979	0.102411	1.04e-32	6.19357e-31
Mcm7	0.639387	0.0537096	1.12115e-32	6.64717e-31
Thra	1.34299	0.112916	1.27653e-32	7.53494e-31
Creld1	0.860827	0.0724379	1.43922e-32	8.45777e-31
Higd1a	1.17405	0.0990595	2.10109e-32	1.22932e-30
Casp6	1.10558	0.0933725	2.41028e-32	1.40406e-30
Wsb1	-0.987478	0.083505	2.88637e-32	1.67409e-30
Trpv2	-0.656019	0.0555172	3.20769e-32	1.85241e-30
Bnip3	1.48069	0.125575	4.32896e-32	2.48915e-30
Pmvk	0.90318	0.0766212	4.52233e-32	2.58918e-30
Stra13	0.925701	0.0785527	4.69413e-32	2.67605e-30
Spg20	0.584445	0.0496112	4.91933e-32	2.7925e-30
Park7	0.792955	0.0673302	5.1221e-32	2.89529e-30
Abcb1b	-0.661486	0.0562104	5.70482e-32	3.21107e-30
Cdk1	0.63825	0.0542897	6.54891e-32	3.67069e-30
Aqp9	-3.57471	0.304284	7.23741e-32	4.03962e-30
Ctage5	-0.504418	0.0429509	7.57607e-32	4.21103e-30
Gys1	1.4948	0.127339	8.07242e-32	4.4683e-30
Dock4	-0.881191	0.0751342	9.13503e-32	5.03559e-30
Ino80c	-0.730425	0.062402	1.1995e-31	6.58493e-30
D2Wsu81e	0.794682	0.0679738	1.41724e-31	7.74834e-30
Wdfy3	-1.15407	0.0989504	1.96701e-31	1.07102e-29
Grhpr	0.822614	0.0706972	2.71278e-31	1.47108e-29
Hhex	-0.790403	0.0679463	2.80825e-31	1.51668e-29
Pgp	0.862972	0.0742582	3.21472e-31	1.72921e-29
Hipk1	-0.625242	0.0538565	3.69168e-31	1.97779e-29
Naa10	0.568594	0.049121	5.49298e-31	2.93105e-29
Crk	-0.438737	0.0379065	5.5692e-31	2.95989e-29
Abhd17a	0.567258	0.0491422	7.98989e-31	4.22957e-29
Cox6a2	-2.95837	0.256382	8.39563e-31	4.42679e-29
Lyz2	-0.522537	0.0453046	8.90569e-31	4.67724e-29
Dtymk	0.783637	0.0679795	9.58318e-31	5.01332e-29
Pold2	0.754124	0.0655034	1.13794e-30	5.92974e-29
Idh2	0.899139	0.0781385	1.21647e-30	6.31427e-29
Sirt1	-0.81838	0.0713945	2.02885e-30	1.04903e-28
Ncor1	-0.381223	0.0332721	2.15096e-30	1.10787e-28
Adk	0.590115	0.0515959	2.72399e-30	1.39762e-28
Ncaph2	0.926494	0.0812492	4.03439e-30	2.06202e-28
Ap2s1	0.585163	0.0513621	4.5367e-30	2.30991e-28
Isoc2a	0.783635	0.0688099	4.7769e-30	2.42296e-28
Slc24a5	-1.81657	0.159584	5.07076e-30	2.56227e-28
Icam5	1.71712	0.150863	5.14209e-30	2.58851e-28
Atmin	-0.50562	0.0444786	6.05598e-30	3.0371e-28
Polh	1.01422	0.0893736	7.58042e-30	3.78737e-28
Lactb2	0.550242	0.048512	8.09044e-30	4.02711e-28
St7l	-0.577881	0.0509998	9.21129e-30	4.56798e-28
Minos1	0.76564	0.0676233	1.01974e-29	5.03826e-28
Rrm2	0.626502	0.0553735	1.11721e-29	5.49948e-28
Card9	-0.785919	0.06947	1.13066e-29	5.5452e-28
Epc2	-0.719705	0.0636716	1.26235e-29	6.16843e-28
Ckb	1.05313	0.0931885	1.29585e-29	6.30898e-28
Papss1	0.802699	0.0710805	1.42399e-29	6.90764e-28
Trim35	-0.675881	0.0598638	1.46519e-29	7.08174e-28
2510009E07Rik	-0.876422	0.0776988	1.65233e-29	7.95741e-28
Mrpl18	0.681176	0.0604035	1.7028e-29	8.17098e-28
Kidins220	-0.458705	0.0407388	2.07547e-29	9.92356e-28
Ak4	1.00218	0.0893652	3.46241e-29	1.64959e-27
Tspan3	0.702425	0.062693	3.88844e-29	1.84597e-27
Adcy7	-0.618593	0.055317	4.95621e-29	2.34453e-27
Zbtb2	-1.05025	0.0941938	7.1745e-29	3.3819e-27
Frrs1	-0.85259	0.0766456	9.60994e-29	4.51396e-27
Atp11a	-0.652711	0.058696	1.0004e-28	4.68256e-27
Man2b2	-0.596939	0.0536939	1.03192e-28	4.81322e-27
Fkbp4	0.517207	0.0465488	1.10826e-28	5.15127e-27
D430036J16Rik	-3.02058	0.272564	1.53292e-28	7.10042e-27
Rfc5	0.689986	0.0623553	1.84643e-28	8.52298e-27
Znfx1	-0.57303	0.0518559	2.1819e-28	1.00367e-26
Tbl2	1.00616	0.0911782	2.58697e-28	1.18592e-26
Rad18	0.696711	0.0631522	2.67109e-28	1.22028e-26
Prpf4b	-0.832366	0.0755316	3.05706e-28	1.39185e-26
Atp5a1	0.248736	0.0225762	3.14309e-28	1.42217e-26
Cox6a1	0.607583	0.0551469	3.14498e-28	1.42217e-26
Ube2g1	0.443914	0.0403099	3.32561e-28	1.49877e-26
Opa1	0.358235	0.0325367	3.41371e-28	1.53329e-26
Il10rb	-0.629619	0.0572104	3.6026e-28	1.61271e-26
Fbxo9	-0.825023	0.0751338	4.73127e-28	2.11088e-26
Ndrg4	-1.51567	0.138054	4.83177e-28	2.14853e-26
Gsto1	-0.763096	0.069557	5.28027e-28	2.34016e-26
Cox5a	0.481111	0.0438967	5.94463e-28	2.62587e-26
Tkt	0.424643	0.0388674	8.71439e-28	3.83663e-26
Ppp2r5d	0.523467	0.0479228	8.93717e-28	3.92177e-26
Arsk	-1.40601	0.128735	9.07527e-28	3.96931e-26
Gnaq	-0.88078	0.0807142	1.00636e-27	4.38719e-26
Nxn	2.30364	0.211165	1.04177e-27	4.52676e-26
Taf15	-0.774097	0.0710311	1.17825e-27	5.10319e-26
Leprotl1	-1.03554	0.0950276	1.18836e-27	5.13034e-26
Ccna2	0.753146	0.0691208	1.20333e-27	5.17818e-26
Ccnf	0.86608	0.0794899	1.21143e-27	5.1963e-26
Vdac1	0.677859	0.0622857	1.38829e-27	5.93584e-26
Nuf2	0.742047	0.0682183	1.47514e-27	6.28704e-26
Ezh2	0.455373	0.0418794	1.54261e-27	6.55365e-26
Sqle	0.801411	0.0737449	1.64924e-27	6.98442e-26
Lst1	0.97091	0.0893799	1.73475e-27	7.32329e-26
Hmmr	0.861316	0.0793892	2.00998e-27	8.45839e-26
Sos2	-0.563551	0.0519743	2.15593e-27	9.04404e-26
H2-T23	-0.864595	0.0798187	2.42832e-27	1.01548e-25
Nfxl1	-0.663986	0.0614877	3.49204e-27	1.45574e-25
Slc38a7	-1.44514	0.133888	3.68807e-27	1.53267e-25
Renbp	-0.868459	0.0804835	3.81635e-27	1.58106e-25
Stard4	0.959655	0.0893002	6.16186e-27	2.54487e-25
Chid1	0.5005	0.0466261	7.02298e-27	2.89156e-25
Sh3tc1	-1.02366	0.0953821	7.18374e-27	2.94865e-25
Gins2	0.785342	0.073193	7.38081e-27	3.02025e-25
Sphk2	-0.626763	0.0584939	8.65416e-27	3.53047e-25
Pgm2	1.01113	0.09439	8.9137e-27	3.62527e-25
Capzb	0.320768	0.0299481	9.05663e-27	3.6722e-25
Angptl6	-1.30092	0.121484	9.27555e-27	3.74957e-25
Lsm4	0.577261	0.0539422	1.00187e-26	4.03775e-25
Cdc25c	0.815833	0.076364	1.21627e-26	4.88707e-25
Haus5	0.910011	0.085207	1.26282e-26	5.05887e-25
Impact	-0.87499	0.0819839	1.36598e-26	5.45575e-25
Top2a	0.51633	0.0483819	1.37678e-26	5.48248e-25
Cacna1a	-0.491613	0.0460778	1.41836e-26	5.63125e-25
Nop10	0.83204	0.0780798	1.62979e-26	6.45144e-25
Dpep2	-0.924282	0.0868232	1.82881e-26	7.21783e-25
Asph	0.519562	0.0488541	2.04918e-26	8.06375e-25
Med13l	-0.586369	0.0551703	2.19974e-26	8.63074e-25
Nup107	0.714527	0.067264	2.33649e-26	9.11368e-25
Ssh2	-1.02547	0.0965341	2.33169e-26	9.11368e-25
Itpr2	-0.801815	0.0755063	2.42687e-26	9.43862e-25
Dazap1	0.622725	0.0587191	2.81992e-26	1.09354e-24
Snrnp25	0.803642	0.075821	3.00548e-26	1.16212e-24
Snx9	-0.832171	0.0785497	3.17044e-26	1.22236e-24
Tbpl1	-0.646685	0.061049	3.21519e-26	1.23604e-24
Asah1	-0.459648	0.043507	4.33402e-26	1.66137e-24
Atp9b	-0.515472	0.0488083	4.5107e-26	1.72415e-24
Pld3	-0.879829	0.0833443	4.73712e-26	1.80552e-24
Dnajc8	0.44001	0.041696	4.93015e-26	1.87374e-24
Nmrk1	1.3997	0.132797	5.63903e-26	2.13706e-24
Trmt1	-0.666153	0.063207	5.69656e-26	2.15275e-24
Tmod3	0.427547	0.0405766	5.8472e-26	2.20344e-24
Ckap4	0.537998	0.0510703	5.99269e-26	2.2519e-24
Rgl2	-0.513188	0.0487261	6.1457e-26	2.30291e-24
Pkig	0.901523	0.0856183	6.31256e-26	2.35881e-24
Cacna1b	-1.19288	0.113295	6.34781e-26	2.36536e-24
Ccnb1	0.710576	0.0675806	7.40763e-26	2.75259e-24
Fkrp	-0.703319	0.0669358	7.98971e-26	2.96063e-24
Romo1	0.71505	0.0680639	8.14319e-26	3.00914e-24
Pbk	0.529118	0.0504884	1.06741e-25	3.93349e-24
Ceacam1	-1.04706	0.0999813	1.15471e-25	4.24346e-24
Arl8a	-0.593176	0.0566577	1.19312e-25	4.37259e-24
Vps13d	-0.602824	0.0577157	1.54949e-25	5.66306e-24
Arrdc3	2.23465	0.214004	1.59272e-25	5.80517e-24
Acat2	1.0816	0.103637	1.69082e-25	6.14593e-24
2010111I01Rik	-1.00108	0.0959313	1.70948e-25	6.19685e-24
Foxj3	-0.42119	0.040367	1.73368e-25	6.26757e-24
Ldha	0.813529	0.0779876	1.78017e-25	6.41822e-24
Glrp1	-1.84497	0.177304	2.33597e-25	8.3994e-24
Dixdc1	3.70053	0.355728	2.40979e-25	8.64157e-24
Tecpr1	-1.57692	0.152177	3.67632e-25	1.3148e-23
C330027C09Rik	0.753301	0.0727432	3.94611e-25	1.40752e-23
Sfxn1	0.518762	0.0501741	4.68234e-25	1.66566e-23
Ubr2	-0.638727	0.0617981	4.85851e-25	1.72374e-23
Fmn1	-0.621356	0.0601273	4.94468e-25	1.74966e-23
Wdr90	0.964345	0.0933685	5.24452e-25	1.85085e-23
Vps25	0.413192	0.0400142	5.36804e-25	1.88944e-23
Ugp2	0.692894	0.0671885	6.17578e-25	2.16803e-23
Fancd2	0.922385	0.0895531	7.0564e-25	2.47067e-23
Aig1	-0.832576	0.0808523	7.23212e-25	2.52556e-23
Ap3d1	-0.784958	0.0762385	7.33837e-25	2.55598e-23
Sgk1	-1.75236	0.170282	7.74431e-25	2.69034e-23
Fam114a1	1.28433	0.1249	8.42064e-25	2.9177e-23
Ccnb2	0.858188	0.0834753	8.60665e-25	2.97442e-23
Vwa1	2.69862	0.262554	8.82117e-25	3.04068e-23
Pdia3	0.988643	0.0962234	9.18627e-25	3.15837e-23
Stom	-0.694952	0.0676639	9.5564e-25	3.27462e-23
Mitf	-0.439067	0.0427504	9.57349e-25	3.27462e-23
Ikzf1	-0.526159	0.0512318	9.60492e-25	3.27697e-23
Ms4a6d	-0.984778	0.0960055	1.09488e-24	3.72594e-23
Rapgef6	-0.429427	0.0418821	1.14443e-24	3.88467e-23
3110057O12Rik	1.49202	0.145582	1.1996e-24	4.0616e-23
Fto	0.511456	0.0500175	1.52372e-24	5.14594e-23
Fdft1	0.803609	0.0785987	1.54494e-24	5.20441e-23
Trim26	-0.484561	0.0475	1.9568e-24	6.57526e-23
Scd2	1.10575	0.108479	2.12615e-24	7.12634e-23
Gsk3b	-0.501583	0.0493389	2.81011e-24	9.3952e-23
Cebpg	-0.721738	0.0710353	2.98252e-24	9.94671e-23
Snx10	-0.354107	0.0348538	2.99732e-24	9.97112e-23
Nlrc5	-0.630872	0.0620983	3.01379e-24	1.0001e-22
Grina	-0.695325	0.0684626	3.10754e-24	1.02865e-22
Lgalsl	0.783388	0.0771364	3.11979e-24	1.03015e-22
Usp28	0.573824	0.0565302	3.28818e-24	1.08307e-22
Tulp4	-0.766266	0.0755001	3.34088e-24	1.09505e-22
Tbc1d20	-0.619442	0.0610336	3.34096e-24	1.09505e-22
Cbx5	0.711921	0.0701637	3.43223e-24	1.1222e-22
Ankrd11	-0.72851	0.0718366	3.62597e-24	1.18265e-22
Npepps	0.405721	0.0400408	3.9557e-24	1.28705e-22
Pon2	-0.647274	0.06392	4.2227e-24	1.37058e-22
Ski	-0.761789	0.0753072	4.70388e-24	1.52305e-22
Uaca	0.744177	0.0735721	4.74322e-24	1.53207e-22
Mfsd7b	-0.857402	0.0848636	5.34173e-24	1.72122e-22
Car6	-2.73701	0.270971	5.48337e-24	1.76261e-22
Foxk2	0.423785	0.0419854	5.89426e-24	1.89013e-22
Bcl6	-0.783717	0.0776661	6.06481e-24	1.94016e-22
Cdk14	-0.505806	0.0501369	6.21125e-24	1.98225e-22
Atp5h	0.55311	0.05491	7.27073e-24	2.31483e-22
Ppp2r4	0.359119	0.0356602	7.45422e-24	2.3676e-22
Tmem258	0.539985	0.05364	7.74201e-24	2.45317e-22
Arap3	-0.806326	0.0801363	8.13876e-24	2.57277e-22
Metrn	0.84918	0.0843975	8.15987e-24	2.57335e-22
Dpf1	2.41771	0.240334	8.31879e-24	2.61728e-22
Nup205	0.672458	0.0670525	1.13867e-23	3.57409e-22
Dennd2d	-0.946438	0.0945413	1.36585e-23	4.27711e-22
Gcnt1	-0.615511	0.0615002	1.4017e-23	4.37042e-22
Ankrd37	1.31845	0.131737	1.4022e-23	4.37042e-22
Crlf2	-0.825541	0.0825685	1.55107e-23	4.82313e-22
Hnrnpul1	0.305879	0.030617	1.67735e-23	5.20369e-22
Phgdh	-0.827143	0.0829064	1.92523e-23	5.95882e-22
Psme1	0.377682	0.037875	2.02534e-23	6.25416e-22
Sbno2	-0.722695	0.0725298	2.18827e-23	6.72616e-22
Aatf	-0.717132	0.0719704	2.18514e-23	6.72616e-22
Uck2	0.554233	0.0556379	2.24784e-23	6.89337e-22
Gbp8	-3.0456	0.305914	2.38034e-23	7.28298e-22
Iars	-0.801592	0.0805414	2.45818e-23	7.50393e-22
Arl8b	-0.391774	0.0393692	2.48945e-23	7.58202e-22
Asf1b	0.597879	0.0601006	2.57395e-23	7.82152e-22
Calr	1.34377	0.135216	2.8469e-23	8.63128e-22
Tcp1	0.459866	0.0462862	2.92367e-23	8.84392e-22
Dbi	0.814342	0.0820329	3.17614e-23	9.58591e-22
Tmem180	0.726987	0.073401	3.98696e-23	1.20059e-21
Snhg5	-1.31292	0.132655	4.27954e-23	1.28579e-21
Rnf187	0.324601	0.0328366	4.81856e-23	1.44448e-21
Gusb	-0.568886	0.0575832	5.11561e-23	1.5301e-21
Plekho1	-0.669666	0.0678707	5.79898e-23	1.73061e-21
Fam216a	0.737042	0.0747203	5.96229e-23	1.77538e-21
Atp5k	0.645328	0.0654275	6.00727e-23	1.78479e-21
Pgm2l1	-0.615417	0.0624508	6.55878e-23	1.94432e-21
Kdm4a	-0.686337	0.0696538	6.61686e-23	1.95718e-21
Atg9a	0.429427	0.0436162	7.16239e-23	2.11386e-21
Dars	0.489527	0.0497415	7.46623e-23	2.19866e-21
Hsp90b1	1.36261	0.138467	7.52284e-23	2.21046e-21
Ctnnb1	-0.522859	0.0531523	7.80089e-23	2.28712e-21
Ccdc34	0.782671	0.0796767	8.95606e-23	2.62004e-21
Lyst	-0.862198	0.0877872	9.1016e-23	2.65679e-21
Ralgapa1	-0.539777	0.0550045	9.86704e-23	2.86836e-21
Isoc1	0.459261	0.0467998	9.8694e-23	2.86836e-21
Soat1	-0.434529	0.0443466	1.14324e-22	3.31539e-21
Slc25a3	-0.356636	0.0364115	1.18772e-22	3.4369e-21
Comtd1	-0.764246	0.0781268	1.34363e-22	3.87965e-21
Fzd7	1.38804	0.142028	1.47057e-22	4.23701e-21
Smc2	0.522051	0.0534305	1.50471e-22	4.32603e-21
Rbx1	0.561669	0.0575049	1.55483e-22	4.45719e-21
Sdc3	1.17242	0.120036	1.55701e-22	4.45719e-21
Mcfd2	-0.471624	0.0483118	1.63747e-22	4.67748e-21
Plekhm2	-0.677437	0.0694129	1.67948e-22	4.78724e-21
Smim10l1	-0.589035	0.0604127	1.84118e-22	5.23695e-21
Samd8	-0.611103	0.062704	1.92212e-22	5.45555e-21
Ggn	2.11934	0.217519	1.97134e-22	5.58338e-21
Psma1	0.559995	0.0575017	2.06062e-22	5.82388e-21
Ripk3	0.622963	0.0639715	2.07322e-22	5.84709e-21
Ndufv2	0.586984	0.0602791	2.08058e-22	5.85548e-21
Hspa14	0.356749	0.0366412	2.11126e-22	5.9293e-21
Clcn4-2	-0.800568	0.0822656	2.21282e-22	6.20148e-21
Sf3b2	0.265198	0.0272605	2.28421e-22	6.38814e-21
Paqr3	-1.06696	0.109734	2.40196e-22	6.70339e-21
Espl1	0.618876	0.0636803	2.51465e-22	7.00323e-21
Mrpl28	0.562231	0.0579569	2.9898e-22	8.30914e-21
Ncstn	-0.528352	0.0544944	3.14991e-22	8.73593e-21
Grb2	0.439685	0.045458	3.95319e-22	1.0941e-20
Tuba1b	1.07616	0.111316	4.14159e-22	1.14387e-20
Avpi1	0.894787	0.0927415	5.0033e-22	1.37901e-20
Diap3	0.570539	0.0591762	5.34756e-22	1.47085e-20
Rad54b	0.901191	0.0934987	5.49616e-22	1.50862e-20
Mrpl10	0.472369	0.0490321	5.75199e-22	1.5756e-20
Krtcap2	-0.462233	0.0480112	6.11283e-22	1.67101e-20
Ogt	-0.772538	0.080279	6.3837e-22	1.74148e-20
Slc48a1	0.716737	0.0745742	7.18012e-22	1.95475e-20
Sh3bgrl2	-0.823498	0.085685	7.20191e-22	1.95669e-20
Knop1	-0.668679	0.0695909	7.34617e-22	1.99183e-20
Atp5g3	0.525371	0.0546842	7.44254e-22	2.01386e-20
Mgarp	1.86141	0.193974	8.29494e-22	2.23997e-20
Insig1	0.601221	0.062665	8.45655e-22	2.279e-20
Gps1	0.410896	0.0428304	8.50945e-22	2.28863e-20
Nmral1	0.666636	0.0695137	8.80885e-22	2.36439e-20
Atf6b	0.454287	0.0473902	9.14899e-22	2.45075e-20
Rpa3	0.724215	0.075661	1.05031e-21	2.80784e-20
Pogk	-0.633792	0.0662178	1.05552e-21	2.81613e-20
Dok3	-0.840789	0.0879004	1.11925e-21	2.98019e-20
Fam20c	-1.32399	0.138453	1.1467e-21	3.0472e-20
Cpne1	0.373756	0.0390885	1.15741e-21	3.06955e-20
Ero1lb	0.368623	0.038596	1.28663e-21	3.40549e-20
Lmnb1	0.682751	0.0716043	1.49801e-21	3.95713e-20
Mvk	0.818129	0.0858309	1.54486e-21	4.07282e-20
Ap3m1	0.469346	0.0492445	1.55883e-21	4.10153e-20
Fam21	-0.373182	0.0391656	1.59893e-21	4.19878e-20
Dnm1l	0.328739	0.0345345	1.74639e-21	4.57697e-20
Fcer1g	-0.445922	0.0468504	1.7656e-21	4.61825e-20
Xpot	-0.536262	0.0563761	1.86642e-21	4.87241e-20
Pfdn6	0.778218	0.0818176	1.87706e-21	4.89061e-20
Sars	-0.735104	0.0774421	2.25986e-21	5.87652e-20
Pip5k1c	-0.692213	0.0730276	2.57251e-21	6.67653e-20
Llgl1	0.469162	0.049501	2.59626e-21	6.72506e-20
Hn1	0.508403	0.0536528	2.64716e-21	6.84364e-20
Bub3	0.412983	0.0435938	2.70807e-21	6.98754e-20
Colec12	-0.792514	0.0837211	2.90444e-21	7.47978e-20
Chtf18	0.664853	0.0702891	3.11391e-21	8.00376e-20
Gmip	-0.551017	0.0582571	3.12788e-21	8.02422e-20
Kansl1	-0.648014	0.0685956	3.49087e-21	8.93823e-20
Lars	-0.73429	0.0777536	3.59464e-21	9.18631e-20
Smc4	0.435241	0.0460889	3.60477e-21	9.19458e-20
Itgal	-1.03343	0.109494	3.79279e-21	9.65569e-20
Nfe2l2	-0.594379	0.0629783	3.80502e-21	9.66838e-20
Anpep	-1.96583	0.208487	4.13723e-21	1.04925e-19
Atp5d	0.509329	0.0540462	4.34422e-21	1.09966e-19
Fmnl3	-0.628954	0.066822	4.85059e-21	1.22551e-19
Il7r	-1.28597	0.136764	5.31186e-21	1.33951e-19
Prelid2	1.16039	0.12362	6.18851e-21	1.55764e-19
Dnmbp	-0.718557	0.0765645	6.29214e-21	1.58074e-19
Selenbp1	3.15863	0.336805	6.70999e-21	1.68254e-19
Mfsd9	1.49722	0.159662	6.7614e-21	1.69225e-19
Vezf1	-0.450337	0.0480528	7.13717e-21	1.78296e-19
Kars	0.471285	0.0503546	8.02531e-21	2.00108e-19
Tbc1d5	-0.506502	0.0541301	8.19419e-21	2.03937e-19
Snx2	0.433506	0.046364	8.75947e-21	2.176e-19
Slc4a2	-1.06805	0.114264	8.99906e-21	2.23137e-19
Fanci	0.813638	0.0870986	9.49118e-21	2.34902e-19
1700001L05Rik	1.84843	0.198072	1.03781e-20	2.56377e-19
Nsdhl	0.520109	0.05574	1.0489e-20	2.58637e-19
Pafah1b1	-0.388145	0.0416089	1.07466e-20	2.64502e-19
Tagln2	0.591599	0.0635275	1.24865e-20	3.06757e-19
Atp1b3	-0.582342	0.0625382	1.25722e-20	3.08297e-19
Hoxb7	-0.557122	0.0598476	1.29033e-20	3.15834e-19
Col4a3bp	-0.725155	0.0779412	1.35422e-20	3.30865e-19
Lrrc40	0.457863	0.0492448	1.43526e-20	3.50025e-19
Kif2c	0.704988	0.0758396	1.46141e-20	3.55752e-19
Pfkp	0.729623	0.0785346	1.53613e-20	3.73259e-19
Atp5j	0.409039	0.0440334	1.55303e-20	3.76681e-19
Lancl2	-0.521803	0.0561939	1.60564e-20	3.88733e-19
Ost4	0.63039	0.0679112	1.6544e-20	3.99813e-19
H2-T24	-2.33465	0.251518	1.65961e-20	4.00347e-19
Pkm	0.452469	0.0487593	1.70046e-20	4.09462e-19
Nceh1	-0.916327	0.0987593	1.72069e-20	4.13584e-19
Fam134b	-0.594162	0.0640733	1.80711e-20	4.33577e-19
Lat2	-0.780131	0.0841306	1.81225e-20	4.3403e-19
Myh7b	2.08089	0.224412	1.81625e-20	4.34207e-19
Tfdp1	0.556109	0.06001	1.91561e-20	4.57142e-19
Fads2	0.700365	0.0756561	2.09823e-20	4.99829e-19
Prkaca	0.452633	0.0489041	2.13193e-20	5.06951e-19
Msl2	-0.518589	0.0560463	2.18534e-20	5.18727e-19
Hmgb2	0.455256	0.0492238	2.27275e-20	5.38518e-19
Nphp4	0.99877	0.108178	2.6393e-20	6.24261e-19
Tubg1	0.523828	0.0568103	2.95283e-20	6.97182e-19
Ppp1r15b	-0.608465	0.0659957	2.9774e-20	7.01742e-19
Mrps34	0.518561	0.0562943	3.21281e-20	7.55889e-19
Bst1	-0.515378	0.055987	3.40659e-20	8.0007e-19
Pcyt2	0.618767	0.0672518	3.55471e-20	8.33389e-19
D10Jhu81e	0.709121	0.0770822	3.59456e-20	8.41254e-19
Selenbp2	3.14017	0.341431	3.67823e-20	8.59328e-19
Arl11	-1.31298	0.142829	3.83202e-20	8.93691e-19
Xxylt1	0.532509	0.0579538	3.98309e-20	9.27302e-19
Plcl2	-0.690469	0.0751663	4.08165e-20	9.48592e-19
1110038B12Rik	-1.11431	0.121368	4.26244e-20	9.87169e-19
Gsr	0.665342	0.0724663	4.25516e-20	9.87169e-19
Troap	0.757898	0.0825819	4.41047e-20	1.01968e-18
Mrps21	0.525917	0.0573358	4.61832e-20	1.06589e-18
Fkbp1a	0.421213	0.0459273	4.67346e-20	1.0749e-18
Gas2	1.0202	0.111237	4.66938e-20	1.0749e-18
Cyb5r3	0.426141	0.0465027	5.01064e-20	1.14961e-18
App	-0.346237	0.0377836	5.01553e-20	1.14961e-18
Prss46	-3.21342	0.351228	5.74103e-20	1.31364e-18
Klhl5	0.509807	0.0557682	6.15699e-20	1.40641e-18
Dgkz	-0.416983	0.0456491	6.5691e-20	1.49798e-18
Ifi27	-0.747177	0.0818057	6.62821e-20	1.50888e-18
Ndufc1	0.679065	0.0743755	6.83547e-20	1.55341e-18
Mrps26	0.357983	0.0392264	7.10195e-20	1.61123e-18
Nup210	0.549369	0.0602037	7.16257e-20	1.62222e-18
Med21	0.560993	0.0615004	7.38967e-20	1.67082e-18
Spc24	0.551491	0.060494	7.76206e-20	1.75205e-18
Notch2	-0.676895	0.0742611	7.86226e-20	1.77166e-18
Enox2	0.645685	0.0708392	7.88129e-20	1.77296e-18
C3	-1.79598	0.197143	8.23426e-20	1.84614e-18
Qdpr	0.544549	0.0597745	8.23397e-20	1.84614e-18
B230217C12Rik	1.10767	0.121599	8.29662e-20	1.85699e-18
Gatsl2	0.620876	0.0681895	8.61433e-20	1.92488e-18
Cope	0.447954	0.0492102	8.79888e-20	1.96283e-18
Dap3	0.464031	0.0510112	9.31566e-20	2.07464e-18
Zswim8	-0.767477	0.084414	9.73972e-20	2.16546e-18
Arpc1b	0.335401	0.0369159	1.03186e-19	2.29036e-18
Yif1b	0.571296	0.0629025	1.06367e-19	2.35703e-18
Cetn2	0.62647	0.0690009	1.09422e-19	2.42071e-18
Ranbp3l	-5.82492	0.642353	1.21124e-19	2.67516e-18
Magt1	0.698478	0.077083	1.28813e-19	2.84028e-18
Fndc3b	-0.916908	0.101216	1.31756e-19	2.90037e-18
Ghitm	-0.639678	0.070619	1.32666e-19	2.91559e-18
Dis3l	-0.537368	0.0594587	1.60062e-19	3.51189e-18
Uba2	0.389535	0.0431518	1.76283e-19	3.86145e-18
2310022B05Rik	0.935427	0.103649	1.79776e-19	3.93149e-18
Pdzd8	-0.449704	0.0498331	1.81026e-19	3.95235e-18
Snrpd1	0.699296	0.0775479	1.92257e-19	4.1907e-18
Nup93	-0.56413	0.0625747	1.96325e-19	4.2724e-18
Taf1d	-0.558546	0.0620123	2.11745e-19	4.60045e-18
Kif22	0.758254	0.0841912	2.13058e-19	4.62146e-18
Exoc6	0.39275	0.0436127	2.1488e-19	4.65341e-18
Phospho1	1.20127	0.133672	2.54813e-19	5.50926e-18
Tsc22d1	0.870277	0.0969178	2.71908e-19	5.86933e-18
Fh1	0.503621	0.0560971	2.76572e-19	5.96038e-18
Rap1a	0.580322	0.0646532	2.80985e-19	6.0457e-18
Cenpm	0.74834	0.0833839	2.84303e-19	6.10725e-18
Parp1	0.603122	0.0672504	3.01119e-19	6.45808e-18
Senp2	-0.497587	0.0555381	3.26509e-19	6.99138e-18
2810474O19Rik	-0.867213	0.0968366	3.38436e-19	7.23515e-18
Acp2	-0.93471	0.104403	3.463e-19	7.39143e-18
Snx25	0.430669	0.0481183	3.54837e-19	7.56154e-18
Synj2	-0.530493	0.059293	3.65344e-19	7.77303e-18
Trit1	0.704966	0.0788221	3.76166e-19	7.99054e-18
Uqcr10	0.531195	0.0594272	3.94212e-19	8.36055e-18
Smdt1	0.458012	0.0512419	3.95466e-19	8.37384e-18
Ddost	0.646465	0.0723279	3.96346e-19	8.37916e-18
Nsmce1	0.759403	0.0850353	4.24336e-19	8.95671e-18
Impa2	1.10783	0.124053	4.2509e-19	8.95845e-18
Zdhhc20	-0.348343	0.0390133	4.30573e-19	9.0597e-18
Rela	-0.494448	0.0553913	4.39841e-19	9.24012e-18
Dnm2	-0.301593	0.0338244	4.81624e-19	1.0102e-17
Eif3c	-0.519369	0.0582612	4.9001e-19	1.02618e-17
Gtpbp2	-0.742438	0.0833067	5.00692e-19	1.0469e-17
Kif24	1.01449	0.113844	5.04916e-19	1.05408e-17
Dync1li2	-0.415302	0.0466089	5.08741e-19	1.06041e-17
Rnf19a	0.731502	0.082157	5.40119e-19	1.12405e-17
Scd1	1.39904	0.157187	5.55983e-19	1.15527e-17
Arntl	-0.602763	0.0677777	5.93571e-19	1.23145e-17
Aup1	-0.469788	0.0529751	7.44196e-19	1.54155e-17
Copz1	0.422912	0.0476969	7.5379e-19	1.559e-17
Pgam1	0.541855	0.0611749	8.18488e-19	1.69019e-17
Aldh9a1	0.542149	0.0612156	8.26409e-19	1.70391e-17
Myof	-0.780978	0.0882008	8.4024e-19	1.72709e-17
2010204K13Rik	1.46897	0.165898	8.39408e-19	1.72709e-17
Cnot6	0.598687	0.0676177	8.44436e-19	1.73304e-17
Nucks1	0.570673	0.0645115	9.06562e-19	1.85769e-17
Srsf5	-0.883179	0.0998824	9.38596e-19	1.92038e-17
Got2	0.386388	0.0437132	9.64538e-19	1.97043e-17
Ctss	-0.701137	0.0797684	1.50008e-18	3.05979e-17
Lpxn	-0.593207	0.0675528	1.61466e-18	3.28847e-17
Rfxap	0.589557	0.0672347	1.80842e-18	3.67749e-17
H13	-0.822591	0.0938241	1.82885e-18	3.71337e-17
Phf1	-0.749757	0.0855517	1.88785e-18	3.82735e-17
Rnf126	0.980409	0.111977	2.0336e-18	4.11378e-17
Hmgcs1	0.82787	0.0945562	2.0353e-18	4.11378e-17
Casc5	0.598625	0.0686106	2.66285e-18	5.37404e-17
2024-09-05	2.01203	0.230664	2.71524e-18	5.46323e-17
Pgm1	0.60549	0.0694139	2.7119e-18	5.46323e-17
Thap7	-0.777214	0.0891507	2.83209e-18	5.68977e-17
Dnpep	0.426167	0.0488971	2.89267e-18	5.80274e-17
Mdh2	0.554382	0.0637081	3.26382e-18	6.53743e-17
Rnf7	0.424816	0.0488335	3.34017e-18	6.68033e-17
Net1	0.480187	0.0552208	3.44529e-18	6.88026e-17
Adm	2.8897	0.332324	3.45493e-18	6.88919e-17
Yeats2	0.647347	0.0744715	3.54422e-18	7.05669e-17
Gcc1	-0.597277	0.0687349	3.63808e-18	7.23278e-17
Lsm3	0.937999	0.108104	4.07103e-18	8.08148e-17
Amhr2	1.17092	0.135233	4.77751e-18	9.46983e-17
Ric8	-0.717211	0.0828419	4.8182e-18	9.53631e-17
Slc6a6	-0.438039	0.0506086	4.91065e-18	9.70489e-17
Sdhd	0.44398	0.0513048	4.98248e-18	9.8323e-17
Orc3	0.46023	0.053206	5.15173e-18	1.01513e-16
Hmgb3	0.727515	0.0841927	5.56934e-18	1.0958e-16
Tmem154	-2.01306	0.23303	5.6895e-18	1.11779e-16
Cryl1	0.793292	0.0919059	6.052e-18	1.18726e-16
Cdkn2aipnl	-0.859742	0.0996872	6.44304e-18	1.26212e-16
Slc25a44	-0.538844	0.062499	6.60061e-18	1.29109e-16
Tmem107	1.01103	0.117303	6.75733e-18	1.31788e-16
Bcar1	2.30605	0.267555	6.75565e-18	1.31788e-16
Nsun2	0.742576	0.0862112	7.08915e-18	1.38057e-16
Lyz1	-0.638411	0.0741326	7.19532e-18	1.39921e-16
Prps2	0.88023	0.102246	7.37168e-18	1.43141e-16
Hpgds	-1.10711	0.128603	7.38765e-18	1.43243e-16
Ndufv3	0.867614	0.10091	8.11989e-18	1.57212e-16
Ftl1	0.775706	0.0903283	8.8783e-18	1.71647e-16
Nckap5l	-0.953145	0.111108	9.60593e-18	1.85446e-16
Cs	0.357175	0.0416621	1.00697e-17	1.94118e-16
Il17ra	-0.910769	0.106324	1.07196e-17	2.06349e-16
Ly9	-0.580427	0.067781	1.09723e-17	2.10908e-16
Skap2	-0.307162	0.0358824	1.12621e-17	2.16167e-16
Hmgn2	0.736992	0.0861323	1.16334e-17	2.22974e-16
Gpr137b	-0.619732	0.0724818	1.22908e-17	2.35236e-16
Ppard	0.719736	0.0841988	1.25176e-17	2.39233e-16
Fam84b	-0.821995	0.0962073	1.29655e-17	2.47439e-16
Map4k3	-0.573214	0.067093	1.30137e-17	2.48004e-16
Bcl2	-1.06092	0.12418	1.30341e-17	2.48039e-16
Lacc1	0.758485	0.0890498	1.62976e-17	3.09701e-16
Tmco6	0.698911	0.0820929	1.68524e-17	3.19787e-16
Afg3l1	0.402161	0.0472442	1.70381e-17	3.22853e-16
Tmem251	-0.998069	0.117255	1.71021e-17	3.23606e-16
Parvg	-0.30295	0.035605	1.75954e-17	3.32469e-16
Arpc3	0.425131	0.0500081	1.87566e-17	3.53908e-16
Lrrc42	0.500586	0.0589306	1.98771e-17	3.74521e-16
Synj1	-0.458945	0.0540816	2.13574e-17	4.01845e-16
Babam1	0.410827	0.0484164	2.15199e-17	4.04333e-16
Plp2	-0.457284	0.053924	2.24889e-17	4.21944e-16
Cox5b	0.328315	0.0387168	2.25364e-17	4.2224e-16
Skp2	0.466493	0.055044	2.35283e-17	4.40207e-16
Scarb1	0.833029	0.0983134	2.38761e-17	4.46088e-16
Zzz3	-0.395476	0.0466982	2.47973e-17	4.62651e-16
Ccnl1	-0.71487	0.0844591	2.58168e-17	4.81e-16
Ccdc88b	-0.372971	0.0441301	2.87308e-17	5.34545e-16
Ccdc109b	0.417972	0.0494693	2.93518e-17	5.45338e-16
Clec10a	1.02173	0.120961	2.99427e-17	5.55543e-16
Zmat2	0.439545	0.0520806	3.18159e-17	5.89478e-16
Prdx4	0.374616	0.0444241	3.37734e-17	6.24878e-16
Timmdc1	0.590568	0.0700697	3.50727e-17	6.4802e-16
Nek2	0.651278	0.0772871	3.55423e-17	6.55787e-16
Nudt2	0.582877	0.0691986	3.66185e-17	6.74637e-16
Gtf2e2	0.848834	0.100774	3.66651e-17	6.74637e-16
Lmbrd1	-0.503504	0.0597948	3.74808e-17	6.88697e-16
Clns1a	0.505914	0.0600903	3.78994e-17	6.9543e-16
Pcbd2	0.737208	0.0875766	3.83406e-17	7.0256e-16
Mad2l2	0.701948	0.0834165	3.92959e-17	7.19078e-16
Stip1	0.978225	0.116253	3.94132e-17	7.20235e-16
Dhodh	0.676848	0.0804655	4.04284e-17	7.37777e-16
Mdfic	-0.865047	0.102891	4.19269e-17	7.64077e-16
Cyp51	0.525825	0.0626642	4.814e-17	8.76108e-16
Letmd1	-0.683794	0.0814959	4.83925e-17	8.79504e-16
Bmpr1a	-0.665516	0.0794298	5.35311e-17	9.71572e-16
3110082I17Rik	0.70335	0.0840038	5.62469e-17	1.01947e-15
Cks2	0.702484	0.0839738	5.98554e-17	1.08341e-15
AU040320	-0.500901	0.0600234	7.1155e-17	1.28619e-15
Pi4ka	-0.499695	0.0599189	7.45898e-17	1.34645e-15
Rhbdd1	-0.583481	0.0699947	7.68055e-17	1.38457e-15
Il16	-0.812919	0.097545	7.8295e-17	1.40952e-15
Oas2	-1.70057	0.204426	8.88945e-17	1.59818e-15
Aco1	0.381749	0.0459091	9.15129e-17	1.64304e-15
Xpo1	0.522498	0.0628536	9.33625e-17	1.674e-15
Tlk1	-0.594216	0.0715561	1.00492e-16	1.79941e-15
Mbd6	-0.626533	0.0755052	1.05981e-16	1.89515e-15
Ampd2	-0.786243	0.0948042	1.10115e-16	1.96644e-15
Kif14	0.591341	0.0713377	1.13908e-16	2.03118e-15
Rbbp8	-0.569131	0.0686596	1.14044e-16	2.03118e-15
Casp4	-1.18307	0.142732	1.14439e-16	2.03549e-15
Cox7b	0.648888	0.0783004	1.15978e-16	2.06012e-15
Rpn2	0.402535	0.0485973	1.20045e-16	2.12953e-15
Vwf	-1.64942	0.199359	1.29965e-16	2.30243e-15
Apmap	-0.654589	0.079125	1.30802e-16	2.31418e-15
Acsl5	0.290704	0.035161	1.36467e-16	2.41121e-15
Ercc6	-1.01943	0.123435	1.4704e-16	2.59459e-15
Cops6	0.49754	0.0602607	1.5004e-16	2.64403e-15
Fam92a	0.596714	0.0722861	1.52046e-16	2.67585e-15
Samm50	0.282568	0.0342476	1.57436e-16	2.76705e-15
Rngtt	0.473181	0.0573957	1.66279e-16	2.91864e-15
Ing2	0.636771	0.0773336	1.80953e-16	3.17202e-15
AU022793	-1.11429	0.135656	2.13773e-16	3.74243e-15
Runx2	-1.46589	0.17857	2.22918e-16	3.89742e-15
Crybg3	-0.611021	0.0744522	2.26993e-16	3.96346e-15
Fam96a	0.422681	0.0515907	2.54866e-16	4.44433e-15
Cfap36	0.490611	0.0599759	2.83498e-16	4.93716e-15
Cyba	-0.627828	0.076774	2.89512e-16	5.03531e-15
Rad51c	0.627468	0.0767417	2.92549e-16	5.08151e-15
Il18	0.775537	0.0949099	3.05077e-16	5.29223e-15
Cdc20	0.540306	0.0661346	3.08892e-16	5.35145e-15
Nasp	0.407377	0.0499345	3.39931e-16	5.88156e-15
Fyn	-0.402666	0.0493765	3.49103e-16	6.02463e-15
Cfp	1.27029	0.155766	3.48846e-16	6.02463e-15
Tbc1d9	-2.47805	0.304036	3.62427e-16	6.24647e-15
Tlr7	-1.222	0.149983	3.71263e-16	6.39052e-15
Ncf1	-0.317715	0.0390125	3.82684e-16	6.57861e-15
Rara	1.00086	0.122995	4.04014e-16	6.93635e-15
Atp5g1	0.691037	0.0849264	4.05572e-16	6.94652e-15
Gtse1	0.547343	0.0672671	4.05648e-16	6.94652e-15
Hcn2	1.18652	0.145922	4.2504e-16	7.26927e-15
Appl2	0.744887	0.0916316	4.32308e-16	7.3841e-15
Pak4	0.502703	0.0618813	4.52282e-16	7.7154e-15
Wdr81	-0.456388	0.0562018	4.64174e-16	7.90814e-15
Ddrgk1	-0.548882	0.06762	4.77227e-16	8.12017e-15
Pex19	0.530069	0.0653161	4.84047e-16	8.22571e-15
Pomp	0.648351	0.0799276	4.9904e-16	8.46971e-15
Bola3	0.669946	0.0826078	5.06363e-16	8.58308e-15
Sec61b	0.3456	0.0426324	5.20871e-16	8.81778e-15
Nisch	-0.431522	0.0532857	5.57432e-16	9.42478e-15
Ppih	0.819069	0.101159	5.64052e-16	9.52463e-15
Slc39a8	-1.04511	0.129146	5.84707e-16	9.86092e-15
Fmnl1	-0.731662	0.0904588	6.04843e-16	1.01876e-14
Tmsb10	0.937434	0.115911	6.08734e-16	1.02402e-14
Smcr8	-0.591567	0.0731847	6.30902e-16	1.05998e-14
Slc25a37	-0.520254	0.0643729	6.37763e-16	1.07007e-14
Rab4b	0.506286	0.0626457	6.38513e-16	1.07007e-14
5430416N02Rik	-0.874534	0.108256	6.56085e-16	1.09814e-14
Plcb4	-0.992	0.12281	6.60878e-16	1.10478e-14
Utp14a	-0.45715	0.0565968	6.62085e-16	1.10541e-14
1190002N15Rik	0.908411	0.112521	6.84598e-16	1.14157e-14
Tubb2a	0.959539	0.11887	6.90571e-16	1.15009e-14
Ndufa4	0.574568	0.0712112	7.11654e-16	1.18372e-14
Trabd	0.470259	0.0583058	7.2998e-16	1.21269e-14
Yipf3	-0.419642	0.0520496	7.4836e-16	1.24168e-14
Armc5	-0.503836	0.0624946	7.50118e-16	1.24305e-14
Kdm1a	0.395843	0.0491033	7.54045e-16	1.24801e-14
Lgals3bp	-1.14064	0.141505	7.58387e-16	1.25364e-14
Cdc42bpg	-0.656827	0.0815188	7.79486e-16	1.28692e-14
1700017B05Rik	-0.74205	0.0921787	8.27133e-16	1.3639e-14
Lgals8	-0.4287	0.0532989	8.74325e-16	1.43994e-14
Idi1	0.827319	0.10287	8.81337e-16	1.4497e-14
Tm4sf19	-1.54212	0.191759	8.84022e-16	1.45232e-14
Anapc5	0.313049	0.0389297	8.88213e-16	1.45741e-14
Hmgn5	0.71054	0.0885549	1.02586e-15	1.6812e-14
2024-09-15	0.299369	0.0373646	1.12772e-15	1.84586e-14
Evi5	-0.610194	0.0761644	1.13281e-15	1.85192e-14
Ncf4	-0.516635	0.0645073	1.15706e-15	1.88925e-14
Wls	-0.547684	0.0683939	1.16784e-15	1.90452e-14
Snupn	0.718357	0.0897683	1.22076e-15	1.98839e-14
Btbd19	-1.27041	0.158792	1.23951e-15	2.01648e-14
Btbd9	-0.350985	0.0438802	1.25737e-15	2.04304e-14
Mlf2	0.401105	0.0501546	1.27104e-15	2.06273e-14
Atpif1	0.530841	0.0664284	1.33651e-15	2.16634e-14
Whsc1l1	-0.297775	0.0374023	1.70079e-15	2.75347e-14
C77080	-0.8287	0.104179	1.79733e-15	2.90624e-14
Slfn8	-1.2313	0.154813	1.81318e-15	2.9283e-14
Ugdh	0.410596	0.0516481	1.86702e-15	3.01161e-14
Mgat2	-0.574123	0.0722686	1.95315e-15	3.14674e-14
Smco4	0.859023	0.108194	2.02772e-15	3.26295e-14
Prim2	0.555824	0.0700131	2.04055e-15	3.27963e-14
Mospd3	0.595837	0.0750759	2.0802e-15	3.33934e-14
Dmxl1	-0.539692	0.0680119	2.10075e-15	3.36828e-14
Tmem87a	-0.547704	0.0690248	2.10695e-15	3.37416e-14
Dusp3	-0.354025	0.0446706	2.27703e-15	3.64216e-14
Iqsec1	-0.601479	0.0759102	2.30799e-15	3.68726e-14
Uckl1	-0.586885	0.0740916	2.35471e-15	3.75739e-14
Cdk5rap2	-0.354806	0.0448105	2.41516e-15	3.84926e-14
Ttll12	0.443034	0.0559554	2.42102e-15	3.85398e-14
Nupr1	-1.22747	0.155096	2.48752e-15	3.95513e-14
Sdhb	0.533163	0.0673973	2.55857e-15	4.06325e-14
Slc5a3	-1.47707	0.186797	2.63003e-15	4.17177e-14
Rras2	0.52089	0.0659234	2.75687e-15	4.36777e-14
Pcnp	0.330511	0.0418479	2.83628e-15	4.48825e-14
Dnajb9	-0.748194	0.0947703	2.90743e-15	4.59539e-14
Glo1	0.501894	0.0636223	3.05468e-15	4.82241e-14
Ik	-0.366085	0.046413	3.08151e-15	4.85902e-14
Pdcd2	-0.833123	0.10563	3.09035e-15	4.86721e-14
Mybl2	0.782757	0.0992848	3.1718e-15	4.98961e-14
Ms4a6c	-0.832663	0.105734	3.40472e-15	5.3497e-14
Ankrd13b	-0.879185	0.11167	3.46109e-15	5.43188e-14
Ndst2	-0.807692	0.102623	3.53399e-15	5.53977e-14
Csf2ra	-0.862267	0.109709	3.85324e-15	6.03312e-14
P2rx7	-0.976904	0.124394	4.05304e-15	6.33852e-14
Psmb2	0.617411	0.0786807	4.25956e-15	6.65369e-14
Ndufa8	0.336776	0.0429366	4.37896e-15	6.8322e-14
Ino80	-0.649665	0.0828295	4.38494e-15	6.83354e-14
Aff1	-0.965987	0.123174	4.4182e-15	6.87734e-14
Ccdc47	-0.413383	0.0527232	4.4832e-15	6.97038e-14
Arl3	0.408821	0.0521588	4.57788e-15	7.1093e-14
Tmem50b	0.458961	0.0585733	4.66349e-15	7.23382e-14
Cd63	-0.746501	0.0952977	4.75037e-15	7.36004e-14
Mob3c	-1.21488	0.155115	4.7977e-15	7.42475e-14
Oas1a	-1.46719	0.187362	4.8498e-15	7.49668e-14
2410131K14Rik	-0.772375	0.0987576	5.24428e-15	8.09708e-14
Tada1	0.357461	0.0457212	5.35455e-15	8.25777e-14
Smap2	0.29792	0.038107	5.36704e-15	8.25794e-14
Zfp655	-0.651755	0.0833648	5.36199e-15	8.25794e-14
4930579G24Rik	0.626774	0.0801874	5.43678e-15	8.35561e-14
Anxa2	0.523269	0.0669773	5.60077e-15	8.59772e-14
Rfc2	0.883732	0.11313	5.6435e-15	8.65336e-14
Cops4	0.288765	0.0369783	5.7623e-15	8.82538e-14
Cd300lb	-0.39651	0.0508149	6.04382e-15	9.23534e-14
Ctsd	-0.968921	0.12417	6.03692e-15	9.23534e-14
Aldoa	0.400706	0.0513583	6.08587e-15	9.28897e-14
Gins1	0.575206	0.0737307	6.12055e-15	9.33121e-14
Ripk1	-0.408414	0.0523598	6.18402e-15	9.41722e-14
Sgol2a	0.797409	0.102264	6.3123e-15	9.60161e-14
Syk	-0.476283	0.0611186	6.55596e-15	9.96087e-14
Ifitm3	-1.21873	0.156399	6.57254e-15	9.9747e-14
Zcchc14	-0.61246	0.0785984	6.58124e-15	9.97656e-14
Parpbp	0.671257	0.0861507	6.61325e-15	1.00137e-13
Samd9l	-1.19676	0.153605	6.64116e-15	1.00446e-13
A230046K03Rik	0.373916	0.0480113	6.80378e-15	1.02789e-13
Cox15	0.317672	0.0408017	6.93001e-15	1.04577e-13
Exosc8	0.502765	0.06464	7.3725e-15	1.11129e-13
Tmbim1	-0.627941	0.0807523	7.4768e-15	1.12574e-13
Myo9b	-0.376664	0.0485031	8.11526e-15	1.22049e-13
Chchd2	0.560297	0.0721515	8.12846e-15	1.2211e-13
Crebbp	-0.764107	0.0984215	8.25417e-15	1.23859e-13
Fam213a	-0.91375	0.117722	8.36595e-15	1.25395e-13
5430427O19Rik	-0.851982	0.109794	8.50308e-15	1.27308e-13
Sptan1	-0.580022	0.0747608	8.60249e-15	1.28652e-13
Cenpf	0.71587	0.0923002	8.77293e-15	1.31054e-13
Ndufa11	0.442602	0.0570848	8.94577e-15	1.33486e-13
Cetn3	0.550275	0.0709944	9.11963e-15	1.35928e-13
Asns	-1.10275	0.142319	9.30265e-15	1.38442e-13
B630019K06Rik	0.652953	0.0842699	9.30902e-15	1.38442e-13
Mgat4b	-0.525312	0.0678308	9.59942e-15	1.42602e-13
Mtmr1	0.447944	0.0578976	1.01922e-14	1.5124e-13
Cep89	0.473231	0.0611798	1.03337e-14	1.53169e-13
Tnfsf9	-1.56841	0.202861	1.06331e-14	1.57431e-13
Arfgef2	-0.428664	0.0554535	1.0742e-14	1.58691e-13
Mknk1	-0.685719	0.0887056	1.07313e-14	1.58691e-13
Sema4d	-0.567616	0.0734362	1.08076e-14	1.59484e-13
Col4a1	-3.83185	0.496026	1.11762e-14	1.6474e-13
Fam114a2	0.652592	0.0844814	1.12138e-14	1.65112e-13
Dyrk1a	-0.355195	0.0459863	1.12804e-14	1.65727e-13
Mid1ip1	-0.582519	0.0754165	1.12702e-14	1.65727e-13
Kansl1l	-0.538575	0.0697407	1.14037e-14	1.67355e-13
Bag2	0.513158	0.0664697	1.16169e-14	1.70297e-13
Dlg4	0.699567	0.0906195	1.1648e-14	1.70564e-13
Mydgf	0.614995	0.0797009	1.19768e-14	1.75187e-13
Itgax	-2.59343	0.336539	1.29643e-14	1.89424e-13
Ppme1	0.633782	0.0822521	1.30476e-14	1.90431e-13
Cnppd1	-0.959008	0.124528	1.3484e-14	1.96372e-13
Kmt2a	-0.754279	0.0979426	1.34761e-14	1.96372e-13
Actl6a	0.428749	0.0556748	1.35066e-14	1.96486e-13
Atp5o	0.42499	0.0552004	1.3709e-14	1.99213e-13
Galnt6	-0.486837	0.0632443	1.38504e-14	2.0105e-13
Ubl5	0.563977	0.0732695	1.3898e-14	2.01521e-13
Pde2a	0.792145	0.103065	1.51924e-14	2.20051e-13
Ash1l	-0.51543	0.0670666	1.52591e-14	2.20777e-13
Nars2	0.596795	0.0777215	1.608e-14	2.32402e-13
Slc7a1	-1.06521	0.138734	1.61516e-14	2.33185e-13
Slc38a1	-0.798743	0.104047	1.63168e-14	2.35315e-13
Rbbp4	0.255409	0.0332753	1.64587e-14	2.37105e-13
Ckap2l	0.629693	0.0820721	1.68771e-14	2.42871e-13
Aspscr1	-0.391522	0.0510703	1.76988e-14	2.54421e-13
Arhgef39	1.02964	0.134323	1.78285e-14	2.56008e-13
Pou2f1	0.477336	0.0623687	1.95654e-14	2.80648e-13
Nars	-0.87463	0.114294	1.97186e-14	2.82541e-13
Prpf18	0.390309	0.0510102	1.98513e-14	2.84137e-13
Casp7	0.618477	0.0808796	2.059e-14	2.94395e-13
Uqcrb	0.440058	0.0575685	2.10444e-14	3.0057e-13
Tapbpl	-0.92677	0.121306	2.1732e-14	3.10058e-13
Ckap2	0.640351	0.0838687	2.25534e-14	3.21434e-13
Derl1	-0.429201	0.0562372	2.3119e-14	3.29143e-13
Dcaf7	0.288807	0.0378472	2.332e-14	3.31608e-13
Nup85	0.676144	0.088608	2.33418e-14	3.31608e-13
Pde6d	0.414421	0.054355	2.45273e-14	3.48078e-13
Nfam1	-0.616968	0.0811103	2.8157e-14	3.99165e-13
Tapbp	-0.407561	0.0535862	2.83332e-14	4.01236e-13
Sirt2	-0.459036	0.0603643	2.86165e-14	4.04819e-13
Serpinb1c	-0.939021	0.123553	2.95793e-14	4.17996e-13
Cpsf1	0.250189	0.0329198	2.96217e-14	4.18152e-13
Gls2	1.78964	0.235552	3.01609e-14	4.25313e-13
Sub1	0.48758	0.0641921	3.06279e-14	4.31443e-13
Dennd1c	-0.684083	0.090151	3.24391e-14	4.56474e-13
Cep85	0.437432	0.0576538	3.26836e-14	4.5943e-13
Chmp2a	0.476152	0.0628786	3.6595e-14	5.13871e-13
Rbfox2	0.72155	0.0953245	3.74927e-14	5.25922e-13
Tppp	2.82964	0.374346	4.06513e-14	5.69631e-13
Cpeb2	-0.570636	0.0754974	4.08189e-14	5.71378e-13
Ssbp1	-0.561941	0.07435	4.0915e-14	5.72123e-13
Arhgef3	-1.10268	0.145951	4.18503e-14	5.8459e-13
Lmln	0.930452	0.123209	4.29183e-14	5.98882e-13
Cdc123	0.341936	0.0452863	4.33438e-14	6.04187e-13
Prdx2	0.462827	0.0613135	4.40182e-14	6.12946e-13
Mrpl41	0.452741	0.0599855	4.43675e-14	6.16887e-13
Ccng2	0.960338	0.12724	4.43936e-14	6.16887e-13
Pml	0.498982	0.0661418	4.55354e-14	6.32094e-13
Upf2	-0.362465	0.0480507	4.57946e-14	6.35032e-13
Snx30	-0.741237	0.0983523	4.82559e-14	6.68467e-13
Scrn3	0.939473	0.124699	4.92277e-14	6.80863e-13
Ctps2	-0.523744	0.0695185	4.92529e-14	6.80863e-13
Zfp644	-0.457745	0.0607604	4.93588e-14	6.81621e-13
Ppp6r3	0.216228	0.0287094	5.01205e-14	6.91425e-13
Ddx20	0.402387	0.0534376	5.07238e-14	6.99025e-13
Tet3	-0.480571	0.063826	5.09767e-14	7.01784e-13
Mfsd10	-0.368142	0.0489183	5.24557e-14	7.214e-13
Aftph	-0.339772	0.0452042	5.6308e-14	7.73583e-13
D330045A20Rik	0.521739	0.069429	5.70354e-14	7.8277e-13
Mrs2	0.48475	0.0645489	5.92112e-14	8.11795e-13
Ptafr	-1.24579	0.165929	6.00672e-14	8.22687e-13
Cdt1	-0.599206	0.0798976	6.39765e-14	8.7533e-13
Dusp6	-0.918833	0.122573	6.56935e-14	8.979e-13
Fam206a	-0.608223	0.0811905	6.81919e-14	9.31095e-13
Slc24a3	-1.19496	0.159594	7.0216e-14	9.57752e-13
Ecsit	0.489898	0.0654304	7.02942e-14	9.5784e-13
Acp1	0.697634	0.0932866	7.5235e-14	1.02412e-12
Plekhm3	-0.845741	0.113115	7.61267e-14	1.0352e-12
Slc35b4	-0.470182	0.0629848	8.32954e-14	1.13153e-12
Taf10	0.421509	0.0564808	8.4661e-14	1.14891e-12
Spag5	0.555201	0.074443	8.77962e-14	1.19024e-12
2510039O18Rik	0.252042	0.0338	8.86104e-14	1.20006e-12
Txndc5	0.392404	0.052643	9.05145e-14	1.22461e-12
Sf3a1	0.276738	0.0371409	9.26163e-14	1.25177e-12
Csrp2bp	-0.395819	0.0531493	9.52636e-14	1.28625e-12
Mrps15	0.387181	0.0520144	9.78834e-14	1.32029e-12
Rqcd1	0.382039	0.0513317	9.8755e-14	1.3307e-12
Rsrc1	0.411065	0.0552597	1.0162e-13	1.36792e-12
Cox6b1	0.457426	0.0615153	1.03797e-13	1.39582e-12
Lonrf3	-0.354718	0.0477542	1.10256e-13	1.48118e-12
Rnf149	-1.16535	0.156892	1.10484e-13	1.48275e-12
Aars	-0.760345	0.102388	1.11806e-13	1.49899e-12
Osbpl9	-0.474101	0.063853	1.1287e-13	1.51174e-12
Atp7b	1.78585	0.240706	1.17826e-13	1.57652e-12
Igsf6	-0.772886	0.104214	1.20392e-13	1.60925e-12
Def8	0.447504	0.0603689	1.23637e-13	1.65097e-12
Ppp1ca	0.385139	0.051958	1.23932e-13	1.65325e-12
Chrm4	0.946827	0.127772	1.26051e-13	1.67984e-12
Serinc1	-0.333516	0.0450159	1.27413e-13	1.6963e-12
Tk1	0.945625	0.127658	1.28689e-13	1.71089e-12
Cog6	-0.324087	0.0437515	1.28765e-13	1.71089e-12
Ilvbl	-0.515224	0.0695657	1.29882e-13	1.724e-12
Suv420h1	-0.722079	0.0975109	1.31037e-13	1.73761e-12
Pkmyt1	0.491091	0.0663335	1.32777e-13	1.75894e-12
Osbpl2	-0.766142	0.1036	1.41172e-13	1.86829e-12
Sik2	-0.636927	0.0861468	1.43004e-13	1.89066e-12
Cdk5rap3	0.660167	0.0893025	1.44118e-13	1.9035e-12
Itsn1	0.463382	0.0626912	1.45185e-13	1.9157e-12
Csnk1g2	0.396033	0.0536413	1.54775e-13	2.04021e-12
Tuba1a	0.949574	0.128637	1.56164e-13	2.05649e-12
Polr2d	0.629412	0.0853075	1.60497e-13	2.11147e-12
Khsrp	0.294412	0.0399071	1.61372e-13	2.12088e-12
Adam17	-0.470864	0.063835	1.62778e-13	2.13726e-12
Psmb9	0.871181	0.118118	1.637e-13	2.14726e-12
Rap2a	1.04929	0.142281	1.64592e-13	2.15683e-12
Tpst1	0.532293	0.0721968	1.67069e-13	2.18714e-12
Rab15	-4.68193	0.635289	1.70927e-13	2.23545e-12
Slc12a6	-0.388401	0.052765	1.82596e-13	2.38573e-12
Tmed10	0.264796	0.035983	1.85409e-13	2.42011e-12
Cisd1	0.552262	0.0750734	1.89093e-13	2.46578e-12
Rbms2	0.646427	0.0879685	2.00604e-13	2.61334e-12
Kmt2d	-0.853641	0.116244	2.08039e-13	2.70755e-12
Mgrn1	-0.2704	0.0368321	2.11331e-13	2.74772e-12
Cox6c	0.552919	0.0753254	2.12957e-13	2.76616e-12
Oard1	0.74456	0.10145	2.14914e-13	2.7866e-12
Sbds	-0.695613	0.0947811	2.14948e-13	2.7866e-12
Tns1	-2.3933	0.326127	2.15921e-13	2.79649e-12
Zak	0.558479	0.0762105	2.33431e-13	3.02034e-12
Glmp	-0.393049	0.0536463	2.35919e-13	3.04957e-12
Snx3	0.468977	0.0640646	2.47272e-13	3.19324e-12
Avil	-2.70433	0.369474	2.49073e-13	3.21338e-12
Etfb	0.460204	0.0628862	2.51598e-13	3.24282e-12
Ptrh1	-0.809835	0.110671	2.52608e-13	3.2527e-12
Mcu	-0.465014	0.0635583	2.54841e-13	3.27828e-12
Ctsz	-0.624486	0.085416	2.64942e-13	3.40494e-12
Slc25a15	0.548004	0.0749903	2.71838e-13	3.4902e-12
Dapk1	-0.411198	0.0562773	2.73882e-13	3.51306e-12
Tspo	0.437516	0.0598829	2.74811e-13	3.52159e-12
Pck2	-1.01409	0.138833	2.78459e-13	3.56492e-12
Mycbp2	-0.612534	0.0838827	2.82944e-13	3.61886e-12
Pum2	-0.298968	0.040952	2.86841e-13	3.66519e-12
Zmynd15	-1.09561	0.150093	2.88831e-13	3.68708e-12
Fundc1	0.44813	0.0613935	2.89277e-13	3.68925e-12
Tmc6	-0.711017	0.0974437	2.94931e-13	3.75418e-12
Btk	-0.32893	0.0450792	2.94884e-13	3.75418e-12
Zfp865	-0.508558	0.0697036	2.96427e-13	3.76963e-12
Azin2	1.46215	0.200528	3.06544e-13	3.89456e-12
Mpnd	0.460338	0.0631466	3.09963e-13	3.93426e-12
Pola1	0.504597	0.0692238	3.11438e-13	3.94923e-12
Mrps6	-0.838333	0.115035	3.15479e-13	3.99667e-12
Tipin	0.561076	0.0770416	3.27031e-13	4.13909e-12
Slc30a1	-0.557434	0.0765625	3.31923e-13	4.19304e-12
Zfp503	-1.17455	0.16132	3.31661e-13	4.19304e-12
Osgepl1	0.656455	0.0902973	3.59693e-13	4.53955e-12
Ola1	0.38747	0.0533331	3.72765e-13	4.70008e-12
Gadd45g	1.93059	0.265766	3.75101e-13	4.72507e-12
Sypl	-0.248897	0.0342703	3.79325e-13	4.77377e-12
Mtch1	0.255964	0.0352783	4.00009e-13	5.02933e-12
Rprd2	-0.42199	0.058163	4.00744e-13	5.03383e-12
Gsn	1.03965	0.143385	4.14524e-13	5.20202e-12
Dcun1d2	-0.582817	0.0803982	4.19458e-13	5.259e-12
Sdhc	0.347978	0.0480081	4.21993e-13	5.28581e-12
Gas8	-0.831875	0.114802	4.28659e-13	5.36427e-12
Oxsr1	0.307478	0.0424586	4.42624e-13	5.53384e-12
Panx1	-0.668013	0.0922608	4.47076e-13	5.58426e-12
Dbt	-0.405526	0.0560352	4.58785e-13	5.72515e-12
Tmem150a	-2.33516	0.322807	4.6926e-13	5.8504e-12
Chchd6	0.55387	0.0765682	4.7006e-13	5.8549e-12
Tor2a	-0.581565	0.0804082	4.73621e-13	5.89376e-12
Ei24	0.331241	0.0458159	4.836e-13	6.01232e-12
Meis2	0.750033	0.10377	4.90759e-13	6.09565e-12
Flcn	-0.767274	0.106177	4.95972e-13	6.15467e-12
Cd37	-0.551985	0.0764805	5.30194e-13	6.57323e-12
Dars2	0.623198	0.0863493	5.30807e-13	6.57471e-12
Vwa5a	-0.528479	0.0732391	5.36186e-13	6.63517e-12
Spidr	0.414449	0.0574428	5.39399e-13	6.66875e-12
Ndrg1	0.792235	0.109848	5.50835e-13	6.80383e-12
Sertad3	0.921163	0.127732	5.52647e-13	6.8199e-12
H2-M3	-0.873806	0.121181	5.56546e-13	6.86166e-12
Akt1s1	-0.438976	0.0609626	5.98868e-13	7.37664e-12
Lmo4	-0.532605	0.0739788	6.04656e-13	7.44106e-12
Eno2	0.974538	0.135459	6.27636e-13	7.71674e-12
Lpin1	1.21867	0.169454	6.39679e-13	7.85756e-12
Heatr5b	0.354675	0.0493319	6.49944e-13	7.97631e-12
Aff4	-0.519785	0.0723123	6.57222e-13	8.05822e-12
Atp5f1	0.398348	0.0554806	6.97339e-13	8.54225e-12
Hs2st1	0.393387	0.054794	7.00288e-13	8.5705e-12
Mis18a	0.549358	0.0765211	7.01339e-13	8.57549e-12
Clk3	0.561374	0.0782132	7.10053e-13	8.67409e-12
Mllt6	-0.399902	0.0557219	7.1388e-13	8.71286e-12
Mfn2	0.402226	0.0560483	7.1569e-13	8.72697e-12
Scaf8	-0.386296	0.0538806	7.52856e-13	9.17179e-12
Ext1	-0.583531	0.0814153	7.64721e-13	9.30783e-12
Rbbp7	0.51606	0.0720204	7.75216e-13	9.42696e-12
Gtf2ird2	-0.842782	0.117628	7.79072e-13	9.46522e-12
Pdk1	0.796657	0.111257	8.03755e-13	9.75622e-12
Slc9a3r1	0.727633	0.10164	8.13064e-13	9.86025e-12
Ankle1	0.990362	0.138378	8.24903e-13	9.99474e-12
Jade2	-1.24855	0.174458	8.26172e-13	1.0001e-11
Sucla2	0.386475	0.0540239	8.4427e-13	1.02016e-11
Epc1	-0.536591	0.075008	8.44204e-13	1.02016e-11
Peg13	-0.834602	0.116808	8.99582e-13	1.08601e-11
Bnip3l	0.629834	0.0881522	9.00973e-13	1.08671e-11
Cep162	-0.729929	0.102164	9.0218e-13	1.08718e-11
Ndufs6	0.374156	0.0523795	9.11968e-13	1.09798e-11
Cxcl16	-0.666046	0.0932661	9.2416e-13	1.11166e-11
Nagk	-0.523766	0.0733598	9.3548e-13	1.12426e-11
Eif3a	-0.383462	0.0537147	9.41022e-13	1.1299e-11
Cep250	-0.620409	0.0869161	9.46863e-13	1.1359e-11
Nans	0.335617	0.0470454	9.7566e-13	1.16939e-11
Cd81	0.452936	0.0635297	1.00716e-12	1.20606e-11
Cr1l	-0.528839	0.0741963	1.0216e-12	1.22226e-11
Wdr70	0.431672	0.0605651	1.02274e-12	1.22252e-11
Cln3	-0.877896	0.123189	1.03012e-12	1.23024e-11
Eefsec	0.447048	0.062734	1.03257e-12	1.23206e-11
Coq6	0.490113	0.0688065	1.0556e-12	1.25842e-11
Mrpl51	0.343035	0.0481626	1.06042e-12	1.26304e-11
Eme1	0.748667	0.105148	1.07825e-12	1.28313e-11
Mpp1	-0.560821	0.079053	1.30066e-12	1.54642e-11
Pianp	-0.647623	0.0912905	1.30201e-12	1.54665e-11
Tnfsf12	-1.16734	0.164573	1.31101e-12	1.55595e-11
Fhad1	1.42171	0.200458	1.31882e-12	1.56383e-11
Zfc3h1	-0.392599	0.0554068	1.38291e-12	1.63836e-11
Il13ra1	0.672327	0.0948965	1.39204e-12	1.64772e-11
Mkl2	-0.609031	0.0859935	1.41791e-12	1.67685e-11
BC029722	0.544596	0.0769271	1.44803e-12	1.71096e-11
Cry1	0.484374	0.0684648	1.4968e-12	1.76702e-11
Usp32	-0.40042	0.0566083	1.51062e-12	1.78176e-11
Haus1	0.630919	0.0892025	1.51748e-12	1.78826e-11
Clcn7	-0.691756	0.0978668	1.56796e-12	1.8445e-11
Pdzk1	-1.01621	0.143768	1.567e-12	1.8445e-11
Katnb1	0.474891	0.0672119	1.59945e-12	1.87988e-11
Zfp639	-0.542511	0.0767904	1.6081e-12	1.88838e-11
Fam167b	-0.842312	0.119266	1.636e-12	1.91945e-11
Dync1h1	-0.718446	0.101775	1.6747e-12	1.96314e-11
Snx15	-0.726166	0.102908	1.70778e-12	2.00015e-11
H2afy	0.298342	0.0422833	1.71647e-12	2.00857e-11
Smek1	-0.4904	0.069549	1.77455e-12	2.07471e-11
Tgoln1	-0.416266	0.0590524	1.80089e-12	2.10318e-11
Tradd	0.474916	0.0673735	1.80205e-12	2.10318e-11
Rabep1	-0.37523	0.0532367	1.81077e-12	2.11151e-11
Tgif1	-1.27636	0.181393	1.97219e-12	2.29773e-11
Rnf111	-0.516388	0.0733911	1.97686e-12	2.30117e-11
Atp6v0a1	-0.981369	0.139518	2.00698e-12	2.3341e-11
Tatdn2	-0.830805	0.118115	2.00865e-12	2.3341e-11
Wdfy2	0.540757	0.0768957	2.03083e-12	2.35782e-11
Suv39h1	0.504439	0.071775	2.09415e-12	2.42921e-11
Traf7	0.55327	0.0787585	2.14243e-12	2.48306e-11
Ylpm1	-0.68224	0.0971471	2.17545e-12	2.51914e-11
Ilf2	0.607427	0.0865094	2.19475e-12	2.53928e-11
Haghl	0.649198	0.0924745	2.21409e-12	2.55944e-11
Spc25	0.554941	0.079065	2.238e-12	2.58484e-11
Cmtm3	-0.623697	0.0888815	2.26391e-12	2.61251e-11
Idh3a	0.532866	0.0759417	2.27057e-12	2.61793e-11
Cox7c	0.416217	0.0593319	2.29847e-12	2.6478e-11
Nme4	0.761508	0.108606	2.35568e-12	2.71137e-11
Ccdc85c	0.84156	0.120073	2.40506e-12	2.76582e-11
Extl1	-1.99649	0.285172	2.5416e-12	2.92032e-11
Ntan1	0.515334	0.0736691	2.64787e-12	3.03981e-11
Rad21	0.266919	0.038173	2.70346e-12	3.10096e-11
BC055324	0.60222	0.0862641	2.92847e-12	3.35616e-11
Smim13	-0.48434	0.069403	2.98015e-12	3.41246e-11
Epg5	-0.359715	0.0515611	3.02683e-12	3.46294e-11
Aif1	1.90406	0.272942	3.03531e-12	3.46966e-11
Zmiz1	-0.707913	0.101484	3.04479e-12	3.47753e-11
A230050P20Rik	-0.528449	0.0757706	3.07346e-12	3.50727e-11
Cers6	-0.826975	0.118582	3.08289e-12	3.51502e-11
Pdf	-0.730366	0.104799	3.18805e-12	3.63182e-11
Nadk2	0.744994	0.106928	3.23232e-12	3.6791e-11
Acin1	-0.568588	0.081615	3.24436e-12	3.68966e-11
Cuedc1	-0.502168	0.0720955	3.27679e-12	3.72337e-11
Dnph1	0.565309	0.0811921	3.34043e-12	3.79245e-11
Pon3	-0.630752	0.0906127	3.37946e-12	3.8335e-11
Poglut1	-0.408352	0.0586854	3.44322e-12	3.90252e-11
Necap2	0.310738	0.0446632	3.46693e-12	3.92605e-11
3830406C13Rik	0.408634	0.0587387	3.48066e-12	3.93826e-11
Ecm1	-0.844082	0.121398	3.57516e-12	4.04174e-11
Aacs	0.676923	0.0975048	3.85331e-12	4.35251e-11
Tor1aip1	-0.756143	0.108975	3.95826e-12	4.46728e-11
Arpc5l	-0.520226	0.0749987	4.02036e-12	4.53353e-11
Tmem134	0.619921	0.0893885	4.05846e-12	4.57262e-11
C1d	0.438985	0.0633529	4.2323e-12	4.76446e-11
Rnf181	0.487187	0.0703147	4.24818e-12	4.77831e-11
Relt	0.719218	0.103812	4.26492e-12	4.7931e-11
Lsm6	0.564443	0.081541	4.44689e-12	4.99339e-11
Pum1	-0.385383	0.0556987	4.54594e-12	5.10032e-11
Ipo11	0.429525	0.0620795	4.55026e-12	5.10088e-11
Rnf103	-0.4227	0.0611402	4.7245e-12	5.28823e-11
Nr1h2	0.370401	0.0535757	4.72531e-12	5.28823e-11
Zfp191	-0.362202	0.0524257	4.8855e-12	5.46291e-11
E2f1	0.414003	0.0599274	4.90109e-12	5.47576e-11
Slfn5	-1.70935	0.247507	4.97495e-12	5.55363e-11
Pcm1	0.414888	0.0600804	5.00113e-12	5.57819e-11
Afap1l1	-2.33974	0.338872	5.03775e-12	5.61433e-11
Fktn	-0.922373	0.133728	5.29727e-12	5.89863e-11
Nipbl	-0.3179	0.0460916	5.3067e-12	5.9042e-11
Zdhhc2	0.986627	0.143113	5.42279e-12	6.02833e-11
Rgcc	2.18938	0.31779	5.6027e-12	6.22315e-11
Arhgef10	0.622504	0.0903772	5.66448e-12	6.28654e-11
Ndufb6	0.501777	0.0729178	5.92655e-12	6.57192e-11
Cfl1	0.541249	0.0786564	5.93607e-12	6.577e-11
P2ry6	-0.671291	0.0976021	6.07682e-12	6.72737e-11
H3f3a	0.356719	0.0518707	6.10922e-12	6.75763e-11
Cst7	-1.1625	0.169105	6.22388e-12	6.87876e-11
Tcirg1	-0.514723	0.0748791	6.24013e-12	6.89101e-11
Enkd1	0.647349	0.0943387	6.79195e-12	7.49418e-11
Nfe2l1	-0.690682	0.100667	6.83394e-12	7.53428e-11
Pmaip1	1.01509	0.148017	6.98529e-12	7.69478e-11
Mospd1	-0.752188	0.109683	6.99198e-12	7.69579e-11
Crip1	0.809376	0.118055	7.08654e-12	7.79344e-11
Fgd3	-0.715618	0.1044	7.15247e-12	7.85946e-11
Mcm8	0.647037	0.0944169	7.2331e-12	7.94153e-11
L3mbtl2	0.436151	0.063707	7.58342e-12	8.31931e-11
Hmgcl	0.424517	0.062009	7.59175e-12	8.32161e-11
Cept1	-0.284435	0.0415608	7.70969e-12	8.44395e-11
Anxa3	-0.550927	0.0805125	7.76831e-12	8.50117e-11
Ptger1	-0.767185	0.112129	7.80919e-12	8.5389e-11
Car9	1.07567	0.157244	7.87724e-12	8.60626e-11
H2afx	0.744379	0.108922	8.25444e-12	9.01098e-11
Pkd2l2	-1.09751	0.160606	8.28321e-12	9.035e-11
Mapkap1	0.373162	0.0546121	8.31816e-12	9.06571e-11
Arhgef1	-0.233677	0.0342001	8.33614e-12	9.07788e-11
Unc13a	1.0248	0.149997	8.36561e-12	9.10255e-11
Lpcat4	0.487052	0.0713369	8.6412e-12	9.39475e-11
Lysmd4	0.718629	0.105258	8.65165e-12	9.39845e-11
Capns1	0.272345	0.0398938	8.68562e-12	9.42768e-11
Slc9a1	-0.443203	0.0649251	8.70919e-12	9.44558e-11
Cab39	-0.246284	0.0360857	8.79462e-12	9.53049e-11
Clec5a	-1.4766	0.216371	8.82922e-12	9.56022e-11
Ank2	-0.68793	0.100871	9.11054e-12	9.85682e-11
Lrpprc	-0.289345	0.0424346	9.19329e-12	9.93828e-11
Fam107b	0.651952	0.0956256	9.24723e-12	9.98851e-11
Dhcr24	0.430679	0.0631778	9.30027e-12	1.00377e-10
Dusp19	0.61364	0.0901184	9.81031e-12	1.05796e-10
Gpi1	0.396012	0.0581714	9.9195e-12	1.06887e-10
2410006H16Rik	-1.39572	0.205049	9.9824e-12	1.07478e-10
Kif23	0.412708	0.0606548	1.01607e-11	1.09309e-10
Tmem256	0.726249	0.106753	1.02415e-11	1.1009e-10
Ndufb7	0.34187	0.050275	1.04616e-11	1.12365e-10
Mrps25	0.548642	0.080698	1.05563e-11	1.13292e-10
Gns	-0.641936	0.0944744	1.08454e-11	1.163e-10
Ddx11	0.471027	0.0693565	1.11059e-11	1.18998e-10
Capza1	0.376321	0.0554159	1.11482e-11	1.19356e-10
Flt1	-1.6026	0.236263	1.17601e-11	1.25805e-10
Kmt2c	-0.622964	0.0918682	1.19291e-11	1.27511e-10
Osbpl11	-0.371641	0.054826	1.21386e-11	1.29647e-10
Kdm2b	0.496759	0.0732969	1.22398e-11	1.30623e-10
Ptchd1	-0.620851	0.0916344	1.24144e-11	1.3238e-10
Nav2	-0.797574	0.117723	1.24412e-11	1.3256e-10
Dcps	0.435126	0.0642857	1.30007e-11	1.38411e-10
Endog	0.73668	0.108924	1.34941e-11	1.4355e-10
Wbp1	0.95222	0.14088	1.38866e-11	1.47608e-10
Ndufs1	0.250842	0.037121	1.4048e-11	1.49205e-10
Jmjd4	-0.588197	0.0870854	1.43576e-11	1.52371e-10
Psma7	0.439775	0.0651306	1.45616e-11	1.54413e-10
Atp8b2	0.491682	0.0728465	1.48284e-11	1.57118e-10
9330111N05Rik	1.2736	0.188719	1.49196e-11	1.57958e-10
Litaf	-0.593075	0.0878891	1.49899e-11	1.58577e-10
Man1a	0.469543	0.0696537	1.57178e-11	1.66145e-10
Tha1	-1.11345	0.165201	1.58434e-11	1.6734e-10
Rpia	0.337395	0.0501034	1.65076e-11	1.74218e-10
Atp11c	-0.47576	0.0706597	1.6607e-11	1.75129e-10
Bard1	0.642486	0.0954339	1.6705e-11	1.76023e-10
Gars	-0.547917	0.0813889	1.67256e-11	1.761e-10
Mrgpre	-1.20296	0.178697	1.67514e-11	1.76234e-10
Nek1	0.563551	0.0837186	1.67931e-11	1.76533e-10
Prkar2b	1.06553	0.158303	1.68605e-11	1.77101e-10
Plxnc1	-0.801762	0.119151	1.7088e-11	1.7935e-10
Clpx	0.33549	0.0498589	1.71095e-11	1.79434e-10
Rps6ka4	0.43543	0.0647133	1.71303e-11	1.79512e-10
Hook3	-0.468568	0.0696463	1.72228e-11	1.80339e-10
Gak	-0.268278	0.0398947	1.76019e-11	1.84164e-10
Gmppa	0.340044	0.050597	1.80935e-11	1.89159e-10
Dpy30	0.577378	0.0859186	1.81655e-11	1.89763e-10
Dhx32	0.387903	0.0577573	1.86671e-11	1.94851e-10
Mast1	-0.941422	0.140234	1.90376e-11	1.98563e-10
3110040N11Rik	0.660679	0.0984782	1.96114e-11	2.04388e-10
Tmem263	0.436021	0.0650287	2.01333e-11	2.09663e-10
Cd36	1.27846	0.190728	2.04102e-11	2.12381e-10
Pid1	-0.679014	0.101361	2.09876e-11	2.17879e-10
Anapc16	-0.511494	0.0763537	2.09829e-11	2.17879e-10
Stk19	-0.540356	0.0806607	2.09684e-11	2.17879e-10
Arhgap35	-0.430562	0.0642816	2.11206e-11	2.19089e-10
Pfkfb3	0.701682	0.104777	2.12841e-11	2.20613e-10
Numbl	1.40869	0.210407	2.15567e-11	2.23266e-10
Pcgf5	0.521044	0.0778414	2.17643e-11	2.25241e-10
Syngr2	0.307402	0.0459274	2.18337e-11	2.25609e-10
S100a11	0.529721	0.079142	2.18198e-11	2.25609e-10
Adh7	-1.04617	0.156325	2.19738e-11	2.26881e-10
Kif15	0.6333	0.0947868	2.36818e-11	2.44327e-10
Reep6	0.523235	0.0783477	2.41608e-11	2.49077e-10
Tifab	1.38967	0.208114	2.43111e-11	2.50433e-10
Cox8a	0.398467	0.0596751	2.4342e-11	2.50557e-10
Hnrnpl	0.329116	0.0493223	2.51012e-11	2.58172e-10
Ppp1r9b	-0.39345	0.0589717	2.52612e-11	2.59618e-10
Setd2	-0.479333	0.0718561	2.54537e-11	2.61395e-10
Lpin2	0.43292	0.0649149	2.57482e-11	2.64216e-10
Coro2a	1.05216	0.157821	2.61478e-11	2.6811e-10
Ahnak	-0.840885	0.126175	2.65731e-11	2.72263e-10
Snrnp70	0.555747	0.0834479	2.74179e-11	2.80702e-10
Hnrnpul2	0.229024	0.0343979	2.7742e-11	2.83585e-10
Tsc22d2	-0.612742	0.0920284	2.77228e-11	2.83585e-10
Fxyd5	-0.314583	0.0472718	2.83717e-11	2.89799e-10
Hdac5	0.471563	0.0708621	2.83968e-11	2.89834e-10
Cln5	-0.317507	0.0477272	2.88071e-11	2.93797e-10
Dhfr	0.591403	0.0889016	2.88487e-11	2.93996e-10
Dctpp1	0.705715	0.106142	2.95592e-11	3.01008e-10
Prdm10	0.681851	0.102565	2.9719e-11	3.02404e-10
Myo1c	-0.267524	0.0402425	2.97476e-11	3.02464e-10
Tube1	0.67018	0.10085	3.02504e-11	3.07342e-10
Ero1l	1.3949	0.209966	3.0642e-11	3.11084e-10
Tgfbrap1	-0.336433	0.0506475	3.08112e-11	3.12564e-10
Vhl	0.562373	0.0846794	3.11136e-11	3.15354e-10
Sorl1	-1.16329	0.175164	3.11335e-11	3.15354e-10
Cep295	0.424906	0.0640038	3.16333e-11	3.20173e-10
Efcab6	-2.34415	0.353333	3.25857e-11	3.29563e-10
Plk1	0.432362	0.0651952	3.31593e-11	3.35109e-10
Vps18	-0.318263	0.0480561	3.52606e-11	3.56076e-10
Med30	0.4001	0.0604306	3.57204e-11	3.60446e-10
Tbc1d2	-0.971296	0.14671	3.57926e-11	3.60902e-10
Nme1	0.720065	0.108794	3.62552e-11	3.6529e-10
Polr2a	-0.712908	0.107792	3.74686e-11	3.77231e-10
Usp11	-0.754788	0.114147	3.78102e-11	3.80383e-10
Smc1a	0.2665	0.0403173	3.84173e-11	3.862e-10
Poc1b	0.463743	0.0701759	3.88782e-11	3.90539e-10
Madd	-0.391043	0.0592063	3.98199e-11	3.99698e-10
Nudt5	0.447531	0.0677696	4.00966e-11	4.02172e-10
Fanca	0.564399	0.0855358	4.15628e-11	4.16565e-10
Echdc1	0.64512	0.0977857	4.18751e-11	4.19379e-10
E330020D12Rik	0.919045	0.139333	4.22358e-11	4.22675e-10
Lpcat2	-0.467888	0.0709528	4.27086e-11	4.27086e-10
Mrpl49	0.376645	0.057155	4.40157e-11	4.39827e-10
Mfsd1	-0.45225	0.0686413	4.43986e-11	4.43321e-10
Gbp9	-2.72754	0.414026	4.46257e-11	4.45256e-10
Slfn10-ps	-1.35225	0.205587	4.78334e-11	4.76904e-10
Cat	0.431934	0.0656868	4.84363e-11	4.82554e-10
Dpcd	0.578494	0.0879806	4.85746e-11	4.83571e-10
Git1	-0.369344	0.0561753	4.87047e-11	4.84505e-10
Kcnc3	0.800103	0.121715	4.91193e-11	4.88264e-10
Aaas	0.399121	0.0607272	4.95231e-11	4.91913e-10
Ptch1	0.543594	0.0827119	4.95975e-11	4.92285e-10
Arl6ip1	0.48938	0.0744727	4.98888e-11	4.94808e-10
Prr18	1.33235	0.202815	5.05477e-11	5.0097e-10
Sf3b1	0.526088	0.080131	5.19096e-11	5.14086e-10
Ndufs7	0.376003	0.0572723	5.19691e-11	5.14293e-10
2700029M09Rik	0.533581	0.0812778	5.20666e-11	5.14876e-10
Atp6v1a	-0.390905	0.0595601	5.26649e-11	5.20407e-10
Sun1	0.353426	0.0538586	5.30488e-11	5.23813e-10
Bbs4	-0.798955	0.121766	5.33117e-11	5.2602e-10
Ift22	0.519074	0.0791219	5.36525e-11	5.2899e-10
Prrc2b	-0.337687	0.0515094	5.53342e-11	5.45169e-10
Cytip	3.111	0.475046	5.79871e-11	5.70885e-10
Mtr	-0.426339	0.0651233	5.88433e-11	5.78886e-10
Eif1b	0.468327	0.0715674	5.99542e-11	5.8938e-10
Gm11974	-0.67958	0.103966	6.29412e-11	6.18289e-10
Emc2	0.449969	0.0689178	6.61821e-11	6.49647e-10
1110037F02Rik	0.363607	0.0556986	6.65999e-11	6.53267e-10
Coa7	-0.684967	0.104934	6.6837e-11	6.55111e-10
Sos1	-0.383508	0.0587723	6.78587e-11	6.64637e-10
Ndufa5	0.492246	0.075453	6.8512e-11	6.70543e-10
Hsbp1	0.385153	0.0590398	6.86339e-11	6.71243e-10
4932438A13Rik	-0.540373	0.0828902	7.07093e-11	6.91034e-10
Kri1	-0.544507	0.0836222	7.43983e-11	7.26554e-10
Golga4	-0.404363	0.0621068	7.47635e-11	7.29587e-10
Mthfr	-0.660637	0.101532	7.6815e-11	7.49059e-10
Rhobtb1	3.20655	0.49287	7.72419e-11	7.52671e-10
B3gnt3	0.668032	0.102702	7.79172e-11	7.58697e-10
Fkbp3	0.545698	0.0839156	7.87666e-11	7.66409e-10
Malat1	-1.07871	0.165902	7.92051e-11	7.70113e-10
Dtx3	-0.856218	0.131712	7.99689e-11	7.76974e-10
Rap1gds1	0.411491	0.0633083	8.04289e-11	7.80875e-10
Rarb	-2.287	0.351975	8.16008e-11	7.91676e-10
Fbrs	-0.477075	0.0734282	8.185e-11	7.93517e-10
Metap1d	-0.739979	0.113923	8.27928e-11	8.02074e-10
Rasal3	-0.881542	0.135754	8.3763e-11	8.10884e-10
B3glct	-0.724816	0.111672	8.55121e-11	8.27217e-10
Ccdc93	-0.288016	0.0444057	8.81375e-11	8.51379e-10
Erlin2	-0.459041	0.070773	8.80823e-11	8.51379e-10
Prkab2	0.731354	0.112772	8.85877e-11	8.55108e-10
Ccr2	-1.27878	0.197189	8.8699e-11	8.55564e-10
Atg7	-0.347359	0.0535654	8.88642e-11	8.56538e-10
Dnmt1	0.537288	0.0829179	9.18728e-11	8.84897e-10
Ppa1	0.945412	0.146024	9.52289e-11	9.16561e-10
Mxi1	0.549971	0.0849593	9.58531e-11	9.21239e-10
Elf2	-0.624529	0.0964755	9.57893e-11	9.21239e-10
Banf1	0.425114	0.0656955	9.73676e-11	9.35122e-10
Fgf11	0.973332	0.150565	1.01617e-10	9.75235e-10
Prc1	0.462644	0.0715798	1.02424e-10	9.82272e-10
Snf8	0.341969	0.0529576	1.06505e-10	1.02068e-09
BC030867	0.595303	0.0922144	1.07758e-10	1.03194e-09
Snx33	-0.842185	0.130465	1.08052e-10	1.03401e-09
Tmem38b	-0.991276	0.153581	1.0864e-10	1.03889e-09
I830077J02Rik	-1.03712	0.160839	1.13202e-10	1.08175e-09
Ipo7	-0.273226	0.0424195	1.18648e-10	1.13298e-09
Fbxo4	0.521354	0.0809895	1.21617e-10	1.16049e-09
Bax	0.312921	0.0486151	1.22098e-10	1.16425e-09
Phpt1	0.549411	0.0854089	1.25348e-10	1.19439e-09
Zfp598	-0.42017	0.0653449	1.27575e-10	1.21474e-09
Rbm45	-0.452097	0.0703116	1.2769e-10	1.21497e-09
Sgcb	-0.888461	0.138235	1.30006e-10	1.23612e-09
Rtfdc1	-0.290803	0.0452478	1.30227e-10	1.23734e-09
Lage3	0.562734	0.0875644	1.30556e-10	1.23958e-09
Ngdn	-0.498838	0.0777031	1.3646e-10	1.29472e-09
Ppp1r15a	-0.820529	0.127889	1.39962e-10	1.327e-09
Slc25a11	0.268472	0.041846	1.40158e-10	1.32792e-09
Cenpe	0.298669	0.0465566	1.40656e-10	1.33169e-09
Dynlrb1	0.385071	0.0600767	1.45847e-10	1.37986e-09
Cox7a2	0.493002	0.0769182	1.46061e-10	1.38091e-09
Ap5b1	-0.851555	0.132887	1.47349e-10	1.3921e-09
Cyc1	0.360031	0.056208	1.50039e-10	1.41651e-09
Etnk1	-0.464514	0.0725695	1.5441e-10	1.45674e-09
Bag1	0.432682	0.0676227	1.56931e-10	1.47948e-09
Nudcd1	0.474268	0.0741495	1.59391e-10	1.50161e-09
1110001J03Rik	0.750469	0.117462	1.66923e-10	1.57145e-09
Avl9	-0.401033	0.0627841	1.68619e-10	1.58631e-09
Shmt2	-0.563822	0.0882744	1.69006e-10	1.58882e-09
Ptpn1	0.317895	0.0497848	1.70976e-10	1.60621e-09
Wac	-0.273827	0.0428991	1.73581e-10	1.62954e-09
Tgif2	1.0036	0.157274	1.75645e-10	1.64775e-09
Mcm5	0.427525	0.0670436	1.80802e-10	1.69494e-09
Ensa	-0.361108	0.0566363	1.81882e-10	1.70387e-09
Kntc1	0.369544	0.0579759	1.84035e-10	1.72282e-09
Slc7a7	-0.679686	0.106721	1.90482e-10	1.78193e-09
Ccdc174	-0.655492	0.102928	1.90914e-10	1.78472e-09
Mcts1	0.40803	0.0641192	1.97048e-10	1.84077e-09
Ivns1abp	0.388659	0.06109	1.99048e-10	1.85816e-09
Usp45	0.334442	0.0525701	1.99379e-10	1.85994e-09
Tns3	-0.857239	0.13479	2.01989e-10	1.88297e-09
Cyb561d2	-0.787356	0.123835	2.04254e-10	1.90275e-09
Gpr137b-ps	-0.422717	0.0664933	2.05352e-10	1.91166e-09
Creld2	1.30685	0.205589	2.06256e-10	1.91873e-09
Slc1a4	-1.90081	0.29916	2.10024e-10	1.95242e-09
Myh9	-0.611876	0.0963043	2.10378e-10	1.95434e-09
Gm11545	0.717413	0.112921	2.10851e-10	1.95737e-09
Vps45	0.371371	0.0584599	2.11737e-10	1.96424e-09
Nphp3	0.564451	0.088864	2.12737e-10	1.97214e-09
Zscan26	-0.469717	0.0739555	2.1344e-10	1.97728e-09
R3hdm1	0.362556	0.0570909	2.14606e-10	1.9867e-09
Nsmf	0.750326	0.118226	2.20231e-10	2.03736e-09
Ada	0.670488	0.105666	2.21924e-10	2.0516e-09
Cenpw	0.569399	0.0897583	2.24317e-10	2.07229e-09
Vcpip1	-0.351511	0.0554226	2.26231e-10	2.08853e-09
Sfmbt1	-0.452849	0.0714039	2.26698e-10	2.09139e-09
Nampt	0.354221	0.0558725	2.30063e-10	2.12097e-09
Lsm14a	-0.173855	0.0274432	2.37224e-10	2.18547e-09
Kif1c	-0.495599	0.0782548	2.40221e-10	2.21156e-09
Snrpg	0.629329	0.0993856	2.41697e-10	2.22361e-09
Arfgef1	-0.25808	0.0407603	2.42535e-10	2.2285e-09
Cdk20	-0.684157	0.108054	2.42562e-10	2.2285e-09
Nelfe	0.297775	0.0470313	2.42905e-10	2.23011e-09
Plxna1	-1.01776	0.160821	2.4755e-10	2.2712e-09
Fam49a	1.203	0.190108	2.48385e-10	2.27729e-09
Senp6	-0.446326	0.0705476	2.50629e-10	2.29629e-09
Dera	0.527081	0.0833404	2.54156e-10	2.327e-09
Rasa4	-0.680968	0.107784	2.65146e-10	2.42596e-09
Ssr3	0.25709	0.0407022	2.6777e-10	2.44828e-09
Fam185a	0.869377	0.137664	2.69772e-10	2.4649e-09
Ppfibp1	-0.695558	0.110159	2.71661e-10	2.48047e-09
Mfsd6	-0.759484	0.120297	2.72932e-10	2.49036e-09
Eif4e	0.611298	0.096838	2.74405e-10	2.50209e-09
Mrps27	0.387481	0.0613988	2.77429e-10	2.52794e-09
Mkln1	0.314001	0.0497565	2.77678e-10	2.52848e-09
Mroh1	-0.333143	0.0527915	2.78085e-10	2.53046e-09
Wrn	0.521202	0.0826054	2.79851e-10	2.54479e-09
Atp6ap1	-0.312072	0.0494616	2.80144e-10	2.54573e-09
Ldlrad4	-1.29948	0.206206	2.9413e-10	2.671e-09
Gng4	-2.63764	0.418591	2.9528e-10	2.67961e-09
Ccdc71l	-0.640041	0.101583	2.96348e-10	2.68748e-09
Ncaph	0.527231	0.0836993	2.99369e-10	2.71224e-09
Usp2	-0.687589	0.109158	2.99485e-10	2.71224e-09
Rnf145	0.524702	0.0833731	3.1054e-10	2.81045e-09
Limk1	0.544466	0.0865433	3.14899e-10	2.84796e-09
Kpna6	0.376231	0.0598057	3.15654e-10	2.85286e-09
Blvra	-0.519661	0.0826124	3.1674e-10	2.86074e-09
Acad9	0.338245	0.0537884	3.20695e-10	2.8945e-09
Ppap2c	-0.528686	0.0840841	3.2245e-10	2.90837e-09
Strn	-0.370278	0.0589172	3.28439e-10	2.96039e-09
Zfand5	-0.541377	0.0861483	3.29457e-10	2.96756e-09
Plekhg2	0.663824	0.105648	3.31337e-10	2.98248e-09
Glipr1	-0.395613	0.0629707	3.33193e-10	2.99643e-09
Fut8	-0.375707	0.0598029	3.33336e-10	2.99643e-09
Tspan10	-2.94661	0.469178	3.37757e-10	3.03412e-09
E2f3	-0.517293	0.0823898	3.41619e-10	3.06675e-09
Eif5a	0.683464	0.108867	3.43058e-10	3.0776e-09
Pfkl	0.442228	0.0704662	3.47974e-10	3.1196e-09
Ctdspl	0.758053	0.120879	3.5833e-10	3.21029e-09
Cryzl1	-0.519957	0.0829462	3.64308e-10	3.26166e-09
Sp110	-0.513084	0.0818683	3.67629e-10	3.28919e-09
Zxdc	-0.37429	0.05973	3.69593e-10	3.30454e-09
Tug1	-0.444776	0.0709845	3.70882e-10	3.31384e-09
Zfand3	-0.446361	0.0712722	3.78214e-10	3.37709e-09
Ccdc124	0.561768	0.0897476	3.86409e-10	3.44795e-09
Col27a1	-1.40743	0.22487	3.87747e-10	3.45758e-09
R3hdm4	0.522967	0.083567	3.89784e-10	3.47343e-09
Kif20b	0.652599	0.104302	3.92914e-10	3.49898e-09
Casd1	-0.555917	0.0889377	4.08781e-10	3.63548e-09
2610002M06Rik	0.376351	0.06021	4.08787e-10	3.63548e-09
Phf20l1	-0.544321	0.0871212	4.16125e-10	3.69827e-09
Ttk	0.45096	0.0722043	4.22144e-10	3.74926e-09
Trp53bp2	-0.38672	0.061923	4.23335e-10	3.75734e-09
Alcam	-0.989174	0.158527	4.38214e-10	3.88682e-09
Mecp2	-0.570683	0.0914735	4.41009e-10	3.90901e-09
Shisa5	-0.530744	0.0850805	4.42819e-10	3.92245e-09
Parp4	-0.598806	0.096025	4.49076e-10	3.97523e-09
Stmn1	0.416837	0.0668506	4.50755e-10	3.98745e-09
Rab32	-0.349669	0.0560801	4.51258e-10	3.98925e-09
Nfat5	-0.678671	0.108876	4.56366e-10	4.03173e-09
Ss18l1	0.697054	0.111842	4.59141e-10	4.05357e-09
Cds2	-0.373509	0.0599399	4.62318e-10	4.07892e-09
Fnip1	-0.568323	0.0912073	4.63116e-10	4.08326e-09
Ankrd13a	0.244803	0.039291	4.6491e-10	4.09637e-09
Fkbp8	0.265281	0.0425794	4.65611e-10	4.09984e-09
Ttc25	2.08667	0.335013	4.70543e-10	4.14053e-09
Slc2a6	-0.624616	0.100295	4.73043e-10	4.15762e-09
Gzf1	0.663854	0.106596	4.73108e-10	4.15762e-09
Rragc	-0.349397	0.0561249	4.80479e-10	4.21961e-09
Brpf3	-0.699906	0.112507	4.93956e-10	4.33512e-09
Eea1	-0.882279	0.141832	4.95282e-10	4.3439e-09
Nek6	-0.417059	0.0670626	5.00475e-10	4.38655e-09
Slc12a9	-0.399832	0.064355	5.20114e-10	4.5557e-09
Uqcrc1	0.225223	0.0362637	5.27468e-10	4.61707e-09
Coro1c	-0.186712	0.0300679	5.30904e-10	4.64411e-09
Il21r	-1.72194	0.277414	5.39662e-10	4.71763e-09
Ccdc58	0.590105	0.0950895	5.4425e-10	4.75462e-09
Tpt1	-0.389654	0.0628113	5.52015e-10	4.81929e-09
Ciz1	-0.37271	0.0601321	5.71154e-10	4.98312e-09
Aplf	0.543645	0.0877132	5.71894e-10	4.98632e-09
Rnf146	-0.444981	0.0718192	5.79745e-10	5.05147e-09
Mad2l1	0.312908	0.0505742	6.12783e-10	5.33585e-09
0610011F06Rik	0.913457	0.147652	6.15004e-10	5.35169e-09
Ubr4	-0.644175	0.104155	6.21874e-10	5.40796e-09
1500012F01Rik	-1.13733	0.184036	6.41225e-10	5.5726e-09
Eid1	0.653327	0.105815	6.6471e-10	5.77294e-09
Mettl25	-0.778497	0.126138	6.75158e-10	5.85986e-09
9530068E07Rik	0.164394	0.0266562	6.95129e-10	6.02928e-09
Pigt	0.334979	0.0543354	7.0473e-10	6.10857e-09
Gab2	-0.557883	0.0905271	7.15588e-10	6.19867e-09
Fyttd1	0.448061	0.0727078	7.16092e-10	6.199e-09
Pstpip1	-0.328125	0.0532517	7.19287e-10	6.22262e-09
Dpm3	0.619634	0.100564	7.2011e-10	6.22571e-09
Pebp1	0.316968	0.0514765	7.38845e-10	6.38354e-09
Lims1	-0.316388	0.0514101	7.54608e-10	6.51551e-09
9930014A18Rik	-0.696899	0.113257	7.5915e-10	6.55049e-09
Sys1	0.495027	0.0805126	7.82489e-10	6.74751e-09
Vwa8	-0.359046	0.0584446	8.07999e-10	6.96299e-09
Cdk13	-0.38715	0.0630255	8.11007e-10	6.9844e-09
Map3k5	-0.488343	0.0795629	8.36587e-10	7.20005e-09
Abhd11	0.451373	0.073592	8.59915e-10	7.39605e-09
Nap1l4	0.492388	0.0802912	8.64923e-10	7.43433e-09
Gdpd1	-1.14615	0.186919	8.68808e-10	7.46291e-09
Wdr54	0.863696	0.140863	8.70674e-10	7.47412e-09
Ubxn6	-0.432171	0.0705082	8.82262e-10	7.56873e-09
Atl2	0.286328	0.0467284	8.92659e-10	7.65301e-09
Lrrc8d	-0.808654	0.132004	9.01129e-10	7.72066e-09
Tpd52	0.348615	0.0569188	9.08104e-10	7.77542e-09
Unc45a	-0.357037	0.0583256	9.27323e-10	7.93489e-09
Camta1	0.947101	0.154762	9.37371e-10	8.01572e-09
Pctp	0.593974	0.0970682	9.40807e-10	8.03996e-09
Mcm6	0.434731	0.0710979	9.68385e-10	8.27033e-09
Nf1	-0.397584	0.0650326	9.74017e-10	8.31311e-09
Mex3a	0.752872	0.123162	9.78755e-10	8.3482e-09
2024-03-02	0.447245	0.073167	9.79854e-10	8.35224e-09
Eya3	-0.380678	0.0622938	9.8997e-10	8.43308e-09
Zkscan14	0.739143	0.120988	1.00107e-09	8.52222e-09
Hyal1	0.813198	0.133118	1.00339e-09	8.53653e-09
Rnf180	-1.07862	0.17663	1.01754e-09	8.65138e-09
Gins4	0.371285	0.0608131	1.0258e-09	8.71606e-09
Acvrl1	0.918118	0.150389	1.02836e-09	8.73219e-09
Hexim1	-0.864889	0.141754	1.05189e-09	8.92638e-09
Chac2	0.667431	0.109394	1.05288e-09	8.92908e-09
Ier3ip1	0.456827	0.0748893	1.06043e-09	8.98737e-09
4632415L05Rik	-0.611077	0.10025	1.09058e-09	9.23704e-09
Atp6ap2	-0.444264	0.0728914	1.09522e-09	9.27047e-09
Plec	-0.822376	0.135041	1.13025e-09	9.56089e-09
Cops7a	0.266171	0.0437139	1.13655e-09	9.60811e-09
2610318N02Rik	0.540426	0.088771	1.14428e-09	9.66732e-09
Prr7	2.11016	0.346638	1.14674e-09	9.66969e-09
Oasl2	-2.32006	0.381109	1.14569e-09	9.66969e-09
Piga	0.893345	0.14675	1.14671e-09	9.66969e-09
Cdadc1	-0.634397	0.104233	1.15521e-09	9.73496e-09
Lrp1	-0.782079	0.128581	1.184e-09	9.97132e-09
Tacc2	-0.577933	0.0950391	1.19435e-09	1.00521e-08
Hddc3	0.678413	0.111592	1.20648e-09	1.01478e-08
Hibadh	0.272496	0.0448564	1.24107e-09	1.04322e-08
Fbxl17	-0.453305	0.0746317	1.24843e-09	1.04874e-08
Tnrc6c	-0.484069	0.0797049	1.25332e-09	1.05219e-08
Mat2a	-1.44006	0.237161	1.26249e-09	1.05922e-08
Ccdc28b	0.688812	0.113444	1.26481e-09	1.0605e-08
Gmds	0.444103	0.0731566	1.27448e-09	1.06794e-08
Dmpk	3.02372	0.498261	1.29072e-09	1.08087e-08
Pstpip2	-0.864065	0.142405	1.298e-09	1.08628e-08
Palm	1.3497	0.222456	1.30093e-09	1.08805e-08
Cd9	-0.790741	0.130337	1.30406e-09	1.08999e-08
Prdx6	0.259673	0.0428024	1.30497e-09	1.09006e-08
Mmp2	-1.04984	0.173144	1.33273e-09	1.11256e-08
Mdh1	0.535844	0.0883959	1.34549e-09	1.1225e-08
Nipsnap1	0.789185	0.130204	1.35144e-09	1.12676e-08
Stil	0.518573	0.0855647	1.35623e-09	1.13005e-08
Dagla	-0.738106	0.12186	1.38677e-09	1.15478e-08
Sephs1	0.385025	0.0635844	1.40114e-09	1.16602e-08
Qtrt1	-0.763971	0.12617	1.40325e-09	1.16704e-08
Scap	-0.430749	0.0711782	1.43327e-09	1.19126e-08
Ulk3	0.531245	0.0877884	1.43568e-09	1.19253e-08
Noc2l	0.324157	0.0535769	1.44571e-09	1.20011e-08
Igf1	0.709351	0.117359	1.50055e-09	1.24486e-08
Topbp1	0.4242	0.0702067	1.52071e-09	1.2608e-08
Bcl7b	-0.507887	0.0840637	1.52509e-09	1.26364e-08
Vps13b	-0.495787	0.0820694	1.5309e-09	1.26768e-08
Setd1b	-0.619595	0.102653	1.58156e-09	1.30881e-08
Celsr1	-1.82166	0.301844	1.58857e-09	1.3138e-08
Rtp4	-2.50321	0.414808	1.59344e-09	1.31701e-08
Lpl	0.841622	0.13952	1.61685e-09	1.33553e-08
Pgm3	0.474577	0.0786942	1.63305e-09	1.34808e-08
Cdkn3	0.632534	0.104908	1.6452e-09	1.35726e-08
Ints1	0.4818	0.0799424	1.6719e-09	1.37844e-08
Skil	-0.890297	0.147753	1.68526e-09	1.3886e-08
Pnisr	-0.426699	0.0708375	1.70549e-09	1.40439e-08
Psma3	0.44211	0.0734078	1.71584e-09	1.41205e-08
Wipi1	1.29421	0.214933	1.72868e-09	1.42174e-08
Lamp2	-0.251261	0.0417338	1.73816e-09	1.42865e-08
Magi1	-0.528187	0.0877418	1.7464e-09	1.43454e-08
Map3k2	-0.314706	0.0522879	1.75817e-09	1.44332e-08
Lpgat1	-0.689928	0.114645	1.76664e-09	1.44938e-08
Ctc1	0.680213	0.113051	1.77843e-09	1.45816e-08
Dph6	-0.338909	0.0563324	1.78514e-09	1.46276e-08
Snrpd3	0.531561	0.0884099	1.82721e-09	1.49632e-08
Nqo2	-0.420942	0.070015	1.83054e-09	1.49812e-08
Hsd17b11	-0.538436	0.0895676	1.83812e-09	1.5034e-08
Hmx2	0.690058	0.114798	1.84308e-09	1.50654e-08
D1Ertd622e	-0.300552	0.0500066	1.85251e-09	1.51332e-08
Stard3	-0.417927	0.0695428	1.85932e-09	1.51795e-08
Nrm	0.944153	0.157244	1.92053e-09	1.56697e-08
Ankrd32	0.531023	0.0884605	1.93778e-09	1.58007e-08
Mxd1	1.26181	0.210341	1.98697e-09	1.6192e-08
Atp6v1c1	-0.446119	0.0743691	1.98882e-09	1.61971e-08
Skp1a	0.352581	0.0587804	1.99423e-09	1.62312e-08
Fig4	0.445178	0.0742251	2.00169e-09	1.6282e-08
B230312C02Rik	-1.71195	0.285457	2.00732e-09	1.63179e-08
Alkbh5	0.305438	0.0509443	2.02817e-09	1.64682e-08
Api5	0.220653	0.036803	2.02828e-09	1.64682e-08
Rab8b	-0.39451	0.0658446	2.07873e-09	1.68676e-08
Nup133	0.400732	0.0669067	2.1059e-09	1.70776e-08
Gda	-0.512229	0.0855325	2.11527e-09	1.71432e-08
Eri1	0.27041	0.0451716	2.14687e-09	1.73888e-08
Slc39a6	-0.61634	0.102992	2.17276e-09	1.75878e-08
Ppp4r1	-0.638665	0.106729	2.1775e-09	1.76155e-08
Als2cl	-0.571171	0.0955026	2.22201e-09	1.79646e-08
Mmab	0.7247	0.12123	2.26013e-09	1.82618e-08
Sec23a	0.314875	0.0526981	2.29993e-09	1.85721e-08
Myd88	-0.673159	0.112677	2.31131e-09	1.86527e-08
Map1s	-0.314731	0.0527142	2.36499e-09	1.90743e-08
Icmt	0.392934	0.0658143	2.36764e-09	1.90842e-08
Zbed5	-1.49666	0.250917	2.44999e-09	1.9736e-08
Suv420h2	0.935201	0.156801	2.45748e-09	1.97844e-08
Pole3	0.463867	0.0777836	2.46811e-09	1.9858e-08
Fabp3	-1.80894	0.303371	2.47977e-09	1.99398e-08
Bcat2	0.513907	0.0861881	2.48212e-09	1.99467e-08
Ndufb3	0.488383	0.0819336	2.51131e-09	2.01691e-08
Ap2a2	0.309351	0.0519058	2.52474e-09	2.02648e-08
Camsap2	-0.319343	0.0535912	2.53972e-09	2.03727e-08
Hsp90ab1	0.256476	0.0430581	2.57698e-09	2.06592e-08
Sgsm1	0.458984	0.0771098	2.64329e-09	2.11781e-08
Kdm4b	0.744005	0.125004	2.65168e-09	2.12325e-08
Slc9a4	-0.954138	0.160328	2.66239e-09	2.13055e-08
Ptgr1	0.96602	0.16239	2.7015e-09	2.16055e-08
Cd320	-0.721938	0.121423	2.75365e-09	2.20094e-08
Gnptg	-0.770368	0.12968	2.84071e-09	2.26917e-08
Fbxl3	-0.478137	0.0804969	2.85328e-09	2.27785e-08
Dhx33	-0.462947	0.0779434	2.85837e-09	2.28054e-08
Ccdc138	1.10276	0.1858	2.93495e-09	2.34024e-08
Nsf	0.27692	0.0467079	3.05226e-09	2.43232e-08
Smc3	0.282657	0.0476805	3.06383e-09	2.43959e-08
Uba7	-0.434023	0.0732149	3.06504e-09	2.43959e-08
Irf9	-0.943513	0.159267	3.1399e-09	2.49769e-08
Serpinf1	1.34448	0.226957	3.1429e-09	2.49859e-08
Rps27l	0.375752	0.0634552	3.18938e-09	2.53403e-08
Rnf185	-0.443613	0.0749193	3.1958e-09	2.53762e-08
N4bp1	-0.278843	0.0470983	3.21061e-09	2.54786e-08
Urm1	-0.542436	0.0916618	3.26288e-09	2.5878e-08
Usp18	-1.68624	0.285062	3.31178e-09	2.62502e-08
Ppp1r2	0.334955	0.0566524	3.3705e-09	2.66998e-08
Rras	0.941574	0.159271	3.3842e-09	2.67924e-08
Ptpn6	0.304417	0.0515177	3.44238e-09	2.72368e-08
Proser3	0.736001	0.124571	3.45678e-09	2.73346e-08
AF251705	-0.416367	0.0704758	3.46412e-09	2.73764e-08
Odf2	0.263435	0.044625	3.56295e-09	2.81408e-08
Recql5	0.476557	0.080777	3.6425e-09	2.87521e-08
Nob1	-0.437289	0.0741266	3.65229e-09	2.88122e-08
Dhdh	0.478796	0.0811997	3.71237e-09	2.92689e-08
Rttn	0.418873	0.0710459	3.72873e-09	2.93806e-08
Rars	-0.644776	0.109427	3.80874e-09	2.99756e-08
Zfp592	-0.38404	0.0651765	3.80842e-09	2.99756e-08
Smg5	-0.588998	0.099976	3.82947e-09	3.0121e-08
0610007P14Rik	0.449019	0.0762392	3.87111e-09	3.04305e-08
Cd53	-0.651997	0.110717	3.88843e-09	3.05487e-08
Plin2	-0.687544	0.116775	3.91459e-09	3.07361e-08
Myo7a	-0.497555	0.0845527	3.9912e-09	3.13192e-08
Dock10	-0.505256	0.0858627	3.99358e-09	3.13194e-08
Slamf9	-1.38627	0.235587	3.99683e-09	3.13265e-08
Spns1	-0.381072	0.0647692	4.016e-09	3.14583e-08
Pigm	-0.314903	0.0535256	4.02371e-09	3.15002e-08
Timm21	0.30214	0.0513636	4.04401e-09	3.16406e-08
Ndufa13	0.334198	0.0568499	4.13759e-09	3.23537e-08
Homez	0.716945	0.121986	4.17058e-09	3.25926e-08
Mepce	-0.349967	0.059548	4.17615e-09	3.2617e-08
Ddx5	-0.693646	0.118057	4.21543e-09	3.28853e-08
Ptpn21	-0.628491	0.106967	4.21473e-09	3.28853e-08
Hspa9	-0.446099	0.0759657	4.29615e-09	3.34954e-08
Oas1g	-1.43925	0.245137	4.32649e-09	3.37122e-08
Stau2	-0.392873	0.0669353	4.37246e-09	3.40506e-08
Cd72	-0.554967	0.0946122	4.47241e-09	3.48086e-08
Sart3	0.333694	0.0569331	4.59609e-09	3.57504e-08
Vps28	0.520634	0.0888535	4.64366e-09	3.60993e-08
Cenpc1	0.429518	0.0733222	4.68628e-09	3.64094e-08
Nkap	0.337584	0.0576408	4.722e-09	3.66656e-08
Nudc	0.545224	0.093182	4.88105e-09	3.78786e-08
Raver1	0.319515	0.0546136	4.90194e-09	3.80186e-08
AI506816	-1.11402	0.190422	4.9072e-09	3.80372e-08
Zmiz2	-0.255285	0.043657	4.9895e-09	3.86117e-08
Hnrnpa3	0.611219	0.104524	4.98544e-09	3.86117e-08
4933404O12Rik	0.412856	0.0706038	4.99e-09	3.86117e-08
Ndufv1	0.337085	0.0576557	5.01964e-09	3.88186e-08
Tmem229b	0.608181	0.104068	5.09479e-09	3.93769e-08
5730508B09Rik	0.796365	0.136304	5.14045e-09	3.96898e-08
Fadd	-0.51329	0.087854	5.14122e-09	3.96898e-08
Sptlc2	-0.325583	0.0557551	5.23532e-09	4.03928e-08
Ppp1cb	0.213406	0.0365508	5.26356e-09	4.05872e-08
Appl1	0.28809	0.0493464	5.27912e-09	4.06837e-08
2024-09-06	0.793379	0.135978	5.39142e-09	4.15251e-08
2610524H06Rik	0.653968	0.112112	5.43921e-09	4.18691e-08
Cdca8	0.421992	0.072393	5.56989e-09	4.28503e-08
Arhgap22	-0.941461	0.16156	5.63251e-09	4.3307e-08
Wbp2	0.408825	0.0701605	5.64322e-09	4.33644e-08
Zfp384	-0.38307	0.0657536	5.68254e-09	4.36414e-08
Pigw	-0.642494	0.110288	5.68998e-09	4.36734e-08
Ddi2	-0.377397	0.0647845	5.6966e-09	4.36991e-08
Zfp518a	-0.431629	0.0741541	5.86014e-09	4.49277e-08
Mocs1	-0.496852	0.0853916	5.93712e-09	4.54918e-08
2010107E04Rik	0.408767	0.070258	5.95266e-09	4.55846e-08
Mtmr10	-0.405547	0.0697114	5.97292e-09	4.57135e-08
Disp1	-0.393792	0.0677385	6.12118e-09	4.68214e-08
Pgrmc2	0.293319	0.0505084	6.34761e-09	4.85256e-08
Rab24	0.322784	0.0556018	6.42587e-09	4.90957e-08
Epb4.1l4aos	-0.794797	0.136915	6.43571e-09	4.91146e-08
Impdh1	0.644863	0.111087	6.4351e-09	4.91146e-08
Pdia4	1.04009	0.179183	6.45189e-09	4.92099e-08
Asb8	0.485297	0.0836317	6.52211e-09	4.97171e-08
Ube2t	0.664507	0.114576	6.64359e-09	5.06143e-08
Zfp143	0.613965	0.105879	6.68195e-09	5.08774e-08
Lsm5	0.514353	0.088716	6.7212e-09	5.11471e-08
Itpkb	-0.333603	0.0575604	6.80325e-09	5.1737e-08
Ncapd2	0.591821	0.102115	6.80648e-09	5.1737e-08
Slc7a14	-1.08837	0.187858	6.88974e-09	5.23401e-08
Jmjd1c	-0.53679	0.0926798	6.96039e-09	5.28466e-08
Athl1	-0.554527	0.0958157	7.14704e-09	5.42329e-08
Far1	0.40809	0.0705187	7.16684e-09	5.43523e-08
Stx3	-0.506232	0.0874845	7.18531e-09	5.44614e-08
Il6st	-0.402936	0.0696772	7.34264e-09	5.56223e-08
Med25	0.289302	0.0500308	7.36041e-09	5.57253e-08
Itpk1	0.392309	0.0678628	7.42979e-09	5.62186e-08
Nkain1	-1.60491	0.277836	7.62825e-09	5.7686e-08
Cysltr1	1.15549	0.200037	7.63237e-09	5.7686e-08
Mettl17	-0.800254	0.138545	7.64434e-09	5.77438e-08
R3hcc1	0.390971	0.0676967	7.68044e-09	5.79836e-08
Dnajc19	0.487509	0.0844204	7.70552e-09	5.81401e-08
Atp5c1	0.335248	0.0580689	7.77453e-09	5.86276e-08
Polr3g	0.470698	0.0815379	7.79871e-09	5.87767e-08
Csf1r	-0.574525	0.0995267	7.80708e-09	5.88066e-08
Asrgl1	0.771844	0.133749	7.88819e-09	5.9384e-08
Pi4k2a	-0.256241	0.0444083	7.92161e-09	5.9602e-08
Rac1	0.205677	0.0356717	8.12595e-09	6.1105e-08
Fignl1	0.579935	0.100616	8.22267e-09	6.17974e-08
Ube2l6	-0.398987	0.0692437	8.30885e-09	6.24099e-08
Syap1	0.282036	0.048948	8.31496e-09	6.24207e-08
Poc1a	0.494084	0.0857806	8.41848e-09	6.31623e-08
Entpd6	0.424221	0.0736561	8.43708e-09	6.32663e-08
Slc1a5	-0.784604	0.136301	8.59277e-09	6.43975e-08
Shkbp1	0.331607	0.0576239	8.68075e-09	6.50204e-08
Gm14461	-2.41815	0.420478	8.87355e-09	6.64272e-08
Bnip1	0.501419	0.0871944	8.89316e-09	6.65366e-08
Pkp2	0.607987	0.105816	9.15396e-09	6.84495e-08
Apip	-0.420576	0.0732149	9.2248e-09	6.89405e-08
Ppcdc	-0.474041	0.0825424	9.30155e-09	6.94752e-08
Pfas	0.595303	0.103758	9.61153e-09	7.17102e-08
Gas6	-2.36341	0.411926	9.61138e-09	7.17102e-08
Lcmt2	-0.641338	0.111814	9.70768e-09	7.23871e-08
Ppp1r18	-0.391239	0.0682551	9.92439e-09	7.39616e-08
Vps13c	-0.641423	0.111972	1.01374e-08	7.55069e-08
Racgap1	0.460058	0.0803522	1.03121e-08	7.6765e-08
Rgs14	-0.596467	0.104225	1.04739e-08	7.79266e-08
Tle3	-0.389	0.0679944	1.05865e-08	7.87199e-08
Rbm5	-0.2844	0.0497178	1.06345e-08	7.9033e-08
Pik3cg	-0.37228	0.0651083	1.07879e-08	8.01284e-08
Smarcb1	0.339642	0.0594484	1.10853e-08	8.22919e-08
Aoah	-3.30797	0.579315	1.12881e-08	8.37506e-08
Tbc1d1	0.358753	0.0628368	1.13455e-08	8.41295e-08
Txlna	-0.282642	0.0495114	1.13891e-08	8.44059e-08
Map3k4	0.381297	0.0668532	1.17372e-08	8.69377e-08
Abhd8	0.709008	0.124319	1.1763e-08	8.70803e-08
Uhrf1	0.463402	0.0812726	1.18533e-08	8.77003e-08
Rnf216	-0.287412	0.0504159	1.19226e-08	8.8164e-08
Hdac2	0.385962	0.0677244	1.20506e-08	8.90608e-08
L3hypdh	0.664211	0.116563	1.21021e-08	8.93567e-08
Fopnl	0.413336	0.0725373	1.2104e-08	8.93567e-08
Gnl1	0.384385	0.0674626	1.21395e-08	8.95694e-08
Atp6v1g1	-0.409688	0.0719219	1.22442e-08	9.02919e-08
Cab39l	0.296016	0.0519862	1.24012e-08	9.13989e-08
Arid1a	-0.485619	0.0852873	1.24156e-08	9.14548e-08
Cep72	0.903506	0.158686	1.24332e-08	9.15334e-08
Rilpl2	-0.626873	0.110103	1.24469e-08	9.15841e-08
Vars2	0.558204	0.0980694	1.25614e-08	9.23754e-08
Tmem87b	-0.616136	0.108299	1.27644e-08	9.38166e-08
Thnsl1	0.545302	0.0958628	1.2827e-08	9.42248e-08
Gphn	0.313499	0.0551184	1.28728e-08	9.45092e-08
1600002K03Rik	-0.773605	0.136057	1.30119e-08	9.54782e-08
Wbp5	0.421063	0.0740806	1.31697e-08	9.6583e-08
Slc37a4	0.677335	0.119195	1.32691e-08	9.7258e-08
Nxt2	0.44239	0.0779455	1.38182e-08	1.01227e-07
Commd7	-0.439228	0.077442	1.41383e-08	1.03462e-07
Arhgef2	-0.565279	0.0996667	1.41388e-08	1.03462e-07
Wars	-0.616341	0.108677	1.41691e-08	1.03627e-07
Cpt2	0.434484	0.0766192	1.42215e-08	1.03953e-07
Herc6	-0.83203	0.146738	1.42655e-08	1.04218e-07
Fastk	0.380953	0.0671917	1.43096e-08	1.04483e-07
Znhit1	0.456196	0.0804671	1.43341e-08	1.04604e-07
Adamtsl5	-0.511915	0.0903098	1.44107e-08	1.05106e-07
Crtc1	-0.603559	0.10651	1.45602e-08	1.06138e-07
Tsnax	0.294968	0.0520553	1.45804e-08	1.06228e-07
Ndufb10	0.308128	0.0543981	1.47623e-08	1.07494e-07
Slc25a51	0.391051	0.0690663	1.49648e-08	1.08909e-07
Bola1	0.42739	0.075522	1.5213e-08	1.10655e-07
Gtf2h3	0.34535	0.0610291	1.52466e-08	1.10785e-07
Gla	-0.638382	0.112813	1.52474e-08	1.10785e-07
Praf2	0.491327	0.0868406	1.5332e-08	1.11338e-07
Mlh1	0.417888	0.073899	1.55975e-08	1.13205e-07
Spag9	-0.225452	0.0398788	1.57288e-08	1.14096e-07
Klf6	-0.588958	0.104186	1.57704e-08	1.14335e-07
Atf4	-1.16519	0.206189	1.59445e-08	1.15535e-07
Srebf1	0.389195	0.0688731	1.5961e-08	1.15592e-07
Hivep2	-0.673914	0.119296	1.61305e-08	1.16756e-07
Tnfaip8l1	0.80363	0.142342	1.64449e-08	1.18967e-07
Gps2	-0.500433	0.0886447	1.64814e-08	1.19166e-07
Dact3	1.22399	0.216865	1.66123e-08	1.20047e-07
Cbx3	0.395305	0.0700604	1.67754e-08	1.21161e-07
Bub1b	0.513855	0.0911223	1.70868e-08	1.23343e-07
Gm10069	1.18831	0.210929	1.7641e-08	1.27275e-07
Rdh13	-0.443375	0.07872	1.77822e-08	1.28224e-07
9130011E15Rik	-0.386654	0.0686679	1.79399e-08	1.29291e-07
Arid5a	-1.09551	0.194572	1.79845e-08	1.29543e-07
Lsm2	0.315777	0.0561177	1.83308e-08	1.31966e-07
Chd5	-1.37117	0.243727	1.8459e-08	1.32817e-07
Tmem97	0.440068	0.0782587	1.87406e-08	1.34771e-07
Srcap	-0.40969	0.0728812	1.89477e-08	1.36187e-07
Nav1	-0.566024	0.10071	1.90578e-08	1.36904e-07
Snx12	-0.394349	0.0702044	1.9413e-08	1.39381e-07
Klhl2	0.314159	0.0559456	1.96051e-08	1.40685e-07
Tcp11l1	0.496329	0.08839	1.96316e-08	1.40799e-07
Pdgfa	-0.779666	0.138958	2.01396e-08	1.44364e-07
Wars2	-0.513974	0.0916562	2.05123e-08	1.46957e-07
Arl14ep	-0.843899	0.150507	2.05818e-08	1.47376e-07
Kansl3	-0.331544	0.0591332	2.06186e-08	1.4756e-07
Aldh5a1	1.46249	0.260853	2.06377e-08	1.47618e-07
Morf4l1	0.252692	0.0451216	2.14044e-08	1.53019e-07
Dck	0.442499	0.0790161	2.14208e-08	1.53055e-07
Arfgef3	-0.520729	0.0929878	2.1439e-08	1.53103e-07
Agfg2	0.606528	0.108357	2.17446e-08	1.55202e-07
Nedd8	0.404274	0.0722515	2.20148e-08	1.57047e-07
Bzw2	0.319391	0.0570869	2.20854e-08	1.57466e-07
Mfsd2a	1.65412	0.29568	2.21514e-08	1.57852e-07
2024-03-08	-0.287379	0.0513837	2.23433e-08	1.59135e-07
Map3k1	0.622473	0.111329	2.25382e-08	1.60438e-07
Gpt2	-0.806692	0.144315	2.27333e-08	1.6174e-07
Ostf1	0.246906	0.0441795	2.2878e-08	1.62637e-07
Klhl26	0.582106	0.104159	2.28838e-08	1.62637e-07
Erh	0.690147	0.123512	2.30095e-08	1.63443e-07
Tssc1	0.415294	0.074331	2.30908e-08	1.63934e-07
Zbtb44	-0.364064	0.065184	2.33461e-08	1.65658e-07
Phb2	0.234141	0.0419526	2.3901e-08	1.69505e-07
Stub1	0.332739	0.0596221	2.39419e-08	1.69703e-07
Ddhd2	-0.518503	0.0929098	2.39543e-08	1.69703e-07
Desi1	0.328015	0.058788	2.41043e-08	1.70675e-07
Ctsb	-0.468046	0.0839012	2.42556e-08	1.71655e-07
Zcchc2	-0.33369	0.0598495	2.4685e-08	1.74601e-07
Arhgef7	-0.910671	0.163375	2.48796e-08	1.75884e-07
Ppa2	0.330177	0.0592522	2.51252e-08	1.77527e-07
Agmo	-1.366	0.245169	2.52321e-08	1.78188e-07
Ank	-1.13981	0.204592	2.53057e-08	1.78613e-07
Spata24	1.01953	0.183127	2.5867e-08	1.82478e-07
Slc35b2	0.462451	0.0830943	2.61589e-08	1.8444e-07
Lats1	-0.491779	0.0883864	2.637e-08	1.85829e-07
Btg1	-0.448857	0.0806977	2.66387e-08	1.87526e-07
Ptgir	-1.19459	0.214769	2.66385e-08	1.87526e-07
Nxpe3	0.853434	0.153456	2.67567e-08	1.88256e-07
Akna	-0.595823	0.107142	2.68107e-08	1.88537e-07
Smarca4	0.518209	0.0931966	2.69186e-08	1.89196e-07
Suclg2	0.41267	0.07424	2.71962e-08	1.91046e-07
4933412E12Rik	0.809652	0.145686	2.73616e-08	1.92006e-07
Prkab1	-0.425085	0.0764871	2.73507e-08	1.92006e-07
Taco1	0.40134	0.0722443	2.77117e-08	1.94259e-07
Tpgs2	0.343615	0.0618527	2.77026e-08	1.94259e-07
Cse1l	0.416856	0.0750452	2.78038e-08	1.94802e-07
Rilpl1	0.56622	0.102043	2.87564e-08	2.0137e-07
Pmepa1	-1.7649	0.318144	2.89809e-08	2.02836e-07
Mthfd1l	0.394056	0.0710407	2.90783e-08	2.03411e-07
Tbcb	0.500582	0.0902746	2.93777e-08	2.05398e-07
Pde4dip	-0.50822	0.0916685	2.95467e-08	2.06471e-07
Ercc6l	0.481305	0.0868301	2.97215e-08	2.07584e-07
Fen1	0.462553	0.0834488	2.97416e-08	2.07615e-07
Tubgcp4	0.293371	0.0529343	2.98723e-08	2.08419e-07
Mob1a	-0.202611	0.0365685	3.01452e-08	2.10213e-07
Ranbp10	-0.363771	0.0656742	3.04145e-08	2.1198e-07
1110004E09Rik	0.440094	0.0795312	3.13714e-08	2.18535e-07
Ubr1	-0.299764	0.0541839	3.15979e-08	2.19998e-07
Npl	0.836576	0.151236	3.17329e-08	2.20822e-07
Arrdc2	0.795644	0.143856	3.18683e-08	2.21649e-07
Cox7a1	1.12034	0.202592	3.20174e-08	2.2257e-07
Usp22	0.535393	0.0968208	3.20716e-08	2.22831e-07
Ece2	-0.512119	0.0926286	3.22561e-08	2.23996e-07
Gnl3	-0.495141	0.0895664	3.23523e-08	2.24547e-07
B230118H07Rik	0.417506	0.0755431	3.26255e-08	2.26326e-07
Bri3bp	0.290098	0.0525035	3.28912e-08	2.2805e-07
Dhx34	0.508135	0.0919775	3.3033e-08	2.28914e-07
Orai2	-0.500238	0.0906014	3.36485e-08	2.33059e-07
Hat1	0.456737	0.0827545	3.40569e-08	2.35765e-07
Srd5a1	1.09474	0.198415	3.44039e-08	2.38043e-07
Zscan29	-0.38508	0.0698345	3.50407e-08	2.42324e-07
Traf4	0.726064	0.131706	3.5322e-08	2.44143e-07
Tlr4	-0.70589	0.128063	3.5471e-08	2.45046e-07
Ifi30	0.400733	0.072718	3.57238e-08	2.46664e-07
Haus7	0.47786	0.0867215	3.58251e-08	2.47236e-07
Herc2	-0.435021	0.0789761	3.62381e-08	2.49956e-07
Lamp1	-0.407276	0.0739639	3.66226e-08	2.52478e-07
Crocc	0.744817	0.135305	3.69718e-08	2.54754e-07
Pgls	0.410638	0.0746055	3.71001e-08	2.55506e-07
Mtg1	0.439158	0.0798141	3.74934e-08	2.58081e-07
Ngfrap1	0.48768	0.0886375	3.75583e-08	2.58395e-07
Tiam1	0.90373	0.164336	3.81315e-08	2.62203e-07
Hdgf	0.363704	0.0661432	3.82518e-08	2.62895e-07
Uevld	0.756212	0.137578	3.87192e-08	2.65971e-07
Actr1a	0.231096	0.0420515	3.89514e-08	2.67428e-07
Elp2	0.312225	0.0568332	3.93607e-08	2.6996e-07
Tmem109	0.292439	0.0532309	3.93431e-08	2.6996e-07
Myl12b	0.451602	0.0822171	3.95608e-08	2.71193e-07
Psmd13	0.451438	0.0822175	4.00167e-08	2.74177e-07
Rab10	-0.24231	0.0441436	4.03937e-08	2.76618e-07
Arpc2	0.242782	0.0442362	4.05787e-08	2.776e-07
2410089E03Rik	-0.608828	0.110931	4.05708e-08	2.776e-07
Calm2	0.181134	0.0330043	4.06055e-08	2.77641e-07
Them4	-0.740771	0.135042	4.12294e-08	2.81762e-07
Nxf7	-0.741603	0.135252	4.17872e-08	2.85428e-07
Hmgxb4	0.411063	0.0749796	4.19774e-08	2.8658e-07
Sympk	0.206829	0.0377322	4.21774e-08	2.87799e-07
Egfl7	1.15373	0.210511	4.23845e-08	2.89064e-07
Ccne1	0.461132	0.0841616	4.2742e-08	2.91353e-07
Trim24	0.380472	0.0694474	4.28777e-08	2.92129e-07
Tyms	0.482589	0.0881136	4.32863e-08	2.94763e-07
Coq3	0.523935	0.095744	4.44354e-08	3.02432e-07
Gde1	-0.316155	0.0577924	4.48725e-08	3.05252e-07
Cenpo	0.442377	0.08088	4.51188e-08	3.06771e-07
Depdc7	0.605718	0.110767	4.54108e-08	3.08599e-07
Whamm	0.517053	0.0945549	4.54408e-08	3.08645e-07
Tmpo	0.232903	0.0426039	4.58462e-08	3.11241e-07
Pvrl2	0.549955	0.100611	4.59889e-08	3.12051e-07
Top3b	-0.382658	0.0700239	4.63739e-08	3.14503e-07
Top2b	0.228264	0.0417865	4.69139e-08	3.18004e-07
Psph	-0.554673	0.101582	4.75244e-08	3.21978e-07
Dopey2	-0.604461	0.110722	4.7807e-08	3.23728e-07
Timm17b	0.480989	0.088217	4.97109e-08	3.3645e-07
Trim12c	-0.568774	0.104326	4.98314e-08	3.37095e-07
Creb3	-0.540393	0.0991341	5.00522e-08	3.38417e-07
Mtx1	0.267878	0.0491558	5.04926e-08	3.41221e-07
Unc5b	0.783056	0.143715	5.07482e-08	3.42775e-07
Zan	-2.42365	0.444876	5.09582e-08	3.4402e-07
Pogz	-0.309126	0.0567476	5.11136e-08	3.44894e-07
Dnajc27	-0.419057	0.0769519	5.16034e-08	3.48023e-07
Lpcat3	0.275775	0.0506646	5.23453e-08	3.52848e-07
Numb	-0.333265	0.0612758	5.36477e-08	3.61445e-07
Map3k11	-0.305697	0.056209	5.37062e-08	3.61656e-07
Lat	-2.92277	0.537545	5.41065e-08	3.64168e-07
Ltbp4	1.23124	0.226491	5.44444e-08	3.66258e-07
Fam73a	-0.316272	0.0581908	5.47682e-08	3.6825e-07
Pet100	0.558585	0.102793	5.5077e-08	3.7014e-07
Cdk2	0.37665	0.0693168	5.51825e-08	3.70662e-07
Axin1	-0.233362	0.0429728	5.62102e-08	3.77375e-07
Fes	-0.586879	0.108096	5.66003e-08	3.79803e-07
Ube2n	0.497632	0.0917173	5.77204e-08	3.87124e-07
Aip	0.298012	0.0549441	5.83081e-08	3.9087e-07
Saal1	0.394515	0.0727422	5.8456e-08	3.91664e-07
Alyref	0.456706	0.0842368	5.90374e-08	3.95361e-07
Atr	0.411231	0.075887	5.99339e-08	4.01163e-07
Ssbp4	0.328429	0.0606469	6.11388e-08	4.09023e-07
Amica1	-0.658328	0.121702	6.32481e-08	4.22922e-07
Kat6b	-0.516591	0.0955117	6.34939e-08	4.2414e-07
Ppt1	-0.559837	0.103507	6.34864e-08	4.2414e-07
Pank3	0.360877	0.0667626	6.46753e-08	4.31816e-07
[truncated: 22,423 more rows]

## Sheet: 3.2 DEGs Isotype Ab vs MBP-1 Ab
Supplemental Table 3.2. Differentially expressed genes (DEGs) in macrophages cultured in eosinophil conditioned medium with the addition of an isotype antibody or anti-MBP-1 antibody.
Gene ID	log2FC (Isotype Ab vs MBP-1 Ab)	Standard Error	p value	Adjust p value
Ambp	-1.76869	0.164998	8.25162e-27	9.61396e-23
Ik	-0.419264	0.0463228	1.41759e-19	8.25816e-16
Ifi27	-0.712339	0.0809596	1.38417e-18	5.37565e-15
Aldh1l2	0.813389	0.0973925	6.73117e-17	1.96062e-13
Tapbp	-0.431509	0.0534973	7.26439e-16	1.69275e-12
H2-T24	-1.78187	0.252613	1.74146e-12	3.38163e-09
Lyz1	-0.471803	0.0741193	1.94704e-10	2.62195e-07
Rtn4	-0.332932	0.0523527	2.02537e-10	2.62195e-07
Ifitm3	-0.999245	0.156346	1.64561e-10	2.62195e-07
Pam	-0.315398	0.0497564	2.31482e-10	2.69699e-07
Oas2	-1.24339	0.204878	1.28741e-09	1.3636e-06
Igf1	0.707356	0.117035	1.50351e-09	1.45979e-06
Cox6a2	1.77757	0.295117	1.70942e-09	1.53203e-06
Pycr1	0.9988	0.166988	2.21396e-09	1.80919e-06
Pxdn	-0.387211	0.0648428	2.35043e-09	1.80919e-06
Oasl2	-2.27203	0.381055	2.48452e-09	1.80919e-06
Oas3	-1.07643	0.180963	2.70833e-09	1.85616e-06
Uba7	-0.426155	0.0724188	3.9905e-09	2.58296e-06
Zfhx4	-0.583973	0.100731	6.737e-09	4.1312e-06
Dhx34	-0.523844	0.0904941	7.09273e-09	4.13187e-06
Fam102a	-0.445311	0.0774438	8.91845e-09	4.94804e-06
Lgals3bp	-0.797741	0.141529	1.73435e-08	9.18497e-06
Rsad2	-2.44394	0.4369	2.22119e-08	1.12518e-05
Ifit1	-2.99055	0.535969	2.40924e-08	1.16959e-05
Rtp4	-2.28169	0.41504	3.85142e-08	1.79492e-05
Lyz2	-0.247883	0.04529	4.4189e-08	1.90684e-05
Adam15	-0.167393	0.0305593	4.31047e-08	1.90684e-05
Isyna1	-0.282852	0.0522674	6.24525e-08	2.59869e-05
Pla2g4a	-0.223302	0.0415333	7.5965e-08	2.77745e-05
Hspa1b	-1.19973	0.223176	7.62839e-08	2.77745e-05
Cdk14	-0.269676	0.0500968	7.32152e-08	2.77745e-05
Igsf6	-0.55992	0.103906	7.09538e-08	2.77745e-05
Ifi44	-1.7412	0.329228	1.23164e-07	4.34844e-05
Nfatc1	-0.646014	0.123145	1.55481e-07	5.27781e-05
Cttnbp2nl	-0.183082	0.0349237	1.58547e-07	5.27781e-05
Ly6e	-0.244982	0.0468843	1.73931e-07	5.62908e-05
Creg1	0.459835	0.0884181	1.98551e-07	6.25222e-05
Irf7	-1.75646	0.340724	2.53509e-07	7.77272e-05
Fxyd5	-0.242418	0.0472169	2.83452e-07	8.46795e-05
Ifi44l	-1.47329	0.288233	3.19652e-07	9.31067e-05
Apex1	-0.332097	0.0651893	3.49942e-07	9.94431e-05
Gpcpd1	0.446002	0.0882895	4.38156e-07	0.000121547
Mpp1	0.402575	0.079785	4.51761e-07	0.000122406
Fcrl1	-0.780601	0.155194	4.90918e-07	0.000129993
Il18rap	-0.798417	0.159823	5.86386e-07	0.000151822
Mfsd10	-0.242557	0.0489939	7.39232e-07	0.000183251
Slc6a12	-0.719218	0.145239	7.34632e-07	0.000183251
Pkm	-0.239719	0.0487305	8.68639e-07	0.000210844
Isg15	-2.30685	0.470271	9.32495e-07	0.000221724
Pck2	0.682013	0.139647	1.0405e-06	0.000242457
Oas1a	-0.911307	0.187384	1.15445e-06	0.000263734
C3	-0.960466	0.197929	1.21862e-06	0.00027304
Galnt7	-0.362712	0.0750016	1.32441e-06	0.000291145
Gm6548	-0.45427	0.0942067	1.42082e-06	0.000304184
Phgdh	0.402007	0.0834047	1.43594e-06	0.000304184
Irf9	-0.765092	0.159458	1.60204e-06	0.000328222
Cpne8	-0.189628	0.0395256	1.60575e-06	0.000328222
Cmpk2	-1.3893	0.290368	1.71327e-06	0.000344161
Csf2rb2	-0.467387	0.0983662	2.01917e-06	0.00039209
Wwp1	0.592952	0.124723	1.99292e-06	0.00039209
Uqcrq	0.272025	0.0575249	2.25833e-06	0.000431342
Xaf1	-1.78608	0.378573	2.38256e-06	0.000444395
Samm50	-0.156615	0.033208	2.40296e-06	0.000444395
Dpm3	0.467134	0.0991279	2.44767e-06	0.000445591
A230028O05Rik	-0.988225	0.211784	3.06829e-06	0.000549979
Cfp	-0.71483	0.153848	3.37891e-06	0.000596479
Dmwd	-1.63149	0.35199	3.56851e-06	0.000620549
Cyfip2	0.899954	0.194633	3.76694e-06	0.000643609
Edem1	-0.164764	0.0356525	3.81161e-06	0.000643609
Cd72	-0.436253	0.0946613	4.05442e-06	0.000674828
Fosl2	-0.670383	0.146153	4.49956e-06	0.000738372
Tecpr1	0.706071	0.154093	4.60307e-06	0.000744866
Stat1	-0.487517	0.10666	4.85968e-06	0.000766903
Ifitm6	-0.513274	0.112307	4.87089e-06	0.000766903
Slfn5	-1.12301	0.247563	5.72659e-06	0.000889607
6430531B16Rik	-1.11121	0.245517	6.01115e-06	0.000921524
Zbp1	-2.6948	0.597257	6.42303e-06	0.000965748
Gmip	-0.262607	0.0582203	6.4654e-06	0.000965748
Ppm1l	-0.610953	0.136407	7.50246e-06	0.00110647
Pgap1	0.342936	0.0771972	8.89843e-06	0.00119786
Nt5dc2	0.437673	0.0986565	9.15026e-06	0.00119786
Phf11d	-0.93196	0.209989	9.0746e-06	0.00119786
Dock5	-0.308488	0.0694884	9.02039e-06	0.00119786
Epsti1	-0.468213	0.105269	8.67664e-06	0.00119786
Entpd7	-0.43742	0.0984021	8.77968e-06	0.00119786
Znfx1	-0.231975	0.0520674	8.37822e-06	0.00119786
Gstm1	0.626895	0.141093	8.86533e-06	0.00119786
Slc4a2	-0.507717	0.114443	9.14618e-06	0.00119786
Raf1	0.239756	0.0539096	8.69263e-06	0.00119786
Capg	-0.267034	0.060406	9.84023e-06	0.00127387
Mocs1	0.386012	0.0875688	1.04282e-05	0.00132064
S100a10	-0.167478	0.0379921	1.04225e-05	0.00132064
Antxr2	-0.518258	0.117689	1.06462e-05	0.00133375
Dhx58	-0.722171	0.16409	1.07716e-05	0.00133511
Serpinb12	-1.31132	0.300835	1.30697e-05	0.00153271
Adh7	0.815477	0.187143	1.31551e-05	0.00153271
Flt1	-1.03128	0.236583	1.30626e-05	0.00153271
Htatip2	0.408806	0.0935908	1.25383e-05	0.00153271
Trim30a	-1.13884	0.261043	1.28491e-05	0.00153271
Csnk1g1	-0.244952	0.0561437	1.28318e-05	0.00153271
Ank	-0.889577	0.204568	1.37031e-05	0.00156718
Gltp	0.269737	0.0620329	1.372e-05	0.00156718
Pla2g15	0.419564	0.0966972	1.43168e-05	0.00161946
Edem2	0.20661	0.0476836	1.47128e-05	0.00164826
Hbegf	-4.05858	0.938176	1.51818e-05	0.0016622
Slco4a1	-0.668368	0.154457	1.51012e-05	0.0016622
Layn	-1.04779	0.242274	1.52653e-05	0.0016622
Gbp2b	-3.35432	0.777051	1.58359e-05	0.00170838
Esyt1	0.322011	0.0746668	1.61322e-05	0.00172437
Arf3	-0.159743	0.0370698	1.63809e-05	0.00173503
Wdr18	-0.288177	0.066996	1.69714e-05	0.00176548
Apol9a	-2.94482	0.68433	1.68335e-05	0.00176548
Col18a1	-0.468131	0.10892	1.72396e-05	0.00177751
Ftl1	0.387402	0.0902952	1.78354e-05	0.00180696
Adgre5	0.95092	0.221601	1.77761e-05	0.00180696
Syne3	-0.35971	0.0840313	1.86337e-05	0.00187156
Mettl9	0.185102	0.0432712	1.8882e-05	0.00188029
Spred1	-0.193189	0.0453355	2.03224e-05	0.00200658
Lpar1	-2.5648	0.602289	2.05878e-05	0.0020157
Rab15	-2.70091	0.636106	2.17609e-05	0.00207817
Siglec1	-1.27786	0.300785	2.15295e-05	0.00207817
Clec5a	-0.918743	0.216365	2.17353e-05	0.00207817
Med15	-0.2733	0.0644304	2.21742e-05	0.00210042
Cep250	-0.368055	0.0869725	2.31768e-05	0.00217769
Gclc	0.315709	0.0746727	2.35874e-05	0.00219853
Pcca	0.43235	0.102408	2.42338e-05	0.00223736
Clec7a	0.554918	0.131485	2.4388e-05	0.00223736
Tef	0.582464	0.138182	2.49554e-05	0.00227152
Cadps	-0.501535	0.11913	2.55381e-05	0.00230654
Pkd1l2	-1.11001	0.263929	2.60236e-05	0.00233232
Hnrnpl	-0.205642	0.048968	2.67484e-05	0.00237898
Rbpj	-0.357098	0.0852079	2.7785e-05	0.00245244
H13	-0.393127	0.0938932	2.82716e-05	0.00247663
Gyg	0.707793	0.169388	2.93385e-05	0.00255092
Ube2l6	-0.285323	0.0683488	2.98619e-05	0.00257719
Rbfox1	-0.719691	0.172584	3.04472e-05	0.00258934
Alg8	-0.426717	0.102304	3.03172e-05	0.00258934
Guk1	0.26843	0.0644962	3.15535e-05	0.00264482
Cass4	-0.469632	0.112825	3.14816e-05	0.00264482
Tnfrsf11a	-0.306653	0.0737477	3.20857e-05	0.00267022
Zbtb32	-0.508963	0.122654	3.33074e-05	0.00275223
Qrich1	-0.206197	0.0500989	3.85846e-05	0.00316584
Hpse	1.6417	0.399875	4.03383e-05	0.00328659
Ring1	0.299705	0.0731608	4.19389e-05	0.00339326
Fam195b	0.396264	0.0968192	4.26144e-05	0.00340068
Pde2a	-0.418235	0.102181	4.25692e-05	0.00340068
Cfl1	-0.320298	0.0785338	4.53325e-05	0.00352112
Lipa	0.552502	0.135445	4.52009e-05	0.00352112
Aprt	-0.368478	0.0902469	4.44585e-05	0.00352112
Arv1	-0.834053	0.204392	4.49076e-05	0.00352112
Rab3il1	0.440341	0.108054	4.59762e-05	0.00352413
Herc6	-0.599416	0.147047	4.57449e-05	0.00352413
Tiam1	-0.632222	0.15534	4.70303e-05	0.00358137
Ilk	0.134272	0.0330114	4.75319e-05	0.00359606
Phyhd1	0.487195	0.119957	4.87729e-05	0.00366615
F9	-0.41944	0.103375	4.96079e-05	0.00370501
Nfx1	-0.156882	0.0387469	5.14592e-05	0.0038188
Gpnmb	0.37866	0.0935624	5.1848e-05	0.0038233
Pcdhgc3	-0.373498	0.0923787	5.27455e-05	0.00384086
Slc27a1	-0.18545	0.0458541	5.24674e-05	0.00384086
Ndst1	0.563172	0.139593	5.4747e-05	0.00393739
Adar	-0.415478	0.102963	5.45491e-05	0.00393739
Tm4sf19	-0.772136	0.192129	5.84832e-05	0.0041803
Gbp3	-2.44015	0.60999	6.32597e-05	0.00449414
Ifit3	-2.19629	0.550346	6.5869e-05	0.00456809
Phyh	0.260358	0.0652371	6.58094e-05	0.00456809
Slc15a4	0.50131	0.12551	6.4918e-05	0.00456809
Usp18	-1.13918	0.285387	6.55964e-05	0.00456809
Cp	0.98065	0.246143	6.77468e-05	0.00466261
Shkbp1	0.226739	0.0569257	6.80323e-05	0.00466261
Slc30a4	-0.273489	0.068793	7.02226e-05	0.00478458
Fh1	0.219402	0.0553408	7.35331e-05	0.00492376
Eif2ak2	-0.600462	0.151387	7.29687e-05	0.00492376
Bdh2	-1.03359	0.260708	7.35328e-05	0.00492376
Trim34b	-1.95313	0.493235	7.50029e-05	0.00499348
Ccnd1	-0.675767	0.170807	7.6111e-05	0.00500999
Rasa2	-0.345147	0.0872372	7.6083e-05	0.00500999
Soat2	0.589759	0.149377	7.87627e-05	0.00515542
Ddx46	-0.262155	0.0664843	8.04302e-05	0.00517941
Tardbp	-0.395503	0.100338	8.09074e-05	0.00517941
Usp28	0.213786	0.0542358	8.08767e-05	0.00517941
Hemk1	0.439233	0.11142	8.07528e-05	0.00517941
Dmpk	-1.73663	0.440856	8.17458e-05	0.00520448
Alcam	-0.624235	0.158531	8.22889e-05	0.00521059
Ptpn5	-1.69617	0.43101	8.30831e-05	0.00523244
Fkbp11	-0.585878	0.149078	8.49442e-05	0.00532089
Jade2	-0.686013	0.174706	8.61313e-05	0.0053664
Slc40a1	1.02032	0.260125	8.76642e-05	0.00543285
Ccdc53	0.313646	0.0799898	8.81542e-05	0.00543431
Pfas	-0.400018	0.102165	9.02474e-05	0.00551688
Anxa4	0.315751	0.0806626	9.06033e-05	0.00551688
Gan	-0.981025	0.250668	9.09141e-05	0.00551688
Ano6	-0.180663	0.0461898	9.17908e-05	0.00553907
Lrrc57	0.367309	0.0939369	9.22306e-05	0.00553907
Irgm1	-0.713982	0.183062	9.6104e-05	0.00570328
Gfod1	-0.785416	0.20142	9.64334e-05	0.00570328
Trim26	-0.185504	0.047566	9.62222e-05	0.00570328
Malat1	-0.646562	0.165939	9.76358e-05	0.00574523
Dab2	-0.481663	0.123783	9.97541e-05	0.00583971
Tagap	0.531387	0.136603	0.000100244	0.00583971
Btbd1	0.221276	0.0569844	0.000103134	0.00597816
Meis3	0.463343	0.119619	0.000107288	0.00618819
Usp2	0.442288	0.114332	0.000109522	0.00628589
Ddx24	-0.455834	0.117937	0.000111063	0.00631263
Car2	-1.75397	0.453803	0.000111071	0.00631263
Noc2l	-0.203921	0.0528171	0.000112973	0.00638955
Hyls1	0.331941	0.0860847	0.000115264	0.00648765
Zfp358	0.599445	0.155667	0.000117721	0.00659406
Ddr1	-1.53868	0.400116	0.000120266	0.00670438
Polr1b	-0.627783	0.163304	0.000120918	0.00670865
Actn1	-0.84136	0.21896	0.000121776	0.0067242
Spp1	-1.64408	0.428032	0.000122519	0.00673334
Frrs1	-0.295154	0.0768783	0.000123417	0.00675084
Cpsf3	-0.136589	0.0356175	0.000125623	0.00683939
Wdr60	-0.382499	0.0998075	0.000126919	0.00687781
Sp100	-0.497839	0.130086	0.00012971	0.00699653
Ddx58	-0.76452	0.199838	0.000130403	0.00700152
4632415L05Rik	0.392379	0.102705	0.000133222	0.00712004
Zscan21	0.366403	0.0959674	0.000134541	0.00715769
Tns3	-0.513832	0.134812	0.000138149	0.00731623
Nedd8	-0.270854	0.0710881	0.000138903	0.00732287
Ccl5	-1.81097	0.476905	0.000146259	0.00735341
Zbed3	0.26123	0.0687335	0.000144336	0.00735341
Parp14	-0.90688	0.238363	0.000142025	0.00735341
Mx2	-1.53334	0.403431	0.000144265	0.00735341
Procr	-1.93488	0.509489	0.000146056	0.00735341
Helz2	-0.948821	0.249364	0.000141828	0.00735341
Padi2	-0.841221	0.221546	0.000146424	0.00735341
C5ar1	-0.9759	0.256947	0.000145833	0.00735341
Tm6sf1	-0.226276	0.0595111	0.00014339	0.00735341
Hmgb2	0.184831	0.0485473	0.000140531	0.00735341
Atp1b3	-0.237786	0.062588	0.000145144	0.00735341
Asap1	0.312455	0.0823695	0.000148639	0.00741379
Sema4b	-0.760311	0.200456	0.000148899	0.00741379
Myof	-0.334378	0.0882956	0.000152459	0.00752667
Mtg1	0.291059	0.0768442	0.000152079	0.00752667
Tesk1	-0.2009	0.053185	0.00015849	0.00773539
Emp1	0.188469	0.0498981	0.000158678	0.00773539
Trappc6a	0.566032	0.149845	0.000158446	0.00773539
Nxf7	0.525107	0.139141	0.000160697	0.00780118
Aldh9a1	0.229216	0.0608281	0.000164394	0.00788862
Ap1s1	-0.393827	0.104501	0.000164127	0.00788862
Sdhaf1	0.225796	0.0599337	0.000164937	0.00788862
Ccne1	-0.297876	0.0790746	0.000165207	0.00788862
Aim1	-0.398231	0.105845	0.000168304	0.0080037
Psap	0.283835	0.0755138	0.000170787	0.00808879
Pdia3	-0.360976	0.0960685	0.000171628	0.0080957
Pitpna	-0.310523	0.0826846	0.000172985	0.00812683
Aipl1	0.862444	0.230313	0.000180637	0.00843087
Ap1m1	-0.214141	0.0571914	0.000180905	0.00843087
G730013B05Rik	-0.200795	0.053735	0.000186398	0.00865228
Stxbp1	-0.233165	0.062454	0.00018892	0.00873454
Lmo4	0.278137	0.0746283	0.000193796	0.00892459
Rnf183	-1.88673	0.506856	0.000197329	0.00905148
Nol12	-0.230224	0.06188	0.000198835	0.0090848
Anxa3	0.301508	0.0811004	0.000201037	0.00914725
Bcap31	-0.169423	0.0455831	0.000201772	0.00914725
Hypk	-0.269023	0.0724205	0.000203411	0.00918581
Cdc42se2	0.161242	0.043418	0.000204228	0.0091871
Hmga2	-1.51197	0.407862	0.000209684	0.00928908
Pip4k2b	-0.219745	0.0592757	0.000209586	0.00928908
Dis3	-0.514614	0.138809	0.000209441	0.00928908
Map1lc3a	0.546434	0.147339	0.000208333	0.00928908
8430419L09Rik	0.436864	0.118283	0.000221307	0.00976685
Ankrd24	0.397233	0.107627	0.000223512	0.00982695
Abr	-0.314489	0.0853169	0.000227685	0.00986157
Sap130	-0.21966	0.059586	0.000227416	0.00986157
Spink5	-1.95376	0.529699	0.000225637	0.00986157
Aim1l	-1.67138	0.453246	0.000226392	0.00986157
Tfcp2l1	-1.64654	0.447311	0.000232356	0.00991641
0610012G03Rik	0.381168	0.103526	0.000231557	0.00991641
Ppp1r10	-0.266189	0.0722965	0.000231501	0.00991641
Trmt10a	-0.416537	0.113137	0.000231693	0.00991641
Fmn1	-0.221906	0.0603283	0.00023478	0.00998331
Slc39a10	-0.287676	0.0782473	0.000236453	0.0100031
Upp1	-2.81848	0.766927	0.000237822	0.0100031
Bre	0.240709	0.0654835	0.000237036	0.0100031
Tns1	1.3482	0.367145	0.000240546	0.0100452
Nucb2	-0.365049	0.0994031	0.000240276	0.0100452
Tmem26	-1.40864	0.383995	0.000244084	0.0101565
Foxp1	-0.296879	0.0809718	0.000245937	0.0101972
Nsun2	-0.313837	0.085716	0.000250885	0.0103655
Bmi1	-0.298503	0.0815505	0.00025187	0.0103694
Flnb	-0.48477	0.132537	0.000254565	0.0104434
Gpr179	-0.347886	0.0952055	0.00025813	0.0105008
Eftud2	-0.315209	0.0862753	0.000258666	0.0105008
Yy2	-0.822974	0.225252	0.000258624	0.0105008
Gbp7	-2.04257	0.559567	0.000261974	0.0105413
Cryz	0.39741	0.108883	0.000262379	0.0105413
Lnx2	0.193465	0.0529983	0.000261825	0.0105413
Ostm1	0.259167	0.0711401	0.000269419	0.010569
Scamp4	-0.241422	0.0661989	0.000265403	0.010569
Ssh3	0.437656	0.120107	0.000268548	0.010569
Plod3	-0.183591	0.0503249	0.000264167	0.010569
Adam8	-1.05171	0.288436	0.000266086	0.010569
Got2	-0.155891	0.0427885	0.000269181	0.010569
Mthfsl	0.516776	0.141766	0.000267111	0.010569
Manea	0.176509	0.0484839	0.000272039	0.010636
Gbp9	-1.34105	0.368489	0.000273364	0.010652
Glod4	0.374724	0.103056	0.000276765	0.0107129
Sfxn2	-0.303242	0.0833885	0.000276376	0.0107129
Hcls1	-0.457469	0.125844	0.000277765	0.0107137
Ppic	-0.225547	0.0620588	0.000278624	0.0107137
Oasl1	-1.02707	0.282734	0.000280547	0.0107492
Itpr1	-0.19539	0.0537988	0.000281392	0.0107492
Slc48a1	0.265736	0.0732699	0.000286938	0.0109252
Slc39a3	0.334326	0.0922071	0.000288047	0.0109317
Rptor	-0.287959	0.0794394	0.000289086	0.0109355
Irf2bpl	-0.470288	0.129776	0.000290268	0.0109447
Gna13	0.141071	0.039027	0.000300694	0.0112288
Uckl1	0.273826	0.0757359	0.000299721	0.0112288
Mad2l1	0.180057	0.0498094	0.000300444	0.0112288
Ormdl2	-0.355908	0.0984938	0.000302088	0.0112361
Fbf1	0.204372	0.0565678	0.000302819	0.0112361
Ap5b1	-0.481765	0.133377	0.000303787	0.0112363
Hes6	0.459672	0.127374	0.000307584	0.0113049
Trib1	-1.0421	0.288749	0.000307362	0.0113049
Chst10	0.48082	0.133288	0.000309313	0.0113154
Sdc1	-0.91633	0.254103	0.000310782	0.0113154
Myo7a	-0.3047	0.0844942	0.000310757	0.0113154
Tmem134	0.315854	0.087614	0.000312081	0.0113273
Utp20	-0.67972	0.188606	0.000313458	0.011328
Ltb	-0.999396	0.277346	0.000314047	0.011328
Eci2	0.353038	0.0980155	0.000315949	0.0113615
Tmem116	0.73124	0.203088	0.000317482	0.0113815
Slamf8	-1.79786	0.499447	0.000318592	0.0113862
Glg1	-0.221928	0.0617158	0.000323176	0.0114797
Gcsh	-0.434951	0.120943	0.000322745	0.0114797
Sass6	-0.474992	0.13229	0.000330014	0.0116697
F10	0.692224	0.192814	0.000330531	0.0116697
Psmb8	-0.148865	0.0415125	0.000335756	0.0118065
Zdhhc3	-0.262644	0.0732516	0.000336431	0.0118065
Il1rl1	-1.34185	0.374763	0.000342889	0.0119611
Ocstamp	-1.60579	0.448457	0.000342689	0.0119611
Ifi35	-0.741852	0.20734	0.000346301	0.012044
Atg7	0.193648	0.0542055	0.00035362	0.012262
Slc25a13	-0.216618	0.0606628	0.000355806	0.0123012
Blvra	-0.294012	0.0825537	0.000368793	0.0127124
Cabin1	-0.236292	0.0663882	0.000371928	0.0127451
Rp9	0.308637	0.0867006	0.00037114	0.0127451
Rit1	0.278815	0.0784091	0.000376694	0.0128706
Adam17	-0.226862	0.0638152	0.000377993	0.0128772
1700003F12Rik	0.845951	0.238034	0.000379563	0.012893
Gna12	0.302702	0.085199	0.00038103	0.0129052
Trpv2	-0.197684	0.0557056	0.000387112	0.0130727
Dnmbp	0.285264	0.0804136	0.000388968	0.0130727
Zmym6	0.351887	0.0992225	0.000390466	0.0130727
Uba1	-0.388042	0.109411	0.000390188	0.0130727
D10Jhu81e	0.26437	0.0746281	0.000396345	0.0132316
Lcorl	0.448051	0.126678	0.000404798	0.0134751
Atg12	0.332314	0.0940634	0.000411063	0.0136447
Dhx37	-0.3024	0.085674	0.00041609	0.0137723
Cd24a	0.502642	0.142479	0.000418967	0.0138283
Trim12c	-0.364374	0.103318	0.000420748	0.0138478
Tmem171	-1.47274	0.417898	0.000424834	0.0139418
Nomo1	-0.457318	0.129793	0.000425996	0.0139418
Il21r	1.20444	0.342064	0.000429785	0.0140264
Ankrd12	0.211728	0.0602299	0.000439212	0.0142126
BC005624	-0.165271	0.0470237	0.000440371	0.0142126
Ccdc28b	0.371275	0.105586	0.000437555	0.0142126
Tmem143	0.381799	0.10859	0.000438149	0.0142126
Creld2	-0.717736	0.204619	0.000452036	0.0145146
Afp	-1.22046	0.34795	0.000452218	0.0145146
Gripap1	-0.556018	0.158569	0.000454092	0.0145347
Ly86	0.455602	0.130042	0.000459215	0.0146183
Slc17a6	-5.23166	1.49313	0.000458621	0.0146183
Lgals9	-0.620526	0.177236	0.000463279	0.014696
Mocos	0.406974	0.116258	0.000464176	0.014696
Cyp4f13	0.571557	0.16341	0.000469322	0.0148056
Olfml3	-0.933671	0.266977	0.00047018	0.0148056
Ap1s3	-0.887092	0.254365	0.00048761	0.0151568
Ipo9	-0.22187	0.0636091	0.000486621	0.0151568
Mrps27	-0.203352	0.0583252	0.000489361	0.0151568
Parp10	-0.449604	0.128955	0.000489372	0.0151568
2024-03-02	0.265572	0.0761841	0.000490439	0.0151568
Lmtk2	-0.489573	0.140406	0.000488788	0.0151568
Isoc2a	0.222837	0.0638969	0.000487663	0.0151568
Prr11	0.292933	0.0840511	0.000491807	0.0151589
Ipo4	-0.440171	0.12644	0.000499064	0.0152614
Gm4285	0.633655	0.181986	0.000497901	0.0152614
Gm16712	-0.65671	0.188606	0.000497835	0.0152614
Apobr	-0.357949	0.102969	0.000508388	0.0155058
Ptpn1	0.171025	0.0492152	0.000510772	0.0155379
Heatr1	-0.430587	0.123996	0.000515482	0.0156403
Camk1	0.61882	0.178292	0.000518877	0.0157024
Plgrkt	0.399895	0.115247	0.000520647	0.0157127
Igsf3	-1.33901	0.385966	0.000521915	0.0157127
Acat1	0.220118	0.0634766	0.000524921	0.0157625
Exoc2	0.17166	0.0495242	0.000527886	0.0157703
Fbxw4	0.431561	0.124491	0.00052709	0.0157703
Coro1b	0.337403	0.0974371	0.000534635	0.015931
Ndufb3	0.281074	0.0812485	0.000541312	0.0160627
Hexb	0.442168	0.127824	0.000541812	0.0160627
Ttc27	-0.350867	0.101465	0.000544201	0.0160926
Dgkd	0.306922	0.0888108	0.000548432	0.0161358
Hal	0.973303	0.281612	0.000547873	0.0161358
Hnrnph1	-0.289884	0.0839342	0.000552938	0.0161866
Lmln	-0.383655	0.111083	0.000552799	0.0161866
Cd14	-1.33592	0.387196	0.000560094	0.0162735
Itgav	-0.607857	0.176172	0.000559852	0.0162735
Aff1	-0.426071	0.123485	0.000559795	0.0162735
Daxx	-0.336288	0.0975111	0.000563254	0.0162841
Cxcr5	-0.802737	0.232749	0.00056279	0.0162841
2024-03-02	0.249549	0.0724165	0.000568895	0.0163659
Kxd1	0.390989	0.113458	0.000568694	0.0163659
Cxcr3	-0.658285	0.191119	0.000572387	0.0164258
Cebpg	0.246937	0.0717416	0.000577368	0.016528
Wdr83	0.274457	0.0798451	0.000587391	0.0167738
Aldh6a1	0.728023	0.211866	0.000589836	0.0168024
Rrp15	-0.485816	0.141408	0.000591337	0.0168041
Trim25	-0.32021	0.0932507	0.000595046	0.0168274
Itga6	-0.637302	0.185559	0.000593648	0.0168274
Mdm1	0.302	0.0880175	0.000601054	0.0169561
Hsdl2	0.326793	0.0953078	0.000606209	0.0170603
Nop2	-0.521245	0.152081	0.000609363	0.0171077
H2-Ke6	0.511323	0.149297	0.00061509	0.017227
Cirh1a	-0.576773	0.168513	0.000619959	0.0173217
Mecr	-0.273733	0.0799911	0.000621517	0.0173237
Rnpep	-0.225139	0.0658237	0.000625437	0.0173913
Actb	-0.756002	0.221138	0.000629245	0.0174555
Lta4h	0.210324	0.0615466	0.000632421	0.0174947
Smap2	0.12582	0.0368297	0.000634882	0.0174947
Bst2	-0.522983	0.153092	0.000635159	0.0174947
Olr1	-3.53018	1.0336	0.000636829	0.0174993
Rftn1	0.391138	0.114576	0.00064066	0.0175631
Nkain1	-0.940514	0.275609	0.000643718	0.0176055
Cluh	-0.297376	0.0871942	0.000648432	0.0176929
Atp1a1	-0.230801	0.0677342	0.000655712	0.0178498
Arid5a	0.688178	0.202093	0.000661015	0.0179522
Car6	1.1205	0.329181	0.000664335	0.0180004
Yars2	-0.334022	0.0982374	0.000673482	0.0182059
Mettl20	0.495119	0.145759	0.000681707	0.0183856
Cdkn1a	-0.671136	0.197747	0.000689003	0.0184542
Ccbl1	0.765504	0.225534	0.00068835	0.0184542
Adcy7	-0.188099	0.0554159	0.000687997	0.0184542
Emc1	-0.252586	0.0744666	0.000693991	0.0185027
Il12rb1	0.446663	0.131662	0.000692614	0.0185027
Micall1	-0.514897	0.151832	0.000695819	0.0185091
Cept1	0.143352	0.0422886	0.000699323	0.0185178
Piezo1	-0.624225	0.184144	0.00069927	0.0185178
Picalm	-0.156661	0.0462614	0.000708094	0.0186857
Mlycd	0.422024	0.124633	0.000708872	0.0186857
Hsd17b7	-0.54329	0.160526	0.000713254	0.0187222
Dhx8	-0.170648	0.0504318	0.000715078	0.0187222
Micall2	-0.932528	0.275558	0.000714014	0.0187222
Nrp2	-0.666536	0.197325	0.000730538	0.0190841
Fbl	-0.299811	0.088816	0.000736446	0.0191954
Calr	-0.455872	0.135095	0.000739619	0.0192351
Tmem206	0.381485	0.113099	0.000743467	0.0192921
Gadd45gip1	-0.239578	0.0710492	0.000746231	0.0193207
Serinc5	0.623936	0.185119	0.000750449	0.0193869
Rtkn2	0.913933	0.27131	0.000755531	0.019475
Anxa5	-0.258183	0.0767004	0.000762311	0.0196064
Dtnbp1	0.273773	0.0813935	0.000769384	0.0197447
Gas8	-0.385127	0.114546	0.000773222	0.0197996
Prkaa1	-0.180239	0.0536241	0.000776192	0.0198244
Tmem132a	-0.973803	0.289766	0.000777594	0.0198244
Adck4	0.360109	0.107177	0.000779562	0.0198312
Cox7a1	0.610004	0.181633	0.000783817	0.019896
Shisa5	-0.285715	0.0851087	0.000787766	0.0199527
Pxmp4	0.62374	0.185836	0.000789621	0.0199563
Raet1d	-0.47611	0.14209	0.000805912	0.020324
Rasgrp3	0.452921	0.135206	0.000808521	0.0203457
Snx9	-0.263588	0.0787259	0.000813467	0.0204261
Ehd2	-0.572198	0.170994	0.000818957	0.0205197
Cfh	0.549095	0.164316	0.000832661	0.0207007
Rnf215	0.31966	0.0956637	0.000833286	0.0207007
Pex13	0.185442	0.0554694	0.000828353	0.0207007
Kcnc3	-0.389233	0.116476	0.000832524	0.0207007
Mnda	-0.943976	0.282633	0.000837969	0.0207727
Ddx21	-0.332119	0.0995156	0.000845779	0.0209218
Gpatch4	-0.525008	0.15739	0.000850812	0.020926
Smyd5	-0.601957	0.180408	0.000847985	0.020926
Epn1	0.192827	0.0578099	0.000851338	0.020926
Kifap3	0.158374	0.0475223	0.00086034	0.0209265
Flii	-0.187323	0.056178	0.000854666	0.0209265
Dgcr6	0.384544	0.115378	0.000859419	0.0209265
Mark2	-0.173134	0.0519511	0.000860249	0.0209265
Ifih1	-0.483089	0.144895	0.000855905	0.0209265
Arhgap22	-0.54285	0.163007	0.000867786	0.0209429
Phospho2	0.257537	0.0773051	0.000864006	0.0209429
Csrp2bp	-0.176175	0.0529042	0.0008682	0.0209429
Birc2	0.256641	0.0770575	0.000866859	0.0209429
Pfn1	-0.436617	0.131155	0.000871507	0.0209792
Smim14	0.521164	0.156585	0.000873727	0.0209893
Myo19	-0.754389	0.226732	0.000877125	0.0210275
Birc5	0.186201	0.0559738	0.000879231	0.0210347
Cat	0.216983	0.0652606	0.000884578	0.0210761
Ap1g1	-0.168249	0.0505946	0.000882815	0.0210761
Fos	-1.12296	0.337917	0.000889934	0.0211605
Mboat1	-0.342496	0.103083	0.000892032	0.0211671
Vps8	0.240689	0.072456	0.000894193	0.0211753
Tcam1	-1.02581	0.308909	0.000897789	0.0211821
Ppfibp1	-0.365961	0.110208	0.000898117	0.0211821
Serinc2	-0.886784	0.267196	0.000903869	0.0212747
Def6	-0.142819	0.0430526	0.000908905	0.0213501
Vamp4	0.272073	0.0821151	0.000921973	0.0215269
Smpd2	0.604868	0.182555	0.000921875	0.0215269
Wdr73	-0.3304	0.0997185	0.000921931	0.0215269
Pid1	-0.335445	0.101307	0.00092904	0.0215648
Pctp	0.31345	0.094681	0.000930975	0.0215648
Hnrnpa2b1	-0.335293	0.101268	0.000929815	0.0215648
Xiap	-0.32614	0.0985141	0.000931001	0.0215648
Cpne2	-0.474116	0.143282	0.000936403	0.0216469
Rhob	-0.451687	0.136691	0.000951706	0.0219137
Ddx11	-0.214148	0.0647981	0.000950264	0.0219137
Fasn	-0.352636	0.106736	0.000953817	0.021919
Lmna	-0.558179	0.168981	0.000955866	0.0219228
Apopt1	0.317979	0.0963433	0.000965193	0.0220499
Fcna	0.457497	0.138614	0.000965095	0.0220499
Ywhah	-0.410155	0.124399	0.000976872	0.0222731
Papola	-0.22244	0.0674887	0.000980877	0.0223149
Zfp446	-0.557268	0.169101	0.000982537	0.0223149
Smc4	0.150649	0.0457371	0.000988399	0.0224044
Ogt	-0.265261	0.0805488	0.000990631	0.0224113
Stx7	0.173441	0.0527075	0.00099963	0.0224883
Zfp277	0.306335	0.0930947	0.000999822	0.0224883
Faf1	0.159532	0.0484683	0.000996664	0.0224883
Smim12	0.283402	0.0861635	0.001005	0.0225611
Pirb	0.567384	0.172727	0.00102034	0.0228614
Pip5k1b	-0.662141	0.201658	0.00102533	0.0229292
F3	-2.77258	0.844699	0.00102956	0.0229695
Rbm19	-0.690489	0.210393	0.00103108	0.0229695
Mbd3	-0.180993	0.0551744	0.00103669	0.0230067
Mapk6	-0.278198	0.0847963	0.00103521	0.0230067
Tor1aip2	-0.418006	0.12764	0.00105706	0.0232033
Apol9b	-3.25954	0.994867	0.00105156	0.0232033
Poli	0.339857	0.103724	0.00105082	0.0232033
Rnaseh2c	0.207556	0.0633656	0.00105461	0.0232033
Ppp4r2	-0.372554	0.113703	0.00105083	0.0232033
Idh2	0.254758	0.0777943	0.0010575	0.0232033
Naglu	0.341526	0.104338	0.00106314	0.0232395
Fads1	0.134961	0.041225	0.00106129	0.0232395
Slc35e1	-0.235828	0.07209	0.00107055	0.023314
Peak1	-0.637788	0.194937	0.00106877	0.023314
P2ry6	-0.319497	0.0976933	0.00107391	0.0233434
H3f3a	0.168628	0.0515983	0.00108273	0.0234915
Adck2	0.370374	0.113373	0.00108745	0.0235499
Nup155	-0.243109	0.0744527	0.00109355	0.0236381
Rrp12	-0.569016	0.174322	0.00109789	0.0236443
Itgax	-1.06897	0.327473	0.00109731	0.0236443
Athl1	-0.311981	0.095634	0.00110534	0.023717
N4bp1	-0.152701	0.0468049	0.00110437	0.023717
Gja1	-1.01898	0.312648	0.00111725	0.0238409
Slc25a16	0.22918	0.0703055	0.00111501	0.0238409
Pdcd11	-0.389015	0.119345	0.0011158	0.0238409
Prdm2	-0.253287	0.0777794	0.00112806	0.0240274
Gas2l1	-0.38692	0.118942	0.00114187	0.024233
Zfp68	0.256368	0.0788054	0.0011412	0.024233
Rassf8	-0.928067	0.285376	0.00114561	0.0242529
Aen	-0.358809	0.110343	0.00114697	0.0242529
Naa50	-0.207208	0.0637353	0.0011497	0.0242666
Prdx6	0.136882	0.0421533	0.00116526	0.024307
Pyhin1	-2.17374	0.669316	0.00116338	0.024307
Zkscan3	0.236799	0.0728955	0.00116026	0.024307
Rac2	-0.256546	0.0790097	0.00116622	0.024307
Pmaip1	0.477755	0.147043	0.0011578	0.024307
Nat10	-0.347157	0.106833	0.00115597	0.024307
Ndufab1	-0.463484	0.142693	0.00116171	0.024307
Tpm3	-0.336925	0.103786	0.001169	0.0243215
Gusb	-0.186901	0.0576006	0.00117544	0.0244119
Spaca6	-1.30923	0.403812	0.00118618	0.0245912
Gtpbp10	0.308003	0.0950181	0.00118897	0.0246051
Bphl	0.567185	0.175125	0.0012006	0.0248018
Sema4d	-0.237933	0.0735202	0.00121091	0.0249705
Pik3ap1	-0.389757	0.120477	0.00121592	0.0250294
Hspa5	-0.74363	0.230061	0.0012279	0.0252316
Slc35e4	-0.171421	0.0530591	0.00123462	0.0253248
Ankfy1	-0.109043	0.0337757	0.00124468	0.0254416
Mat2a	-0.765813	0.237205	0.00124447	0.0254416
Tkfc	0.290703	0.0900926	0.00125219	0.0255503
Tpmt	0.512311	0.158907	0.00126431	0.0257526
Bag6	-0.161435	0.0501066	0.00127378	0.0259002
Snx2	0.147246	0.0457304	0.00128254	0.0260329
Serpinb6a	0.182845	0.0568174	0.00129034	0.0261458
Ptpn7	-0.384138	0.119404	0.00129483	0.0261911
Ptpn4	-0.295683	0.0920094	0.00131075	0.0264213
Ppm1g	-0.1386	0.0431247	0.00130927	0.0264213
Pkn3	-0.25176	0.0783979	0.00132131	0.0264762
Rbm45	-0.225501	0.07022	0.0013211	0.0264762
Sigmar1	-0.324007	0.100904	0.00132256	0.0264762
Rell1	0.757338	0.235749	0.00131595	0.0264762
Zc3h6	0.387554	0.120741	0.00132826	0.0264993
Txlna	-0.157824	0.0491651	0.00132693	0.0264993
Acad10	0.404133	0.125942	0.00133248	0.0265379
Stk17b	0.195904	0.0611577	0.00135883	0.0267231
Tmtc3	-0.326763	0.101973	0.00135344	0.0267231
Ogfr	-0.301897	0.0942346	0.00135685	0.0267231
Fnip2	0.466242	0.14541	0.00134413	0.0267231
Ncdn	-0.302456	0.0943748	0.00135138	0.0267231
Tlr1	-0.387897	0.121071	0.00135588	0.0267231
Polr1a	-0.375887	0.117355	0.00136012	0.0267231
Sms	-0.267586	0.0835376	0.00135922	0.0267231
Capn2	-0.236974	0.074043	0.00137194	0.0267537
Ftsj3	-0.516023	0.161246	0.00137316	0.0267537
Ddx54	-0.181755	0.0567785	0.00136895	0.0267537
Rnf111	-0.235543	0.0735738	0.00136739	0.0267537
D330045A20Rik	0.21326	0.0666354	0.00137234	0.0267537
D330050G23Rik	-0.507758	0.158751	0.00138165	0.0268741
Ablim2	1.67732	0.524533	0.00138507	0.0268957
Tuba4a	-0.508306	0.159051	0.00139416	0.0270271
Slc44a2	0.249737	0.0781588	0.00139707	0.0270387
Lamp2	0.133621	0.0418364	0.00140368	0.0271216
Osbpl2	0.334122	0.104669	0.00141196	0.0272364
Setd1a	-0.215995	0.0676748	0.00141456	0.0272414
Exosc1	-0.396574	0.1243	0.00142053	0.0272662
Slc4a1ap	-0.196963	0.0617288	0.00141888	0.0272662
H2afz	0.202628	0.0635235	0.00142367	0.0272814
Mrpl49	-0.169018	0.053005	0.00142904	0.0273395
Nop16	-0.420647	0.132059	0.00144607	0.0275076
Ms4a6c	0.342639	0.107587	0.00144868	0.0275076
Dnlz	-0.275381	0.0864637	0.00144786	0.0275076
Trim24	0.215699	0.0677043	0.00144304	0.0275076
Klra2	-0.975458	0.306306	0.00144963	0.0275076
Slc25a22	-0.43652	0.137164	0.00146026	0.0276286
Nap1l4	-0.252941	0.079482	0.00146075	0.0276286
Hexim1	-0.451571	0.141923	0.00146361	0.0276378
Il10rb	0.184555	0.0580204	0.00146833	0.0276821
Gng7	0.644255	0.202601	0.00147313	0.0277208
Fry	0.618396	0.194493	0.00147514	0.0277208
Ccnt1	-0.234113	0.0736607	0.00148161	0.0277527
Mical2	-0.26336	0.0828563	0.00148034	0.0277527
Ccdc28a	0.500905	0.157773	0.0014992	0.0277697
Drosha	-0.234089	0.0737183	0.00149599	0.0277697
Fosl1	-2.80779	0.883927	0.00149067	0.0277697
Aven	-0.371185	0.11689	0.0014958	0.0277697
Ipp	0.295572	0.0930407	0.00148906	0.0277697
Actn4	-0.357645	0.112641	0.00149787	0.0277697
Dync1li2	-0.147692	0.046507	0.00149481	0.0277697
Asnsd1	0.191322	0.0603529	0.00152409	0.028186
Nploc4	-0.279836	0.0883347	0.00153539	0.0283499
Mthfd1	-0.271863	0.0858366	0.00153907	0.028373
Tln2	0.274929	0.0868176	0.00154158	0.0283743
Stag1	-0.210777	0.066598	0.00155132	0.0285085
Tor1aip1	-0.344836	0.109018	0.00156089	0.0285434
Adssl1	0.460885	0.145724	0.00156302	0.0285434
Ppapdc2	0.382052	0.120785	0.00156105	0.0285434
Tufm	-0.233468	0.0738151	0.00156219	0.0285434
Ppp2r5d	0.147204	0.0465546	0.00156709	0.0285731
Mdm2	-0.59566	0.188468	0.00157479	0.0286237
Cope	0.153173	0.0484629	0.00157432	0.0286237
Ap2m1	-0.192068	0.0608143	0.0015871	0.0288026
Atp6ap1	-0.155948	0.0494267	0.00160427	0.029069
Ppan	-0.305407	0.0968198	0.00160837	0.029098
Dhrsx	-0.375354	0.119097	0.00162342	0.0292793
Atp2a2	-0.552805	0.175389	0.00162225	0.0292793
Mybbp1a	-0.529424	0.168072	0.00163279	0.0294028
Rnf41	-0.264985	0.0841481	0.00163811	0.0294532
Smg6	0.184302	0.0585513	0.00164554	0.0294957
Bdh1	-0.559764	0.177813	0.00164366	0.0294957
Cyth4	-0.314055	0.0998502	0.00165936	0.029526
Frmd4a	-0.312722	0.0994256	0.00165928	0.029526
Dhrs9	-0.97304	0.309323	0.00165686	0.029526
Cd44	-0.711212	0.2261	0.00165768	0.029526
Alas1	-0.429112	0.136435	0.0016599	0.029526
Pwp2	-0.404982	0.128837	0.00167017	0.0295552
Zfp36l1	0.568174	0.180708	0.00166571	0.0295552
Rgcc	-0.901089	0.286639	0.00166861	0.0295552
Mtf1	-0.390551	0.124257	0.00167169	0.0295552
Cad	-0.350563	0.111619	0.00168536	0.0297517
Slfn10-ps	-0.647067	0.206079	0.00169006	0.0297896
Trp53inp2	0.218334	0.0695975	0.00170633	0.0298504
Rpn2	-0.151259	0.048211	0.00170429	0.0298504
Sgsm1	-0.237182	0.0755924	0.00170307	0.0298504
Trip6	-0.17076	0.0544247	0.00170368	0.0298504
Tpm4	-0.293958	0.0936807	0.00170181	0.0298504
Ncbp2	-0.167453	0.0533894	0.00171006	0.0298709
Ubtf	-0.290907	0.0927939	0.00171868	0.0299765
Bag1	-0.209655	0.0669101	0.00172799	0.0300939
Mzt2	0.396709	0.126696	0.00174098	0.0302748
Scap	-0.222951	0.0712376	0.00174999	0.0303861
Akt3	0.182659	0.0583891	0.00175816	0.0304257
Ctsk	-0.732193	0.234096	0.00176154	0.0304257
Necap2	0.135996	0.0434813	0.00176179	0.0304257
Snrnp35	-0.302126	0.0966015	0.00176271	0.0304257
Gnl2	-0.189353	0.0605653	0.00176944	0.0304967
Zbed6	-0.290017	0.0927932	0.00177555	0.0305452
Dync2li1	0.746286	0.238871	0.00178274	0.0305452
Stim2	-0.546345	0.174836	0.00177866	0.0305452
Tlr3	-0.391316	0.125236	0.00178024	0.0305452
Atxn7l3	-0.138903	0.0444853	0.00179354	0.0306851
Ckap2l	0.2543	0.081485	0.00180347	0.0308097
Ppp1r37	0.189175	0.0606908	0.00182686	0.0311636
Aldh3a2	0.245819	0.0788881	0.00183292	0.0312213
Pdia4	-0.556734	0.178804	0.0018479	0.0314304
Arhgap35	-0.200483	0.0643991	0.00185113	0.0314395
Ypel5	0.384118	0.123406	0.00185426	0.0314468
Supt6	-0.346969	0.11151	0.00186111	0.0315171
Raver1	-0.163605	0.0525883	0.00186415	0.0315229
Slamf9	0.78546	0.252599	0.00187397	0.0315661
Srgn	-0.721445	0.231985	0.00187168	0.0315661
Habp4	0.237159	0.0762771	0.00187606	0.0315661
Fam129b	-0.914141	0.294035	0.00187755	0.0315661
Stat5b	0.159949	0.0515077	0.00190061	0.0318346
Plk3	-1.93601	0.62344	0.00190047	0.0318346
Atp6ap2	-0.226266	0.0728675	0.00190171	0.0318346
Arglu1	-0.345011	0.111148	0.00190874	0.0319064
Gpr34	1.60537	0.517258	0.00191168	0.0319096
Plekhm3	-0.351382	0.113266	0.00192046	0.0320105
Cdc73	-0.326881	0.105432	0.00193254	0.0320228
AI607873	-0.435003	0.140303	0.00193216	0.0320228
Gpx4	0.260867	0.0841268	0.00192946	0.0320228
Nudc	-0.287657	0.0927915	0.00193495	0.0320228
Arhgef7	-0.506689	0.163368	0.0019253	0.0320228
Gkap1	0.268667	0.08671	0.0019453	0.0320996
Tmem2	-0.899187	0.290241	0.00194785	0.0320996
Calcrl	-1.54898	0.499959	0.00194686	0.0320996
Slc45a3	-0.736586	0.237795	0.00195113	0.0321082
1700001L05Rik	-0.515687	0.166535	0.00195772	0.0321712
Hdlbp	-0.164918	0.0533728	0.00200202	0.0328529
Ssc5d	-0.532881	0.17254	0.00201208	0.0329253
Pim2	-1.02281	0.331157	0.00201109	0.0329253
Dnajb11	-0.441689	0.143107	0.00202574	0.0330096
Pcdh7	-1.19582	0.387388	0.00202272	0.0330096
Prpf31	-0.40651	0.131692	0.00202315	0.0330096
Rrp9	-0.63778	0.206676	0.00202946	0.0330241
Slc39a8	-0.399827	0.129646	0.00204245	0.0331891
Hint3	0.390607	0.126686	0.00204741	0.0332233
Rpain	0.506704	0.164406	0.00205593	0.0333152
Scimp	-1.87853	0.609623	0.00205984	0.0333322
C130036L24Rik	1.03811	0.337455	0.00209597	0.0333651
Ifi204	-0.766583	0.249085	0.00208679	0.0333651
Coq10a	0.397268	0.128961	0.00206635	0.0333651
Cdk5rap3	0.270929	0.0880452	0.00208986	0.0333651
Csnk1e	0.219347	0.0712664	0.00208502	0.0333651
Nhp2l1	-0.415588	0.13506	0.00209056	0.0333651
Fam20c	0.427877	0.138937	0.00207241	0.0333651
1190002F15Rik	0.569915	0.185263	0.00209623	0.0333651
Med29	-0.598289	0.194322	0.00207802	0.0333651
Grwd1	-0.715751	0.232364	0.00206787	0.0333651
Mlkl	-0.56312	0.182944	0.00208328	0.0333651
Dync2h1	0.184391	0.0598784	0.00207398	0.0333651
Cstf3	-0.199518	0.0648752	0.00210211	0.033413
Purg	0.563987	0.183533	0.0021196	0.033595
Cdkn2d	0.255387	0.0831293	0.0021251	0.033595
Slc9a9	0.871974	0.283816	0.00212404	0.033595
Als2cl	0.300202	0.0977059	0.00212266	0.033595
Dguok	0.518775	0.168886	0.00212805	0.0335961
Pltp	0.49199	0.160413	0.00216203	0.0340863
Gpn1	-0.212696	0.0693672	0.00216774	0.0341301
Spi1	-0.390437	0.127393	0.00217788	0.0342436
Prokr1	-1.8429	0.601515	0.00218575	0.034321
Gar1	-0.412979	0.13495	0.00221155	0.0345863
Abhd8	0.376782	0.123108	0.00220906	0.0345863
Kri1	-0.256227	0.0837106	0.00220697	0.0345863
Raet1e	-0.615794	0.201269	0.0022166	0.034612
Tubb2a	0.349007	0.114084	0.00221914	0.034612
Ubtd2	-0.567619	0.185589	0.00222467	0.0346519
Frmd6	-1.29484	0.423556	0.00223519	0.0346773
Epha2	-0.889122	0.290843	0.00223523	0.0346773
Dnase2a	0.269523	0.0881532	0.00223235	0.0346773
BC029214	0.446442	0.146268	0.00227154	0.0351937
Hibch	0.283615	0.0929337	0.00227475	0.0351967
Tbc1d9b	0.329537	0.108049	0.00228941	0.0353394
Dennd6a	0.146436	0.0480255	0.00229497	0.0353394
Arc	-1.80501	0.59185	0.00229015	0.0353394
Pprc1	-0.396225	0.129953	0.0022961	0.0353394
Acyp1	0.404888	0.132837	0.00230364	0.0354085
Cptp	-0.321984	0.105673	0.00231149	0.0354824
Ddx5	-0.359632	0.118069	0.00231939	0.0355568
Pdcd1	-0.828582	0.272192	0.00233373	0.0357297
E330020D12Rik	-0.382462	0.125701	0.00234513	0.0358195
Immt	-0.143696	0.0472288	0.00234575	0.0358195
Dram2	0.293178	0.096375	0.00234968	0.0358326
H2afv	0.656267	0.215998	0.00237915	0.0360931
Sh2b3	-0.372499	0.122599	0.00237885	0.0360931
M6pr	-0.305481	0.100506	0.0023704	0.0360931
Vwf	0.662024	0.21787	0.00237664	0.0360931
Zc2hc1a	0.339257	0.111731	0.00239445	0.0361838
Emp3	-0.451371	0.148632	0.0023907	0.0361838
Zfp689	0.436714	0.143825	0.00239398	0.0361838
Afg3l1	-0.138637	0.0456783	0.00240472	0.036292
Gmpr2	-0.22145	0.0730047	0.00241843	0.0364166
Arfgef2	0.169615	0.0559221	0.00242083	0.0364166
Pla2g5	-0.852415	0.281131	0.00242861	0.0364166
Psph	0.310145	0.102287	0.00242858	0.0364166
Pnkp	0.193161	0.0637003	0.00242658	0.0364166
Spata13	-0.290632	0.0958928	0.00243907	0.0364796
Cep57	0.206448	0.0681117	0.00243731	0.0364796
Haus2	0.320641	0.105885	0.00246014	0.0367476
Sec63	-0.249253	0.0823236	0.00246409	0.0367595
Chpf	-0.367317	0.121369	0.00247452	0.0367772
Zwint	-0.368002	0.121628	0.00248106	0.0367772
Ifnar2	0.270462	0.0893708	0.00247577	0.0367772
Prr14l	-0.148186	0.0489703	0.00247782	0.0367772
Stard8	0.301696	0.099705	0.00247904	0.0367772
Gins4	0.178827	0.0591132	0.00248492	0.0367876
Fam107b	0.284612	0.0941653	0.00250716	0.0370227
Hint2	0.419213	0.138683	0.00250439	0.0370227
Atg5	0.182877	0.0605168	0.00251176	0.0370437
Fbxl6	0.218331	0.0722864	0.00252473	0.0370942
C77080	0.316671	0.10484	0.00252344	0.0370942
Klhl7	0.18574	0.0614817	0.00251885	0.0370942
P2rx4	0.378911	0.125503	0.00253495	0.0371974
Kif1c	-0.236278	0.0782701	0.00253818	0.0371978
Wdr13	-0.152344	0.0504882	0.00254934	0.0373146
Sf3b3	-0.38854	0.128843	0.00256467	0.0374918
Kdm4c	0.178322	0.0591562	0.00257464	0.0375905
2700029M09Rik	0.24252	0.0804639	0.00257808	0.0375935
Myd88	-0.339409	0.112628	0.00258209	0.037605
Dph6	-0.168764	0.0560096	0.00258567	0.03761
Wdr12	-0.246827	0.0819506	0.00259624	0.037639
Ttll4	-0.31703	0.105249	0.00259358	0.037639
Igf2r	-0.428892	0.142406	0.00259735	0.037639
Dcstamp	-1.5234	0.505959	0.00260455	0.0376964
Zfp106	-0.112939	0.0375168	0.00260927	0.0377178
Ppp1r18	-0.205213	0.0681778	0.00261278	0.0377218
Dirc2	0.643727	0.214002	0.00262929	0.0379132
Mustn1	-2.14096	0.712223	0.00264682	0.037978
1110051M20Rik	0.336379	0.111888	0.00264381	0.037978
Gcdh	0.312944	0.104094	0.002644	0.037978
Dalrd3	-0.233572	0.0776731	0.00263737	0.037978
Ampd2	-0.285354	0.0949509	0.00265337	0.0380251
Btg2	-0.543292	0.180837	0.00266176	0.0380985
Abhd12	0.203173	0.0676394	0.00266659	0.0381208
Xylt1	-0.828534	0.275897	0.00267282	0.038163
Ago2	0.266475	0.0888002	0.0026924	0.0383956
Zmynd15	-0.476407	0.158896	0.0027156	0.0385377
Abcc5	0.399174	0.133089	0.00270593	0.0385377
Macrod1	0.701133	0.233802	0.00271013	0.0385377
P2ry2	-0.95304	0.317842	0.00271338	0.0385377
Arpc5l	0.225977	0.0753878	0.00272184	0.0385568
Flnc	-0.767409	0.256031	0.00272356	0.0385568
Xylb	-0.392889	0.131102	0.00272809	0.038574
Papd7	-0.341519	0.114006	0.00273881	0.0386786
Gbp8	1.42802	0.477094	0.00276104	0.0388995
Cdc37	-0.153004	0.051118	0.00276112	0.0388995
Timm17a	-0.471179	0.157585	0.00278972	0.0391189
R3hdm4	0.247396	0.0827441	0.00279079	0.0391189
Nr1d2	0.506114	0.169229	0.00278341	0.0391189
Wdtc1	0.28953	0.0968316	0.00278945	0.0391189
Erdr1	-0.492824	0.164847	0.00279349	0.0391189
Cmtm7	-0.182848	0.0611843	0.00280363	0.0392138
Plekhj1	-0.217438	0.0727727	0.00280893	0.0392408
Hsp90b1	-0.413356	0.138385	0.00281734	0.0392781
Uqcr10	0.172668	0.0578088	0.00281834	0.0392781
Kctd11	-1.00008	0.33498	0.00283128	0.0393642
Ikbkap	-0.295989	0.0991389	0.00283024	0.0393642
Pabpn1	-0.176617	0.0591754	0.00283914	0.0394264
Zfp945	0.569428	0.190891	0.00285432	0.0395901
Rgs2	0.404799	0.135749	0.00286405	0.0396307
Ndufc1	-0.200863	0.0673534	0.00286161	0.0396307
Mpp6	-0.117657	0.0394621	0.00286822	0.0396414
Sh3tc1	-0.287819	0.0965631	0.00287653	0.0396621
Ndrg4	-0.413951	0.138876	0.00287564	0.0396621
Gsdmd	-0.241015	0.080924	0.0028987	0.0398734
Tfdp1	-0.175732	0.0589991	0.00289609	0.0398734
Tceanc	0.446918	0.150129	0.00291184	0.0400069
Wsb1	-0.249583	0.0838675	0.00292108	0.0400866
Adamts4	-1.6529	0.555941	0.00294756	0.0403167
Smek1	-0.206239	0.0693843	0.00295474	0.0403167
Pop1	-0.612928	0.206209	0.00295515	0.0403167
Mylk2	-3.05946	1.02928	0.00295465	0.0403167
Paf1	-0.358884	0.120699	0.00294537	0.0403167
Saa3	-3.10832	1.04606	0.00296406	0.040391
Fkrp	-0.198777	0.0669071	0.00296891	0.0404097
Traf4	-0.356603	0.120074	0.00297927	0.0404562
Ambra1	-0.162235	0.0546214	0.00297637	0.0404562
Cenpa	0.221172	0.0744866	0.00298495	0.0404863
Prpf8	-0.294949	0.0993679	0.00299501	0.0405755
Smyd3	0.356832	0.120397	0.0030387	0.0408491
Gm10825	-0.806922	0.272162	0.00302818	0.0408491
Mettl21b	-0.732018	0.246879	0.00302599	0.0408491
Drg1	-0.122396	0.0412756	0.00302342	0.0408491
Ndufaf7	0.198811	0.0670862	0.00304151	0.0408491
Cdc37l1	0.174182	0.0587684	0.00303802	0.0408491
Hspbp1	-0.255201	0.0860956	0.00303516	0.0408491
Isg20	-0.72645	0.245146	0.00304326	0.0408491
Dynll1	-0.386962	0.130617	0.00305092	0.0409048
Vat1	0.164798	0.0556444	0.0030601	0.0409337
Ptprj	-0.535362	0.180758	0.00305882	0.0409337
Ppp5c	-0.24413	0.0824566	0.00306934	0.0410102
Igtp	-0.510821	0.172635	0.00308668	0.0411947
Tbrg4	-0.250469	0.084735	0.00311742	0.0413209
1700112E06Rik	0.387971	0.13124	0.00311451	0.0413209
Mrps18b	-0.343105	0.116056	0.00311274	0.0413209
Fnbp1l	-0.403874	0.136628	0.00311645	0.0413209
Tacr1	-1.72907	0.584884	0.003114	0.0413209
Tk2	0.300119	0.101516	0.00311288	0.0413209
Ndufa12	-0.180784	0.0612017	0.00313785	0.0414032
Slfn8	-0.46335	0.156859	0.00313767	0.0414032
Kbtbd7	0.349161	0.118177	0.00313124	0.0414032
Arhgap24	0.934115	0.316134	0.00312869	0.0414032
Ppp1r14c	-1.47426	0.499592	0.00316815	0.0416866
Surf6	-0.181455	0.0614946	0.00317006	0.0416866
Smg5	-0.294941	0.099951	0.00316899	0.0416866
Idi1	-0.282339	0.0957312	0.00318502	0.041789
Rbm15	-0.16548	0.0561042	0.00318281	0.041789
Carf	0.357592	0.12128	0.00319348	0.0418517
Tdrd3	0.243776	0.0827076	0.00320416	0.0418517
Pmpca	-0.227255	0.0770939	0.00320068	0.0418517
Lrrc8c	0.350314	0.11883	0.00319819	0.0418517
Psen1	-0.137888	0.0467928	0.00321109	0.0418951
Hk1	-0.264633	0.0899351	0.00325587	0.042143
Tjp3	0.518124	0.176102	0.00325902	0.042143
Ccna2	0.202207	0.068697	0.00324565	0.042143
Tmem154	0.752364	0.255714	0.00325876	0.042143
Fam189b	-0.988977	0.336029	0.00324912	0.042143
Ssu72	0.190228	0.0646371	0.00325029	0.042143
Parp12	-0.238876	0.0811819	0.00325595	0.042143
Wrn	0.238562	0.0810461	0.00324493	0.042143
Mdn1	-0.613694	0.208647	0.00326841	0.0421708
Mob1b	-0.348923	0.118628	0.00326808	0.0421708
Lfng	-0.373699	0.127075	0.00327398	0.0421959
Cep72	0.455727	0.154991	0.00327852	0.0422077
Slc9b2	-1.58055	0.537644	0.00328462	0.0422396
Nckap1l	-0.276617	0.0941372	0.00329864	0.0423265
Tctex1d4	0.825225	0.280829	0.0032977	0.0423265
Trib3	0.485025	0.1651	0.00330587	0.0423726
Wdpcp	0.408382	0.139105	0.00332717	0.0425402
Ddx23	-0.178477	0.060799	0.0033299	0.0425402
Tnip3	-0.633515	0.215781	0.00332559	0.0425402
Slc12a4	-0.672718	0.229198	0.0033345	0.0425524
Llph	-0.302096	0.102949	0.00334159	0.0425961
Gpalpp1	0.181618	0.061933	0.00336254	0.0428163
Colec12	-0.24561	0.0837756	0.00337046	0.0428703
Hnrnpm	-0.330407	0.112803	0.00339976	0.0431958
Rpn1	-0.277794	0.0948673	0.0034089	0.0432648
Otud3	-0.311721	0.106483	0.00341794	0.0433323
Smpdl3a	0.78573	0.268556	0.00343612	0.0434905
2010001A14Rik	0.74206	0.253643	0.00343788	0.0434905
Srpk1	-0.128549	0.0439579	0.00345156	0.0435764
Tpst2	-0.18537	0.0633912	0.00345322	0.0435764
Mak16	-0.280253	0.0958464	0.00345589	0.0435764
Mical1	1.53223	0.524095	0.00346045	0.0435867
Ccl9	-1.40662	0.48123	0.0034672	0.0436246
Slc35a2	-0.323735	0.110783	0.00347525	0.0436787
Hscb	0.540169	0.184959	0.0034949	0.0437991
4931406C07Rik	0.35441	0.121335	0.00349008	0.0437991
Ubash3b	-0.253087	0.0866625	0.00349611	0.0437991
BC052040	0.280282	0.0959865	0.00350012	0.0438023
Thoc1	-0.354713	0.121559	0.00352258	0.0439418
Hars	-0.385309	0.132026	0.00351799	0.0439418
Pdcd6ip	-0.181755	0.0622839	0.00352089	0.0439418
2610203C22Rik	-0.272949	0.0935842	0.00353852	0.0440008
Fam208b	-0.393211	0.134818	0.00353864	0.0440008
Rap2a	0.412222	0.141322	0.0035352	0.0440008
Cpsf2	-0.181926	0.0624161	0.00355996	0.0440073
Slc12a7	-0.244355	0.0838392	0.00356183	0.0440073
Eif4g1	-0.357725	0.122692	0.00354964	0.0440073
Rpl7l1	-0.32667	0.112049	0.00355219	0.0440073
Arhgap15	0.779085	0.267284	0.00355899	0.0440073
Vasp	-0.5657	0.19409	0.00356123	0.0440073
Dhx33	-0.226912	0.0778659	0.00356677	0.0440217
Nsmce1	0.239123	0.082066	0.00357065	0.0440229
Hnrnpul1	0.0885889	0.0304119	0.0035801	0.0440927
Bop1	-0.481348	0.165267	0.00358487	0.0441048
Micu2	0.126359	0.0433986	0.00359604	0.0441101
Mpnd	0.18171	0.0624174	0.00360044	0.0441101
Set	-0.363459	0.124842	0.00359857	0.0441101
Tmem25	0.74058	0.254345	0.00359448	0.0441101
Csrnp1	-0.82843	0.284636	0.00360862	0.0441639
Pacs1	0.284616	0.0978063	0.00361435	0.0441876
Pbx2	0.217093	0.0746342	0.00362862	0.0443156
Rsrc1	0.15765	0.0542383	0.00365362	0.044481
Larp7	-0.310796	0.106918	0.00365068	0.044481
Evi5l	0.286194	0.0984561	0.00365122	0.044481
Ddx39	-0.402381	0.138541	0.00367931	0.0447471
Lasp1	-0.648929	0.223602	0.003706	0.0450246
Ctss	0.231661	0.0798373	0.00371189	0.0450493
Gtpbp2	0.243578	0.0839829	0.00372772	0.0451942
Capza1	-0.158617	0.0546985	0.00373342	0.0452163
Hspb6	0.305911	0.105522	0.00374315	0.0452871
Cox10	-0.180225	0.0622218	0.00377353	0.0453277
Phb	-0.216352	0.0746762	0.00376514	0.0453277
Ptk2b	-0.255014	0.0880086	0.00376023	0.0453277
Dap	-0.151233	0.0522185	0.00377764	0.0453277
Gstm4	0.50642	0.174766	0.003759	0.0453277
Rad23b	-0.308944	0.106665	0.00377488	0.0453277
Mfsd2a	-0.709451	0.244909	0.00376994	0.0453277
Cdk6	-0.588965	0.203277	0.00376327	0.0453277
Manf	-0.478578	0.16527	0.0037827	0.0453418
Fam19a3	-0.637515	0.220246	0.00379693	0.0454656
Ccdc86	-0.581715	0.20105	0.00381116	0.0455891
BC005537	-0.389991	0.134811	0.00381733	0.0456162
Neil3	0.344958	0.119264	0.00382306	0.0456377
Iffo2	-0.484311	0.16751	0.00383736	0.0457616
Rbm22	0.19169	0.0663286	0.00385233	0.0458932
Dcp1b	0.317239	0.109817	0.00386717	0.0460229
Naa20	0.191378	0.0662575	0.00387206	0.046034
Nans	-0.132772	0.0459769	0.00387962	0.0460769
Ncl	-0.349704	0.121112	0.00388383	0.04608
Pnpt1	-0.346504	0.120043	0.0038955	0.0461245
Kirrel3	-0.897016	0.310747	0.00389371	0.0461245
Gfm1	-0.25865	0.0896213	0.00390133	0.0461466
Acadl	0.186398	0.0646129	0.00391611	0.0462017
Aurkb	0.211417	0.0732873	0.003917	0.0462017
Arap3	-0.231865	0.0803775	0.00391788	0.0462017
Tm9sf3	-0.163543	0.0567023	0.00392366	0.046223
Mrpl38	-0.165189	0.0572926	0.00393595	0.0463128
Dapk1	0.164361	0.0570107	0.00393923	0.0463128
Pcnx	0.331077	0.114888	0.00395504	0.0464517
Plec	-0.389057	0.135038	0.00396291	0.0464973
Ranbp1	-0.37241	0.129284	0.00396966	0.0465111
Acss2	0.568651	0.197457	0.00397835	0.0465111
Pxn	-0.486052	0.168796	0.00398284	0.0465111
Ddias	-0.231156	0.0802822	0.00398569	0.0465111
Ddx28	-0.304648	0.105782	0.00397739	0.0465111
Zfp609	-0.191076	0.0663665	0.00398803	0.0465111
Tcof1	-0.409799	0.142425	0.0040109	0.046731
Srsf5	-0.288167	0.10017	0.00401752	0.0467613
Cstf2	-0.31766	0.110479	0.00403642	0.0469345
Klf9	0.395719	0.137681	0.00405098	0.0470568
Pik3r6	0.319161	0.111059	0.00405565	0.0470641
Pgls	0.213029	0.0741489	0.00406611	0.0471386
Mfsd7a	0.736446	0.256398	0.00407529	0.047198
Cited2	-0.427986	0.149175	0.00411751	0.0476397
Mettl16	-0.494061	0.172274	0.00413241	0.04767
Fndc3b	-0.290727	0.10137	0.0041311	0.04767
Eps15l1	-0.13325	0.0464607	0.00413071	0.04767
Pla1a	-1.73202	0.604153	0.00414568	0.0477757
Tmem185b	-0.514732	0.179843	0.00420824	0.0484348
Ezh1	0.320339	0.111963	0.00422146	0.0484348
Rdm1	0.860887	0.300855	0.00421689	0.0484348
Dbp	1.04648	0.365746	0.00422002	0.0484348
Ptpn9	-0.109663	0.0383309	0.00422365	0.0484348
Aamdc	0.609985	0.213269	0.00423418	0.0485078
Rnf181	0.197904	0.0692144	0.00424595	0.0485948
Fkbp2	-0.202464	0.0708305	0.00425735	0.0486404
1700096K18Rik	0.670678	0.234637	0.00425828	0.0486404
Hnrnph3	-0.291734	0.102078	0.0042637	0.0486546
Ckap5	0.13085	0.0457916	0.00426967	0.0486751
Stk25	0.159208	0.0557624	0.00430227	0.0487173
Nus1	-0.329152	0.115295	0.00430555	0.0487173
Btg1	-0.230316	0.0806616	0.00429906	0.0487173
Ints2	-0.322809	0.113111	0.00431831	0.0487173
Tmx1	-0.310033	0.10866	0.00432773	0.0487173
Erh	-0.332387	0.116386	0.00429141	0.0487173
Bdp1	-0.351497	0.123114	0.00430303	0.0487173
Kctd12	-0.681598	0.238823	0.00431739	0.0487173
Emilin2	-0.265937	0.0931336	0.00429783	0.0487173
Echdc3	0.401049	0.140512	0.00431453	0.0487173
Nusap1	0.336651	0.117979	0.0043244	0.0487173
Pls3	-0.333145	0.116626	0.00428325	0.0487173
Sh3kbp1	-0.462348	0.162029	0.0043243	0.0487173
Sgol2a	0.288318	0.101087	0.00434195	0.0488301
Atp5g1	-0.232745	0.0816289	0.00435472	0.0489059
Fam98c	0.310233	0.108812	0.00435708	0.0489059
Evi5	0.219492	0.0770166	0.00437285	0.0490357
Dcdc2b	0.400419	0.140598	0.00439991	0.0492443
Frg1	0.135749	0.0476635	0.00439843	0.0492443
Specc1	-0.473554	0.166425	0.00443493	0.0492926
Rpl3	0.237242	0.0833558	0.00442532	0.0492926
Abcd2	0.888512	0.312126	0.00441831	0.0492926
Dzip3	0.198241	0.0696749	0.00443807	0.0492926
Tnc	-2.73795	0.962152	0.00443199	0.0492926
Smarcad1	-0.285518	0.100276	0.00440885	0.0492926
Lsm6	-0.222693	0.078234	0.00442032	0.0492926
Nicn1	0.429178	0.150794	0.00442544	0.0492926
Gart	-0.307109	0.108026	0.00447014	0.0494615
Ehbp1l1	-0.129874	0.0456808	0.00446807	0.0494615
Psat1	0.155783	0.0547882	0.00446394	0.0494615
Smarcc1	-0.223348	0.0785629	0.00447026	0.0494615
Hyou1	-0.466967	0.164274	0.00447465	0.0494631
Pptc7	-0.223178	0.0785466	0.00449235	0.0496117
Cnppd1	0.357386	0.125848	0.00451389	0.0497842
Dynlt3	0.196507	0.0692015	0.00451651	0.0497842
Parn	0.223531	0.0787334	0.00452437	0.0498237
Miip	0.373786	0.131708	0.00453988	0.0499249
Nos1	0.922118	0.324972	0.00454642	0.0499249
Lca5	-0.255133	0.0899096	0.00454458	0.0499249
Arsa	0.25208	0.0888685	0.0045603	0.0500301
Trio	-0.203328	0.0717256	0.00458544	0.0502587
Ect2	0.207751	0.0733082	0.00459785	0.0503474
Ssrp1	-0.148774	0.0525043	0.00460337	0.0503604
Abcc2	1.08174	0.381931	0.00462147	0.0504637
Fus	-0.504982	0.178287	0.00461999	0.0504637
Copg2	0.149334	0.0527342	0.00462823	0.0504901
Tatdn2	-0.33476	0.118246	0.00463943	0.0505651
Rasal2	-0.557365	0.19693	0.00465092	0.0506428
Nab1	-0.255779	0.0903876	0.00465766	0.0506689
Kbtbd8	-0.557146	0.196922	0.00466543	0.0507061
Fam133b	-0.496562	0.175532	0.00467091	0.0507183
Rftn2	0.621063	0.219731	0.00470642	0.0508174
Taf6l	-0.292155	0.103369	0.00470846	0.0508174
Asrgl1	0.374422	0.132439	0.00469685	0.0508174
Hspb11	0.331574	0.117292	0.00469998	0.0508174
Tmem201	-0.267335	0.0945489	0.00469164	0.0508174
Denr	-0.535099	0.189259	0.00469366	0.0508174
Prc1	0.201425	0.0712708	0.00471056	0.0508174
Dnajc25	-0.604017	0.213753	0.00471667	0.0508362
Pno1	-0.480533	0.17014	0.00473792	0.0510169
Gemin5	-0.359074	0.127149	0.00474219	0.0510169
Mnd1	0.454337	0.160943	0.00475824	0.0511423
Hnrnpu	-0.35743	0.126629	0.00476291	0.0511454
Rhoq	0.293051	0.103867	0.00478114	0.0512938
Hspa4	-0.31272	0.110897	0.00480367	0.0514701
Adcy9	0.226919	0.0804804	0.00480905	0.0514701
Ddb2	0.458178	0.162507	0.00481083	0.0514701
Gid4	0.296334	0.105197	0.00484833	0.0517762
Hacl1	0.654198	0.232221	0.00484541	0.0517762
Tmem256	0.294684	0.104623	0.00485328	0.0517817
Arpc2	-0.124103	0.0440736	0.00486533	0.0518628
Dok1	0.351256	0.124761	0.00487133	0.0518792
Akip1	0.32124	0.114175	0.0048996	0.0521326
Rbck1	0.170565	0.0606402	0.00491213	0.0521771
Cherp	-0.235906	0.0838717	0.00491273	0.0521771
Tatdn3	0.388092	0.138059	0.00493796	0.052383
Klf10	0.239152	0.085082	0.00494111	0.052383
Chd3os	0.426003	0.15176	0.00499924	0.0529509
Psmd12	-0.410764	0.146352	0.00500548	0.0529509
Galc	0.256024	0.0912254	0.00500832	0.0529509
Edc4	-0.274401	0.097794	0.00501741	0.052999
Slc1a5	-0.382221	0.136285	0.00503844	0.0531729
Trp53	-0.175465	0.0625945	0.00505976	0.0533093
Nkiras2	0.393737	0.140462	0.00506052	0.0533093
Copg1	-0.274618	0.0980276	0.00508752	0.0535453
Dhrs7	0.310744	0.110965	0.00510412	0.0535847
2810006K23Rik	0.283502	0.101246	0.0051083	0.0535847
Coa4	0.309729	0.110616	0.00510966	0.0535847
Pts	0.331565	0.118405	0.00510614	0.0535847
Elmod2	0.174046	0.0621682	0.00511649	0.0536081
Fam49a	0.514843	0.184004	0.00514208	0.0537826
Alg11	-0.343776	0.122866	0.00514238	0.0537826
Polr3f	-0.217507	0.0777655	0.00515851	0.0539029
AI413582	0.217074	0.0776368	0.00517358	0.054012
Traf3	-0.26667	0.0954491	0.0052085	0.0542308
Polr3d	-0.65636	0.234898	0.00520227	0.0542308
Mcee	0.420474	0.150495	0.00520687	0.0542308
Imp4	-0.389919	0.139613	0.00522431	0.0543469
Ppp1r14b	-0.239004	0.0856739	0.00527577	0.0548332
Slc26a2	-0.234945	0.0842367	0.00528541	0.0548355
Ccdc61	0.244126	0.087525	0.00528357	0.0548355
Perm1	-0.878762	0.315105	0.00529058	0.0548403
Cyb561a3	0.40272	0.144488	0.00531628	0.054936
Mrpl20	-0.358573	0.128643	0.00531425	0.054936
AI506816	-0.529026	0.189834	0.00532338	0.054936
Kcnn4	-0.800754	0.287328	0.00532157	0.054936
S1pr2	0.252139	0.0904408	0.00530527	0.054936
Mtmr14	0.212373	0.0762257	0.00533457	0.0550027
Hmga1	-1.0243	0.367815	0.0053556	0.0550204
Bysl	-0.428689	0.153919	0.00534998	0.0550204
Mbd4	0.316726	0.113743	0.0053599	0.0550204
Zfp128	0.544346	0.195458	0.00535306	0.0550204
Sntb2	-0.440454	0.158139	0.00534905	0.0550204
Nol10	-0.479255	0.172244	0.00539554	0.0550468
Rad51b	0.456094	0.16386	0.00537858	0.0550468
Vasn	-0.76859	0.276196	0.00538963	0.0550468
Clic1	-0.415335	0.149245	0.00538727	0.0550468
Fbxo6	0.229773	0.0825654	0.00538719	0.0550468
Aldh2	0.333977	0.12001	0.00538726	0.0550468
Prmt1	-0.314213	0.112925	0.00539414	0.0550468
Hcfc1r1	0.4006	0.144054	0.00542086	0.0552567
Prep	-0.254853	0.0916565	0.00542711	0.055272
Tnfsf9	-0.56485	0.203167	0.00543213	0.0552749
Qsox2	-0.350213	0.12602	0.0054523	0.0554317
Anxa6	0.315458	0.113593	0.00548489	0.0554394
Slfn4	-0.586768	0.211171	0.00545865	0.0554394
Hid1	1.05487	0.379828	0.00548236	0.0554394
Usp16	-0.331586	0.119354	0.00546653	0.0554394
Wdr36	-0.157688	0.0567835	0.00548637	0.0554394
Ttbk2	0.185933	0.0669473	0.00548106	0.0554394
Cnot6l	0.226417	0.0815031	0.00546919	0.0554394
Ascc1	0.491075	0.177083	0.00555189	0.0559323
Cep128	0.258876	0.0933303	0.00554113	0.0559323
Nes	-1.89727	0.684155	0.00555154	0.0559323
Fbxl8	0.403352	0.145457	0.00555435	0.0559323
Tbc1d25	-0.30314	0.109352	0.00556888	0.0560303
Ankrd55	0.401704	0.145005	0.00560097	0.0563045
Cinp	-0.330788	0.119538	0.00565351	0.0566371
Arid4b	0.166417	0.0601365	0.00565185	0.0566371
Gnaq	-0.223915	0.0808948	0.00564058	0.0566371
Wbp5	0.20317	0.0734124	0.00564848	0.0566371
Rap2c	-0.206557	0.0746702	0.00567029	0.0567565
Cd109	0.43205	0.156261	0.00569355	0.0568915
Igbp1	0.29285	0.105908	0.00569008	0.0568915
Blcap	-0.443298	0.160355	0.00570146	0.0569218
Asb6	-0.224107	0.0810884	0.00571437	0.0570018
Rras	0.436507	0.15796	0.00572008	0.05701
Eif4g2	-0.407954	0.147714	0.00574859	0.0572451
Cct3	-0.34448	0.124784	0.00576922	0.0574016
Pelp1	-0.2126	0.077076	0.00580997	0.0576126
Jagn1	-0.27956	0.101328	0.0057987	0.0576126
Lcmt1	0.236159	0.0856074	0.00580438	0.0576126
Ikbkb	-0.173611	0.0629413	0.00581022	0.0576126
Ube2m	-0.267248	0.0969022	0.00581704	0.0576312
Slc7a11	-0.967762	0.351055	0.00583837	0.0577934
Gstt3	0.349337	0.126751	0.00584981	0.0578454
Odf2	0.121211	0.0439871	0.00585852	0.0578454
Cox19	-0.257122	0.0933001	0.00585379	0.0578454
Glrx	-1.06483	0.386561	0.00587614	0.0579213
Zfp407	-0.251814	0.0914089	0.00587262	0.0579213
Tsr1	-0.425193	0.154455	0.00590764	0.0580354
Hoxb8	0.454521	0.165088	0.00590161	0.0580354
Cox17	-0.398186	0.144635	0.00590443	0.0580354
Acad8	0.285294	0.103607	0.00589414	0.0580354
Lemd2	0.209758	0.0762126	0.00591833	0.0580914
Tuba1c	-0.371271	0.134934	0.00593242	0.0581317
Pla2g4c	-0.948893	0.344863	0.00593213	0.0581317
Pced1a	-0.421636	0.153256	0.00593778	0.0581353
Nme1	-0.296604	0.107844	0.00595395	0.0581691
Ankrd33b	-0.417006	0.151607	0.00594915	0.0581691
Cdc25c	0.195607	0.071134	0.00596242	0.0581691
Golph3l	0.212013	0.0771059	0.00596619	0.0581691
Oas1g	-0.67439	0.245236	0.00596026	0.0581691
Bcl2l1	-1.24252	0.451943	0.00597239	0.0581808
Pias2	-0.149712	0.0544662	0.00598296	0.0582351
Asun	-0.189448	0.0689328	0.00599061	0.0582609
Pcx	0.414966	0.151014	0.0059983	0.058287
Mettl1	-0.315464	0.114823	0.00600713	0.0583243
Map2k6	0.697637	0.254043	0.00603013	0.0583666
Nat9	0.241786	0.0880496	0.0060322	0.0583666
Slc52a2	-0.431517	0.157164	0.00603916	0.0583666
Msto1	-0.218106	0.0794172	0.00602658	0.0583666
Eri3	0.209646	0.0763744	0.00605157	0.0583666
Rab3d	0.53236	0.193864	0.00603164	0.0583666
Ccnb2	0.227005	0.0826956	0.0060499	0.0583666
Dkc1	-0.395297	0.144005	0.00605075	0.0583666
Dnaaf5	-0.37597	0.137042	0.00607954	0.0585878
Cerk	0.400632	0.146054	0.00608737	0.0586131
Tpk1	0.376377	0.137225	0.00609222	0.0586131
Tmod1	0.836453	0.304996	0.00609726	0.0586132
Irgm2	-0.495105	0.180567	0.00610756	0.0586215
Cdc25b	0.405093	0.147742	0.00610865	0.0586215
Cda	-0.96831	0.353186	0.00611322	0.0586215
Zfp346	0.511858	0.186819	0.00614654	0.0588595
Lipe	-0.236091	0.0861715	0.00614814	0.0588595
Gpt2	0.397699	0.145175	0.00615436	0.0588707
G3bp2	-0.185296	0.0676477	0.00616007	0.0588769
Extl1	0.96433	0.352254	0.00618901	0.0590566
Gm5617	0.531268	0.194049	0.006185	0.0590566
Tpra1	0.393928	0.143926	0.0061998	0.0590629
Rgl3	0.373628	0.136502	0.00619737	0.0590629
Mfsd11	0.349307	0.127674	0.00622032	0.0592099
Ino80b	0.288956	0.105655	0.00624011	0.0592531
Inafm1	0.344006	0.125776	0.0062367	0.0592531
Fcgrt	0.749941	0.274161	0.00623042	0.0592531
Glrp1	0.535723	0.195983	0.00626622	0.0593129
Asb3	0.240401	0.0879211	0.00625163	0.0593129
Fam134b	0.177052	0.064761	0.00625826	0.0593129
Ddost	-0.196345	0.0718294	0.00626677	0.0593129
Snx29	0.497117	0.181895	0.00627623	0.0593542
Herpud1	-0.62788	0.229891	0.00631036	0.0596286
Yipf1	0.226002	0.0827814	0.00633135	0.0597784
Inpp4a	0.319956	0.117336	0.00639465	0.060084
Rnasel	0.785207	0.28794	0.0063916	0.060084
Psme2	-0.18777	0.0688571	0.00639212	0.060084
Myh9	-0.262724	0.0963189	0.00637888	0.060084
Rabgef1	-0.66974	0.245551	0.00638163	0.060084
Vegfc	-2.16308	0.793022	0.00637888	0.060084
Nolc1	-0.419957	0.154107	0.00642839	0.0602552
2410002F23Rik	-0.336407	0.12343	0.00642053	0.0602552
Jund	-0.586884	0.215344	0.00642373	0.0602552
Comt	-0.328945	0.120768	0.00645423	0.0604251
Epb4.1	-0.187314	0.0687735	0.00645689	0.0604251
Slc35f6	0.20311	0.0746124	0.00648479	0.0606375
E230025N22Rik	-0.852725	0.313333	0.00649935	0.0607249
Cep44	0.371614	0.136577	0.00651031	0.0607786
Slc39a14	-0.546162	0.200787	0.00652615	0.0608777
Zcchc4	-0.232975	0.0856596	0.00653271	0.0608901
Dhx9	-0.458172	0.168495	0.00654398	0.0608977
St3gal6	-0.211041	0.0776084	0.00654193	0.0608977
Mettl7a1	0.593216	0.218181	0.00654952	0.0609006
2024-09-10	0.277095	0.101929	0.00655775	0.0609285
Mmp12	-1.68666	0.620562	0.00656857	0.0609804
Cebpz	-0.184291	0.0678347	0.00659223	0.0610702
Ddb1	-0.124293	0.0457517	0.00659396	0.0610702
Pou2f2	-1.42602	0.524896	0.0065924	0.0610702
Abce1	-0.191894	0.0706515	0.00660617	0.0611346
Fhl3	-0.409999	0.151043	0.00663846	0.0612874
Smpd1	0.275448	0.101469	0.00663569	0.0612874
Elk1	-0.32917	0.121247	0.00663018	0.0612874
Zfp142	-0.303609	0.111898	0.00666248	0.0614605
Park2	1.0521	0.387808	0.00666881	0.0614702
Dock10	-0.23297	0.0858916	0.00668042	0.0614781
Luc7l3	-0.288701	0.106448	0.0066855	0.0614781
Rasa1	-0.587838	0.216724	0.00668012	0.0614781
Canx	-0.171131	0.0631069	0.00669262	0.061495
Rpl32	0.232225	0.0856511	0.00670207	0.0615333
Fastkd1	-0.296808	0.109488	0.00671061	0.0615633
Per3	0.534151	0.197075	0.00672035	0.0616041
Tipin	-0.205082	0.0756849	0.00673478	0.0616879
Foxo1	0.303842	0.11215	0.00674332	0.0617175
Endov	0.25028	0.0924013	0.00675635	0.0617473
Ssr1	-0.292926	0.108154	0.00676039	0.0617473
Uevld	0.367889	0.135837	0.00676247	0.0617473
Sash1	-0.652019	0.240777	0.0067694	0.0617621
Naip2	0.208383	0.0769899	0.00679704	0.0619173
Sertad1	-0.624964	0.230887	0.00679374	0.0619173
Zfp712	0.514347	0.190053	0.00680294	0.0619227
Eme2	-0.55552	0.205304	0.00681311	0.061931
Ncbp1	-0.105081	0.0388406	0.0068215	0.061931
Cap1	-0.250067	0.0924227	0.00681622	0.061931
Tnfrsf23	-0.347274	0.12837	0.00682511	0.061931
Rbm25	-0.283366	0.104786	0.00684606	0.0620245
Gdpgp1	-0.312781	0.115656	0.00684256	0.0620245
Tyk2	0.15114	0.0559095	0.00686543	0.0621516
Slc39a13	-0.264476	0.097934	0.00692251	0.0624227
Arhgef39	0.352132	0.13041	0.00693008	0.0624227
Akna	-0.289581	0.107222	0.00691785	0.0624227
Zmpste24	-0.325417	0.120498	0.00692149	0.0624227
Ift172	0.373247	0.138248	0.00693735	0.0624227
Ccdc18	0.417678	0.154664	0.0069226	0.0624227
Cecr5	0.277708	0.102811	0.00690991	0.0624227
Saraf	0.150083	0.0555906	0.00693824	0.0624227
Slc16a10	-0.429144	0.159074	0.00698056	0.0625559
Acsf2	0.585154	0.216883	0.0069754	0.0625559
Tbkbp1	-0.251846	0.093375	0.00699379	0.0625559
Mnat1	0.200932	0.0745052	0.00699915	0.0625559
Hectd3	0.30374	0.112631	0.00700136	0.0625559
Man1c1	0.313037	0.116005	0.00696588	0.0625559
Zscan2	0.477558	0.177044	0.00698833	0.0625559
Heatr3	-0.355093	0.131659	0.00699542	0.0625559
Abhd5	-0.38998	0.144535	0.00697216	0.0625559
Usp3	0.25661	0.0951791	0.00701622	0.0626406
Clptm1l	-0.281273	0.104357	0.0070326	0.0627388
U2af2	-0.295181	0.109545	0.00704697	0.0628189
Rab7b	0.465981	0.172974	0.00706144	0.0628517
Snx14	0.218054	0.0809393	0.00705899	0.0628517
Nvl	-0.153155	0.0568634	0.00707319	0.0629082
Naaa	0.417918	0.155198	0.00708553	0.0629699
Pcmtd1	0.448554	0.16674	0.00714212	0.0630878
Eif5a	-0.292693	0.108771	0.00712556	0.0630878
Pdia6	-0.258535	0.096076	0.00712507	0.0630878
Ankra2	0.212434	0.0789608	0.00713711	0.0630878
Abi1	-0.166455	0.0618671	0.00713391	0.0630878
Hck	-0.503233	0.187052	0.00713803	0.0630878
Cdca3	0.211003	0.0784316	0.00713912	0.0630878
Nlrp10	0.524603	0.19494	0.00712178	0.0630878
Tcn2	0.894819	0.332669	0.00714909	0.0631016
Zfhx2	-0.4336	0.161246	0.00716549	0.0631506
Ech1	0.288547	0.107303	0.00716483	0.0631506
Dagla	0.352249	0.131025	0.00717913	0.063223
Gemin6	-0.449838	0.167342	0.00718509	0.0632277
Zyx	-0.431695	0.160614	0.00719298	0.0632494
Metrn	0.216013	0.0803841	0.0072041	0.0632994
Fbxl5	0.253799	0.0944641	0.00721554	0.0633522
Pa2g4	-0.319819	0.119079	0.00723638	0.0634206
Ruvbl2	-0.15795	0.0588133	0.00723968	0.0634206
Msn	-0.285679	0.106373	0.00723914	0.0634206
Elac2	-0.261573	0.0974628	0.00727858	0.0637135
Irf1	0.282345	0.105263	0.00731191	0.0639092
Snrpa	-0.11369	0.0423835	0.00730942	0.0639092
Id2	-0.670489	0.249994	0.00731784	0.0639132
Ttc9c	0.206342	0.0769587	0.00733577	0.0640217
Ptgs2os2	-0.560538	0.209215	0.00737901	0.0642882
Cry1	0.178979	0.0668126	0.00738837	0.0642882
Txk	-0.491585	0.183496	0.00738431	0.0642882
Ptpn23	-0.435942	0.162728	0.0073852	0.0642882
Rpl13a	0.202652	0.0757009	0.00742835	0.0645878
Cyb561d2	-0.332051	0.124079	0.00744792	0.0647097
Slc38a10	-0.104251	0.0389636	0.00745923	0.0647596
Plekho2	-0.491338	0.183689	0.00747662	0.0648623
Larp4	-0.261403	0.0977399	0.00748448	0.0648822
Grk6	0.188086	0.070336	0.00749275	0.0649056
Pafah1b2	-0.284473	0.106398	0.00750256	0.0649423
Rpl31	0.186238	0.0696943	0.00753535	0.0651659
Slc15a3	-1.38942	0.520059	0.00754759	0.0651659
Noc3l	-0.371557	0.139072	0.00754697	0.0651659
Ddx51	-0.343736	0.128679	0.00755635	0.0651659
Urb2	-0.302021	0.113062	0.00755597	0.0651659
Bccip	-0.320362	0.119953	0.00756839	0.0652214
Tes	-0.280043	0.104883	0.00758369	0.0653049
Pmvk	0.200228	0.0749994	0.00759135	0.0653226
Echs1	0.363991	0.136367	0.00760311	0.0653756
Actr2	-0.221314	0.0829661	0.00764114	0.065474
Mrpl52	-0.518608	0.194388	0.00763257	0.065474
Ncaph2	0.215182	0.0806455	0.00762491	0.065474
Eno1b	-0.275388	0.103259	0.0076539	0.065474
Ms4a6b	0.307271	0.115211	0.00765272	0.065474
Usp5	-0.0761383	0.0285464	0.00764927	0.065474
Zswim4	-0.521996	0.195669	0.00763591	0.065474
Gstt1	-1.12307	0.4212	0.00766751	0.0655259
Glcci1	0.336758	0.126306	0.00767121	0.0655259
Prnp	0.551593	0.206965	0.00769526	0.0656831
Pogk	-0.176776	0.0663414	0.00770711	0.0657361
Cpeb2	0.207435	0.0778549	0.00771313	0.0657393
Selm	0.242791	0.0912158	0.00777424	0.065779
Fam222b	-0.38772	0.145555	0.00772786	0.065779
Slirp	-0.2363	0.0887742	0.00777211	0.065779
Polr2f	-0.191488	0.0719094	0.00774687	0.065779
Slc20a1	-1.0657	0.400215	0.00774891	0.065779
Trmt6	-0.212496	0.0798273	0.00776906	0.065779
Pfdn4	-0.343771	0.129139	0.00776713	0.065779
Lrrc42	-0.147403	0.0553402	0.00773129	0.065779
Blm	0.148114	0.0556179	0.00774336	0.065779
Aqp9	1.05866	0.39768	0.00776542	0.065779
Fubp1	-0.519391	0.195185	0.00779051	0.0658688
Nupl1	-0.270351	0.101648	0.00782164	0.066084
Rmdn2	-0.939658	0.353406	0.00784039	0.0661301
Slc22a15	0.339245	0.127609	0.00784966	0.0661301
Etfb	0.163475	0.0614922	0.00784979	0.0661301
Cacna1a	-0.123384	0.0464038	0.00783899	0.0661301
D17H6S56E-5	-0.206412	0.0776834	0.00788179	0.0662559
Bms1	-0.342072	0.128737	0.00788092	0.0662559
Cdv3	-0.290657	0.109378	0.00787546	0.0662559
Nol8	-0.198462	0.0747317	0.00791548	0.0664912
Dact3	0.563824	0.212423	0.00794853	0.0667207
Mpdu1	-0.27399	0.103248	0.00796118	0.0667417
Itga5	-1.22415	0.461308	0.00796249	0.0667417
Ndufv1	0.151324	0.0570379	0.00797706	0.0668157
Mybl2	-0.256059	0.0965258	0.00798381	0.0668243
Stradb	0.539862	0.203549	0.0079957	0.0668713
Ywhaz	-0.356559	0.134447	0.00800091	0.0668713
BC051226	0.643818	0.242874	0.00802937	0.0670502
Psd4	-1.53186	0.577918	0.00803383	0.0670502
Pole4	-0.302698	0.114221	0.00804637	0.0671069
Ogfrl1	0.414222	0.156357	0.00806783	0.0671997
Coq10b	-0.503767	0.19016	0.00806903	0.0671997
Slc16a3	-0.415462	0.15691	0.00810239	0.0672544
Oxr1	0.25768	0.0972908	0.00808376	0.0672544
Ndufa6	0.236594	0.0893562	0.00810262	0.0672544
Plekha3	-0.188591	0.0712342	0.00810953	0.0672544
Ttc28	0.573686	0.216694	0.00811024	0.0672544
Pwwp2b	0.361369	0.136475	0.0080999	0.0672544
Hlx	0.459772	0.173719	0.00812945	0.0672593
Coa3	-0.153101	0.0578566	0.0081397	0.0672593
Dip2b	0.176275	0.0666129	0.00813861	0.0672593
Tmem160	0.240978	0.09105	0.0081292	0.0672593
Cmip	-0.19974	0.0754587	0.00812058	0.0672593
Tut1	-0.263306	0.0995335	0.00815947	0.0673272
Slc16a1	-0.302979	0.114522	0.00815462	0.0673272
Lancl1	0.321346	0.121529	0.00818889	0.0674334
Mrps2	-0.194594	0.0735941	0.0081897	0.0674334
Creb5	-0.749602	0.283449	0.00817946	0.0674334
Dlgap5	0.142722	0.0539829	0.00819717	0.0674472
Sik3	-0.500321	0.1893	0.00821745	0.0675663
Git1	-0.148284	0.0561301	0.0082468	0.0676938
4933434E20Rik	-0.193421	0.073224	0.00825393	0.0676938
Arpc1b	-0.09694	0.0366964	0.00824966	0.0676938
Il27	-1.53334	0.580501	0.00825619	0.0676938
Tspyl4	0.83	0.314379	0.00828752	0.0678474
Rpp30	-0.27243	0.103205	0.00829822	0.0678474
Ndufb5	0.17583	0.0666096	0.00829786	0.0678474
Ddx60	-0.563451	0.213453	0.00829813	0.0678474
Cog6	0.117064	0.0443734	0.00833576	0.0681065
Foxo4	0.3413	0.129395	0.00834781	0.0681572
Phf23	-0.229708	0.0871055	0.00836111	0.068218
Rhbdf2	-0.874332	0.331669	0.00838514	0.0683662
Crip1	0.307512	0.116701	0.00841271	0.0684535
Zfp120	0.381394	0.144724	0.00840566	0.0684535
Nfu1	0.170388	0.0646749	0.00842523	0.0684535
Pin1	-0.360532	0.136842	0.00842232	0.0684535
Acsl4	-0.400243	0.151899	0.00841533	0.0684535
Abcd3	0.128648	0.0488442	0.00844266	0.0685474
Tprgl	0.228997	0.0869546	0.00845043	0.0685627
Ruvbl1	-0.281925	0.107085	0.00847062	0.0686786
Hnrnpa0	-0.189533	0.0719986	0.00847697	0.0686824
Utp14b	-0.442526	0.16816	0.00849878	0.0686945
Slc35b1	-0.324871	0.123434	0.0084895	0.0686945
Bach1	0.191807	0.0728966	0.00850795	0.0686945
Sppl2a	-0.184665	0.0701791	0.00850503	0.0686945
Ccdc77	0.234704	0.0891886	0.0084998	0.0686945
Syngr1	0.378371	0.143823	0.00851811	0.0687289
Agpat5	-0.152056	0.0578205	0.00854355	0.0688864
Trappc1	0.197874	0.0752665	0.00856408	0.0690042
Wdr4	-0.37546	0.142852	0.00858078	0.069091
Sel1l	-0.26768	0.101872	0.00859843	0.0691375
Cd3eap	-0.342343	0.130283	0.0085965	0.0691375
1190007I07Rik	-0.403696	0.15369	0.00862208	0.0691446
Tubb6	-0.512904	0.195258	0.00861913	0.0691446
Ubxn1	0.195671	0.07449	0.00861887	0.0691446
Trmt2b	0.345882	0.131682	0.00862304	0.0691446
Slc25a51	0.178785	0.0680889	0.00864567	0.0692745
Orc1	-0.394537	0.150269	0.00865114	0.0692745
Kdm5a	-0.136586	0.0520364	0.00866943	0.0693733
Eed	-0.167047	0.0636483	0.00867672	0.069384
Akap7	0.383773	0.146277	0.00870043	0.0694799
Tgfb1	-0.591269	0.225366	0.00870064	0.0694799
Osgep	0.344098	0.131265	0.00875687	0.0697377
Dok2	-0.805303	0.307171	0.00874978	0.0697377
Scamp3	-0.744731	0.284048	0.00874554	0.0697377
Ndc1	-0.295449	0.112697	0.00875136	0.0697377
Hltf	0.32169	0.12277	0.0087861	0.0697797
Dnajc11	-0.27791	0.106055	0.00878191	0.0697797
Apbb1	0.797243	0.304229	0.00877912	0.0697797
Rexo2	-0.182943	0.0698168	0.00878445	0.0697797
Wdr5b	0.833312	0.318069	0.00879539	0.0698059
Tomm40	-0.316523	0.120832	0.0088053	0.069837
A630072M18Rik	-0.669214	0.255601	0.00883956	0.070061
Cd80	-0.607639	0.23214	0.00885635	0.0701464
Egr3	-1.19023	0.454794	0.00886859	0.0701956
Klf4	0.453821	0.173429	0.00887702	0.0702146
Leo1	-0.20666	0.0790165	0.00891209	0.0704442
Pes1	-0.14708	0.0562492	0.00892796	0.0705218
Trappc9	0.265111	0.101403	0.00893776	0.0705514
Usp36	-0.255819	0.0978627	0.00894727	0.0705786
Exosc6	-0.258077	0.0987592	0.00897001	0.0707102
Trim45	0.254927	0.0975676	0.00897984	0.0707398
Rnf149	-0.409743	0.15697	0.00904552	0.0710989
2810408A11Rik	1.01185	0.387727	0.00906204	0.0710989
Syvn1	-0.370964	0.142127	0.00905185	0.0710989
Tnks1bp1	0.254607	0.0975493	0.00905344	0.0710989
Abcg2	-1.10719	0.424254	0.00906134	0.0710989
Tnfrsf26	-0.286048	0.109606	0.0090602	0.0710989
Camsap1	-0.303715	0.116397	0.00907278	0.0711353
Armc7	-0.308897	0.118441	0.00910688	0.0713546
Itsn2	-0.178296	0.0684345	0.00917794	0.0718392
Ing3	0.207988	0.0798347	0.00918106	0.0718392
Nup153	-0.287462	0.110409	0.00922469	0.0719871
Parp9	-0.234511	0.0900611	0.00921674	0.0719871
Cwf19l1	-0.237046	0.0910302	0.00921327	0.0719871
Eif3b	-0.270812	0.104006	0.00921904	0.0719871
Rab11fip1	-0.66035	0.253651	0.00923089	0.0719873
Pnisr	-0.184501	0.0708989	0.00925979	0.0720199
Chst12	0.348957	0.134063	0.00924331	0.0720199
Msr1	-0.854157	0.32821	0.00925555	0.0720199
Smad1	0.232764	0.0894302	0.00924807	0.0720199
Brix1	-0.334879	0.128725	0.00928125	0.0721387
Dad1	-0.206414	0.079358	0.00929391	0.0721495
Rnf122	1.25313	0.481788	0.00929503	0.0721495
Ctbp2	-0.204283	0.0785474	0.00930152	0.0721518
Rps14	0.189553	0.0728972	0.00931475	0.0722064
Pde6d	0.134283	0.0516602	0.00934023	0.0723077
Wdr1	-0.335839	0.129199	0.00933875	0.0723077
Adap2	0.770051	0.296362	0.00936746	0.0724262
Accs	0.480332	0.184862	0.00936797	0.0724262
Slc8a2	1.16259	0.44749	0.00937628	0.0724423
Naa15	-0.267709	0.103107	0.00941997	0.0726354
Mrpl46	-0.178905	0.0689036	0.00941929	0.0726354
Cib2	0.856691	0.329912	0.00941156	0.0726354
Tor3a	-0.45326	0.174641	0.00944874	0.0727431
Nup88	-0.182502	0.0703226	0.0094532	0.0727431
Hsd17b4	0.184181	0.0709751	0.00945882	0.0727431
Srrt	-0.409442	0.157781	0.00945892	0.0727431
Arhgap19	0.652287	0.251405	0.00947086	0.0727569
Ppp2r1b	-0.40716	0.156933	0.0094732	0.0727569
Helz	-0.168	0.0648083	0.00953472	0.0728121
Mgea5	0.14685	0.0566502	0.00953557	0.0728121
Isg20l2	-0.279413	0.10775	0.00950985	0.0728121
Dnajb14	0.477689	0.184263	0.00952999	0.0728121
Fbxl4	0.355733	0.137218	0.00952895	0.0728121
Rhof	-0.464704	0.179151	0.00948901	0.0728121
Arl6ip1	0.192073	0.0740967	0.0095365	0.0728121
Ifrd2	-0.343193	0.132366	0.00952067	0.0728121
Firre	0.281344	0.108535	0.00953663	0.0728121
Sp2	-0.195672	0.0755293	0.00957872	0.07299
Ergic1	-0.129706	0.0500612	0.00957139	0.07299
Slc7a14	-0.497282	0.191939	0.00957439	0.07299
Tspyl1	0.257948	0.0996267	0.00962134	0.0732477
Jarid2	-0.789192	0.304823	0.00962512	0.0732477
Eif1a	-0.357512	0.138135	0.00964979	0.0733396
Rab4a	0.404363	0.156226	0.00964445	0.0733396
Zfp449	0.379517	0.146681	0.00967152	0.0734569
Gtf3c2	-0.219223	0.0847454	0.00968607	0.0735195
Trak2	-0.221876	0.0858081	0.00971763	0.0735674
Cd28	1.02861	0.397768	0.00971112	0.0735674
Ets2	-1.21663	0.470418	0.0097022	0.0735674
Ints12	0.195063	0.0754354	0.00971439	0.0735674
Uggt1	-0.171392	0.0663025	0.00973771	0.0736237
Rc3h1	-0.429986	0.166324	0.00973155	0.0736237
Hebp1	0.675963	0.261547	0.00975257	0.0736882
Ptpn12	-0.433227	0.167647	0.00976143	0.0736895
Shq1	-0.412505	0.159636	0.00976539	0.0736895
Brd7	-0.0733171	0.0283768	0.00977458	0.0737111
Mier2	-0.362037	0.140145	0.00978572	0.0737474
Pkd2	-0.291372	0.112803	0.00979388	0.0737611
Mrpl54	-0.220843	0.0855232	0.00981547	0.0738349
Itsn1	-0.15714	0.0608543	0.00981634	0.0738349
Bicd2	-0.212659	0.0823827	0.00984134	0.0739274
Rxra	0.306671	0.118797	0.00983771	0.0739274
Xpo4	-0.424898	0.164665	0.00986932	0.0740898
Pfdn2	-0.207515	0.0804526	0.00989877	0.0741915
Map2k3	-0.306507	0.118847	0.00990834	0.0741915
Slc16a13	-0.506467	0.196372	0.00990519	0.0741915
Nol9	-0.3001	0.116345	0.00989747	0.0741915
Ubl4a	0.313992	0.121764	0.00991737	0.0742115
Eci3	1.2883	0.499718	0.00993571	0.07429
Mbnl1	-0.201856	0.078303	0.00994062	0.07429
Sh3glb1	0.146577	0.0568657	0.0099487	0.0743028
Usp14	-0.277651	0.10775	0.0099719	0.07437
Cdca8	0.184724	0.071692	0.00997685	0.07437
Crbn	0.253855	0.098515	0.0099716	0.07437
Oit3	0.425843	0.165292	0.00998624	0.0743749
9130230L23Rik	-1.2595	0.488906	0.00999027	0.0743749
Snapc4	-0.297535	0.115507	0.00999762	0.0743821
Ranbp3l	-1.75363	0.680977	0.0100192	0.0743943
Pdgfb	-1.26393	0.490829	0.0100211	0.0743943
Wdr55	-0.34589	0.134351	0.0100376	0.0743943
Sord	0.483037	0.187596	0.0100273	0.0743943
Pithd1	0.16674	0.0647634	0.0100356	0.0743943
Acad11	0.31521	0.122385	0.0100077	0.0743943
Nudt16	0.244325	0.0949117	0.0100462	0.074411
Slc31a2	-0.997177	0.387408	0.0100539	0.0744205
Junb	-1.27283	0.494622	0.0100725	0.0745107
Ubp1	0.139055	0.0540502	0.0100911	0.0746013
Usp21	0.220353	0.0856967	0.0101315	0.0746088
Rock1	-0.188005	0.073128	0.0101434	0.0746088
Tcirg1	-0.192708	0.0749433	0.0101293	0.0746088
Ptpn22	-0.34794	0.135336	0.0101425	0.0746088
Ints1	-0.202999	0.0789576	0.0101408	0.0746088
Gpr162	0.620866	0.241378	0.0101064	0.0746088
Ireb2	-0.114991	0.0447243	0.0101375	0.0746088
Neil1	0.297006	0.115488	0.0101186	0.0746088
9430016H08Rik	-0.239092	0.093013	0.0101545	0.0746439
Csf3r	0.713034	0.277449	0.0101708	0.0747164
Tkt	0.0993535	0.0386744	0.0102	0.0748834
Clcn4-2	-0.213294	0.0830646	0.0102344	0.0750417
Rabac1	0.227665	0.088656	0.01023	0.0750417
Psmb9	0.295216	0.114984	0.0102451	0.0750726
P4ha1	-0.278079	0.108346	0.0102704	0.0752105
Etfdh	0.209149	0.0815071	0.0102871	0.0752591
Rbm12b2	-0.337097	0.13138	0.0102934	0.0752591
Cnot3	-0.148458	0.0578622	0.0102964	0.0752591
Rreb1	-0.263404	0.102707	0.0103289	0.0754021
Pabpc4	-0.12665	0.0493798	0.010323	0.0754021
Ppp2r3c	-0.240867	0.0939349	0.0103417	0.0754481
Ccnyl1	-0.419648	0.163752	0.0103859	0.0755742
Arhgap18	0.470466	0.183604	0.0103953	0.0755742
Lrrc16a	-0.678602	0.264861	0.0104038	0.0755742
Ehd1	-1.16539	0.454858	0.0104043	0.0755742
Tmem167b	0.173715	0.0677833	0.0103833	0.0755742
Hnrnpd	-0.441219	0.172202	0.0104005	0.0755742
Zcwpw1	0.506775	0.197762	0.0103907	0.0755742
Slfn2	-1.13947	0.444812	0.0104168	0.0756053
Coasy	0.141093	0.0550912	0.0104346	0.0756053
Actg1	-0.809649	0.316128	0.0104327	0.0756053
Zer1	0.445988	0.174127	0.0104288	0.0756053
Klhl6	0.500383	0.195419	0.0104501	0.075657
Vcp	-0.321682	0.125637	0.0104547	0.075657
Abhd4	0.407832	0.159317	0.010471	0.0756807
Zfp784	0.627077	0.244955	0.0104682	0.0756807
Thop1	-0.268722	0.104998	0.0104878	0.0757552
Ptov1	0.229983	0.0898724	0.0104975	0.0757786
Nif3l1	-0.208916	0.0816544	0.0105111	0.0757824
Jun	-0.441002	0.172359	0.0105089	0.0757824
Gyk	-0.559613	0.218741	0.0105176	0.0757824
1110008L16Rik	-0.172446	0.0674344	0.0105506	0.0757862
Pomt2	0.174696	0.0683129	0.0105491	0.0757862
Nckap5l	0.289739	0.113276	0.0105332	0.0757862
Ethe1	0.279879	0.109429	0.0105386	0.0757862
Taf1	-0.162008	0.0633326	0.0105259	0.0757862
Nit1	0.203409	0.0795575	0.0105653	0.0758031
Pigq	0.137963	0.0539608	0.010566	0.0758031
Atic	-0.22257	0.0870693	0.0105809	0.0758633
Phrf1	-0.213227	0.0834436	0.0106082	0.0760024
Il2rg	-0.36367	0.142327	0.0106133	0.0760024
Sdad1	-0.179101	0.0701021	0.0106229	0.0760245
Gtf3c6	-0.368739	0.144394	0.0106588	0.0760245
Tbc1d22a	0.381111	0.149232	0.0106547	0.0760245
Nrm	0.39794	0.155836	0.0106621	0.0760245
Xpo5	-0.201161	0.0787708	0.0106567	0.0760245
Fam53c	-0.267531	0.104753	0.0106513	0.0760245
Cdk2ap1	-0.216403	0.0847157	0.0106354	0.0760245
Hspd1	-0.268611	0.1052	0.0106696	0.0760313
Slc5a3	-0.477898	0.187193	0.0106807	0.0760644
2310039H08Rik	0.345034	0.135166	0.01069	0.0760838
Casp7	0.195399	0.0765689	0.0107128	0.0761735
Cln6	0.377168	0.147808	0.0107187	0.0761735
Azi2	-0.167294	0.0655637	0.0107222	0.0761735
Ran	-0.223684	0.0876718	0.0107297	0.0761804
Ecel1	0.78591	0.308146	0.0107585	0.0763385
Ptbp1	-0.242841	0.0952339	0.0107742	0.0764028
Mbtps2	-0.155645	0.0610596	0.0108013	0.0765486
Wdr43	-0.390185	0.153102	0.010818	0.0766207
Kti12	-0.359261	0.141078	0.0108799	0.0769861
Zfp383	0.296	0.116241	0.0108828	0.0769861
Auh	0.402575	0.15814	0.0109062	0.0770112
Mib2	0.310144	0.121829	0.0109047	0.0770112
Wsb2	-0.267481	0.105057	0.010895	0.0770112
Lnx1	0.388241	0.152524	0.010914	0.0770193
Max	-0.245473	0.0964485	0.010924	0.0770326
Trim21	-0.495875	0.194846	0.0109291	0.0770326
Alad	-0.235696	0.092667	0.0109757	0.0772757
Gtf3c1	-0.117146	0.0460581	0.0109768	0.0772757
Map2k1	-0.290483	0.114234	0.0109941	0.0773505
Tbc1d8	0.795869	0.3131	0.0110251	0.0773766
Hnrnpab	-0.325106	0.12787	0.0110071	0.0773766
Hs3st3b1	-0.658181	0.258922	0.0110217	0.0773766
Tnfsf14	-0.780265	0.306984	0.011031	0.0773766
Nop56	-0.421531	0.165823	0.0110201	0.0773766
Gpr35	-0.934655	0.367839	0.0110557	0.0774097
6330549D23Rik	-1.28663	0.506313	0.011048	0.0774097
Ptcd3	-0.19003	0.0747815	0.0110492	0.0774097
Dnajc3	-0.342124	0.134726	0.011104	0.07757
Trem2	0.369879	0.145622	0.0110853	0.07757
Exoc6	0.107446	0.0423119	0.0111052	0.07757
Tmem129	0.19878	0.0782689	0.0110946	0.07757
Wbp11	-0.211105	0.0831454	0.0111174	0.0776088
Milr1	-0.269827	0.106299	0.0111365	0.0776952
Vgf	-1.73113	0.682138	0.0111552	0.0777471
Sergef	0.222477	0.0876677	0.0111573	0.0777471
Ppm1e	0.394332	0.155456	0.0111928	0.0779017
Gmfg	0.401163	0.158136	0.0111864	0.0779017
Gmppb	-0.496525	0.195795	0.0112144	0.0780057
Eif6	-0.392137	0.154673	0.011236	0.0781087
Reep3	-0.330924	0.130557	0.011254	0.0781873
Rnf130	0.335821	0.132524	0.0112755	0.0782321
Ppif	-0.468129	0.184724	0.01127	0.0782321
Ube3c	-0.162252	0.064033	0.0112806	0.0782321
Sfmbt1	-0.180839	0.0714483	0.0113723	0.0788213
Tcerg1	-0.219136	0.0865891	0.0113816	0.0788386
Marcks	-2.17115	0.858025	0.0113932	0.0788723
Spns1	-0.164028	0.0648287	0.0114005	0.078876
Dnajc18	0.231751	0.0916103	0.0114143	0.0789248
Ipo13	-0.188871	0.0746676	0.0114229	0.0789374
Jrk	-0.531897	0.210329	0.0114426	0.0790267
Tmem106c	0.235146	0.093027	0.0114808	0.0791494
Chchd4	-0.415122	0.164224	0.0114788	0.0791494
Brpf1	-0.183275	0.0725008	0.0114745	0.0791494
Ppa1	-0.363897	0.143994	0.0114989	0.0791806
Inf2	-0.223644	0.0884901	0.0114932	0.0791806
Phactr4	-0.188078	0.0744338	0.0115113	0.0792192
Eif4ebp2	0.184355	0.0729751	0.0115278	0.0792392
Phf7	0.258081	0.102151	0.0115217	0.0792392
2410006H16Rik	0.519914	0.20585	0.011547	0.0793242
Sympk	-0.0943312	0.0373529	0.0115565	0.0793431
Fam64a	0.249401	0.0988041	0.0115964	0.0794764
Timm9	-0.296776	0.117566	0.0115917	0.0794764
St6galnac4	-0.447386	0.17722	0.0115874	0.0794764
Eaf1	-0.535184	0.212062	0.0116123	0.0795384
Mga	-0.176295	0.0698629	0.0116214	0.0795537
Bend3	-0.481315	0.19092	0.0117013	0.079969
Gpr157	0.666095	0.26422	0.0117026	0.079969
Fkbp14	0.434861	0.172487	0.0116983	0.079969
Adamtsl5	-0.227489	0.0902657	0.0117283	0.0800506
Thg1l	-0.248546	0.0986133	0.011722	0.0800506
Map7d1	-0.183369	0.0727693	0.01174	0.0800835
Adsl	-0.190316	0.0755428	0.0117585	0.0801082
Rapgef2	-0.951617	0.377815	0.0117776	0.0801082
Oas1b	-0.593498	0.235634	0.011778	0.0801082
Paox	0.580763	0.230558	0.0117706	0.0801082
Senp6	-0.177943	0.0706299	0.0117565	0.0801082
Sart3	-0.140388	0.0557464	0.0117912	0.0801509
A930005H10Rik	0.446186	0.177192	0.0117995	0.0801611
Dnal4	0.181213	0.0719819	0.0118197	0.0802511
Cactin	-0.222232	0.0883036	0.0118465	0.0803863
Epg5	0.132783	0.05278	0.011877	0.0805462
Trmt2a	-0.180874	0.0719666	0.0119607	0.0808036
Hn1l	-0.257991	0.102666	0.0119734	0.0808036
Neat1	-0.362816	0.144384	0.0119758	0.0808036
Tgfbr1	0.430255	0.171168	0.0119493	0.0808036
Szrd1	-0.138727	0.0552037	0.0119707	0.0808036
Cep104	-0.230455	0.0917118	0.0119773	0.0808036
Noc4l	-0.391869	0.155916	0.0119595	0.0808036
Smim10l1	0.154987	0.0616656	0.0119592	0.0808036
Kif22	0.208832	0.0830803	0.0119501	0.0808036
Plagl2	-0.986629	0.39268	0.0119861	0.0808161
Adi1	0.176844	0.0704317	0.0120438	0.0811456
Cenpb	-0.166673	0.0663955	0.0120628	0.0811456
Bcl2a1d	-0.915749	0.36479	0.0120613	0.0811456
Crtap	-0.143791	0.0572739	0.0120533	0.0811456
Pnp	-0.286084	0.114055	0.0121317	0.0814329
Hadh	0.374484	0.149302	0.0121335	0.0814329
6330416G13Rik	0.474197	0.189035	0.012124	0.0814329
Akr7a5	0.244271	0.0973849	0.0121313	0.0814329
Hk2	-0.339585	0.135402	0.0121426	0.081447
Fmnl1	-0.226971	0.0905113	0.0121534	0.0814471
Glce	-0.133333	0.0531724	0.0121566	0.0814471
Sec14l1	0.279316	0.111414	0.0121758	0.0815286
Flrt2	-0.480638	0.191783	0.0122051	0.0816779
Knstrn	0.292594	0.116765	0.0122162	0.0817052
Tmem8	0.296106	0.118215	0.0122521	0.0818983
Gtf2a1	-0.276117	0.110272	0.0122813	0.0819529
Tmem41b	-0.267358	0.106762	0.0122714	0.0819529
Rora	0.585797	0.233949	0.0122813	0.0819529
Hmg20b	0.228959	0.0915032	0.0123425	0.0820496
Fkbp5	-0.188223	0.0752373	0.0123592	0.0820496
Lpxn	0.170374	0.0680688	0.0123156	0.0820496
Ccnl1	-0.212879	0.0850601	0.0123253	0.0820496
Lyar	-0.473848	0.189379	0.0123455	0.0820496
Ywhag	-0.327093	0.130747	0.0123589	0.0820496
Gmcl1	0.24987	0.09982	0.0123074	0.0820496
Lamtor1	0.132051	0.0527662	0.0123295	0.0820496
Srcap	-0.182128	0.072801	0.0123592	0.0820496
5430416N02Rik	0.28519	0.114013	0.0123709	0.0820802
Cops5	-0.225643	0.0902216	0.0123846	0.0821245
Napsa	0.255683	0.102251	0.0124001	0.0821809
Sirt3	0.396207	0.158466	0.01241	0.0821997
Psmc5	-0.299598	0.119926	0.0124832	0.082497
Serpinb6b	-1.12563	0.450523	0.0124719	0.082497
Fpgs	-0.334062	0.133707	0.0124734	0.082497
Cdk11b	-0.17244	0.0690227	0.0124787	0.082497
Mlxip	-0.13102	0.0524579	0.0125026	0.0825781
Kif1bp	0.13584	0.0544099	0.012539	0.0827716
Rab21	-0.201124	0.0806082	0.0125928	0.0830796
Cyb5b	-0.123108	0.0493468	0.0126044	0.0831091
Tada3	0.179889	0.0721218	0.0126225	0.0831814
Ttc12	0.352006	0.141149	0.012636	0.0832234
Usp25	-0.14994	0.0601325	0.0126495	0.0832652
Nup98	-0.256251	0.10278	0.0126602	0.0832886
Ltv1	-0.27984	0.112283	0.0126924	0.083453
Lrrc48	0.66777	0.268122	0.0127548	0.0837397
D19Bwg1357e	-0.303008	0.121667	0.0127575	0.0837397
Rabep2	-0.199617	0.0801431	0.0127469	0.0837397
Ppp2r2a	-0.2857	0.114782	0.0128076	0.084021
Nek2	0.190674	0.0766149	0.01282	0.0840338
Cryl1	0.22268	0.0894863	0.0128312	0.0840338
Dok4	0.529847	0.212918	0.0128282	0.0840338
Zfp462	-1.01723	0.408845	0.0128443	0.0840726
Ang	0.715411	0.287568	0.0128537	0.0840869
Arsg	0.789423	0.317384	0.0128724	0.0841616
Tubb4a	0.498273	0.200352	0.0128832	0.0841852
Mtmr7	-1.45658	0.58582	0.0129047	0.0842782
Slc10a3	-0.361082	0.145252	0.0129221	0.0843449
Snrnp70	-0.206613	0.0831344	0.0129446	0.0844444
Numbl	0.471602	0.189783	0.0129567	0.0844759
Clec12a	0.116105	0.0467322	0.0129741	0.0845424
C3ar1	-0.606188	0.24403	0.012989	0.0845916
Atraid	0.388962	0.156681	0.0130459	0.0848676
Vkorc1	0.243296	0.0980008	0.0130429	0.0848676
Hdac9	0.468781	0.18889	0.0130732	0.0849979
Lcp2	-0.499901	0.201495	0.013103	0.085049
Alpk1	0.269093	0.108463	0.0131027	0.085049
Zfp157	0.296924	0.11968	0.0131025	0.085049
Bcat1	-0.456089	0.183911	0.0131403	0.0852438
Agpat6	-0.19723	0.0795634	0.0131789	0.0854467
Thoc6	-0.165187	0.0666461	0.0131913	0.0854694
Gnpda2	0.319719	0.129002	0.0131971	0.0854694
Fam174a	0.352306	0.142163	0.0132053	0.0854753
9530068E07Rik	-0.0646412	0.0260913	0.0132305	0.085563
Litaf	0.218352	0.0881369	0.0132336	0.085563
Cntd1	0.615428	0.248483	0.0132589	0.0856793
Zbtb41	-0.206911	0.0835496	0.0132678	0.0856867
Incenp	0.170074	0.0686803	0.0132748	0.0856867
Scnm1	0.179751	0.0725986	0.0132879	0.085724
Slc26a11	0.656863	0.265321	0.0132966	0.0857327
Rap2b	0.272954	0.110307	0.0133425	0.0859575
Siae	0.263547	0.10651	0.0133463	0.0859575
Tmem131	-0.271005	0.109566	0.0133823	0.0860943
Itpripl1	-0.145366	0.0587669	0.0133762	0.0860943
Ier5	-0.254919	0.103096	0.0134124	0.0862407
Rrs1	-0.429984	0.173913	0.0134209	0.0862478
Rcbtb2	0.509911	0.206335	0.0134632	0.0864319
Lpcat4	-0.169355	0.0685302	0.0134644	0.0864319
Gm2011	1.15476	0.46744	0.0134965	0.0865905
Trip12	-0.279203	0.113035	0.0135091	0.0866234
Ccdc55	-0.252425	0.102245	0.0135557	0.086853
Tmem120b	-0.374775	0.15181	0.0135598	0.086853
Mkrn2	0.226362	0.0917243	0.0135925	0.0869192
Adat1	-0.374184	0.151617	0.0135886	0.0869192
Sc5d	-0.16076	0.0651363	0.0135851	0.0869192
Chid1	0.109333	0.0443067	0.0136007	0.0869235
Sec23ip	-0.325262	0.13185	0.0136287	0.0870545
Copz2	0.745402	0.302377	0.0136959	0.0874359
Fam53a	0.165025	0.066954	0.0137111	0.0874375
Sdr42e1	0.367684	0.149174	0.0137089	0.0874375
Ttc19	-0.378723	0.153688	0.0137309	0.0875159
Hddc3	0.26964	0.109432	0.0137393	0.0875215
Snrpg	-0.228128	0.0925934	0.0137489	0.0875346
Orai2	-0.223323	0.0906601	0.0137665	0.0875986
Bri3	0.27436	0.111406	0.013789	0.0876942
Chst11	-1.65505	0.672536	0.0138588	0.0878495
Eif4a1	-0.259752	0.105532	0.0138406	0.0878495
Map3k1	0.273459	0.111132	0.013868	0.0878495
1700021K19Rik	0.224155	0.0910616	0.013833	0.0878495
Rnf20	-0.167442	0.0680353	0.0138511	0.0878495
Sfpq	-0.492866	0.200278	0.0138583	0.0878495
Loxl3	0.394513	0.160337	0.0138738	0.0878495
Tle3	-0.167092	0.0679008	0.0138616	0.0878495
Nup205	-0.163211	0.066367	0.0139236	0.0881174
Synj2bp	0.110274	0.0448519	0.0139473	0.0882192
Rrp7a	-0.302154	0.122912	0.01396	0.088252
Igsf8	-0.231198	0.0940902	0.0140027	0.0884013
Kpnb1	-0.224773	0.0914819	0.0140094	0.0884013
4931414P19Rik	0.267295	0.108801	0.014021	0.0884013
Acvr1b	-0.224151	0.0912477	0.0140292	0.0884013
Glis1	-1.3151	0.535334	0.0140259	0.0884013
Huwe1	-0.239411	0.0974259	0.0139961	0.0884013
Arrdc2	0.347424	0.141443	0.0140381	0.0884098
Caskin2	-0.204561	0.0833084	0.0140704	0.0884603
2610015P09Rik	0.270571	0.110186	0.0140659	0.0884603
Rsbn1	-0.753927	0.307059	0.0140762	0.0884603
Thsd1	0.93399	0.380397	0.0140765	0.0884603
Nop58	-0.489643	0.199457	0.0140933	0.0885182
Inpp5k	0.445632	0.181609	0.0141356	0.0886884
Nr1h3	-0.597921	0.243664	0.0141328	0.0886884
Pus1	-0.231531	0.094378	0.0141579	0.0887805
Srm	-0.394789	0.160945	0.0141696	0.088806
Smox	-0.442246	0.180329	0.0141893	0.0888812
Hist1h1e	-1.63018	0.664846	0.014208	0.0889508
Acp6	0.217591	0.088753	0.0142203	0.0889616
Polr1e	-0.196717	0.0802486	0.0142326	0.0889616
Usp30	0.281917	0.115	0.0142283	0.0889616
Stk38	0.268142	0.109409	0.0142529	0.0890407
Scrib	-0.152663	0.0623155	0.014292	0.0891413
Oscp1	0.491008	0.200396	0.0142782	0.0891413
Zfp715	0.193808	0.0791061	0.0142867	0.0891413
E130012A19Rik	-0.403388	0.164698	0.0143152	0.0892385
Uhmk1	-0.217567	0.0888514	0.0143388	0.0893003
Mphosph6	-0.375858	0.153498	0.0143405	0.0893003
Actr6	0.218261	0.0891894	0.0143987	0.089615
Smad6	-0.621314	0.253921	0.0144098	0.0896364
Mfng	0.151219	0.0618103	0.014425	0.0896827
Ctdsp1	0.200242	0.0818548	0.014433	0.0896844
Ddx18	-0.334216	0.136633	0.014442	0.0896928
Nabp1	-0.394537	0.161364	0.014485	0.0896977
Tmem9	0.343629	0.140549	0.014489	0.0896977
Smdt1	-0.119952	0.0490602	0.0144856	0.0896977
Crebbp	-0.242683	0.0992371	0.0144659	0.0896977
Gnl1	-0.161912	0.0662218	0.0144853	0.0896977
Srsf9	-0.148046	0.0605359	0.0144614	0.0896977
Pkn1	0.189854	0.0776639	0.014503	0.0897365
Tmco6	0.194085	0.0794354	0.0145535	0.0900015
Ube2q2	0.20349	0.0832924	0.0145627	0.0900106
Diexf	-0.40376	0.165309	0.0145876	0.0900246
Pigh	0.371721	0.152192	0.0145881	0.0900246
Fam172a	0.167275	0.0684829	0.0145824	0.0900246
Cers2	-0.281281	0.115182	0.0146038	0.0900341
Stt3a	-0.309078	0.126566	0.0146051	0.0900341
Med11	-0.15473	0.0633673	0.0146147	0.0900453
Clec11a	0.633437	0.259476	0.0146381	0.0901416
Tm9sf4	-0.35145	0.143997	0.0146599	0.0902169
Foxred1	0.14081	0.0576966	0.0146658	0.0902169
Ndufaf2	-0.199027	0.0815923	0.0147162	0.0904689
Wwox	0.331323	0.135836	0.0147223	0.0904689
Mknk2	0.23887	0.0979434	0.0147337	0.0904916
Acy1	-0.23267	0.0954234	0.014757	0.0905869
Znhit3	-0.309343	0.126902	0.014783	0.0906845
Srsf1	-0.370353	0.151961	0.014803	0.0906845
AI464131	0.418193	0.171583	0.0147989	0.0906845
Zfp422	0.159613	0.0654918	0.014804	0.0906845
Mtmr3	0.234052	0.0961214	0.0148933	0.0906868
Flot2	0.200252	0.0822035	0.0148487	0.0906868
Rwdd2b	-0.282083	0.115823	0.014873	0.0906868
Ticam1	-0.369967	0.15194	0.0148934	0.0906868
Iws1	-0.241473	0.099127	0.014851	0.0906868
Zadh2	0.196638	0.0807679	0.014908	0.0906868
Sp3os	0.508871	0.208843	0.014825	0.0906868
Tifa	0.524694	0.215386	0.014848	0.0906868
Tln1	-0.36983	0.151908	0.0149093	0.0906868
Acot7	-0.239032	0.0981294	0.0148553	0.0906868
Fam126a	0.261584	0.107398	0.0148649	0.0906868
Rhbdd2	-0.413863	0.169929	0.014871	0.0906868
Fbrs	-0.178582	0.0733507	0.0149071	0.0906868
2024-09-07	-0.209597	0.0860954	0.0149134	0.0906868
Lmbrd2	-0.194275	0.0798158	0.0149313	0.0907484
Nr0b2	0.438428	0.180145	0.0149434	0.0907745
Speg	-0.16949	0.0696496	0.0149549	0.0907973
Smarcc2	-0.131645	0.0541105	0.0149791	0.0908491
Fam214b	-0.551366	0.226614	0.0149719	0.0908491
Rnaseh2a	0.220553	0.0906765	0.0150031	0.0909477
Slu7	0.161397	0.0663638	0.0150154	0.0909574
Tmem39b	-0.236056	0.0970745	0.0150281	0.0909574
Ppapdc1b	-0.45803	0.188354	0.0150262	0.0909574
Tmem205	0.295645	0.1216	0.0150451	0.0910126
Naa25	-0.385461	0.158572	0.0150645	0.0910353
Pbdc1	-0.153942	0.0633265	0.0150602	0.0910353
1810055G02Rik	-0.418757	0.172311	0.015089	0.0911213
Dusp11	0.150096	0.0617652	0.0150943	0.0911213
Eif3f	0.253383	0.104282	0.0151074	0.0911532
Eno1	-1.63265	0.671987	0.0151159	0.0911569
Spr	-0.135831	0.0559234	0.0151461	0.0912918
Rap1a	0.155345	0.0639653	0.0151582	0.0913178
Cyb5r1	-0.214134	0.0881962	0.0151855	0.0914109
Tug1	0.173165	0.0713452	0.0152183	0.0914109
Wdr77	-0.330414	0.136136	0.0152208	0.0914109
Acacb	0.809647	0.333543	0.0152068	0.0914109
Parp11	-0.192219	0.0791823	0.0152013	0.0914109
Tmem150b	-1.00086	0.412278	0.0151979	0.0914109
Akap8	-0.178838	0.0737008	0.0152436	0.0915008
A630001G21Rik	-0.32346	0.133317	0.0152562	0.0915116
Suco	-0.378268	0.155915	0.0152611	0.0915116
Lpgat1	-0.27802	0.11467	0.0153286	0.0917643
Cdk12	-0.291467	0.12023	0.0153405	0.0917643
Mrpl37	-0.146573	0.0604482	0.0153182	0.0917643
Uso1	-0.291223	0.120132	0.0153426	0.0917643
Itpr2	-0.18436	0.0760413	0.0153309	0.0917643
Nop14	-0.287871	0.11879	0.0153776	0.0918323
2810013P06Rik	0.676968	0.279317	0.015365	0.0918323
Usp11	0.299168	0.123451	0.0153773	0.0918323
Mecp2	0.224207	0.0925417	0.0154027	0.0919346
Cd68	-0.116425	0.048062	0.0154187	0.0919833
Acer3	0.279999	0.115629	0.0154552	0.0921539
Bivm	0.202388	0.0836788	0.0155788	0.0921882
Ifngr1	0.351214	0.145186	0.0155607	0.0921882
Mrpl45	-0.15631	0.0646078	0.0155476	0.0921882
Enthd2	-0.25601	0.105811	0.0155416	0.0921882
Atl1	0.546074	0.22563	0.0155111	0.0921882
Fastkd3	-0.452435	0.186945	0.0155139	0.0921882
Wdr41	-0.152781	0.0631632	0.0155708	0.0921882
Alg10b	-0.356265	0.147243	0.0155384	0.0921882
Mb21d2	0.352474	0.145685	0.0155449	0.0921882
Ak8	0.963253	0.398418	0.0156191	0.0921882
Zdhhc5	-0.293734	0.121481	0.015609	0.0921882
Ctso	0.221405	0.0915416	0.0155792	0.0921882
Nol6	-0.288547	0.119214	0.0155028	0.0921882
Brdt	0.508051	0.20997	0.0155358	0.0921882
Etnk1	-0.175322	0.0725162	0.0156192	0.0921882
Pde8a	-0.287739	0.11898	0.0155896	0.0921882
Pddc1	0.326266	0.134822	0.0155218	0.0921882
Nfat5	-0.263249	0.108871	0.0156064	0.0921882
Zc3h18	-0.211802	0.087584	0.0155945	0.0921882
Smarca4	-0.224755	0.0928738	0.0155205	0.0921882
Epb4.1l2	0.147031	0.0608303	0.0156461	0.0922065
Hnrnpk	-0.182565	0.0755222	0.0156331	0.0922065
Slc38a1	-0.251721	0.10414	0.0156432	0.0922065
Pfdn1	-0.17577	0.0727557	0.0156966	0.0924109
Spred3	-0.454323	0.188049	0.0156927	0.0924109
Tfip11	-0.174293	0.0721693	0.0157328	0.0925772
Hexa	0.275258	0.114004	0.0157588	0.0926832
Ints3	-0.171389	0.0710193	0.0158101	0.0928915
Tlr13	0.324274	0.13437	0.0158087	0.0928915
Slc36a1	0.274536	0.113784	0.0158315	0.0928949
Srsf2	-0.436789	0.181046	0.0158397	0.0928949
Clybl	0.536001	0.222126	0.0158195	0.0928949
S1pr1	1.27806	0.529761	0.0158426	0.0928949
Nudt19	-0.176848	0.0733125	0.0158544	0.0929171
Acot13	0.364557	0.151181	0.0158918	0.0929495
Eif2b5	-0.128272	0.0531938	0.0158908	0.0929495
Pias3	0.293989	0.121897	0.015875	0.0929495
Mrpl35	-0.175522	0.0727875	0.0158901	0.0929495
Khdrbs1	-0.139717	0.057951	0.0159111	0.0930158
Cd9	-0.314199	0.130347	0.0159312	0.0930867
Plcl2	0.184031	0.0763934	0.0159965	0.0934214
Aldh7a1	-0.312991	0.129952	0.0160176	0.0934973
Stat6	-0.204862	0.0851025	0.0160735	0.0937636
Spg11	0.155038	0.064413	0.0160873	0.0937636
[truncated: 22,423 more rows]
