# Supplementary material for: Antibiotic use during influenza infection augments lung eosinophils that impair immunity against secondary bacterial pneumonia
Source: J Clin Invest. 2024 Sep 10;134(21):e180986. doi: 10.1172/JCI180986 (PMC11527449; doi:10.1172/JCI180986)
Supplement: Supplemental table 4 [file jci-134-180986-s062.xlsx]

## Sheet: 4.1 IPA - eos CM vs epith CM 
Supplemental Table 4.1. Diseases & Functions Anaylsis with IPA of DEGs in macrophages cultured in eosinophil conditioned medium versus epithelial conditioned medium.
Categories	Diseases or Functions Annotation	p-value	Predicted Activation State	Activation z-score	Molecules	# Molecules
Cancer,Organismal Injury and Abnormalities	Nonhematologic malignant neoplasm	1.18e-263		0.72	AAAS,AACS,AAMDC,AAR2,AARSD1,ABCA1,ABCA13,ABCA3,ABCB6,ABCC1,ABCG1,ABCG2,ABHD11,ABHD16A,ABHD17A,ABHD5,ABHD8,ABI1,ABL2,ACAA1,ACAA2,ACACA,ACACB,ACAD9,ACADL,ACADVL,ACAT1,ACAT2,ACBD4,ACD,ACIN1,ACLY,ACO1,ACO2,ACOT2,ACOT7,ACOT8,ACOT9,ACOX1,ACP1,ACP2,ACSBG1,ACSF2,ACSL5,ACSS2,ACTL6A,ACTR1A,ACTR3B,ACTR6,ACVR1,ACVRL1,ACY1,ADA,ADAL,ADAM17,ADAM8,ADAMTS7,ADAMTSL5,ADARB1,ADCK5,ADCY2,ADCY7,ADGRG1,ADGRL1,ADGRV1,AD…	4126
Cancer,Organismal Injury and Abnormalities	Non-hematological solid tumor	7.02e-259		0.431	AAAS,AACS,AAMDC,AAR2,AARSD1,ABCA1,ABCA13,ABCA3,ABCB6,ABCC1,ABCG1,ABCG2,ABHD11,ABHD16A,ABHD17A,ABHD5,ABHD8,ABI1,ABL2,ACAA1,ACAA2,ACACA,ACACB,ACAD9,ACADL,ACADVL,ACAT1,ACAT2,ACBD4,ACD,ACIN1,ACLY,ACO1,ACO2,ACOT2,ACOT7,ACOT8,ACOT9,ACOX1,ACP1,ACP2,ACSBG1,ACSF2,ACSL5,ACSS2,ACTL6A,ACTR1A,ACTR3B,ACTR6,ACVR1,ACVRL1,ACY1,ADA,ADAL,ADAM17,ADAM8,ADAMTS7,ADAMTSL5,ADARB1,ADCK5,ADCY2,ADCY7,ADGRG1,ADGRL1,ADGRV1,AD…	4133
Cancer,Organismal Injury and Abnormalities	Non-melanoma solid tumor	4.71e-252		0.556	AAAS,AACS,AAMDC,AAR2,AARSD1,ABCA1,ABCA13,ABCA3,ABCB6,ABCC1,ABCG1,ABCG2,ABHD11,ABHD16A,ABHD17A,ABHD5,ABHD8,ABI1,ABL2,ACAA1,ACAA2,ACACA,ACACB,ACAD9,ACADL,ACADVL,ACAT1,ACAT2,ACBD4,ACD,ACIN1,ACLY,ACO1,ACO2,ACOT2,ACOT7,ACOT8,ACOT9,ACOX1,ACP1,ACP2,ACSBG1,ACSF2,ACSL5,ACSS2,ACTL6A,ACTR1A,ACTR3B,ACTR6,ACVR1,ACVRL1,ACY1,ADA,ADAL,ADAM17,ADAM8,ADAMTS7,ADAMTSL5,ADARB1,ADCK5,ADCY2,ADCY7,ADGRG1,ADGRL1,ADGRV1,AD…	4114
Cancer,Organismal Injury and Abnormalities	Carcinoma	8.81e-251		1.214	AAAS,AACS,AAMDC,AAR2,AARSD1,ABCA1,ABCA13,ABCA3,ABCB6,ABCC1,ABCG1,ABCG2,ABHD11,ABHD16A,ABHD17A,ABHD5,ABHD8,ABI1,ABL2,ACAA1,ACAA2,ACACA,ACACB,ACAD9,ACADL,ACADVL,ACAT1,ACAT2,ACBD4,ACD,ACIN1,ACLY,ACO1,ACO2,ACOT2,ACOT7,ACOT8,ACOT9,ACOX1,ACP1,ACP2,ACSBG1,ACSF2,ACSL5,ACSS2,ACTL6A,ACTR1A,ACTR3B,ACTR6,ACVR1,ACVRL1,ACY1,ADA,ADAL,ADAM17,ADAM8,ADAMTS7,ADAMTSL5,ADARB1,ADCK5,ADCY2,ADCY7,ADGRG1,ADGRL1,ADGRV1,AD…	4081
Cancer,Organismal Injury and Abnormalities	Epithelial neoplasm	1.4e-250		1.008	AAAS,AACS,AAMDC,AAR2,AARSD1,ABCA1,ABCA13,ABCA3,ABCB6,ABCC1,ABCG1,ABCG2,ABHD11,ABHD16A,ABHD17A,ABHD5,ABHD8,ABI1,ABL2,ACAA1,ACAA2,ACACA,ACACB,ACAD9,ACADL,ACADVL,ACAT1,ACAT2,ACBD4,ACD,ACIN1,ACLY,ACO1,ACO2,ACOT2,ACOT7,ACOT8,ACOT9,ACOX1,ACP1,ACP2,ACSBG1,ACSF2,ACSL5,ACSS2,ACTL6A,ACTR1A,ACTR3B,ACTR6,ACVR1,ACVRL1,ACY1,ADA,ADAL,ADAM17,ADAM8,ADAMTS7,ADAMTSL5,ADARB1,ADCK5,ADCY2,ADCY7,ADGRG1,ADGRL1,ADGRV1,AD…	4085
Cancer,Organismal Injury and Abnormalities	Tumorigenesis of tissue	6.92e-249		1.028	AAAS,AACS,AAMDC,AAR2,AARSD1,ABCA1,ABCA13,ABCA3,ABCB6,ABCC1,ABCG1,ABCG2,ABHD11,ABHD16A,ABHD17A,ABHD5,ABHD8,ABI1,ABL2,ACAA1,ACAA2,ACACA,ACACB,ACAD9,ACADL,ACADVL,ACAT1,ACAT2,ACBD4,ACD,ACIN1,ACLY,ACO1,ACO2,ACOT2,ACOT7,ACOT8,ACOT9,ACOX1,ACP1,ACP2,ACSBG1,ACSF2,ACSL5,ACSS2,ACTL6A,ACTR1A,ACTR3B,ACTR6,ACVR1,ACVRL1,ACY1,ADA,ADAL,ADAM17,ADAM8,ADAMTS7,ADAMTSL5,ADARB1,ADCK5,ADCY2,ADCY7,ADGRG1,ADGRL1,ADGRV1,AD…	4089
Cancer,Organismal Injury and Abnormalities	Extracranial solid tumor	3.52e-229		-0.143	AAAS,AACS,AAMDC,AAR2,AARSD1,ABCA1,ABCA13,ABCA3,ABCB6,ABCC1,ABCG1,ABCG2,ABHD11,ABHD16A,ABHD17A,ABHD5,ABHD8,ABI1,ABL2,ACAA1,ACAA2,ACACA,ACACB,ACAD9,ACADL,ACADVL,ACAT1,ACAT2,ACBD4,ACD,ACIN1,ACLY,ACO1,ACO2,ACOT2,ACOT7,ACOT8,ACOT9,ACOX1,ACP1,ACP2,ACSBG1,ACSF2,ACSL5,ACSS2,ACTL6A,ACTR1A,ACTR3B,ACTR6,ACVR1,ACVRL1,ACY1,ADA,ADAL,ADAM17,ADAM8,ADAMTS7,ADAMTSL5,ADARB1,ADCK5,ADCY2,ADCY7,ADGRG1,ADGRL1,ADGRV1,AD…	4128
Cancer,Organismal Injury and Abnormalities	Malignant solid tumor	1.3e-227		0.327	AAAS,AACS,AAMDC,AAR2,AARSD1,ABCA1,ABCA13,ABCA3,ABCB6,ABCC1,ABCG1,ABCG2,ABHD11,ABHD16A,ABHD17A,ABHD5,ABHD8,ABI1,ABL2,ACAA1,ACAA2,ACACA,ACACB,ACAD9,ACADL,ACADVL,ACAT1,ACAT2,ACBD4,ACD,ACIN1,ACLY,ACO1,ACO2,ACOT2,ACOT7,ACOT8,ACOT9,ACOX1,ACP1,ACP2,ACSBG1,ACSF2,ACSL5,ACSS2,ACTL6A,ACTR1A,ACTR3B,ACTR6,ACVR1,ACVRL1,ACY1,ADA,ADAL,ADAM17,ADAM8,ADAMTS7,ADAMTSL5,ADARB1,ADCK5,ADCY2,ADCY7,ADGRG1,ADGRL1,ADGRV1,AD…	4134
Cancer,Organismal Injury and Abnormalities	Non-central nervous system malignant neoplasm	6.03e-226		1.25	AAAS,AACS,AAMDC,AAR2,AARSD1,ABCA1,ABCA13,ABCA3,ABCB6,ABCC1,ABCG1,ABCG2,ABHD11,ABHD16A,ABHD17A,ABHD5,ABHD8,ABI1,ABL2,ACAA1,ACAA2,ACACA,ACACB,ACAD9,ACADL,ACADVL,ACAT1,ACAT2,ACBD4,ACD,ACIN1,ACLY,ACO1,ACO2,ACOT2,ACOT7,ACOT8,ACOT9,ACOX1,ACP1,ACP2,ACSBG1,ACSF2,ACSL5,ACSS2,ACTL6A,ACTR1A,ACTR3B,ACTR6,ACVR1,ACVRL1,ACY1,ADA,ADAL,ADAM17,ADAM8,ADAMTS7,ADAMTSL5,ADARB1,ADCK5,ADCY2,ADCY7,ADGRG1,ADGRL1,ADGRV1,AD…	4119
Cancer,Organismal Injury and Abnormalities	Cancer	1.64e-225		-0.729	AAAS,AACS,AAMDC,AAR2,AARSD1,ABCA1,ABCA13,ABCA3,ABCB6,ABCC1,ABCG1,ABCG2,ABHD11,ABHD16A,ABHD17A,ABHD5,ABHD8,ABI1,ABL2,ACAA1,ACAA2,ACACA,ACACB,ACAD9,ACADL,ACADVL,ACAT1,ACAT2,ACBD4,ACD,ACIN1,ACLY,ACO1,ACO2,ACOT2,ACOT7,ACOT8,ACOT9,ACOX1,ACP1,ACP2,ACSBG1,ACSF2,ACSL5,ACSS2,ACTL6A,ACTR1A,ACTR3B,ACTR6,ACVR1,ACVRL1,ACY1,ADA,ADAL,ADAM17,ADAM8,ADAMTS7,ADAMTSL5,ADARB1,ADCK5,ADCY2,ADCY7,ADGRG1,ADGRL1,ADGRV1,AD…	4143
Cancer,Organismal Injury and Abnormalities	Head and neck tumor	2.59e-224		-1.179	AAAS,AACS,AAMDC,AARSD1,ABCA1,ABCA13,ABCA3,ABCB6,ABCC1,ABCG1,ABCG2,ABHD11,ABHD16A,ABHD17A,ABHD8,ABI1,ABL2,ACAA1,ACAA2,ACACB,ACAD9,ACADL,ACADVL,ACAT1,ACAT2,ACD,ACIN1,ACLY,ACO1,ACO2,ACOT2,ACOT7,ACOT8,ACOT9,ACOX1,ACP1,ACP2,ACSBG1,ACSF2,ACSL5,ACSS2,ACTR1A,ACTR3B,ACTR6,ACVR1,ACVRL1,ACY1,ADA,ADAL,ADAM17,ADAM8,ADAMTS7,ADAMTSL5,ADARB1,ADCK5,ADCY2,ADCY7,ADGRG1,ADGRL1,ADGRV1,ADH7,ADHFE1,ADM,ADNP2,ADPGK,ADRB…	3732
Cancer,Organismal Injury and Abnormalities	Solid tumor	2.5e-223		0.302	AAAS,AACS,AAMDC,AAR2,AARSD1,ABCA1,ABCA13,ABCA3,ABCB6,ABCC1,ABCG1,ABCG2,ABHD11,ABHD16A,ABHD17A,ABHD5,ABHD8,ABI1,ABL2,ACAA1,ACAA2,ACACA,ACACB,ACAD9,ACADL,ACADVL,ACAT1,ACAT2,ACBD4,ACD,ACIN1,ACLY,ACO1,ACO2,ACOT2,ACOT7,ACOT8,ACOT9,ACOX1,ACP1,ACP2,ACSBG1,ACSF2,ACSL5,ACSS2,ACTL6A,ACTR1A,ACTR3B,ACTR6,ACVR1,ACVRL1,ACY1,ADA,ADAL,ADAM17,ADAM8,ADAMTS7,ADAMTSL5,ADARB1,ADCK5,ADCY2,ADCY7,ADGRG1,ADGRL1,ADGRV1,AD…	4143
Cancer,Endocrine System Disorders,Organismal Injury and Abnormalities	Nonpituitary endocrine tumor	4.98e-210		-1.881	AAAS,AACS,AAMDC,AARSD1,ABCA1,ABCA13,ABCA3,ABCB6,ABCC1,ABCG1,ABCG2,ABHD11,ABHD16A,ABHD17A,ABHD8,ABI1,ABL2,ACAA1,ACAA2,ACACB,ACAD9,ACADL,ACADVL,ACAT1,ACAT2,ACD,ACIN1,ACLY,ACO1,ACO2,ACOT2,ACOT7,ACOT9,ACOX1,ACP1,ACP2,ACSBG1,ACSF2,ACSL5,ACSS2,ACTR1A,ACTR6,ACVR1,ACVRL1,ACY1,ADA,ADAL,ADAM17,ADAM8,ADAMTS7,ADAMTSL5,ADARB1,ADCK5,ADCY2,ADCY7,ADGRG1,ADGRL1,ADGRV1,ADH7,ADHFE1,ADNP2,ADPGK,ADRB2,AFAP1L1,AFF1,AF…	3398
Cancer,Endocrine System Disorders,Organismal Injury and Abnormalities	Thyroid cancer	1.02e-205		-0.692	AAAS,AACS,AAMDC,AARSD1,ABCA1,ABCA13,ABCA3,ABCB6,ABCC1,ABCG1,ABCG2,ABHD11,ABHD16A,ABHD17A,ABHD8,ABI1,ABL2,ACAA1,ACAA2,ACACB,ACAD9,ACADL,ACADVL,ACAT1,ACAT2,ACD,ACIN1,ACLY,ACO1,ACO2,ACOT2,ACOT7,ACOT9,ACOX1,ACP1,ACP2,ACSBG1,ACSF2,ACSL5,ACSS2,ACTR1A,ACTR6,ACVR1,ACVRL1,ACY1,ADA,ADAL,ADAM17,ADAM8,ADAMTS7,ADAMTSL5,ADARB1,ADCK5,ADCY2,ADCY7,ADGRG1,ADGRL1,ADGRV1,ADH7,ADHFE1,ADNP2,ADPGK,ADRB2,AFAP1L1,AFF1,AF…	3334
Endocrine System Disorders,Organismal Injury and Abnormalities	Thyroid lesion	3.4e-205		-0.822	AAAS,AACS,AAMDC,AARSD1,ABCA1,ABCA13,ABCA3,ABCB6,ABCC1,ABCG1,ABCG2,ABHD11,ABHD16A,ABHD17A,ABHD8,ABI1,ABL2,ACAA1,ACAA2,ACACB,ACAD9,ACADL,ACADVL,ACAT1,ACAT2,ACD,ACIN1,ACLY,ACO1,ACO2,ACOT2,ACOT7,ACOT9,ACOX1,ACP1,ACP2,ACSBG1,ACSF2,ACSL5,ACSS2,ACTR1A,ACTR6,ACVR1,ACVRL1,ACY1,ADA,ADAL,ADAM17,ADAM8,ADAMTS7,ADAMTSL5,ADARB1,ADCK5,ADCY2,ADCY7,ADGRG1,ADGRL1,ADGRV1,ADH7,ADHFE1,ADNP2,ADPGK,ADRB2,AFAP1L1,AFF1,AF…	3341
Cancer,Endocrine System Disorders,Organismal Injury and Abnormalities	Thyroid carcinoma	5.59e-205		-0.692	AAAS,AACS,AAMDC,AARSD1,ABCA1,ABCA13,ABCA3,ABCB6,ABCC1,ABCG1,ABCG2,ABHD11,ABHD16A,ABHD17A,ABHD8,ABI1,ABL2,ACAA1,ACAA2,ACACB,ACAD9,ACADL,ACADVL,ACAT1,ACAT2,ACD,ACIN1,ACLY,ACO1,ACO2,ACOT2,ACOT7,ACOT9,ACOX1,ACP1,ACP2,ACSBG1,ACSF2,ACSL5,ACSS2,ACTR1A,ACTR6,ACVR1,ACVRL1,ACY1,ADA,ADAL,ADAM17,ADAM8,ADAMTS7,ADAMTSL5,ADARB1,ADCK5,ADCY2,ADCY7,ADGRG1,ADGRL1,ADGRV1,ADH7,ADHFE1,ADNP2,ADPGK,ADRB2,AFAP1L1,AFF1,AF…	3329
Cancer,Endocrine System Disorders,Organismal Injury and Abnormalities	Thyroid gland tumor	6.14e-205		-0.943	AAAS,AACS,AAMDC,AARSD1,ABCA1,ABCA13,ABCA3,ABCB6,ABCC1,ABCG1,ABCG2,ABHD11,ABHD16A,ABHD17A,ABHD8,ABI1,ABL2,ACAA1,ACAA2,ACACB,ACAD9,ACADL,ACADVL,ACAT1,ACAT2,ACD,ACIN1,ACLY,ACO1,ACO2,ACOT2,ACOT7,ACOT9,ACOX1,ACP1,ACP2,ACSBG1,ACSF2,ACSL5,ACSS2,ACTR1A,ACTR6,ACVR1,ACVRL1,ACY1,ADA,ADAL,ADAM17,ADAM8,ADAMTS7,ADAMTSL5,ADARB1,ADCK5,ADCY2,ADCY7,ADGRG1,ADGRL1,ADGRV1,ADH7,ADHFE1,ADNP2,ADPGK,ADRB2,AFAP1L1,AFF1,AF…	3340
Cancer,Organismal Injury and Abnormalities	Extrapancreatic malignant tumor	1.28e-204		0.552	AAAS,AACS,AAMDC,AARSD1,ABCA1,ABCA13,ABCA3,ABCB6,ABCC1,ABCG1,ABCG2,ABHD11,ABHD16A,ABHD17A,ABHD5,ABHD8,ABI1,ABL2,ACAA1,ACAA2,ACACA,ACACB,ACAD9,ACADL,ACADVL,ACAT1,ACAT2,ACBD4,ACD,ACIN1,ACLY,ACO1,ACO2,ACOT2,ACOT7,ACOT8,ACOT9,ACOX1,ACP1,ACP2,ACSBG1,ACSF2,ACSL5,ACSS2,ACTR1A,ACTR3B,ACTR6,ACVR1,ACVRL1,ACY1,ADA,ADAL,ADAM17,ADAM8,ADAMTS7,ADAMTSL5,ADARB1,ADCK5,ADCY2,ADCY7,ADGRG1,ADGRL1,ADGRV1,ADH7,ADHFE1,AD…	4022
Cancer,Organismal Injury and Abnormalities	Cancer of secretory structure	2.69e-204		0.646	AAAS,AACS,AAMDC,AARSD1,ABCA1,ABCA13,ABCA3,ABCB6,ABCC1,ABCG1,ABCG2,ABHD11,ABHD16A,ABHD17A,ABHD8,ABI1,ABL2,ACAA1,ACAA2,ACACB,ACAD9,ACADL,ACADVL,ACAT1,ACAT2,ACD,ACIN1,ACLY,ACO1,ACO2,ACOT2,ACOT7,ACOT8,ACOT9,ACOX1,ACP1,ACP2,ACSBG1,ACSF2,ACSL5,ACSS2,ACTR1A,ACTR6,ACVR1,ACVRL1,ACY1,ADA,ADAL,ADAM17,ADAM8,ADAMTS7,ADAMTSL5,ADARB1,ADCK5,ADCY2,ADCY7,ADGRG1,ADGRL1,ADGRV1,ADH7,ADHFE1,ADNP2,ADPGK,ADRB2,AFAP1L1,A…	3573
Cancer,Organismal Injury and Abnormalities	Neck neoplasm	3.33e-202		-0.73	AAAS,AACS,AAMDC,AARSD1,ABCA1,ABCA13,ABCA3,ABCB6,ABCC1,ABCG1,ABCG2,ABHD11,ABHD16A,ABHD17A,ABHD8,ABI1,ABL2,ACAA1,ACAA2,ACACB,ACAD9,ACADL,ACADVL,ACAT1,ACAT2,ACD,ACIN1,ACLY,ACO1,ACO2,ACOT2,ACOT7,ACOT9,ACOX1,ACP1,ACP2,ACSBG1,ACSF2,ACSL5,ACSS2,ACTR1A,ACTR6,ACVR1,ACVRL1,ACY1,ADA,ADAL,ADAM17,ADAM8,ADAMTS7,ADAMTSL5,ADARB1,ADCK5,ADCY2,ADCY7,ADGRG1,ADGRL1,ADGRV1,ADH7,ADHFE1,ADNP2,ADPGK,ADRB2,AFAP1L1,AFF1,AF…	3356
Cancer,Organismal Injury and Abnormalities	Head and neck cancer	7.24e-202		-1.116	AAAS,AACS,AAMDC,AARSD1,ABCA1,ABCA13,ABCA3,ABCB6,ABCC1,ABCG1,ABCG2,ABHD11,ABHD16A,ABHD17A,ABHD8,ABI1,ABL2,ACAA1,ACAA2,ACACB,ACAD9,ACADL,ACADVL,ACAT1,ACAT2,ACD,ACIN1,ACLY,ACO1,ACO2,ACOT2,ACOT7,ACOT8,ACOT9,ACOX1,ACP1,ACP2,ACSBG1,ACSF2,ACSL5,ACSS2,ACTR1A,ACTR6,ACVR1,ACVRL1,ACY1,ADA,ADAL,ADAM17,ADAM8,ADAMTS7,ADAMTSL5,ADARB1,ADCK5,ADCY2,ADCY7,ADGRG1,ADGRL1,ADGRV1,ADH7,ADHFE1,ADM,ADNP2,ADPGK,ADRB2,AFAP1…	3541
Cancer,Endocrine System Disorders,Organismal Injury and Abnormalities	Endocrine gland tumor	2.53e-199		-1.791	AAAS,AACS,AAMDC,AARSD1,ABCA1,ABCA13,ABCA3,ABCB6,ABCC1,ABCG1,ABCG2,ABHD11,ABHD16A,ABHD17A,ABHD8,ABI1,ABL2,ACAA1,ACAA2,ACACB,ACAD9,ACADL,ACADVL,ACAT1,ACAT2,ACD,ACIN1,ACLY,ACO1,ACO2,ACOT2,ACOT7,ACOT9,ACOX1,ACP1,ACP2,ACSBG1,ACSF2,ACSL5,ACSS2,ACTL6A,ACTR1A,ACTR3B,ACTR6,ACVR1,ACVRL1,ACY1,ADA,ADAL,ADAM17,ADAM8,ADAMTS7,ADAMTSL5,ADARB1,ADCK5,ADCY2,ADCY7,ADGRG1,ADGRL1,ADGRV1,ADH7,ADHFE1,ADNP2,ADPGK,ADRB2,A…	3483
Cancer,Endocrine System Disorders,Organismal Injury and Abnormalities	Endocrine cancer	3.75e-199		0.119	AAAS,AACS,AAMDC,AARSD1,ABCA1,ABCA13,ABCA3,ABCB6,ABCC1,ABCG1,ABCG2,ABHD11,ABHD16A,ABHD17A,ABHD8,ABI1,ABL2,ACAA1,ACAA2,ACACB,ACAD9,ACADL,ACADVL,ACAT1,ACAT2,ACD,ACIN1,ACLY,ACO1,ACO2,ACOT2,ACOT7,ACOT9,ACOX1,ACP1,ACP2,ACSBG1,ACSF2,ACSL5,ACSS2,ACTL6A,ACTR1A,ACTR3B,ACTR6,ACVR1,ACVRL1,ACY1,ADA,ADAL,ADAM17,ADAM8,ADAMTS7,ADAMTSL5,ADARB1,ADCK5,ADCY2,ADCY7,ADGRG1,ADGRL1,ADGRV1,ADH7,ADHFE1,ADNP2,ADPGK,ADRB2,A…	3450
Cancer,Endocrine System Disorders,Organismal Injury and Abnormalities	Endocrine carcinoma	1.41e-198		0.107	AAAS,AACS,AAMDC,AARSD1,ABCA1,ABCA13,ABCA3,ABCB6,ABCC1,ABCG1,ABCG2,ABHD11,ABHD16A,ABHD17A,ABHD8,ABI1,ABL2,ACAA1,ACAA2,ACACB,ACAD9,ACADL,ACADVL,ACAT1,ACAT2,ACD,ACIN1,ACLY,ACO1,ACO2,ACOT2,ACOT7,ACOT9,ACOX1,ACP1,ACP2,ACSBG1,ACSF2,ACSL5,ACSS2,ACTL6A,ACTR1A,ACTR3B,ACTR6,ACVR1,ACVRL1,ACY1,ADA,ADAL,ADAM17,ADAM8,ADAMTS7,ADAMTSL5,ADARB1,ADCK5,ADCY2,ADCY7,ADGRG1,ADGRL1,ADGRV1,ADH7,ADHFE1,ADNP2,ADPGK,ADRB2,A…	3445
Cancer,Organismal Injury and Abnormalities	Abdominal carcinoma	3.64e-196		1.178	AAAS,AACS,AAMDC,AARSD1,ABCA1,ABCA13,ABCA3,ABCB6,ABCC1,ABCG1,ABCG2,ABHD11,ABHD16A,ABHD17A,ABHD5,ABHD8,ABI1,ABL2,ACAA1,ACAA2,ACACA,ACACB,ACAD9,ACADL,ACADVL,ACAT1,ACAT2,ACBD4,ACD,ACIN1,ACLY,ACO1,ACO2,ACOT7,ACOT8,ACOT9,ACOX1,ACP1,ACP2,ACSBG1,ACSF2,ACSL5,ACSS2,ACTR1A,ACTR3B,ACTR6,ACVR1,ACVRL1,ACY1,ADA,ADAL,ADAM17,ADAM8,ADAMTS7,ADAMTSL5,ADARB1,ADCK5,ADCY2,ADCY7,ADGRG1,ADGRL1,ADGRV1,ADH7,ADHFE1,ADK,ADM,…	3801
Cancer,Organismal Injury and Abnormalities	Head and neck carcinoma	1.19e-194		-0.288	AAAS,AACS,AAMDC,AARSD1,ABCA1,ABCA13,ABCA3,ABCB6,ABCC1,ABCG1,ABCG2,ABHD11,ABHD16A,ABHD17A,ABHD8,ABI1,ABL2,ACAA1,ACAA2,ACACB,ACAD9,ACADL,ACADVL,ACAT1,ACAT2,ACD,ACIN1,ACLY,ACO1,ACO2,ACOT2,ACOT7,ACOT9,ACOX1,ACP1,ACP2,ACSBG1,ACSF2,ACSL5,ACSS2,ACTR1A,ACTR6,ACVR1,ACVRL1,ACY1,ADA,ADAL,ADAM17,ADAM8,ADAMTS7,ADAMTSL5,ADARB1,ADCK5,ADCY2,ADCY7,ADGRG1,ADGRL1,ADGRV1,ADH7,ADHFE1,ADNP2,ADPGK,ADRB2,AFAP1L1,AFF1,AF…	3441
Organismal Injury and Abnormalities	Abdominal lesion	2.87e-192		-0.914	AAAS,AACS,AAMDC,AARSD1,ABCA1,ABCA13,ABCA3,ABCB6,ABCC1,ABCG1,ABCG2,ABHD11,ABHD16A,ABHD17A,ABHD5,ABHD8,ABI1,ABL2,ACAA1,ACAA2,ACACA,ACACB,ACAD9,ACADL,ACADVL,ACAT1,ACAT2,ACBD4,ACD,ACIN1,ACLY,ACO1,ACO2,ACOT7,ACOT8,ACOT9,ACOX1,ACP1,ACP2,ACSBG1,ACSF2,ACSL5,ACSS2,ACTR1A,ACTR3B,ACTR6,ACVR1,ACVRL1,ACY1,ADA,ADAL,ADAM17,ADAM8,ADAMTS7,ADAMTSL5,ADARB1,ADCK5,ADCY2,ADCY7,ADGRG1,ADGRL1,ADGRV1,ADH7,ADHFE1,ADK,ADM,…	3905
Cancer,Organismal Injury and Abnormalities	Abdominal neoplasm	7.58e-190		-0.032	AAAS,AACS,AAMDC,AARSD1,ABCA1,ABCA13,ABCA3,ABCB6,ABCC1,ABCG1,ABCG2,ABHD11,ABHD16A,ABHD17A,ABHD5,ABHD8,ABI1,ABL2,ACAA1,ACAA2,ACACA,ACACB,ACAD9,ACADL,ACADVL,ACAT1,ACAT2,ACBD4,ACD,ACIN1,ACLY,ACO1,ACO2,ACOT7,ACOT8,ACOT9,ACOX1,ACP1,ACP2,ACSBG1,ACSF2,ACSL5,ACSS2,ACTR1A,ACTR3B,ACTR6,ACVR1,ACVRL1,ACY1,ADA,ADAL,ADAM17,ADAM8,ADAMTS7,ADAMTSL5,ADARB1,ADCK5,ADCY2,ADCY7,ADGRG1,ADGRL1,ADGRV1,ADH7,ADHFE1,ADK,ADM,…	3893
Cancer,Organismal Injury and Abnormalities	Intraabdominal organ tumor	6.69e-186		-0.498	AAAS,AACS,AAMDC,AARSD1,ABCA1,ABCA13,ABCA3,ABCB6,ABCC1,ABCG1,ABCG2,ABHD11,ABHD16A,ABHD17A,ABHD5,ABHD8,ABI1,ABL2,ACAA1,ACAA2,ACACA,ACACB,ACAD9,ACADL,ACADVL,ACAT1,ACAT2,ACBD4,ACD,ACIN1,ACLY,ACO1,ACO2,ACOT7,ACOT8,ACOT9,ACOX1,ACP1,ACP2,ACSBG1,ACSF2,ACSL5,ACSS2,ACTR1A,ACTR3B,ACTR6,ACVR1,ACVRL1,ACY1,ADA,ADAL,ADAM17,ADAM8,ADAMTS7,ADAMTSL5,ADARB1,ADCK5,ADCY2,ADCY7,ADGRG1,ADGRL1,ADGRV1,ADH7,ADHFE1,ADK,ADM,…	3847
Cancer,Organismal Injury and Abnormalities	Adenocarcinoma	4.7e-182		-0.507	AAAS,AACS,AAMDC,AARSD1,ABCA1,ABCA13,ABCA3,ABCB6,ABCC1,ABCG1,ABCG2,ABHD11,ABHD16A,ABHD17A,ABHD5,ABHD8,ABI1,ABL2,ACAA1,ACAA2,ACACB,ACAD9,ACADVL,ACAT1,ACAT2,ACBD4,ACD,ACIN1,ACLY,ACO1,ACO2,ACOT7,ACOT8,ACOT9,ACOX1,ACP1,ACP2,ACSBG1,ACSF2,ACSL5,ACSS2,ACTR1A,ACTR3B,ACTR6,ACVR1,ACVRL1,ACY1,ADA,ADAL,ADAM17,ADAM8,ADAMTS7,ADAMTSL5,ADARB1,ADCK5,ADCY2,ADCY7,ADGRG1,ADGRL1,ADGRV1,ADH7,ADHFE1,ADK,ADM,ADNP2,ADPGK,…	3697
Cancer,Organismal Injury and Abnormalities	Abdominal cancer	2.93e-178		1.396	AAAS,AACS,AAMDC,AARSD1,ABCA1,ABCA13,ABCA3,ABCB6,ABCC1,ABCG1,ABCG2,ABHD11,ABHD16A,ABHD17A,ABHD5,ABHD8,ABI1,ABL2,ACAA1,ACAA2,ACACA,ACACB,ACAD9,ACADL,ACADVL,ACAT1,ACAT2,ACBD4,ACD,ACIN1,ACLY,ACO1,ACO2,ACOT7,ACOT8,ACOT9,ACOX1,ACP1,ACP2,ACSBG1,ACSF2,ACSL5,ACSS2,ACTR1A,ACTR3B,ACTR6,ACVR1,ACVRL1,ACY1,ADA,ADAL,ADAM17,ADAM8,ADAMTS7,ADAMTSL5,ADARB1,ADCK5,ADCY2,ADCY7,ADGRG1,ADGRL1,ADGRV1,ADH7,ADHFE1,ADK,ADM,…	3848
Cancer,Organismal Injury and Abnormalities	Abdominal adenocarcinoma	4.21e-178		0.303	AAAS,AACS,AAMDC,AARSD1,ABCA1,ABCA13,ABCA3,ABCB6,ABCC1,ABCG1,ABCG2,ABHD11,ABHD16A,ABHD17A,ABHD5,ABHD8,ABI1,ABL2,ACAA1,ACAA2,ACACB,ACAD9,ACADVL,ACAT1,ACAT2,ACBD4,ACD,ACIN1,ACLY,ACO1,ACO2,ACOT7,ACOT8,ACOT9,ACOX1,ACP1,ACP2,ACSBG1,ACSF2,ACSL5,ACSS2,ACTR1A,ACTR3B,ACTR6,ACVR1,ACVRL1,ACY1,ADA,ADAL,ADAM17,ADAM8,ADAMTS7,ADAMTSL5,ADARB1,ADCK5,ADCY2,ADCY7,ADGRG1,ADGRL1,ADGRV1,ADH7,ADHFE1,ADK,ADM,ADNP2,ADPGK,…	3628
Cancer,Organismal Injury and Abnormalities	Formation of solid tumor	1.96e-167		-0.534	AAAS,AAMDC,AARSD1,ABCA1,ABCA13,ABCA3,ABCB6,ABCC1,ABCG1,ABCG2,ABHD11,ABHD17A,ABHD8,ABI1,ABL2,ACAA1,ACACA,ACACB,ACAD9,ACADVL,ACAT1,ACBD4,ACD,ACIN1,ACLY,ACO1,ACO2,ACOT2,ACOT7,ACOT8,ACOT9,ACOX1,ACP1,ACP2,ACSBG1,ACSF2,ACSL5,ACSS2,ACTR1A,ACTR3B,ACTR6,ACVR1,ACVRL1,ACY1,ADA,ADAL,ADAM17,ADAM8,ADAMTS7,ADAMTSL5,ADARB1,ADCK5,ADCY2,ADCY7,ADGRG1,ADGRL1,ADGRV1,ADH7,ADHFE1,ADK,ADM,ADNP2,ADPGK,ADRB2,AFAP1L1,AFF1,…	3619
Cancer,Organismal Injury and Abnormalities	Generation of tumor	1.79e-163		-0.751	AAAS,AAMDC,AARSD1,ABCA1,ABCA13,ABCA3,ABCB6,ABCC1,ABCG1,ABCG2,ABHD11,ABHD17A,ABHD8,ABI1,ABL2,ACAA1,ACACA,ACACB,ACAD9,ACADVL,ACAT1,ACBD4,ACD,ACIN1,ACLY,ACO1,ACO2,ACOT2,ACOT7,ACOT8,ACOT9,ACOX1,ACP1,ACP2,ACSBG1,ACSF2,ACSL5,ACSS2,ACTR1A,ACTR3B,ACTR6,ACVR1,ACVRL1,ACY1,ADA,ADAL,ADAM17,ADAM8,ADAMTS7,ADAMTSL5,ADARB1,ADCK5,ADCY2,ADCY7,ADGRG1,ADGRL1,ADGRV1,ADH7,ADHFE1,ADK,ADM,ADNP2,ADPGK,ADRB2,AFAP1L1,AFF1,…	3557
Cancer,Gastrointestinal Disease,Organismal Injury and Abnormalities	Gastrointestinal carcinoma	2.72e-156		0.769	AAAS,AACS,AAMDC,AARSD1,ABCA1,ABCA13,ABCA3,ABCB6,ABCC1,ABCG1,ABCG2,ABHD11,ABHD16A,ABHD17A,ABHD5,ABHD8,ABL2,ACAA1,ACAA2,ACACB,ACAD9,ACADVL,ACAT1,ACBD4,ACD,ACIN1,ACLY,ACO1,ACO2,ACOT7,ACOT9,ACOX1,ACP1,ACP2,ACSBG1,ACSF2,ACSS2,ACTR1A,ACTR3B,ACTR6,ACVR1,ACVRL1,ACY1,ADA,ADAL,ADAM17,ADAM8,ADAMTS7,ADAMTSL5,ADARB1,ADCK5,ADCY2,ADCY7,ADGRG1,ADGRL1,ADGRV1,ADH7,ADHFE1,ADK,ADM,ADNP2,ADRB2,AFAP1L1,AFF1,AFF4,AFP,A…	3368
Cancer,Gastrointestinal Disease,Organismal Injury and Abnormalities	Digestive organ tumor	1.04e-154		-0.029	AAAS,AACS,AAMDC,AARSD1,ABCA1,ABCA13,ABCA3,ABCB6,ABCC1,ABCG1,ABCG2,ABHD11,ABHD16A,ABHD17A,ABHD5,ABHD8,ABI1,ABL2,ACAA1,ACAA2,ACACA,ACACB,ACAD9,ACADL,ACADVL,ACAT1,ACAT2,ACBD4,ACD,ACIN1,ACLY,ACO1,ACO2,ACOT7,ACOT8,ACOT9,ACOX1,ACP1,ACP2,ACSBG1,ACSF2,ACSL5,ACSS2,ACTR1A,ACTR3B,ACTR6,ACVR1,ACVRL1,ACY1,ADA,ADAL,ADAM17,ADAM8,ADAMTS7,ADAMTSL5,ADARB1,ADCK5,ADCY2,ADCY7,ADGRG1,ADGRL1,ADGRV1,ADH7,ADHFE1,ADK,ADM,…	3695
Cancer,Gastrointestinal Disease,Organismal Injury and Abnormalities	Large intestine carcinoma	9.17e-151		0.099	AAAS,AACS,AAMDC,AARSD1,ABCA1,ABCA13,ABCA3,ABCB6,ABCC1,ABCG1,ABCG2,ABHD11,ABHD16A,ABHD17A,ABHD5,ABHD8,ABL2,ACAA1,ACAA2,ACACB,ACAD9,ACADVL,ACAT1,ACD,ACIN1,ACLY,ACO1,ACO2,ACOT7,ACOT9,ACOX1,ACP2,ACSBG1,ACSS2,ACTR1A,ACTR3B,ACTR6,ACVR1,ACVRL1,ACY1,ADA,ADAL,ADAM17,ADAM8,ADAMTS7,ADAMTSL5,ADARB1,ADCK5,ADCY2,ADCY7,ADGRG1,ADGRL1,ADGRV1,ADH7,ADHFE1,ADK,ADM,ADNP2,ADRB2,AFAP1L1,AFF1,AFF4,AFP,AFTPH,AGAP1,AGBL5,…	3179
Cancer,Gastrointestinal Disease,Organismal Injury and Abnormalities	Intestinal carcinoma	1.2e-150		-0.026	AAAS,AACS,AAMDC,AARSD1,ABCA1,ABCA13,ABCA3,ABCB6,ABCC1,ABCG1,ABCG2,ABHD11,ABHD16A,ABHD17A,ABHD5,ABHD8,ABL2,ACAA1,ACAA2,ACACB,ACAD9,ACADVL,ACAT1,ACD,ACIN1,ACLY,ACO1,ACO2,ACOT7,ACOT9,ACOX1,ACP2,ACSBG1,ACSS2,ACTR1A,ACTR3B,ACTR6,ACVR1,ACVRL1,ACY1,ADA,ADAL,ADAM17,ADAM8,ADAMTS7,ADAMTSL5,ADARB1,ADCK5,ADCY2,ADCY7,ADGRG1,ADGRL1,ADGRV1,ADH7,ADHFE1,ADK,ADM,ADNP2,ADRB2,AFAP1L1,AFF1,AFF4,AFP,AFTPH,AGAP1,AGBL5,…	3181
Cancer,Gastrointestinal Disease,Organismal Injury and Abnormalities	Digestive system cancer	2.41e-149		1.834	AAAS,AACS,AAMDC,AARSD1,ABCA1,ABCA13,ABCA3,ABCB6,ABCC1,ABCG1,ABCG2,ABHD11,ABHD16A,ABHD17A,ABHD5,ABHD8,ABI1,ABL2,ACAA1,ACAA2,ACACA,ACACB,ACAD9,ACADL,ACADVL,ACAT1,ACAT2,ACBD4,ACD,ACIN1,ACLY,ACO1,ACO2,ACOT7,ACOT8,ACOT9,ACOX1,ACP1,ACP2,ACSBG1,ACSF2,ACSL5,ACSS2,ACTR1A,ACTR3B,ACTR6,ACVR1,ACVRL1,ACY1,ADA,ADAL,ADAM17,ADAM8,ADAMTS7,ADAMTSL5,ADARB1,ADCK5,ADCY2,ADCY7,ADGRG1,ADGRL1,ADGRV1,ADH7,ADHFE1,ADK,ADM,…	3648
Cancer,Gastrointestinal Disease,Organismal Injury and Abnormalities	Gastrointestinal adenocarcinoma	6.94e-147		-0.26	AAAS,AACS,AAMDC,AARSD1,ABCA1,ABCA13,ABCA3,ABCB6,ABCC1,ABCG1,ABCG2,ABHD11,ABHD16A,ABHD17A,ABHD5,ABHD8,ABL2,ACAA1,ACAA2,ACACB,ACAD9,ACADVL,ACAT1,ACBD4,ACD,ACIN1,ACLY,ACO1,ACO2,ACOT7,ACOT9,ACOX1,ACP1,ACP2,ACSBG1,ACSF2,ACSS2,ACTR1A,ACTR3B,ACTR6,ACVR1,ACVRL1,ACY1,ADA,ADAL,ADAM17,ADAM8,ADAMTS7,ADAMTSL5,ADARB1,ADCK5,ADCY2,ADCY7,ADGRG1,ADGRL1,ADGRV1,ADH7,ADHFE1,ADK,ADM,ADNP2,ADRB2,AFAP1L1,AFF1,AFF4,AFP,A…	3235
Cancer,Gastrointestinal Disease,Organismal Injury and Abnormalities	Gastrointestinal tumor	4.35e-146		-1.135	AAAS,AACS,AAMDC,AARSD1,ABCA1,ABCA13,ABCA3,ABCB6,ABCC1,ABCG1,ABCG2,ABHD11,ABHD16A,ABHD17A,ABHD5,ABHD8,ABL2,ACAA1,ACAA2,ACACB,ACAD9,ACADVL,ACAT1,ACBD4,ACD,ACIN1,ACLY,ACO1,ACO2,ACOT7,ACOT9,ACOX1,ACP1,ACP2,ACSBG1,ACSF2,ACSL5,ACSS2,ACTR1A,ACTR3B,ACTR6,ACVR1,ACVRL1,ACY1,ADA,ADAL,ADAM17,ADAM8,ADAMTS7,ADAMTSL5,ADARB1,ADCK5,ADCY2,ADCY7,ADGRG1,ADGRL1,ADGRV1,ADH7,ADHFE1,ADK,ADM,ADNP2,ADRB2,AFAP1L1,AFF1,AFF4…	3452
Cancer,Gastrointestinal Disease,Organismal Injury and Abnormalities	Intestinal adenocarcinoma	5.85e-146		-0.26	AAAS,AACS,AAMDC,AARSD1,ABCA1,ABCA13,ABCA3,ABCB6,ABCC1,ABCG1,ABCG2,ABHD11,ABHD16A,ABHD17A,ABHD5,ABHD8,ABL2,ACAA1,ACAA2,ACACB,ACAD9,ACADVL,ACAT1,ACD,ACIN1,ACLY,ACO1,ACO2,ACOT7,ACOT9,ACOX1,ACP2,ACSBG1,ACSS2,ACTR1A,ACTR3B,ACTR6,ACVR1,ACVRL1,ACY1,ADA,ADAL,ADAM17,ADAM8,ADAMTS7,ADAMTSL5,ADARB1,ADCK5,ADCY2,ADCY7,ADGRG1,ADGRL1,ADGRV1,ADH7,ADHFE1,ADK,ADM,ADNP2,ADRB2,AFAP1L1,AFF1,AFF4,AFP,AFTPH,AGAP1,AGBL5,…	3151
Cancer,Gastrointestinal Disease,Organismal Injury and Abnormalities	Large intestine adenocarcinoma	1.29e-145		-0.218	AAAS,AACS,AAMDC,AARSD1,ABCA1,ABCA13,ABCA3,ABCB6,ABCC1,ABCG1,ABCG2,ABHD11,ABHD16A,ABHD17A,ABHD5,ABHD8,ABL2,ACAA1,ACAA2,ACACB,ACAD9,ACADVL,ACAT1,ACD,ACIN1,ACLY,ACO1,ACO2,ACOT7,ACOT9,ACOX1,ACP2,ACSBG1,ACSS2,ACTR1A,ACTR3B,ACTR6,ACVR1,ACVRL1,ACY1,ADA,ADAL,ADAM17,ADAM8,ADAMTS7,ADAMTSL5,ADARB1,ADCK5,ADCY2,ADCY7,ADGRG1,ADGRL1,ADGRV1,ADH7,ADHFE1,ADK,ADM,ADNP2,ADRB2,AFAP1L1,AFF1,AFF4,AFP,AFTPH,AGAP1,AGBL5,…	3148
Cancer,Gastrointestinal Disease,Organismal Injury and Abnormalities	Gastrointestinal tract cancer	1.53e-143		1.246	AAAS,AACS,AAMDC,AARSD1,ABCA1,ABCA13,ABCA3,ABCB6,ABCC1,ABCG1,ABCG2,ABHD11,ABHD16A,ABHD17A,ABHD5,ABHD8,ABL2,ACAA1,ACAA2,ACACB,ACAD9,ACADVL,ACAT1,ACBD4,ACD,ACIN1,ACLY,ACO1,ACO2,ACOT7,ACOT9,ACOX1,ACP1,ACP2,ACSBG1,ACSF2,ACSL5,ACSS2,ACTR1A,ACTR3B,ACTR6,ACVR1,ACVRL1,ACY1,ADA,ADAL,ADAM17,ADAM8,ADAMTS7,ADAMTSL5,ADARB1,ADCK5,ADCY2,ADCY7,ADGRG1,ADGRL1,ADGRV1,ADH7,ADHFE1,ADK,ADM,ADNP2,ADRB2,AFAP1L1,AFF1,AFF4…	3436
Cancer,Gastrointestinal Disease,Organismal Injury and Abnormalities	Intestinal tumor	2.24e-140		-1.178	AAAS,AACS,AAMDC,AARSD1,ABCA1,ABCA13,ABCA3,ABCB6,ABCC1,ABCG1,ABCG2,ABHD11,ABHD16A,ABHD17A,ABHD5,ABHD8,ABL2,ACAA1,ACAA2,ACACB,ACAD9,ACADVL,ACAT1,ACD,ACIN1,ACLY,ACO1,ACO2,ACOT7,ACOT9,ACOX1,ACP2,ACSBG1,ACSL5,ACSS2,ACTR1A,ACTR3B,ACTR6,ACVR1,ACVRL1,ACY1,ADA,ADAL,ADAM17,ADAM8,ADAMTS7,ADAMTSL5,ADARB1,ADCK5,ADCY2,ADCY7,ADGRG1,ADGRL1,ADGRV1,ADH7,ADHFE1,ADK,ADM,ADNP2,ADRB2,AFAP1L1,AFF1,AFF4,AFP,AFTPH,AGAP1,…	3272
Cancer,Gastrointestinal Disease,Organismal Injury and Abnormalities	Large intestine neoplasm	1.04e-139		-0.549	AAAS,AACS,AAMDC,AARSD1,ABCA1,ABCA13,ABCA3,ABCB6,ABCC1,ABCG1,ABCG2,ABHD11,ABHD16A,ABHD17A,ABHD5,ABHD8,ABL2,ACAA1,ACAA2,ACACB,ACAD9,ACADVL,ACAT1,ACD,ACIN1,ACLY,ACO1,ACO2,ACOT7,ACOT9,ACOX1,ACP2,ACSBG1,ACSL5,ACSS2,ACTR1A,ACTR3B,ACTR6,ACVR1,ACVRL1,ACY1,ADA,ADAL,ADAM17,ADAM8,ADAMTS7,ADAMTSL5,ADARB1,ADCK5,ADCY2,ADCY7,ADGRG1,ADGRL1,ADGRV1,ADH7,ADHFE1,ADK,ADM,ADNP2,ADRB2,AFAP1L1,AFF1,AFF4,AFP,AFTPH,AGAP1,…	3266
Cancer,Gastrointestinal Disease,Organismal Injury and Abnormalities	Intestinal cancer	5.26e-139		0.318	AAAS,AACS,AAMDC,AARSD1,ABCA1,ABCA13,ABCA3,ABCB6,ABCC1,ABCG1,ABCG2,ABHD11,ABHD16A,ABHD17A,ABHD5,ABHD8,ABL2,ACAA1,ACAA2,ACACB,ACAD9,ACADVL,ACAT1,ACD,ACIN1,ACLY,ACO1,ACO2,ACOT7,ACOT9,ACOX1,ACP2,ACSBG1,ACSL5,ACSS2,ACTR1A,ACTR3B,ACTR6,ACVR1,ACVRL1,ACY1,ADA,ADAL,ADAM17,ADAM8,ADAMTS7,ADAMTSL5,ADARB1,ADCK5,ADCY2,ADCY7,ADGRG1,ADGRL1,ADGRV1,ADH7,ADHFE1,ADK,ADM,ADNP2,ADRB2,AFAP1L1,AFF1,AFF4,AFP,AFTPH,AGAP1,…	3257
Cancer,Gastrointestinal Disease,Organismal Injury and Abnormalities	Malignant neoplasm of large intestine	7.76e-139		0.381	AAAS,AACS,AAMDC,AARSD1,ABCA1,ABCA13,ABCA3,ABCB6,ABCC1,ABCG1,ABCG2,ABHD11,ABHD16A,ABHD17A,ABHD5,ABHD8,ABL2,ACAA1,ACAA2,ACACB,ACAD9,ACADVL,ACAT1,ACD,ACIN1,ACLY,ACO1,ACO2,ACOT7,ACOT9,ACOX1,ACP2,ACSBG1,ACSL5,ACSS2,ACTR1A,ACTR3B,ACTR6,ACVR1,ACVRL1,ACY1,ADA,ADAL,ADAM17,ADAM8,ADAMTS7,ADAMTSL5,ADARB1,ADCK5,ADCY2,ADCY7,ADGRG1,ADGRL1,ADGRV1,ADH7,ADHFE1,ADK,ADM,ADNP2,ADRB2,AFAP1L1,AFF1,AFF4,AFP,AFTPH,AGAP1,…	3254
Cancer,Organismal Injury and Abnormalities	Incidence of tumor	4.62e-119		-1.178	AAAS,AAMDC,AARSD1,ABCA1,ABCA13,ABCA3,ABCB6,ABCC1,ABCG1,ABCG2,ABHD11,ABHD17A,ABI1,ABL2,ACAA1,ACACB,ACAD9,ACADVL,ACAT1,ACBD4,ACD,ACIN1,ACLY,ACO1,ACO2,ACOT7,ACOT8,ACOT9,ACOX1,ACP1,ACSBG1,ACSF2,ACSS2,ACTR1A,ACTR3B,ACTR6,ACVR1,ACVRL1,ACY1,ADA,ADAL,ADAM17,ADAM8,ADAMTS7,ADAMTSL5,ADARB1,ADCK5,ADCY2,ADGRG1,ADGRL1,ADGRV1,ADH7,ADHFE1,ADK,ADM,ADNP2,ADRB2,AFAP1L1,AFF1,AFF4,AFTPH,AGAP1,AGBL5,AGFG2,AGMO,AGO2,AG…	3229
Cancer,Organismal Injury and Abnormalities	Genitourinary tumor	4.87e-117		-0.837	AAAS,AAMDC,AARSD1,ABCA1,ABCA13,ABCA3,ABCB6,ABCC1,ABCG1,ABCG2,ABHD11,ABHD17A,ABHD8,ABI1,ABL2,ACAA1,ACACA,ACACB,ACAD9,ACADVL,ACAT1,ACIN1,ACLY,ACO1,ACOT7,ACOT8,ACOT9,ACOX1,ACP2,ACSBG1,ACSF2,ACSL5,ACSS2,ACTR1A,ACTR6,ACVR1,ACVRL1,ACY1,ADA,ADAL,ADAM17,ADAM8,ADAMTS7,ADARB1,ADCK5,ADCY2,ADCY7,ADGRG1,ADGRV1,ADK,ADM,ADNP2,ADRB2,AFF1,AFF4,AFP,AFTPH,AGAP1,AGBL5,AGFG2,AGMO,AGO2,AGPAT2,AGPAT5,AGTRAP,AHCY,AHNAK,…	3151
Cancer,Organismal Injury and Abnormalities	Frequency of tumor	1.53e-116		-0.498	AAAS,AAMDC,AARSD1,ABCA1,ABCA13,ABCA3,ABCB6,ABCC1,ABCG1,ABCG2,ABHD11,ABHD17A,ABI1,ABL2,ACAA1,ACACB,ACAD9,ACADVL,ACAT1,ACBD4,ACD,ACIN1,ACLY,ACO1,ACO2,ACOT7,ACOT9,ACOX1,ACP1,ACSBG1,ACSF2,ACSS2,ACTR1A,ACTR3B,ACTR6,ACVR1,ACVRL1,ACY1,ADA,ADAL,ADAM17,ADAM8,ADAMTS7,ADAMTSL5,ADARB1,ADCK5,ADCY2,ADGRG1,ADGRL1,ADGRV1,ADH7,ADHFE1,ADK,ADM,ADNP2,ADRB2,AFAP1L1,AFF1,AFF4,AFTPH,AGAP1,AGBL5,AGFG2,AGMO,AGO2,AGPAT2,A…	3157
Cancer,Organismal Injury and Abnormalities	Urogenital cancer	5.81e-115		-1.259	AAAS,AAMDC,AARSD1,ABCA1,ABCA13,ABCA3,ABCB6,ABCC1,ABCG1,ABCG2,ABHD11,ABHD17A,ABHD8,ABI1,ABL2,ACAA1,ACACA,ACACB,ACAD9,ACADVL,ACAT1,ACIN1,ACLY,ACO1,ACOT7,ACOT8,ACOT9,ACOX1,ACP2,ACSBG1,ACSF2,ACSL5,ACSS2,ACTR1A,ACTR6,ACVR1,ACVRL1,ACY1,ADA,ADAL,ADAM17,ADAM8,ADAMTS7,ADCK5,ADCY2,ADCY7,ADGRG1,ADGRV1,ADK,ADM,ADNP2,ADRB2,AFF1,AFF4,AFP,AFTPH,AGAP1,AGBL5,AGFG2,AGMO,AGO2,AGPAT2,AGPAT5,AGTRAP,AHCY,AHNAK,AHRR,AI…	3114
Cancer,Organismal Injury and Abnormalities	Tumorigenesis of epithelial neoplasm	3.97e-113		-0.579	AAAS,AAMDC,AARSD1,ABCA1,ABCA13,ABCA3,ABCB6,ABCC1,ABCG1,ABCG2,ABHD11,ABHD17A,ABI1,ABL2,ACAA1,ACACB,ACAD9,ACADVL,ACAT1,ACBD4,ACD,ACIN1,ACLY,ACO1,ACO2,ACOT7,ACOT9,ACOX1,ACP1,ACSBG1,ACSF2,ACSS2,ACTR1A,ACTR3B,ACTR6,ACVR1,ACVRL1,ACY1,ADA,ADAL,ADAM17,ADAM8,ADAMTS7,ADAMTSL5,ADARB1,ADCK5,ADCY2,ADGRG1,ADGRL1,ADGRV1,ADH7,ADHFE1,ADK,ADM,ADNP2,ADRB2,AFAP1L1,AFF1,AFF4,AFTPH,AGAP1,AGBL5,AGFG2,AGMO,AGO2,AGPAT2,A…	3122
Cancer,Organismal Injury and Abnormalities	Development of malignant tumor	5.33e-113		-0.957	AAAS,AAMDC,AARSD1,ABCA1,ABCA13,ABCA3,ABCB6,ABCC1,ABCG1,ABCG2,ABHD11,ABHD17A,ABI1,ABL2,ACAA1,ACACB,ACAD9,ACADVL,ACAT1,ACBD4,ACD,ACIN1,ACLY,ACO1,ACO2,ACOT7,ACOT9,ACOX1,ACP1,ACSBG1,ACSF2,ACSS2,ACTR1A,ACTR3B,ACTR6,ACVR1,ACVRL1,ACY1,ADA,ADAL,ADAM17,ADAM8,ADAMTS7,ADAMTSL5,ADARB1,ADCK5,ADCY2,ADGRG1,ADGRL1,ADGRV1,ADH7,ADHFE1,ADK,ADM,ADNP2,ADRB2,AFAP1L1,AFF1,AFF4,AFTPH,AGAP1,AGBL5,AGFG2,AGMO,AGO2,AGPAT2,A…	3118
Cancer,Organismal Injury and Abnormalities	Malignant genitourinary solid tumor	6.54e-113		-1.132	AAAS,AAMDC,AARSD1,ABCA1,ABCA13,ABCA3,ABCB6,ABCC1,ABCG1,ABCG2,ABHD11,ABHD17A,ABHD8,ABI1,ABL2,ACAA1,ACACB,ACAD9,ACADVL,ACAT1,ACIN1,ACLY,ACO1,ACOT7,ACOT8,ACOT9,ACOX1,ACP2,ACSBG1,ACSF2,ACSL5,ACSS2,ACTR1A,ACTR6,ACVR1,ACVRL1,ACY1,ADA,ADAL,ADAM17,ADAM8,ADAMTS7,ADCK5,ADCY2,ADCY7,ADGRG1,ADGRV1,ADK,ADM,ADNP2,ADRB2,AFF1,AFF4,AFP,AFTPH,AGAP1,AGBL5,AGFG2,AGMO,AGO2,AGPAT2,AGPAT5,AGTRAP,AHCY,AHNAK,AHRR,AIDA,AIF…	3106
Cancer,Organismal Injury and Abnormalities	Development of carcinoma	1.92e-111		-0.828	AAAS,AAMDC,AARSD1,ABCA1,ABCA13,ABCA3,ABCB6,ABCC1,ABCG1,ABCG2,ABHD11,ABHD17A,ABI1,ABL2,ACAA1,ACACB,ACAD9,ACADVL,ACAT1,ACBD4,ACD,ACIN1,ACLY,ACO1,ACO2,ACOT7,ACOT9,ACOX1,ACP1,ACSBG1,ACSF2,ACSS2,ACTR1A,ACTR3B,ACTR6,ACVR1,ACVRL1,ACY1,ADA,ADAL,ADAM17,ADAM8,ADAMTS7,ADAMTSL5,ADARB1,ADCK5,ADCY2,ADGRG1,ADGRL1,ADGRV1,ADH7,ADHFE1,ADK,ADM,ADNP2,ADRB2,AFAP1L1,AFF1,AFF4,AFTPH,AGAP1,AGBL5,AGFG2,AGMO,AGO2,AGPAT2,A…	3090
Cancer,Organismal Injury and Abnormalities	Genitourinary carcinoma	3.87e-107		-0.977	AAAS,AAMDC,AARSD1,ABCA1,ABCA13,ABCA3,ABCB6,ABCC1,ABCG1,ABCG2,ABHD11,ABHD17A,ABHD8,ABI1,ABL2,ACACB,ACAD9,ACADVL,ACAT1,ACIN1,ACLY,ACOT7,ACOT8,ACOT9,ACOX1,ACP2,ACSBG1,ACSF2,ACSL5,ACSS2,ACTR1A,ACTR6,ACVR1,ACVRL1,ACY1,ADA,ADAL,ADAM17,ADAM8,ADAMTS7,ADCK5,ADCY2,ADCY7,ADGRG1,ADGRV1,ADM,ADNP2,ADRB2,AFF1,AFF4,AFP,AFTPH,AGAP1,AGBL5,AGFG2,AGMO,AGO2,AGPAT2,AGPAT5,AHCY,AHNAK,AHRR,AIDA,AIF1,AIFM1,AIFM2,AIG1,AIP…	2914
Cancer,Neurological Disease,Organismal Injury and Abnormalities	Nervous system neoplasm	9.9e-103		0.17	ABCA1,ABCA13,ABCA3,ABCB6,ABCC1,ABCG2,ABHD8,ACAA1,ACACA,ACACB,ACAD9,ACADVL,ACAT1,ACIN1,ACLY,ACOT2,ACOT7,ACOT8,ACOT9,ACOX1,ACP2,ACSF2,ACSL5,ACSS2,ACTR1A,ACTR3B,ACTR6,ACVR1,ACVRL1,ACY1,ADA,ADAM17,ADAM8,ADAMTS7,ADAMTSL5,ADARB1,ADCK5,ADCY2,ADCY7,ADGRG1,ADGRL1,ADGRV1,ADH7,ADHFE1,ADM,ADNP2,ADPGK,AFAP1L1,AFF1,AFF4,AFTPH,AGAP1,AGBL5,AGFG2,AGO2,AGPAT2,AGTRAP,AHCY,AHNAK,AIG1,AIMP2,AIP,AIPL1,AKNA,AKT3,ALCAM,…	2610
Cancer,Neurological Disease,Organismal Injury and Abnormalities	Central nervous system tumor	4.07e-101		0.155	ABCA1,ABCA13,ABCA3,ABCB6,ABCC1,ABCG2,ABHD8,ACAA1,ACACA,ACACB,ACAD9,ACADVL,ACAT1,ACIN1,ACLY,ACOT2,ACOT7,ACOT8,ACOT9,ACOX1,ACP2,ACSF2,ACSL5,ACSS2,ACTR1A,ACTR3B,ACTR6,ACVR1,ACVRL1,ACY1,ADA,ADAM17,ADAM8,ADAMTS7,ADAMTSL5,ADARB1,ADCK5,ADCY2,ADCY7,ADGRG1,ADGRL1,ADGRV1,ADH7,ADHFE1,ADM,ADNP2,ADPGK,AFAP1L1,AFF1,AFF4,AFTPH,AGAP1,AGBL5,AGFG2,AGO2,AGPAT2,AGTRAP,AHCY,AHNAK,AIG1,AIMP2,AIP,AIPL1,AKNA,AKT3,ALCAM,…	2582
Organismal Injury and Abnormalities	Soft tissue lesion	6.11e-101		-1.814	ABCA1,ABCA13,ABCA3,ABCB6,ABCC1,ABCG2,ABHD8,ABL2,ACAA1,ACAA2,ACACB,ACAD9,ACADVL,ACAT1,ACIN1,ACLY,ACOT2,ACOT7,ACOT8,ACOT9,ACOX1,ACP2,ACSF2,ACSL5,ACSS2,ACTR1A,ACTR3B,ACTR6,ACVR1,ACVRL1,ACY1,ADA,ADAMTS7,ADAMTSL5,ADCK5,ADCY2,ADCY7,ADGRG1,ADGRL1,ADGRV1,ADH7,ADHFE1,ADM,ADNP2,ADPGK,AFAP1L1,AFF1,AFF4,AFTPH,AGAP1,AGBL5,AGFG2,AGMO,AGO2,AGPAT2,AGTRAP,AHCY,AHNAK,AIG1,AIMP2,AIP,AIPL1,AKNA,AKT3,ALDH18A1,ALDH1L2…	2592
Cancer,Neurological Disease,Organismal Injury and Abnormalities	Central nervous system solid tumor	6.48e-101		0.155	ABCA1,ABCA13,ABCA3,ABCB6,ABCC1,ABCG2,ABHD8,ACAA1,ACACA,ACACB,ACAD9,ACADVL,ACAT1,ACIN1,ACLY,ACOT2,ACOT7,ACOT8,ACOT9,ACOX1,ACP2,ACSF2,ACSL5,ACSS2,ACTR1A,ACTR3B,ACTR6,ACVR1,ACVRL1,ACY1,ADA,ADAM17,ADAM8,ADAMTS7,ADAMTSL5,ADARB1,ADCK5,ADCY2,ADCY7,ADGRG1,ADGRL1,ADGRV1,ADH7,ADHFE1,ADM,ADNP2,ADPGK,AFAP1L1,AFF1,AFF4,AFTPH,AGAP1,AGBL5,AGFG2,AGO2,AGPAT2,AGTRAP,AHCY,AHNAK,AIG1,AIMP2,AIP,AIPL1,AKNA,AKT3,ALCAM,…	2581
Neurological Disease,Organismal Injury and Abnormalities	Neurogenic lesion	1.3e-100		-1.429	ABCA1,ABCA13,ABCA3,ABCB6,ABCC1,ABCG2,ABHD8,ACAA1,ACACB,ACAD9,ACADVL,ACAT1,ACIN1,ACLY,ACOT2,ACOT7,ACOT8,ACOT9,ACOX1,ACP2,ACSF2,ACSL5,ACSS2,ACTR1A,ACTR3B,ACTR6,ACVR1,ACVRL1,ACY1,ADA,ADAMTS7,ADAMTSL5,ADCK5,ADCY2,ADCY7,ADGRG1,ADGRL1,ADGRV1,ADH7,ADHFE1,ADM,ADNP2,ADPGK,AFAP1L1,AFF1,AFF4,AFTPH,AGAP1,AGBL5,AGFG2,AGO2,AGPAT2,AGTRAP,AHCY,AHNAK,AIG1,AIMP2,AIP,AIPL1,AKNA,AKT3,ALDH18A1,ALDH1L2,ALDH3A2,ALDH5A1…	2493
Cancer,Organismal Injury and Abnormalities	Neuroepithelial tumor	2.2e-99		0.941	ABCA1,ABCA13,ABCA3,ABCB6,ABCC1,ABCG2,ABHD8,ACAA1,ACACA,ACACB,ACAD9,ACADVL,ACAT1,ACIN1,ACLY,ACOT2,ACOT7,ACOT8,ACOT9,ACOX1,ACP2,ACSF2,ACSL5,ACSS2,ACTR1A,ACTR3B,ACTR6,ACVR1,ACVRL1,ADA,ADAM17,ADAM8,ADAMTS7,ADAMTSL5,ADARB1,ADCK5,ADCY2,ADCY7,ADGRG1,ADGRL1,ADGRV1,ADH7,ADHFE1,ADM,ADNP2,ADPGK,AFAP1L1,AFF1,AFF4,AFTPH,AGAP1,AGBL5,AGFG2,AGO2,AGPAT2,AGTRAP,AHCY,AHNAK,AIG1,AIMP2,AIP,AIPL1,AKNA,AKT3,ALCAM,ALDH1…	2520
Cancer,Organismal Injury and Abnormalities	Development of neuroepithelial tumor	3.95e-99		0.941	ABCA1,ABCA13,ABCA3,ABCB6,ABCC1,ABCG2,ABHD8,ACAA1,ACACA,ACACB,ACAD9,ACADVL,ACAT1,ACIN1,ACLY,ACOT2,ACOT7,ACOT8,ACOT9,ACOX1,ACP2,ACSF2,ACSL5,ACSS2,ACTR1A,ACTR3B,ACTR6,ACVR1,ACVRL1,ADA,ADAM17,ADAM8,ADAMTS7,ADAMTSL5,ADARB1,ADCK5,ADCY2,ADCY7,ADGRG1,ADGRL1,ADGRV1,ADH7,ADHFE1,ADM,ADNP2,ADPGK,AFAP1L1,AFF1,AFF4,AFTPH,AGAP1,AGBL5,AGFG2,AGO2,AGPAT2,AGTRAP,AHCY,AHNAK,AIG1,AIMP2,AIP,AIPL1,AKNA,AKT3,ALCAM,ALDH1…	2519
Cancer,Neurological Disease,Organismal Injury and Abnormalities	Glioma	2.29e-98		0.956	ABCA1,ABCA13,ABCA3,ABCB6,ABCC1,ABCG2,ABHD8,ACAA1,ACACA,ACACB,ACAD9,ACADVL,ACAT1,ACIN1,ACLY,ACOT2,ACOT7,ACOT8,ACOT9,ACOX1,ACP2,ACSF2,ACSL5,ACSS2,ACTR1A,ACTR3B,ACTR6,ACVR1,ACVRL1,ADA,ADAM17,ADAM8,ADAMTS7,ADAMTSL5,ADARB1,ADCK5,ADCY2,ADCY7,ADGRG1,ADGRL1,ADGRV1,ADH7,ADHFE1,ADM,ADNP2,ADPGK,AFAP1L1,AFF1,AFF4,AFTPH,AGAP1,AGBL5,AGFG2,AGO2,AGPAT2,AGTRAP,AHCY,AHNAK,AIG1,AIMP2,AIP,AIPL1,AKNA,AKT3,ALCAM,ALDH1…	2516
Cancer,Neurological Disease,Organismal Injury and Abnormalities	Central nervous system cancer	5.54e-98		-0.404	ABCA1,ABCA13,ABCA3,ABCB6,ABCC1,ABCG2,ABHD8,ACAA1,ACACA,ACACB,ACAD9,ACADVL,ACAT1,ACIN1,ACLY,ACOT2,ACOT7,ACOT8,ACOT9,ACOX1,ACP2,ACSF2,ACSL5,ACSS2,ACTR1A,ACTR3B,ACTR6,ACVR1,ACVRL1,ACY1,ADA,ADAM17,ADAMTS7,ADAMTSL5,ADARB1,ADCK5,ADCY2,ADCY7,ADGRG1,ADGRL1,ADGRV1,ADH7,ADHFE1,ADM,ADNP2,ADPGK,AFAP1L1,AFF1,AFF4,AFTPH,AGAP1,AGBL5,AGFG2,AGO2,AGPAT2,AGTRAP,AHCY,AHNAK,AIG1,AIMP2,AIP,AIPL1,AKNA,AKT3,ALCAM,ALDH18…	2505
Neurological Disease,Organismal Injury and Abnormalities	Intracranial lesion	8.92e-97		-0.644	ABCA1,ABCA13,ABCA3,ABCB6,ABCC1,ABCG2,ABHD8,ACAA1,ACACB,ACAD9,ACADVL,ACAT1,ACIN1,ACLY,ACOT2,ACOT7,ACOT8,ACOT9,ACOX1,ACP2,ACSF2,ACSL5,ACSS2,ACTR1A,ACTR3B,ACTR6,ACVR1,ACVRL1,ACY1,ADA,ADAMTS7,ADAMTSL5,ADCK5,ADCY2,ADCY7,ADGRG1,ADGRL1,ADGRV1,ADH7,ADHFE1,ADM,ADNP2,ADPGK,AFAP1L1,AFF1,AFF4,AFTPH,AGAP1,AGBL5,AGFG2,AGO2,AGPAT2,AGTRAP,AHCY,AHNAK,AIG1,AIMP2,AIP,AIPL1,AKNA,AKT3,ALDH18A1,ALDH1L2,ALDH3A2,ALDH5A1…	2445
Cancer,Neurological Disease,Organismal Injury and Abnormalities	Glioma cancer	8.99e-97		0.439	ABCA1,ABCA13,ABCA3,ABCB6,ABCC1,ABCG2,ABHD8,ACAA1,ACACA,ACACB,ACAD9,ACADVL,ACAT1,ACIN1,ACLY,ACOT2,ACOT7,ACOT8,ACOT9,ACOX1,ACP2,ACSF2,ACSL5,ACSS2,ACTR1A,ACTR3B,ACTR6,ACVR1,ACVRL1,ADA,ADAM17,ADAMTS7,ADAMTSL5,ADARB1,ADCK5,ADCY2,ADCY7,ADGRG1,ADGRL1,ADGRV1,ADH7,ADHFE1,ADM,ADNP2,ADPGK,AFAP1L1,AFF1,AFF4,AFTPH,AGAP1,AGBL5,AGFG2,AGO2,AGPAT2,AGTRAP,AHCY,AHNAK,AIG1,AIMP2,AIP,AIPL1,AKNA,AKT3,ALCAM,ALDH18A1,AL…	2465
Neurological Disease,Organismal Injury and Abnormalities	Brain lesion	3.46e-96		-1.357	ABCA1,ABCA13,ABCA3,ABCB6,ABCC1,ABCG2,ABHD8,ACAA1,ACACB,ACAD9,ACADVL,ACAT1,ACIN1,ACLY,ACOT2,ACOT7,ACOT8,ACOT9,ACOX1,ACP2,ACSF2,ACSL5,ACSS2,ACTR1A,ACTR3B,ACTR6,ACVR1,ACVRL1,ACY1,ADA,ADAMTS7,ADAMTSL5,ADCK5,ADCY2,ADCY7,ADGRG1,ADGRL1,ADGRV1,ADH7,ADHFE1,ADM,ADNP2,ADPGK,AFAP1L1,AFF1,AFF4,AFTPH,AGAP1,AGBL5,AGFG2,AGO2,AGPAT2,AGTRAP,AHCY,AHNAK,AIG1,AIMP2,AIP,AIPL1,AKNA,AKT3,ALDH18A1,ALDH1L2,ALDH3A2,ALDH5A1…	2460
Cancer,Neurological Disease,Organismal Injury and Abnormalities	Intracranial neoplasm	4.42e-96		-0.644	ABCA1,ABCA13,ABCA3,ABCB6,ABCC1,ABCG2,ABHD8,ACAA1,ACACB,ACAD9,ACADVL,ACAT1,ACIN1,ACLY,ACOT2,ACOT7,ACOT8,ACOT9,ACOX1,ACP2,ACSF2,ACSL5,ACSS2,ACTR1A,ACTR3B,ACTR6,ACVR1,ACVRL1,ACY1,ADA,ADAMTS7,ADAMTSL5,ADCK5,ADCY2,ADCY7,ADGRG1,ADGRL1,ADGRV1,ADH7,ADHFE1,ADM,ADNP2,ADPGK,AFAP1L1,AFF1,AFF4,AFTPH,AGAP1,AGBL5,AGFG2,AGO2,AGPAT2,AGTRAP,AHCY,AHNAK,AIG1,AIMP2,AIP,AIPL1,AKNA,AKT3,ALDH18A1,ALDH1L2,ALDH3A2,ALDH5A1…	2442
Cancer,Neurological Disease,Organismal Injury and Abnormalities	Brain tumor	1.49e-95		-0.777	ABCA1,ABCA13,ABCA3,ABCB6,ABCC1,ABCG2,ABHD8,ACAA1,ACACB,ACAD9,ACADVL,ACAT1,ACIN1,ACLY,ACOT2,ACOT7,ACOT8,ACOT9,ACOX1,ACP2,ACSF2,ACSL5,ACSS2,ACTR1A,ACTR3B,ACTR6,ACVR1,ACVRL1,ACY1,ADA,ADAMTS7,ADAMTSL5,ADCK5,ADCY2,ADCY7,ADGRG1,ADGRL1,ADGRV1,ADH7,ADHFE1,ADM,ADNP2,ADPGK,AFAP1L1,AFF1,AFF4,AFTPH,AGAP1,AGBL5,AGFG2,AGO2,AGPAT2,AGTRAP,AHCY,AHNAK,AIG1,AIMP2,AIP,AIPL1,AKNA,AKT3,ALDH18A1,ALDH1L2,ALDH3A2,ALDH5A1…	2439
Cancer,Neurological Disease,Organismal Injury and Abnormalities	Brain glioma	1.28e-92			ABCA1,ABCA13,ABCA3,ABCB6,ABCC1,ABHD8,ACAA1,ACACB,ACAD9,ACADVL,ACAT1,ACIN1,ACLY,ACOT2,ACOT7,ACOT8,ACOT9,ACOX1,ACP2,ACSF2,ACSL5,ACSS2,ACTR1A,ACTR3B,ACTR6,ACVR1,ACVRL1,ADA,ADAMTS7,ADAMTSL5,ADCK5,ADCY2,ADCY7,ADGRG1,ADGRL1,ADGRV1,ADH7,ADHFE1,ADM,ADNP2,ADPGK,AFAP1L1,AFF1,AFF4,AFTPH,AGAP1,AGBL5,AGFG2,AGO2,AGPAT2,AGTRAP,AHCY,AHNAK,AIG1,AIMP2,AIP,AIPL1,AKNA,AKT3,ALDH18A1,ALDH1L2,ALDH3A2,ALDH5A1,ALDH9A1,AL…	2401
Cancer,Organismal Injury and Abnormalities	Upper abdominal cancer	1.8e-88		0.959	AAAS,AAMDC,AARSD1,ABCA1,ABCA13,ABCA3,ABCB6,ABCC1,ABCG1,ABCG2,ABHD11,ABHD16A,ABHD5,ABHD8,ABL2,ACAA1,ACAA2,ACACA,ACACB,ACAD9,ACADL,ACADVL,ACAT1,ACAT2,ACBD4,ACIN1,ACLY,ACO1,ACO2,ACOT7,ACOT8,ACOX1,ACP1,ACSF2,ACSL5,ACSS2,ACTR1A,ACTR3B,ACTR6,ACVR1,ACVRL1,ACY1,ADA,ADAL,ADAM17,ADAM8,ADAMTS7,ADAMTSL5,ADARB1,ADCK5,ADCY2,ADGRG1,ADGRV1,ADHFE1,ADK,ADM,ADNP2,ADPGK,ADRB2,AFAP1L1,AFF1,AFF4,AFP,AGAP1,AGBL5,AGFG2,…	2795
Cancer,Organismal Injury and Abnormalities	Genitourinary adenocarcinoma	8.71e-85		-0.906	AAAS,AAMDC,AARSD1,ABCA1,ABCA13,ABCA3,ABCB6,ABCC1,ABCG1,ABCG2,ABHD11,ABHD17A,ABHD8,ABI1,ABL2,ACACB,ACAD9,ACADVL,ACAT1,ACIN1,ACLY,ACOT7,ACOT8,ACOX1,ACSBG1,ACSF2,ACSS2,ACTR1A,ACTR6,ACVR1,ACVRL1,ACY1,ADA,ADAL,ADAM17,ADAM8,ADAMTS7,ADCK5,ADCY2,ADCY7,ADGRG1,ADGRV1,ADM,ADNP2,ADRB2,AFF1,AFP,AFTPH,AGAP1,AGBL5,AGMO,AGO2,AGPAT2,AGPAT5,AHCY,AHNAK,AHRR,AIDA,AIF1,AIFM1,AIFM2,AKAP8,AKNA,AKT3,ALDH18A1,ALDH1L2,ALD…	2574
Organismal Injury and Abnormalities,Organismal Survival	Organismal death	9.99e-81		1.2	ABCA1,ABCA3,Abcb1b,ABCB6,ABCC1,ABCG1,ABHD5,ABI1,ABL2,ACACA,ACADL,ACADVL,ACD,ACLY,ACSF2,ACTL6A,ACVR1,ACVRL1,ADA,ADAM17,ADARB1,ADCY7,ADGRG1,ADGRV1,ADH7,ADK,ADM,ADRB2,AFAP1L1,AFF1,AFF4,AGO2,AGPAT2,AGTRAP,AHCY,AHSA1,AIF1,AIFM1,AIP,AKAP10,AKNA,AKT3,ALDH5A1,ALDOA,ALDOC,ALG2,ALKBH5,AMBP,ANAPC11,ANGPT2,ANGPTL6,Ank2,ANKH,ANKLE1,ANLN,Anp32a,Anp32e,ANXA1,ANXA2,ANXA5,ANXA6,ANXA7,APBB1,APBB2,APC,APH1A,APH1B,A…	1345
Cancer,Organismal Injury and Abnormalities	Pelvic tumor	1.49e-78		-0.702	AAAS,AARSD1,ABCA1,ABCA13,ABCA3,ABCB6,ABCC1,ABCG1,ABCG2,ABHD17A,ABHD8,ABI1,ABL2,ACACB,ACAD9,ACADVL,ACIN1,ACLY,ACO1,ACOT7,ACOT8,ACOX1,ACSBG1,ACSF2,ACSL5,ACSS2,ACTR1A,ACTR6,ACVR1,ACVRL1,ACY1,ADA,ADAM17,ADAM8,ADAMTS7,ADARB1,ADCK5,ADCY2,ADCY7,ADGRG1,ADGRV1,ADH7,ADK,ADM,ADNP2,ADRB2,AFF1,AFF4,AFP,AFTPH,AGAP1,AGBL5,AGFG2,AGMO,AGO2,AGPAT2,AGPAT5,AHCY,AHNAK,AHRR,AIDA,AIF1,AIFM1,AIG1,AIP,AKAP8,AKNA,AKR7A2,A…	2735
Cancer,Organismal Injury and Abnormalities	Pelvic cancer	2.21e-76		0.541	AAAS,AARSD1,ABCA1,ABCA13,ABCA3,ABCB6,ABCC1,ABCG1,ABCG2,ABHD17A,ABHD8,ABI1,ABL2,ACACB,ACAD9,ACADVL,ACIN1,ACLY,ACO1,ACOT7,ACOT8,ACOX1,ACSBG1,ACSF2,ACSL5,ACSS2,ACTR1A,ACTR6,ACVR1,ACVRL1,ACY1,ADA,ADAM17,ADAM8,ADAMTS7,ADCK5,ADCY2,ADCY7,ADGRG1,ADGRV1,ADH7,ADM,ADNP2,ADRB2,AFF1,AFF4,AFP,AFTPH,AGAP1,AGBL5,AGFG2,AGMO,AGO2,AGPAT2,AGPAT5,AHCY,AHNAK,AHRR,AIDA,AIF1,AIFM1,AIP,AKAP8,AKNA,AKR7A2,AKT3,ALCAM,ALDH18…	2699
Cancer,Organismal Injury and Abnormalities	Pelvic carcinoma	1.34e-74		0.745	AAAS,AARSD1,ABCA1,ABCA13,ABCA3,ABCB6,ABCC1,ABCG1,ABCG2,ABHD17A,ABHD8,ABI1,ABL2,ACACB,ACAD9,ACADVL,ACIN1,ACLY,ACOT7,ACOT8,ACOX1,ACSBG1,ACSF2,ACSL5,ACSS2,ACTR1A,ACTR6,ACVR1,ACVRL1,ACY1,ADA,ADAM17,ADAM8,ADAMTS7,ADCK5,ADCY2,ADCY7,ADGRG1,ADGRV1,ADH7,ADM,ADNP2,ADRB2,AFF1,AFF4,AFP,AFTPH,AGAP1,AGBL5,AGFG2,AGMO,AGO2,AGPAT2,AGPAT5,AHCY,AHNAK,AHRR,AIDA,AIF1,AIFM1,AIP,AKAP8,AKNA,AKT3,ALDH18A1,ALDH1L2,ALDH3A2…	2560
Cancer,Organismal Injury and Abnormalities	Breast or colorectal cancer	1.31e-73		-1.065	AAAS,AAMDC,ABCA1,ABCA13,ABCA3,ABCB6,ABCC1,ABCG2,ABHD17A,ABL2,ACAA1,ACACB,ACAD9,ACADVL,ACAT1,ACD,ACIN1,ACLY,ACO2,ACOT7,ACOT9,ACOX1,ACP2,ACSL5,ACSS2,ACTR3B,ACTR6,ACVR1,ACVRL1,ADA,ADAL,ADAM17,ADAM8,ADAMTSL5,ADARB1,ADCK5,ADCY2,ADGRG1,ADGRL1,ADGRV1,ADH7,ADHFE1,ADK,ADM,ADRB2,AFAP1L1,AFF1,AFF4,AFP,AFTPH,AGBL5,AGMO,AGO2,AGPAT2,AGPAT5,AGTRAP,AHCY,AHNAK,AHRR,AIDA,AIFM1,AIFM2,AIG1,AIPL1,AK1,AKAP10,AKAP8,AKR…	2549
Cancer,Organismal Injury and Abnormalities,Reproductive System Disease	Genital tumor	9.27e-71		-1.77	AAAS,AARSD1,ABCA1,ABCA13,ABCA3,ABCB6,ABCC1,ABCG1,ABCG2,ABHD17A,ABHD8,ABI1,ABL2,ACACB,ACAD9,ACADVL,ACIN1,ACLY,ACO1,ACOT7,ACOT8,ACOX1,ACSBG1,ACSF2,ACSS2,ACTR1A,ACTR6,ACVR1,ACVRL1,ACY1,ADA,ADAM17,ADAM8,ADAMTS7,ADARB1,ADCK5,ADCY2,ADCY7,ADGRG1,ADGRV1,ADK,ADM,ADNP2,ADRB2,AFF1,AFP,AFTPH,AGAP1,AGBL5,AGMO,AGO2,AGPAT2,AGPAT5,AHCY,AHNAK,AHRR,AIDA,AIF1,AIFM1,AIG1,AKAP8,AKNA,AKR7A2,AKT3,ALCAM,ALDH18A1,ALDH1L2…	2561
Cancer,Organismal Injury and Abnormalities,Reproductive System Disease	Breast or gynecological cancer	2.79e-70	Decreased	-2.297	AAAS,AAMDC,ABCA1,ABCA13,ABCA3,ABCB6,ABCC1,ABCG1,ABCG2,ABHD17A,ABI1,ABL2,ACAA1,ACACA,ACACB,ACAD9,ACADVL,ACIN1,ACOT8,ACOT9,ACOX1,ACP2,ACSBG1,ACSS2,ACTR1A,ACVR1,ACVRL1,ACY1,ADA,ADAM17,ADAM8,ADAMTS7,ADCK5,ADCY2,ADGRG1,ADGRV1,ADK,ADM,ADRB2,AFF1,AFP,AFTPH,AGAP1,AGBL5,AGMO,AGO2,AGPAT2,AGTRAP,AHCY,AHNAK,AHRR,AIDA,AIF1,AIFM1,AIFM2,AIG1,AIPL1,AK1,AKAP10,AKAP8,AKNA,AKR7A2,AKT1S1,AKT3,ALCAM,ALDH18A1,ALDH1L2,…	2518
Cancer,Gastrointestinal Disease,Organismal Injury and Abnormalities	Development of digestive organ tumor	4.8e-70		-1.64	AAAS,AARSD1,ABCA1,ABCA13,ABCA3,ABCB6,ABCC1,ABCG1,ABHD17A,ABL2,ACAA1,ACACB,ACAD9,ACADVL,ACAT1,ACBD4,ACD,ACIN1,ACLY,ACO1,ACO2,ACOT7,ACOT9,ACOX1,ACP1,ACSF2,ACTR1A,ACTR3B,ACTR6,ACVR1,ACVRL1,ADA,ADAL,ADAM17,ADAM8,ADAMTSL5,ADARB1,ADCK5,ADCY2,ADGRG1,ADGRL1,ADGRV1,ADH7,ADHFE1,ADK,ADM,ADNP2,ADRB2,AFAP1L1,AFF1,AFF4,AFTPH,AGAP1,AGBL5,AGMO,AGO2,AGPAT2,AGPAT5,AHNAK,AHRR,AIDA,AKNA,AKR7A2,AKT3,ALCAM,ALDH18A1,AL…	2355
Cancer,Organismal Injury and Abnormalities	Grade 3-4 tumor	9.38e-70			ABCA1,ABCA13,ABCA3,ABCB6,ABCC1,ABHD8,ACAA1,ACACB,ACAD9,ACADVL,ACAT1,ACIN1,ACLY,ACOT2,ACOT7,ACOT9,ACOX1,ACP2,ACSF2,ACSS2,ACTR1A,ACTR3B,ACTR6,ACVR1,ACVRL1,ADA,ADAMTS7,ADAMTSL5,ADCK5,ADCY2,ADCY7,ADGRG1,ADGRL1,ADGRV1,ADH7,ADPGK,AFAP1L1,AFF1,AFTPH,AGAP1,AGBL5,AGFG2,AGO2,AGPAT2,AGTRAP,AHCY,AHNAK,AIG1,AIPL1,AKNA,AKT3,ALDH18A1,ALDH1L2,ALDH5A1,ALDH9A1,ALDOC,ALKBH8,AMBP,AMDHD2,AMHR2,AMOTL1,AMOTL2,AMPD3,AMZ…	2045
Cancer,Neurological Disease,Organismal Injury and Abnormalities	Grade 3-4 glioma	2.91e-69			ABCA1,ABCA13,ABCA3,ABCB6,ABCC1,ABHD8,ACAA1,ACACB,ACAD9,ACADVL,ACAT1,ACIN1,ACLY,ACOT2,ACOT7,ACOT9,ACOX1,ACP2,ACSF2,ACSS2,ACTR1A,ACTR3B,ACTR6,ACVR1,ACVRL1,ADA,ADAMTS7,ADAMTSL5,ADCK5,ADCY2,ADCY7,ADGRG1,ADGRL1,ADGRV1,ADH7,ADPGK,AFAP1L1,AFF1,AFTPH,AGAP1,AGBL5,AGFG2,AGO2,AGPAT2,AGTRAP,AHCY,AHNAK,AIG1,AIPL1,AKNA,AKT3,ALDH18A1,ALDH1L2,ALDH5A1,ALDH9A1,ALDOC,ALKBH8,AMBP,AMDHD2,AMHR2,AMOTL1,AMOTL2,AMPD3,AMZ…	2032
Cancer,Neurological Disease,Organismal Injury and Abnormalities	Grade 3-4 glioma cancer	3.01e-69			ABCA1,ABCA13,ABCA3,ABCB6,ABCC1,ABHD8,ACAA1,ACACB,ACAD9,ACADVL,ACAT1,ACIN1,ACLY,ACOT2,ACOT7,ACOT9,ACOX1,ACP2,ACSF2,ACSS2,ACTR1A,ACTR3B,ACTR6,ACVR1,ACVRL1,ADA,ADAMTS7,ADAMTSL5,ADCK5,ADCY2,ADCY7,ADGRG1,ADGRL1,ADGRV1,ADH7,ADPGK,AFAP1L1,AFF1,AFTPH,AGAP1,AGBL5,AGFG2,AGO2,AGPAT2,AGTRAP,AHCY,AHNAK,AIG1,AIPL1,AKNA,AKT3,ALDH18A1,ALDH1L2,ALDH5A1,ALDH9A1,ALDOC,ALKBH8,AMBP,AMDHD2,AMHR2,AMOTL1,AMOTL2,AMPD3,AMZ…	2031
Cancer,Organismal Injury and Abnormalities,Reproductive System Disease	Genital tract cancer	5.89e-68		-0.253	AAAS,AARSD1,ABCA1,ABCA13,ABCA3,ABCB6,ABCC1,ABCG1,ABCG2,ABHD17A,ABHD8,ABI1,ABL2,ACACB,ACADVL,ACIN1,ACLY,ACO1,ACOT7,ACOT8,ACOX1,ACSBG1,ACSF2,ACSS2,ACTR1A,ACTR6,ACVR1,ACVRL1,ACY1,ADA,ADAM17,ADAM8,ADAMTS7,ADCK5,ADCY2,ADCY7,ADGRG1,ADGRV1,ADM,ADNP2,ADRB2,AFF1,AFP,AFTPH,AGAP1,AGBL5,AGMO,AGO2,AGPAT2,AGPAT5,AHCY,AHNAK,AHRR,AIDA,AIF1,AIFM1,AKAP8,AKNA,AKR7A2,AKT3,ALCAM,ALDH18A1,ALDH1L2,ALDH3A2,ALDH4A1,ALDH5…	2519
Cancer,Organismal Injury and Abnormalities	Anogenital cancer	9.53e-68		-0.253	AAAS,AARSD1,ABCA1,ABCA13,ABCA3,ABCB6,ABCC1,ABCG1,ABCG2,ABHD17A,ABHD8,ABI1,ABL2,ACACB,ACADVL,ACIN1,ACLY,ACO1,ACOT7,ACOT8,ACOX1,ACSBG1,ACSF2,ACSS2,ACTR1A,ACTR6,ACVR1,ACVRL1,ACY1,ADA,ADAM17,ADAM8,ADAMTS7,ADCK5,ADCY2,ADCY7,ADGRG1,ADGRV1,ADM,ADNP2,ADRB2,AFF1,AFP,AFTPH,AGAP1,AGBL5,AGMO,AGO2,AGPAT2,AGPAT5,AHCY,AHNAK,AHRR,AIDA,AIF1,AIFM1,AKAP8,AKNA,AKR7A2,AKT3,ALCAM,ALDH18A1,ALDH1L2,ALDH3A2,ALDH4A1,ALDH5…	2523
Cell Death and Survival	Cell viability	1.13e-66		1.371	ABCA1,Abcb1b,ABCB6,ABCC1,ABCG2,ABL2,ACACA,ACLY,ACSL5,ACTL6A,ACVRL1,ADAM17,ADK,ADM,ADPGK,AGO2,AGTRAP,AHNAK,AIFM1,AIFM2,AK1,AK4,AKT3,ALCAM,ALDOA,ALG2,ALG6,ALKBH8,AMFR,ANAPC11,ANGPT2,ANLN,ANXA2,ANXA5,AP2A2,APC,APLF,APP,APPL1,APPL2,ARCN1,ARF1,ARFGEF2,ARHGEF1,ARID1A,ARID2,ARPC2,ARPC3,ASAH1,ASNS,ATF1,ATF4,ATF5,ATF6,ATG3,ATG7,ATMIN,ATP2C1,ATP6V1A,ATP6V1B2,ATP6V1C1,ATP7B,ATR,AURKA,AURKAIP1,AURKB,AXL,B4GA…	857
Cell Death and Survival	Cell survival	1.7e-65		1.682	ABCA1,ABCA3,Abcb1b,ABCB6,ABCC1,ABCG2,ABL2,ACACA,ACLY,ACSL5,ACTL6A,ACVRL1,ADAM17,ADK,ADM,ADPGK,AGO2,AGTRAP,AHNAK,AIFM1,AIFM2,AK1,AK4,AKT3,ALCAM,ALDOA,ALG2,ALG6,ALKBH8,AMFR,ANAPC11,ANGPT2,ANLN,ANXA2,ANXA5,AP2A2,APC,APLF,APP,APPL1,APPL2,ARAP3,ARCN1,ARF1,ARFGEF2,ARHGEF1,ARID1A,ARID2,ARPC2,ARPC3,ASAH1,ASNS,ATF1,ATF4,ATF5,ATF6,ATG3,ATG7,ATMIN,ATP2C1,ATP6V1A,ATP6V1B2,ATP6V1C1,ATP7B,ATR,AURKA,AURKAIP1,AU…	880
Cell Death and Survival,Organismal Injury and Abnormalities	Necrosis	3.71e-65	Decreased	-3.93	AAAS,AATF,ABCA1,ABCA3,Abcb1b,ABCC1,ABCG1,ABCG2,ABL2,ACACA,ACAT1,ACD,ACLY,ACO2,ACOT7,ACP1,ACVRL1,ADA,ADAM17,ADAM8,ADARB1,ADM,ADRB2,AFP,AGO2,AGPAT2,AHNAK,AHSA1,AIFM1,AIFM2,AIMP2,AIP,AKT1S1,AKT3,ALCAM,ALDOA,ALKBH5,AMOTL1,ANGPT2,ANPEP,ANXA1,ANXA2,ANXA5,AP2A2,APC,API5,APIP,APMAP,APP,APPL1,AQP11,ARCN1,ARF1,ARHGAP1,ARHGEF1,ARHGEF10,ARHGEF3,ARID1A,ARID2,ARL11,ARL6IP1,ARPC2,ARPC3,ASAH1,ASAH2,ASNS,ATF1,ATF…	1342
Cancer,Organismal Injury and Abnormalities	Development of adenocarcinoma	1.15e-64		-1.806	AAAS,AAMDC,ABCA1,ABCA13,ABCA3,ABCB6,ABCC1,ABCG1,ABCG2,ABHD11,ABHD17A,ABI1,ABL2,ACACB,ACAT1,ACIN1,ACO1,ACOT7,ACOX1,ACSBG1,ACSF2,ACSS2,ACTR1A,ACVR1,ACVRL1,ACY1,ADA,ADAL,ADAM8,ADAMTS7,ADCY2,ADGRG1,ADGRV1,ADH7,ADM,ADRB2,AFF1,AFTPH,AGAP1,AGBL5,AGFG2,AGMO,AGO2,AGPAT2,AHCY,AHNAK,AHRR,AIDA,AIF1,AIFM1,AIPL1,AKAP8,AKNA,AKT3,ALDH1L2,ALDH3A2,ALDH4A1,ALDH5A1,ALDOA,ALDOC,ALG14,ALG2,ALG9,ALKBH8,AMBP,AMFR,AMOTL1…	2243
Cell Death and Survival	Apoptosis	2.29e-64	Decreased	-2.208	AAAS,AAMDC,AATF,ABCA1,ABCC1,ABCG1,ABCG2,ABL2,ACACA,ACD,ACIN1,ACLY,ACO2,ACOT7,ACVRL1,ADA,ADAM17,ADAM8,ADARB1,ADM,ADRB2,AFP,AGO2,AGPAT2,AHNAK,AHSA1,AIF1,AIFM1,AIFM2,AIMP2,AIP,AIPL1,AKAP8,AKT1S1,AKT3,ALCAM,ALDOA,ALKBH5,AMFR,AMOTL1,ANGPT2,ANO6,ANPEP,ANXA1,ANXA2,ANXA5,ANXA6,ANXA7,AP2A2,APBB1,APBB2,APC,APH1A,APH1B,API5,APIP,APP,APPL1,AQP11,AREL1,ARF1,ARHGAP1,ARHGAP10,ARHGAP35,ARHGDIB,ARHGEF1,ARHGEF10,A…	1303
Cancer,Gastrointestinal Disease,Organismal Injury and Abnormalities	Hepato-pancreato-biliary cancer	4.97e-64		1.304	AAAS,AAMDC,ABCA1,ABCA13,ABCA3,ABCB6,ABCC1,ABCG1,ABCG2,ABHD16A,ABHD5,ABHD8,ABI1,ABL2,ACAA1,ACAA2,ACACA,ACACB,ACAD9,ACADL,ACADVL,ACAT1,ACAT2,ACLY,ACO1,ACO2,ACOT7,ACOT8,ACOX1,ACP1,ACSF2,ACSL5,ACSS2,ACTR1A,ACTR3B,ACVR1,ACVRL1,ACY1,ADA,ADAL,ADAM17,ADAM8,ADAMTS7,ADAMTSL5,ADARB1,ADCY2,ADGRG1,ADGRV1,ADK,ADPGK,ADRB2,AFAP1L1,AFF1,AFF4,AFP,AGAP1,AGBL5,AGFG2,AGO2,AGPAT5,AHNAK,AIFM1,AIFM2,AIG1,AKNA,ALCAM,ALDH…	2261
Cancer,Organismal Injury and Abnormalities,Reproductive System Disease	Genital carcinoma	1.04e-63		-0.07	AAAS,AARSD1,ABCA1,ABCA13,ABCA3,ABCB6,ABCC1,ABCG1,ABCG2,ABHD17A,ABHD8,ABI1,ABL2,ACACB,ACADVL,ACIN1,ACLY,ACOT7,ACOT8,ACOX1,ACSBG1,ACSF2,ACSS2,ACTR1A,ACTR6,ACVR1,ACVRL1,ACY1,ADA,ADAM17,ADAM8,ADAMTS7,ADCK5,ADCY2,ADCY7,ADGRG1,ADGRV1,ADM,ADNP2,ADRB2,AFF1,AFP,AFTPH,AGAP1,AGBL5,AGMO,AGO2,AGPAT2,AGPAT5,AHCY,AHNAK,AHRR,AIDA,AIF1,AIFM1,AKAP8,AKNA,AKT3,ALDH18A1,ALDH1L2,ALDH3A2,ALDH4A1,ALDH5A1,ALDOA,ALG14,ALG…	2354
Cancer,Neurological Disease,Organismal Injury and Abnormalities	Astrocytoma	2.08e-61		0.563	ABCA1,ABCA13,ABCA3,ABCC1,ABCG2,ABHD8,ACAA1,ACACA,ACAD9,ACADVL,ACAT1,ACIN1,ACLY,ACOT2,ACOT7,ACOT9,ACOX1,ACP2,ACSF2,ACSS2,ACTR1A,ACTR6,ACVR1,ACVRL1,ADA,ADAM17,ADAM8,ADAMTS7,ADARB1,ADCK5,ADCY2,ADCY7,ADGRG1,ADGRL1,ADGRV1,ADH7,AFAP1L1,AFTPH,AGAP1,AGBL5,AGFG2,AGO2,AGTRAP,AHCY,AHNAK,AIG1,AIPL1,AKNA,AKT3,ALCAM,ALDH18A1,ALDH1L2,ALDH5A1,ALDH9A1,ALDOA,ALDOC,ALKBH8,AMBP,AMDHD2,AMHR2,AMOTL1,AMPD3,AMZ1,ANAPC5,…	1905
Cancer,Organismal Injury and Abnormalities	Pelvic adenocarcinoma	2.77e-61		-0.709	AAAS,AARSD1,ABCA1,ABCA13,ABCA3,ABCB6,ABCC1,ABCG1,ABCG2,ABHD17A,ABHD8,ABI1,ABL2,ACACB,ACADVL,ACIN1,ACLY,ACOT7,ACOT8,ACOX1,ACSBG1,ACSF2,ACSS2,ACTR1A,ACTR6,ACVR1,ACVRL1,ACY1,ADA,ADAM17,ADAM8,ADAMTS7,ADCK5,ADCY2,ADCY7,ADGRG1,ADGRV1,ADH7,ADM,ADNP2,ADRB2,AFF1,AFP,AFTPH,AGAP1,AGBL5,AGMO,AGO2,AGPAT2,AGPAT5,AHCY,AHNAK,AHRR,AIDA,AIF1,AIFM1,AKAP8,AKNA,AKT3,ALDH18A1,ALDH1L2,ALDH3A2,ALDH4A1,ALDH5A1,ALDOA,ALG1…	2305
Cancer,Neurological Disease,Organismal Injury and Abnormalities	High grade astrocytoma	3.34e-60		0.508	ABCA1,ABCA13,ABCA3,ABCC1,ABCG2,ABHD8,ACAA1,ACACA,ACAD9,ACADVL,ACAT1,ACIN1,ACLY,ACOT2,ACOT7,ACOT9,ACOX1,ACP2,ACSF2,ACSS2,ACTR1A,ACTR6,ACVR1,ACVRL1,ADA,ADAM17,ADAMTS7,ADARB1,ADCK5,ADCY2,ADCY7,ADGRG1,ADGRL1,ADGRV1,ADH7,AFAP1L1,AFTPH,AGAP1,AGBL5,AGFG2,AGO2,AGTRAP,AHCY,AHNAK,AIG1,AIPL1,AKNA,AKT3,ALCAM,ALDH18A1,ALDH1L2,ALDH5A1,ALDH9A1,ALDOA,ALDOC,ALKBH8,AMBP,AMDHD2,AMHR2,AMOTL1,AMPD3,AMZ1,ANAPC5,ANGPT2…	1891
Cancer,Gastrointestinal Disease,Organismal Injury and Abnormalities	Colon tumor	1.87e-59		-0.025	AAAS,ABCA13,ABCA3,ABCB6,ABCC1,ABL2,ACACB,ACAD9,ACADVL,ACAT1,ACD,ACIN1,ACLY,ACO2,ACOT7,ACOT9,ACOX1,ACTR3B,ACTR6,ACVR1,ACVRL1,ADA,ADAL,ADAM17,ADAM8,ADAMTSL5,ADARB1,ADCK5,ADCY2,ADGRG1,ADGRL1,ADGRV1,ADHFE1,ADK,ADM,ADRB2,AFAP1L1,AFF1,AFF4,AFP,AFTPH,AGBL5,AGMO,AGPAT2,AGPAT5,AHCY,AHNAK,AHRR,AIDA,AKR7A2,AKT3,ALDH1L2,ALDOA,ALG12,AMHR2,AMIGO1,AMOTL2,ANAPC16,ANAPC5,ANGPT2,ANKFY1,ANKHD1/ANKHD1-EIF4EBP3,ANKRD…	1863
Gastrointestinal Disease,Organismal Injury and Abnormalities	Colon lesion	2.52e-59		-0.014	AAAS,ABCA13,ABCA3,ABCB6,ABCC1,ABL2,ACACB,ACAD9,ACADVL,ACAT1,ACD,ACIN1,ACLY,ACO2,ACOT7,ACOT9,ACOX1,ACTR3B,ACTR6,ACVR1,ACVRL1,ADA,ADAL,ADAM17,ADAM8,ADAMTSL5,ADARB1,ADCK5,ADCY2,ADGRG1,ADGRL1,ADGRV1,ADHFE1,ADK,ADM,ADRB2,AFAP1L1,AFF1,AFF4,AFP,AFTPH,AGBL5,AGMO,AGPAT2,AGPAT5,AHCY,AHNAK,AHRR,AIDA,AKR7A2,AKT3,ALDH1L2,ALDOA,ALG12,AMHR2,AMIGO1,AMOTL2,ANAPC16,ANAPC5,ANGPT2,ANKFY1,ANKHD1/ANKHD1-EIF4EBP3,ANKRD…	1864
Cancer,Gastrointestinal Disease,Organismal Injury and Abnormalities	Colon cancer	3.88e-58		1.481	AAAS,ABCA13,ABCA3,ABCB6,ABCC1,ABL2,ACACB,ACAD9,ACADVL,ACAT1,ACD,ACIN1,ACLY,ACO2,ACOT7,ACOT9,ACOX1,ACTR3B,ACTR6,ACVR1,ACVRL1,ADA,ADAL,ADAM17,ADAM8,ADAMTSL5,ADARB1,ADCK5,ADCY2,ADGRG1,ADGRL1,ADGRV1,ADHFE1,ADK,ADM,ADRB2,AFAP1L1,AFF1,AFF4,AFP,AFTPH,AGBL5,AGMO,AGPAT2,AGPAT5,AHCY,AHNAK,AHRR,AIDA,AKR7A2,AKT3,ALDH1L2,ALDOA,ALG12,AMHR2,AMIGO1,AMOTL2,ANAPC16,ANAPC5,ANGPT2,ANKFY1,ANKHD1/ANKHD1-EIF4EBP3,ANKRD…	1837
Developmental Disorder,Organismal Injury and Abnormalities,Organismal Survival	Death of embryo	5.3e-58		-1.141	ABI1,ABL2,ACACA,ACLY,ACTL6A,ACVR1,AIFM1,AIP,AKT3,ANGPT2,ANGPTL6,APC,APH1A,APLP2,ARF1,ARHGEF7,ARID1A,ASAH1,ATE1,ATF1,ATP2B1,ATR,AURKA,AXIN1,BARD1,BCL2L1,BIRC2,BIRC5,BIRC6,BLM,BMPR1A,BPTF,BRCA1,Brd4,BSG,BUB1,BUB1B,BUB3,C1GALT1C1,CAPN2,CAPNS1,CARM1,CASP1,CASP3,CASP4,CASP8,CCNA2,CCNE1,CCNE2,CCNF,CCR2,CDC20,CDC73,CDK1,CDK12,CDK2,CDK2AP1,CDK4,CDKN1A,CDKN2C,CENPE,CFLAR,CHAF1A,CHD4,CHKA,CKAP5,CLNS1A,COL4…	389
Cancer	Cell transformation	7.95e-57		-0.433	AAAS,ABCA1,ABCA13,ABCB6,ABCC1,ABCG1,ABCG2,ABHD17A,ABHD5,ABHD8,ABI1,ABL2,ACADL,ACD,ACIN1,ACLY,ACO2,ACOT2,ACOT9,ACOX1,ACP1,ACP2,ACSF2,ACSS2,ACVR1,ACVRL1,ADA,ADAL,ADAM17,ADAM8,ADAMTS7,ADARB1,ADCK5,ADCY2,ADCY7,ADGRL1,ADGRV1,ADM,ADNP2,ADRB2,AFAP1L1,AFF1,AFTPH,AGAP1,AGBL5,AGO2,AHNAK,AHSA1,AIF1,AIFM1,AIFM2,AIG1,AIMP2,AKAP8,AKNA,AKT1S1,AKT3,ALCAM,ALDH4A1,ALDH5A1,ALDH9A1,ALG12,ALKBH5,ALS2CL,AMDHD2,AMFR,AM…	2299
Hereditary Disorder,Neurological Disease,Organismal Injury and Abnormalities	Familial central nervous system disease	9.88e-57		1.076	A330023F24Rik,ABHD16A,ABI1,ACADVL,ACAT1,ACO2,ACP1,ACVRL1,ADARB1,ADCY2,ADCY7,ADGRG1,ADGRV1,ADK,ADM,ADRB2,AFF4,AGO2,AHCY,AIFM1,AIG1,AK1,AKT3,ALDH18A1,ALDOC,ALG14,ALKBH8,AMFR,AMPD2,ANGPT2,ANKRD11,AP1S1,AP4S1,AP5B1,APH1B,APP,ARF1,ARFGEF2,ARHGAP35,ARHGAP5,ARHGAP9,ARHGEF1,ARHGEF2,ARHGEF7,ARID1A,ARID2,ARL14EP,ARL3,ARL6IP1,ASAH1,ASH1L,ASNS,ATG7,ATP1A1,ATP2B1,ATP2B3,ATP6AP2,ATP6V1A,ATP6V1B2,ATP7B,ATXN7,B3…	856
Hereditary Disorder,Neurological Disease,Organismal Injury and Abnormalities	Familial neurological disorder	3.46e-56	Increased	2.369	A330023F24Rik,AAAS,ABCC1,ABHD16A,ABI1,ACADVL,ACAT1,ACO2,ACOX1,ACP1,ACVRL1,ADARB1,ADCY2,ADCY7,ADGRG1,ADGRV1,ADK,ADM,ADRB2,AFF4,AGO2,AHCY,AHNAK,AIFM1,AIG1,AK1,AKT3,ALDH18A1,ALDOC,ALG14,ALG2,ALKBH8,AMFR,AMPD2,ANGPT2,ANKRD11,AP1S1,AP4S1,AP5B1,APH1B,APP,ARF1,ARFGEF2,ARHGAP35,ARHGAP5,ARHGAP9,ARHGEF1,ARHGEF10,ARHGEF2,ARHGEF7,ARID1A,ARID2,ARL14EP,ARL3,ARL6IP1,ARSG,ASAH1,ASH1L,ASNS,ASPH,ASXL1,ATF6,ATG7,AT…	997
Cancer,Dermatological Diseases and Conditions,Organismal Injury and Abnormalities	Skin tumor	4.36e-55		0.429	AAAS,AACS,AAR2,AARSD1,ABCA1,ABCA13,ABCA3,ABCC1,ABCG1,ABCG2,ABHD11,ABHD16A,ABHD8,ABI1,ABL2,ACAA1,ACACB,ACAD9,ACADL,ACADVL,ACBD4,ACD,ACIN1,ACLY,ACO1,ACO2,ACOT2,ACOT8,ACP1,ACP2,ACSBG1,ACSF2,ACSL5,ACTR3B,ACTR6,ACVR1,ACVRL1,ADA,ADAL,ADAM8,ADAMTS7,ADAMTSL5,ADARB1,ADCK5,ADCY7,ADGRG1,ADGRV1,ADH7,ADHFE1,ADK,ADNP2,ADPRM,AFAP1L1,AFF1,AFF4,AFP,AGAP1,AGBL5,AGFG2,AGMO,AGO2,AGPAT5,AHCY,AHNAK,AHRR,AHSA1,AIFM1,AI…	2736
Dermatological Diseases and Conditions,Organismal Injury and Abnormalities	Skin lesion	4.87e-55		0.689	AAAS,AACS,AAR2,AARSD1,ABCA1,ABCA13,ABCA3,ABCC1,ABCG1,ABCG2,ABHD11,ABHD16A,ABHD8,ABI1,ABL2,ACAA1,ACACB,ACAD9,ACADL,ACADVL,ACBD4,ACD,ACIN1,ACLY,ACO1,ACO2,ACOT2,ACOT8,ACP1,ACP2,ACSBG1,ACSF2,ACSL5,ACTR3B,ACTR6,ACVR1,ACVRL1,ADA,ADAL,ADAM8,ADAMTS7,ADAMTSL5,ADARB1,ADCK5,ADCY7,ADGRG1,ADGRV1,ADH7,ADHFE1,ADK,ADNP2,ADPRM,ADRB2,AFAP1L1,AFF1,AFF4,AFP,AGAP1,AGBL5,AGFG2,AGMO,AGO2,AGPAT5,AHCY,AHNAK,AHRR,AHSA1,AI…	2745
Hereditary Disorder,Neurological Disease,Organismal Injury and Abnormalities	Familial encephalopathy	7.97e-55		1.166	A330023F24Rik,ABHD16A,ABI1,ACADVL,ACAT1,ACO2,ACP1,ACVRL1,ADARB1,ADCY2,ADCY7,ADGRG1,ADGRV1,ADK,ADM,ADRB2,AFF4,AGO2,AHCY,AIFM1,AIG1,AK1,AKT3,ALDH18A1,ALDOC,ALG14,ALKBH8,AMFR,AMPD2,ANGPT2,ANKRD11,AP1S1,AP4S1,AP5B1,APH1B,APP,ARF1,ARFGEF2,ARHGAP35,ARHGAP5,ARHGAP9,ARHGEF1,ARHGEF2,ARHGEF7,ARID1A,ARID2,ARL14EP,ARL3,ARL6IP1,ASAH1,ASH1L,ASNS,ATG7,ATP1A1,ATP2B1,ATP2B3,ATP6AP2,ATP6V1A,ATP6V1B2,ATP7B,ATXN7,B3…	825
Cell Death and Survival,Organismal Injury and Abnormalities	Cell death of tumor cell lines	1.21e-54	Decreased	-3.497	AAAS,AATF,ABCA1,ABCA3,ABCC1,ABCG1,ABCG2,ABL2,ACACA,ACD,ACO2,ACOT7,ADAM17,ADM,AFP,AGO2,AGPAT2,AHNAK,AHSA1,AIFM1,AIFM2,AIMP2,AIP,AKT1S1,AKT3,ALCAM,ALKBH5,ANGPT2,ANXA2,ANXA5,AP2A2,APC,API5,APMAP,APP,APPL1,ARF1,ARHGEF10,ARHGEF3,ARID1A,ARID2,ARL11,ARL6IP1,ASAH1,ASNS,ATF1,ATF4,ATF5,ATF6,ATG3,ATG7,ATMIN,ATP1A1,ATP1B3,ATP2B1,ATR,AURKA,AURKAIP1,AURKB,AVPI1,AXIN1,AXL,B4GALT1,BACH1,BAG1,BAG4,BAG6,BANP,BAP1,…	907
Cancer,Organismal Injury and Abnormalities,Renal and Urological Disease	Urinary tract cancer	1.6e-54		0.116	AAMDC,ABCA13,ABCC1,ABCG1,ABHD11,ACACB,ACAD9,ACAT1,ACIN1,ACOT7,ACSL5,ADA,ADAL,ADAM17,ADAM8,ADAMTS7,ADCY2,ADM,AFF4,AGFG2,AGO2,AHNAK,AHRR,AIP,AKAP8,AKNA,ALDH5A1,ALKBH8,AMBP,AMHR2,AMPD2,ANAPC11,ANGPTL6,ANKH,ANKHD1/ANKHD1-EIF4EBP3,ANKRD11,ANKRD12,ANKRD24,ANKRD34A,ANKRD35,ANLN,ANO6,ANPEP,ANXA2,ANXA5,ANXA7,AP3D1,APC,APP,AQP9,ARAP3,ARFGEF3,ARHGAP35,ARHGAP5,ARHGEF1,ARHGEF2,ARHGEF7,ARID1A,ARID2,ARPC5,ASH1L…	1223
Cancer,Organismal Injury and Abnormalities	Malignant solid organ tumor	1.62e-54		1.29	AAAS,AACS,AAR2,AARSD1,ABCA1,ABCA13,ABCA3,ABCC1,ABCG1,ABCG2,ABHD11,ABHD16A,ABHD8,ABI1,ABL2,ACAA1,ACACB,ACAD9,ACADL,ACADVL,ACBD4,ACD,ACIN1,ACLY,ACO1,ACO2,ACOT2,ACOT8,ACP1,ACP2,ACSBG1,ACSF2,ACSL5,ACTR3B,ACTR6,ACVR1,ACVRL1,ADA,ADAL,ADAM8,ADAMTS7,ADAMTSL5,ADARB1,ADCK5,ADCY7,ADGRG1,ADGRV1,ADH7,ADHFE1,ADK,ADNP2,ADPRM,AFAP1L1,AFF1,AFF4,AFP,AGAP1,AGBL5,AGFG2,AGMO,AGO2,AGPAT5,AHCY,AHNAK,AHRR,AHSA1,AIFM1,AI…	2749
Cancer,Neurological Disease,Organismal Injury and Abnormalities	Grade 4 astrocytoma	4.73e-54			ABCA1,ABCA13,ABCA3,ABCC1,ABHD8,ACAA1,ACAD9,ACADVL,ACAT1,ACIN1,ACLY,ACOT2,ACOT7,ACOT9,ACOX1,ACP2,ACSF2,ACSS2,ACTR1A,ACTR6,ACVR1,ACVRL1,ADA,ADAMTS7,ADCK5,ADCY2,ADCY7,ADGRG1,ADGRL1,ADGRV1,ADH7,AFAP1L1,AFTPH,AGAP1,AGBL5,AGFG2,AGO2,AGTRAP,AHCY,AHNAK,AIG1,AIPL1,AKNA,AKT3,ALDH18A1,ALDH1L2,ALDH9A1,ALDOC,ALKBH8,AMBP,AMDHD2,AMHR2,AMOTL1,AMPD3,AMZ1,ANAPC5,ANGPT2,ANKFY1,ANKH,ANKHD1/ANKHD1-EIF4EBP3,ANKLE1,ANK…	1775
Cancer,Neurological Disease,Organismal Injury and Abnormalities	Grade 4 high grade glioma	4.73e-54			ABCA1,ABCA13,ABCA3,ABCC1,ABHD8,ACAA1,ACAD9,ACADVL,ACAT1,ACIN1,ACLY,ACOT2,ACOT7,ACOT9,ACOX1,ACP2,ACSF2,ACSS2,ACTR1A,ACTR6,ACVR1,ACVRL1,ADA,ADAMTS7,ADCK5,ADCY2,ADCY7,ADGRG1,ADGRL1,ADGRV1,ADH7,AFAP1L1,AFTPH,AGAP1,AGBL5,AGFG2,AGO2,AGTRAP,AHCY,AHNAK,AIG1,AIPL1,AKNA,AKT3,ALDH18A1,ALDH1L2,ALDH9A1,ALDOC,ALKBH8,AMBP,AMDHD2,AMHR2,AMOTL1,AMPD3,AMZ1,ANAPC5,ANGPT2,ANKFY1,ANKH,ANKHD1/ANKHD1-EIF4EBP3,ANKLE1,ANK…	1775
Cancer,Neurological Disease,Organismal Injury and Abnormalities	Grade 1-4 astrocytoma	5.08e-54			ABCA1,ABCA13,ABCA3,ABCC1,ABHD8,ACAA1,ACAD9,ACADVL,ACAT1,ACIN1,ACLY,ACOT2,ACOT7,ACOT9,ACOX1,ACP2,ACSF2,ACSS2,ACTR1A,ACTR6,ACVR1,ACVRL1,ADA,ADAMTS7,ADCK5,ADCY2,ADCY7,ADGRG1,ADGRL1,ADGRV1,ADH7,AFAP1L1,AFTPH,AGAP1,AGBL5,AGFG2,AGO2,AGTRAP,AHCY,AHNAK,AIG1,AIPL1,AKNA,AKT3,ALDH18A1,ALDH1L2,ALDH9A1,ALDOC,ALKBH8,AMBP,AMDHD2,AMHR2,AMOTL1,AMPD3,AMZ1,ANAPC5,ANGPT2,ANKFY1,ANKH,ANKHD1/ANKHD1-EIF4EBP3,ANKLE1,ANK…	1781
Cancer,Organismal Injury and Abnormalities	Breast or gastric cancer	5.55e-54		-1.496	AAMDC,AARSD1,ABCA1,ABCA13,ABCA3,ABCB6,ABCC1,ABCG1,ABCG2,ABHD17A,ABL2,ACAA1,ACACA,ACACB,ACAD9,ACADVL,ACAT1,ACBD4,ACIN1,ACO1,ACOT9,ACOX1,ACP1,ACP2,ACSF2,ACSS2,ACTR1A,ACTR6,ACVR1,ACVRL1,ADA,ADAL,ADAM17,ADAM8,ADAMTS7,ADARB1,ADCK5,ADCY2,ADGRG1,ADGRV1,ADHFE1,ADK,ADNP2,ADRB2,AFAP1L1,AFF1,AFP,AGAP1,AGBL5,AGO2,AGPAT2,AGTRAP,AHCY,AHNAK,AHRR,AIDA,AIF1,AIFM1,AIFM2,AIG1,AIPL1,AK1,AKAP10,AKAP8,AKNA,AKR7A2,AKT1…	2299
Cancer,Dermatological Diseases and Conditions,Organismal Injury and Abnormalities	Skin cancer	5.98e-54		1.876	AAAS,AACS,AAR2,AARSD1,ABCA1,ABCA13,ABCA3,ABCC1,ABCG1,ABCG2,ABHD11,ABHD16A,ABHD8,ABI1,ABL2,ACAA1,ACACB,ACAD9,ACADL,ACADVL,ACBD4,ACD,ACIN1,ACLY,ACO1,ACO2,ACOT2,ACOT8,ACP1,ACP2,ACSBG1,ACSF2,ACSL5,ACTR3B,ACTR6,ACVR1,ACVRL1,ADA,ADAL,ADAM8,ADAMTS7,ADAMTSL5,ADARB1,ADCK5,ADCY7,ADGRG1,ADGRV1,ADH7,ADHFE1,ADK,ADNP2,ADPRM,AFAP1L1,AFF1,AFF4,AFP,AGAP1,AGBL5,AGFG2,AGMO,AGO2,AGPAT5,AHCY,AHNAK,AHRR,AHSA1,AIFM1,AI…	2725
Cancer,Organismal Injury and Abnormalities	Neoplasia of cells	8.07e-54		-0.398	AAAS,ABCA1,ABCA13,ABCB6,ABCC1,ABCG1,ABCG2,ABHD17A,ABHD5,ABHD8,ABI1,ABL2,ACADL,ACD,ACIN1,ACLY,ACO2,ACOT2,ACOT9,ACOX1,ACP1,ACP2,ACSF2,ACSS2,ACVR1,ACVRL1,ADA,ADAL,ADAM17,ADAM8,ADAMTS7,ADARB1,ADCK5,ADCY2,ADCY7,ADGRL1,ADGRV1,ADNP2,ADRB2,AFAP1L1,AFF1,AFTPH,AGAP1,AGBL5,AGO2,AHNAK,AHSA1,AIF1,AIFM1,AIFM2,AIG1,AKAP8,AKNA,AKT1S1,AKT3,ALCAM,ALDH4A1,ALDH5A1,ALDH9A1,ALG12,ALKBH5,ALS2CL,AMDHD2,AMFR,AMOTL1,ANAPC…	2269
Cancer,Organismal Injury and Abnormalities,Renal and Urological Disease	Urinary tract tumor	3.31e-53		0.494	AAMDC,ABCA13,ABCC1,ABCG1,ABHD11,ACACB,ACAD9,ACAT1,ACIN1,ACOT7,ACSL5,ADA,ADAL,ADAM17,ADAM8,ADAMTS7,ADCY2,ADM,AFF4,AGFG2,AGO2,AHNAK,AHRR,AIP,AKAP8,AKNA,ALDH5A1,ALKBH8,AMBP,AMHR2,AMPD2,ANAPC11,ANGPTL6,ANKH,ANKHD1/ANKHD1-EIF4EBP3,ANKRD11,ANKRD12,ANKRD24,ANKRD34A,ANKRD35,ANLN,ANO6,ANPEP,ANXA2,ANXA5,ANXA7,AP3D1,APC,APP,AQP9,ARAP3,ARFGEF3,ARHGAP35,ARHGAP5,ARHGEF1,ARHGEF2,ARHGEF7,ARID1A,ARID2,ARPC5,ASH1L…	1232
Infectious Diseases,Organismal Injury and Abnormalities	Viral Infection	3.41e-53		0.426	ABI1,ACAA1,ACACB,ACADVL,ACOT9,ADA,ADAL,ADARB1,ADH7,ADK,ADM,ADRB2,AFP,AGAP1,AGBL5,AGO2,AGPAT2,AGTRAP,AHNAK,AIDA,AIP,ALDH9A1,ALG14,ALKBH8,AMDHD2,ANKRD11,ANPEP,ANXA1,ANXA2,ANXA5,ANXA6,AP1G2,AP1S1,AP3D1,AP3M1,APP,ARCN1,ARF1,ARGLU1,ARHGDIB,ARID1A,ARID5A,ARPC1A,ARPC1B,ARPC3,ARPC5,ARRDC2,ARRDC3,ATF4,ATF5,ATG7,ATMIN,ATOX1,ATP11A,ATP1A1,ATP1B3,ATP2C1,ATP6AP1,ATP6AP2,ATP6V0A1,ATP6V0B,ATP6V1A,ATP6V1B2,ATP6V…	897
Cancer,Neurological Disease,Organismal Injury and Abnormalities	Brain astrocytoma	4.8e-52			ABCA1,ABCA13,ABCA3,ABCC1,ABHD8,ACAA1,ACAD9,ACADVL,ACAT1,ACIN1,ACLY,ACOT2,ACOT7,ACOT9,ACOX1,ACP2,ACSF2,ACSS2,ACTR1A,ACTR6,ACVR1,ACVRL1,ADA,ADAMTS7,ADCK5,ADCY2,ADCY7,ADGRG1,ADGRL1,ADGRV1,ADH7,AFAP1L1,AFTPH,AGAP1,AGBL5,AGFG2,AGO2,AGTRAP,AHCY,AHNAK,AIG1,AIPL1,AKNA,AKT3,ALDH18A1,ALDH1L2,ALDH9A1,ALDOC,ALKBH8,AMBP,AMDHD2,AMHR2,AMOTL1,AMPD3,AMZ1,ANAPC5,ANGPT2,ANKFY1,ANKH,ANKHD1/ANKHD1-EIF4EBP3,ANKLE1,ANK…	1767
Cancer,Organismal Injury and Abnormalities	Breast or pancreatic cancer	6.91e-52		-1.624	AAMDC,ABCA1,ABCA13,ABCA3,ABCC1,ABCG1,ABCG2,ABHD17A,ABHD8,ABL2,ACAA1,ACACA,ACACB,ACAD9,ACADVL,ACAT2,ACIN1,ACLY,ACO1,ACOT8,ACOT9,ACOX1,ACP2,ACSF2,ACSS2,ACVR1,ACVRL1,ADA,ADAM17,ADAM8,ADAMTS7,ADARB1,ADCK5,ADCY2,ADGRG1,ADGRV1,ADK,ADPGK,ADRB2,AFF1,AFP,AGBL5,AGO2,AGPAT2,AGPAT5,AGTRAP,AHCY,AHNAK,AHRR,AIDA,AIF1,AIFM1,AIFM2,AIG1,AIPL1,AK1,AKAP10,AKAP8,AKNA,AKR7A2,AKT1S1,AKT3,ALCAM,ALDH18A1,ALDH1L2,ALDH5A1,…	2062
Cell Cycle	Cell cycle progression	8.09e-52		0.638	AAAS,AATF,ABCG2,ACTL6A,ACVRL1,ADARB1,ADCY2,ADM,AHNAK,AIF1,AK1,AKAP8,ANAPC11,ANGEL2,ANLN,Anp32a,APBB1,APBB2,APC,APP,ARHGEF10,ARID1A,ARID2,ARPC1B,ARPC5,ASAH2,ASNS,ASPM,ATAT1,ATE1,ATR,AURKA,AURKB,AXL,B4GALT1,BANF1,BANP,BAP1,BAX,BCAR1,BCL2,BCL2A1,BCL2L1,BCL6,BIRC2,BIRC5,BIRC6,BLM,BMPR1A,BORA,BRCA1,BRD2,Brd4,BRD7,BTG1,BTG2,BTK,BUB1,BUB1B,BUB3,C1QBP,CACUL1,CALR,CAPN2,CASP3,CBX3,CBX5,CCDC61,CCNA2,CCNB1,…	572
Cellular Function and Maintenance	Metabolism of macromolecule	1.83e-51		0.306	ABCA1,ABCA3,ABCB6,ACIN1,ACO1,ACTL6A,ACVRL1,ACY1,ADAM17,ADAMTS7,ADGRV1,ADM,AGO2,AIFM1,AKT3,AMBP,AMFR,AMPD2,ANGPT2,Ank2,ANXA1,ANXA3,AP1AR,APC,APEH,APH1A,APH1B,Aph1c,APOBEC1,APP,AREL1,ARHGEF1,ARHGEF2,ARID1A,ARID2,ASAH1,ASH1L,ASPH,ATAD5,ATF1,ATF4,ATF5,ATF6,ATG4C,ATG7,ATP1B3,ATR,AURKA,AURKAIP1,AXIN1,AZIN1,AZIN2,B4GALT1,B4GALT5,BAG1,BAG2,BAG6,BANF1,BANP,BARD1,BAX,BCAR3,BCL2,BCL2L1,BIRC5,BLM,BRCA1,BRD7,…	690
Cancer,Gastrointestinal Disease,Organismal Injury and Abnormalities	Colon carcinoma	3.77e-51		0.896	AAAS,ABCA13,ABCA3,ABCB6,ABCC1,ABL2,ACACB,ACAD9,ACADVL,ACAT1,ACD,ACIN1,ACLY,ACO2,ACOT7,ACOT9,ACOX1,ACTR3B,ACTR6,ACVR1,ACVRL1,ADA,ADAL,ADAM17,ADAM8,ADAMTSL5,ADARB1,ADCK5,ADCY2,ADGRG1,ADGRL1,ADGRV1,ADHFE1,ADK,ADM,ADRB2,AFAP1L1,AFF1,AFF4,AFTPH,AGBL5,AGMO,AGPAT2,AGPAT5,AHNAK,AHRR,AIDA,AKR7A2,AKT3,ALDH1L2,ALDOA,ALG12,AMHR2,AMIGO1,AMOTL2,ANAPC16,ANAPC5,ANGPT2,ANKFY1,ANKHD1/ANKHD1-EIF4EBP3,ANKRD11,ANKRD2…	1748
Cancer,Gastrointestinal Disease,Organismal Injury and Abnormalities	Colorectal tumor	1.74e-50		-0.565	AAAS,ABCA13,ABCA3,ABCB6,ABCC1,ABCG2,ABHD17A,ABL2,ACACB,ACAD9,ACADVL,ACAT1,ACD,ACIN1,ACLY,ACO2,ACOT7,ACOT9,ACOX1,ACSL5,ACTR3B,ACTR6,ACVR1,ACVRL1,ADA,ADAL,ADAM17,ADAM8,ADAMTSL5,ADARB1,ADCK5,ADCY2,ADGRG1,ADGRL1,ADGRV1,ADH7,ADHFE1,ADK,ADM,ADRB2,AFAP1L1,AFF1,AFF4,AFP,AFTPH,AGBL5,AGMO,AGPAT2,AGPAT5,AHCY,AHNAK,AHRR,AIDA,AKR7A2,AKT3,ALCAM,ALDH1L2,ALDOA,ALG12,ALKBH5,AMHR2,AMIGO1,AMOTL1,AMOTL2,ANAPC16,ANAP…	2070
Cancer,Organismal Injury and Abnormalities	Cancer of head	1.92e-50		-0.867	ABCA1,ABCA13,ABCC1,ABCG2,ACACB,ACLY,ACOT8,ACSL5,ACVR1,ACY1,ADAMTSL5,ADCY2,ADGRV1,ADHFE1,ADM,ADNP2,AFF4,AGAP1,AHNAK,AIFM1,AIMP2,AIP,AKAP8,AKNA,AKT3,ALDH18A1,ALDH3A2,ALDH5A1,ALDH9A1,ALKBH8,ANGPT2,ANKHD1/ANKHD1-EIF4EBP3,ANKRD11,ANKRD12,ANKRD24,ANKRD27,ANKRD35,ANLN,ANXA1,ANXA2,AP1G2,AP1S1,AP2A2,AP3D1,APC,APEH,APLP2,APP,ARAP1,ARFGEF3,ARHGAP22,ARHGAP30,ARHGAP35,ARHGAP5,ARHGAP9,ARHGEF1,ARHGEF10L,ARHGEF1…	1343
Gastrointestinal Disease,Organismal Injury and Abnormalities	Colorectal lesion	2.02e-50		-0.549	AAAS,ABCA13,ABCA3,ABCB6,ABCC1,ABCG2,ABHD17A,ABL2,ACACB,ACAD9,ACADVL,ACAT1,ACD,ACIN1,ACLY,ACO2,ACOT7,ACOT9,ACOX1,ACSL5,ACTR3B,ACTR6,ACVR1,ACVRL1,ADA,ADAL,ADAM17,ADAM8,ADAMTSL5,ADARB1,ADCK5,ADCY2,ADGRG1,ADGRL1,ADGRV1,ADH7,ADHFE1,ADK,ADM,ADRB2,AFAP1L1,AFF1,AFF4,AFP,AFTPH,AGBL5,AGMO,AGPAT2,AGPAT5,AHCY,AHNAK,AHRR,AIDA,AKR7A2,AKT3,ALCAM,ALDH1L2,ALDOA,ALG12,ALKBH5,AMHR2,AMIGO1,AMOTL1,AMOTL2,ANAPC16,ANAP…	2071
Gastrointestinal Disease,Hepatic System Disease,Organismal Injury and Abnormalities	Liver lesion	5.58e-50		-0.024	AAAS,AAMDC,ABCA1,ABCA13,ABCA3,ABCB6,ABCC1,ABCG1,ABCG2,ABHD16A,ABHD5,ABL2,ACAA1,ACAA2,ACACA,ACACB,ACAD9,ACADL,ACADVL,ACAT1,ACIN1,ACLY,ACO1,ACO2,ACOT7,ACOT8,ACOX1,ACP1,ACSS2,ACTR1A,ACTR3B,ACVR1,ACVRL1,ACY1,ADA,ADAL,ADAM17,ADAM8,ADAMTS7,ADAMTSL5,ADARB1,ADCK5,ADCY2,ADGRG1,ADGRV1,ADK,ADM,ADRB2,AFAP1L1,AFF1,AFF4,AFP,AGAP1,AGBL5,AGFG2,AGO2,AHNAK,AHSA1,AIFM1,AIFM2,AIG1,AKNA,ALCAM,ALDH1L2,ALDH4A1,ALDH9A1,…	2046
Cancer,Gastrointestinal Disease,Hepatic System Disease,Organismal Injury and Abnormalities	Hepatobiliary carcinoma	6.71e-50		1.174	AAAS,AAMDC,ABCA1,ABCA13,ABCA3,ABCB6,ABCC1,ABCG1,ABCG2,ABHD16A,ABI1,ABL2,ACAA1,ACAA2,ACACA,ACACB,ACAD9,ACADL,ACADVL,ACAT1,ACLY,ACO1,ACO2,ACOT7,ACOT8,ACOX1,ACP1,ACSL5,ACSS2,ACTR1A,ACTR3B,ACVR1,ACVRL1,ACY1,ADA,ADAL,ADAM17,ADAMTSL5,ADARB1,ADCY2,ADGRG1,ADGRV1,ADK,ADRB2,AFAP1L1,AFF1,AFF4,AFP,AGAP1,AGFG2,AGO2,AHNAK,AIFM1,AIFM2,AIG1,AKNA,ALCAM,ALDH1L2,ALDH4A1,ALDH9A1,ALDOA,AMBP,AMFR,ANAPC16,ANAPC5,ANGPTL…	1841
Cancer,Gastrointestinal Disease,Organismal Injury and Abnormalities	Tumorigenesis of gastrointestinal tumor	3.03e-49		0.313	AAAS,ABCA13,ABCA3,ABCB6,ABCC1,ABHD17A,ABL2,ACACB,ACAD9,ACADVL,ACAT1,ACD,ACIN1,ACLY,ACO2,ACOT7,ACOT9,ACOX1,ACTR3B,ACTR6,ACVR1,ACVRL1,ADA,ADAL,ADAM17,ADAM8,ADAMTSL5,ADARB1,ADCK5,ADCY2,ADGRG1,ADGRL1,ADGRV1,ADH7,ADHFE1,ADK,ADM,ADRB2,AFAP1L1,AFF1,AFF4,AFTPH,AGBL5,AGMO,AGPAT2,AGPAT5,AHNAK,AHRR,AIDA,AKR7A2,AKT3,ALDH1L2,ALDOA,ALG12,AMHR2,AMIGO1,AMOTL2,ANAPC16,ANAPC5,ANGPT2,ANKFY1,ANKHD1/ANKHD1-EIF4EBP3,A…	1850
Cancer,Gastrointestinal Disease,Organismal Injury and Abnormalities	Hepatobiliary neoplasm	3.06e-49		0.625	AAAS,AAMDC,ABCA1,ABCA13,ABCA3,ABCB6,ABCC1,ABCG1,ABCG2,ABHD16A,ABHD5,ABI1,ABL2,ACAA1,ACAA2,ACACA,ACACB,ACAD9,ACADL,ACADVL,ACAT1,ACIN1,ACLY,ACO1,ACO2,ACOT7,ACOT8,ACOX1,ACP1,ACSL5,ACSS2,ACTR1A,ACTR3B,ACVR1,ACVRL1,ACY1,ADA,ADAL,ADAM17,ADAM8,ADAMTS7,ADAMTSL5,ADARB1,ADCK5,ADCY2,ADGRG1,ADGRV1,ADK,ADRB2,AFAP1L1,AFF1,AFF4,AFP,AGAP1,AGBL5,AGFG2,AGO2,AHNAK,AIFM1,AIFM2,AIG1,AKNA,ALCAM,ALDH1L2,ALDH4A1,ALDH9A1…	2066
Cancer,Gastrointestinal Disease,Hepatic System Disease,Organismal Injury and Abnormalities	Hepatobiliary system cancer	3.15e-49		1.265	AAAS,AAMDC,ABCA1,ABCA13,ABCA3,ABCB6,ABCC1,ABCG1,ABCG2,ABHD16A,ABHD5,ABI1,ABL2,ACAA1,ACAA2,ACACA,ACACB,ACAD9,ACADL,ACADVL,ACAT1,ACLY,ACO1,ACO2,ACOT7,ACOT8,ACOX1,ACP1,ACSL5,ACSS2,ACTR1A,ACTR3B,ACVR1,ACVRL1,ACY1,ADA,ADAL,ADAM17,ADAMTSL5,ADARB1,ADCY2,ADGRG1,ADGRV1,ADK,ADRB2,AFAP1L1,AFF1,AFF4,AFP,AGAP1,AGFG2,AGO2,AHNAK,AIFM1,AIFM2,AIG1,AKNA,ALCAM,ALDH1L2,ALDH4A1,ALDH9A1,ALDOA,AMBP,AMFR,ANAPC16,ANAPC5,…	1886
Cancer,Gastrointestinal Disease,Organismal Injury and Abnormalities	Development of intestinal tumor	1.82e-48		0.017	AAAS,ABCA13,ABCA3,ABCB6,ABCC1,ABHD17A,ABL2,ACACB,ACAD9,ACADVL,ACAT1,ACD,ACIN1,ACLY,ACO2,ACOT7,ACOT9,ACOX1,ACTR3B,ACTR6,ACVR1,ACVRL1,ADA,ADAL,ADAM17,ADAM8,ADAMTSL5,ADARB1,ADCK5,ADCY2,ADGRG1,ADGRL1,ADGRV1,ADH7,ADHFE1,ADK,ADM,ADRB2,AFAP1L1,AFF1,AFF4,AFTPH,AGBL5,AGMO,AGPAT2,AGPAT5,AHNAK,AHRR,AIDA,AKR7A2,AKT3,ALDH1L2,ALDOA,ALG12,AMHR2,AMIGO1,AMOTL2,ANAPC16,ANAPC5,ANGPT2,ANKFY1,ANKHD1/ANKHD1-EIF4EBP3,A…	1841
Cancer,Gastrointestinal Disease,Organismal Injury and Abnormalities	Development of colorectal tumor	2.27e-48		-0.019	AAAS,ABCA13,ABCA3,ABCB6,ABCC1,ABHD17A,ABL2,ACACB,ACAD9,ACADVL,ACAT1,ACD,ACIN1,ACLY,ACO2,ACOT7,ACOT9,ACOX1,ACTR3B,ACTR6,ACVR1,ACVRL1,ADA,ADAL,ADAM17,ADAM8,ADAMTSL5,ADARB1,ADCK5,ADCY2,ADGRG1,ADGRL1,ADGRV1,ADH7,ADHFE1,ADK,ADM,ADRB2,AFAP1L1,AFF1,AFF4,AFTPH,AGBL5,AGMO,AGPAT2,AGPAT5,AHNAK,AHRR,AIDA,AKR7A2,AKT3,ALDH1L2,ALDOA,ALG12,AMHR2,AMIGO1,AMOTL2,ANAPC16,ANAPC5,ANGPT2,ANKFY1,ANKHD1/ANKHD1-EIF4EBP3,A…	1840
Cancer,Organismal Injury and Abnormalities	Melanoma	2.6e-48		-0.821	AAAS,AACS,AAMDC,AARSD1,ABCA1,ABCA13,ABCA3,ABCB6,ABCC1,ABCG1,ABCG2,ABHD11,ABHD16A,ABHD8,ABI1,ABL2,ACAA1,ACAA2,ACACB,ACAD9,ACADL,ACBD4,ACD,ACIN1,ACLY,ACO1,ACO2,ACOT2,ACOT8,ACOT9,ACP1,ACP2,ACSBG1,ACSF2,ACSL5,ACTL6A,ACTR3B,ACTR6,ACVR1,ACVRL1,ADA,ADAL,ADAM17,ADAM8,ADAMTS7,ADAMTSL5,ADARB1,ADCY7,ADGRG1,ADGRV1,ADH7,ADHFE1,ADK,ADM,ADNP2,ADPRM,AFAP1L1,AFF1,AFF4,AFP,AFTPH,AGAP1,AGBL5,AGFG2,AGMO,AGO2,AGPAT5,…	2741
Cancer,Gastrointestinal Disease,Organismal Injury and Abnormalities	Colorectal carcinoma	3.62e-48		-0.142	AAAS,ABCA13,ABCA3,ABCB6,ABCC1,ABHD17A,ABL2,ACACB,ACAD9,ACADVL,ACAT1,ACD,ACIN1,ACLY,ACO2,ACOT7,ACOT9,ACOX1,ACTR3B,ACTR6,ACVR1,ACVRL1,ADA,ADAL,ADAM17,ADAM8,ADAMTSL5,ADARB1,ADCK5,ADCY2,ADGRG1,ADGRL1,ADGRV1,ADH7,ADHFE1,ADK,ADM,ADRB2,AFAP1L1,AFF1,AFF4,AFTPH,AGBL5,AGMO,AGPAT2,AGPAT5,AHNAK,AHRR,AIDA,AKR7A2,AKT3,ALDH1L2,ALDOA,ALG12,AMHR2,AMIGO1,AMOTL2,ANAPC16,ANAPC5,ANGPT2,ANKFY1,ANKHD1/ANKHD1-EIF4EBP3,A…	1837
Cancer,Gastrointestinal Disease,Organismal Injury and Abnormalities	Colorectal cancer	4.24e-48		0.236	AAAS,ABCA13,ABCA3,ABCB6,ABCC1,ABCG2,ABHD17A,ABL2,ACACB,ACAD9,ACADVL,ACAT1,ACD,ACIN1,ACLY,ACO2,ACOT7,ACOT9,ACOX1,ACSL5,ACTR3B,ACTR6,ACVR1,ACVRL1,ADA,ADAL,ADAM17,ADAM8,ADAMTSL5,ADARB1,ADCK5,ADCY2,ADGRG1,ADGRL1,ADGRV1,ADH7,ADHFE1,ADK,ADM,ADRB2,AFAP1L1,AFF1,AFF4,AFP,AFTPH,AGBL5,AGMO,AGPAT2,AGPAT5,AHCY,AHNAK,AHRR,AIDA,AKR7A2,AKT3,ALCAM,ALDH1L2,ALDOA,ALG12,ALKBH5,AMHR2,AMIGO1,AMOTL1,AMOTL2,ANAPC16,ANAP…	2032
Gene Expression	Transcription of RNA	7.72e-48	Decreased	-2.005	AAMDC,AATF,ACTL6A,ACVR1,ACVRL1,ADRB2,AFF1,AGO2,AHRR,AKNA,ANXA2,AP2A2,AP3D1,APBB1,APBB2,APC,APP,ARHGEF2,ARID1A,ARID2,ARID3A,ARID4A,ARID5A,ASH1L,ASPM,ASXL1,ATF1,ATF4,ATF5,ATF6,ATF6B,ATMIN,ATP2C1,ATXN7,ATXN7L3,AURKB,AXIN1,BACH1,BAG1,BANP,BAP1,BCAS3,BCL2,BCL2L1,BCL2L12,BCL6,BCL9,BCLAF1,BEND3,BIRC2,BIRC5,BLM,BMPR1A,BPTF,BRCA1,BRD2,BRD7,BRIP1,BTAF1,BTG1,BTG2,BTK,C1D,C1QBP,CALR,CAMKK2,CAMTA1,CAMTA2,CAND…	791
Cancer,Organismal Injury and Abnormalities	Extraadrenal retroperitoneal tumor	8.02e-47		-0.573	AAMDC,ABCA1,ABCA13,ABCA3,ABCG1,ABCG2,ABHD11,ABHD8,ACACB,ACAT1,ACAT2,ACIN1,ACLY,ACO1,ACOT7,ACOT8,ACSF2,ACVR1,ACVRL1,ADA,ADAL,ADAM17,ADAM8,ADAMTS7,ADARB1,ADCY2,ADGRV1,ADM,ADPGK,AFF1,AFF4,AFP,AGAP1,AGBL5,AGPAT5,AHNAK,AHRR,AKAP8,AKNA,AKT1S1,ALCAM,ALDH5A1,ALDOA,ALKBH5,ALKBH8,AMBP,AMFR,AMOTL1,AMPD2,ANAPC5,ANGPT2,ANKHD1/ANKHD1-EIF4EBP3,ANKRD11,ANKRD12,ANKRD24,ANKRD27,ANKRD34A,ANLN,ANPEP,ANXA1,ANXA2,ANXA…	1481
Cancer,Gastrointestinal Disease,Organismal Injury and Abnormalities	Colon adenocarcinoma	8.09e-47			AAAS,ABCA13,ABCA3,ABCB6,ABCC1,ABL2,ACACB,ACAD9,ACADVL,ACAT1,ACD,ACIN1,ACLY,ACO2,ACOT9,ACTR3B,ACTR6,ACVR1,ACVRL1,ADA,ADAL,ADAM17,ADAM8,ADAMTSL5,ADARB1,ADCK5,ADCY2,ADGRG1,ADGRL1,ADGRV1,ADHFE1,ADK,ADM,ADRB2,AFAP1L1,AFF1,AFF4,AFTPH,AGBL5,AGMO,AGPAT2,AGPAT5,AHNAK,AHRR,AIDA,AKR7A2,AKT3,ALDH1L2,ALDOA,ALG12,AMHR2,AMIGO1,AMOTL2,ANAPC16,ANAPC5,ANGPT2,ANKFY1,ANKHD1/ANKHD1-EIF4EBP3,ANKRD11,ANKRD24,ANKRD35,AN…	1706
Cancer,Organismal Injury and Abnormalities,Reproductive System Disease	Female genital neoplasm	5.44e-46	Decreased	-2.388	AAAS,ABCA1,ABCA13,ABCA3,ABCB6,ABCC1,ABCG1,ABCG2,ABHD17A,ABI1,ABL2,ACACB,ACIN1,ACOT8,ACOX1,ACSBG1,ACSS2,ACTR1A,ACVR1,ACVRL1,ACY1,ADA,ADAM17,ADAM8,ADAMTS7,ADARB1,ADCY2,ADGRG1,ADGRV1,ADK,ADM,ADRB2,AFF1,AFP,AFTPH,AGAP1,AGBL5,AGMO,AGO2,AGPAT2,AHCY,AHNAK,AHRR,AIDA,AIF1,AIFM1,AIG1,AKNA,AKR7A2,AKT3,ALCAM,ALDH1L2,ALDH3A2,ALDH4A1,ALDH5A1,ALDOA,ALG14,ALG2,ALG9,ALKBH5,ALS2CL,AMFR,AMOTL1,AMPD2,AMZ1,ANGPT2,ANK…	2029
Cell Death and Survival	Cell viability of tumor cell lines	6.69e-46		1.443	ABCA1,ABCB6,ABCC1,ABCG2,ABL2,ACACA,ACSL5,ACVRL1,ADAM17,ADK,ADPGK,AGO2,AGTRAP,AHNAK,AIFM1,AK1,AKT3,ALCAM,ALDOA,ALG2,AMFR,ANAPC11,ANGPT2,ANLN,ANXA2,APLF,APP,APPL1,ARCN1,ARF1,ARFGEF2,ARID1A,ARID2,ASAH1,ASNS,ATF1,ATF5,ATF6,ATG3,ATG7,ATP2C1,ATP6V1A,ATP7B,ATR,AURKA,AURKAIP1,AURKB,AXL,BACH1,BAG1,BAP1,BARD1,BAX,BCKDK,BCL2,BCL2A1,BCL2L1,BCL6,BCLAF1,BIRC2,BIRC5,BIRC6,BLM,BMPR1A,BNIP3,BRCA1,BRD7,BRIP1,BTG2,…	581
Cancer,Gastrointestinal Disease,Hepatic System Disease,Organismal Injury and Abnormalities	Liver cancer	1.32e-45		1.164	AAAS,AAMDC,ABCA1,ABCA13,ABCA3,ABCB6,ABCC1,ABCG1,ABCG2,ABHD16A,ABHD5,ABL2,ACAA1,ACAA2,ACACA,ACACB,ACAD9,ACADL,ACADVL,ACAT1,ACLY,ACO1,ACO2,ACOT7,ACOT8,ACOX1,ACP1,ACSS2,ACTR1A,ACTR3B,ACVR1,ACVRL1,ACY1,ADA,ADAL,ADAM17,ADAMTSL5,ADARB1,ADCY2,ADGRG1,ADGRV1,ADK,ADRB2,AFAP1L1,AFF1,AFF4,AFP,AGAP1,AGFG2,AGO2,AHNAK,AIFM1,AIFM2,AIG1,AKNA,ALCAM,ALDH1L2,ALDH4A1,ALDH9A1,ALDOA,AMBP,AMFR,ANAPC16,ANAPC5,ANGPT2,ANGP…	1756
Cancer,Gastrointestinal Disease,Hepatic System Disease,Organismal Injury and Abnormalities	Liver carcinoma	1.36e-45		1.06	AAAS,AAMDC,ABCA1,ABCA13,ABCA3,ABCB6,ABCC1,ABCG1,ABCG2,ABHD16A,ABL2,ACAA1,ACAA2,ACACA,ACACB,ACAD9,ACADL,ACADVL,ACAT1,ACLY,ACO1,ACO2,ACOT7,ACOT8,ACOX1,ACP1,ACSS2,ACTR1A,ACTR3B,ACVR1,ACVRL1,ACY1,ADA,ADAL,ADAM17,ADAMTSL5,ADARB1,ADCY2,ADGRG1,ADGRV1,ADK,ADRB2,AFAP1L1,AFF1,AFF4,AFP,AGAP1,AGFG2,AGO2,AHNAK,AIFM1,AIFM2,AIG1,AKNA,ALCAM,ALDH1L2,ALDH4A1,ALDH9A1,ALDOA,AMFR,ANAPC16,ANAPC5,ANGPTL6,ANKFY1,ANKHD1/…	1705
Cancer,Organismal Injury and Abnormalities,Reproductive System Disease	Tumorigenesis of reproductive tract	2.28e-45	Decreased	-2.508	AAAS,ABCA1,ABCA13,ABCA3,ABCB6,ABCC1,ABCG1,ABCG2,ABHD17A,ABI1,ABL2,ACACB,ACIN1,ACOT8,ACOX1,ACSBG1,ACSS2,ACTR1A,ACVR1,ACVRL1,ACY1,ADA,ADAM17,ADAM8,ADAMTS7,ADARB1,ADCY2,ADGRG1,ADGRV1,ADK,ADM,ADRB2,AFF1,AFP,AFTPH,AGAP1,AGBL5,AGMO,AGO2,AGPAT2,AHCY,AHNAK,AHRR,AIDA,AIF1,AIFM1,AIG1,AKNA,AKR7A2,AKT3,ALCAM,ALDH1L2,ALDH3A2,ALDH4A1,ALDH5A1,ALDOA,ALG14,ALG2,ALG9,ALKBH5,ALS2CL,AMFR,AMOTL1,AMPD2,AMZ1,ANGPT2,ANK…	2024
Cancer,Gastrointestinal Disease,Hepatic System Disease,Organismal Injury and Abnormalities	Liver tumor	1.72e-44		0.607	AAAS,AAMDC,ABCA1,ABCA13,ABCA3,ABCB6,ABCC1,ABCG1,ABCG2,ABHD16A,ABHD5,ABL2,ACAA1,ACAA2,ACACA,ACACB,ACAD9,ACADL,ACADVL,ACAT1,ACIN1,ACLY,ACO1,ACO2,ACOT7,ACOT8,ACOX1,ACP1,ACSS2,ACTR1A,ACTR3B,ACVR1,ACVRL1,ACY1,ADA,ADAL,ADAM17,ADAM8,ADAMTS7,ADAMTSL5,ADARB1,ADCK5,ADCY2,ADGRG1,ADGRV1,ADK,ADRB2,AFAP1L1,AFF1,AFF4,AFP,AGAP1,AGBL5,AGFG2,AGO2,AHNAK,AIFM1,AIFM2,AIG1,AKNA,ALCAM,ALDH1L2,ALDH4A1,ALDH9A1,ALDOA,AMBP…	1951
Gene Expression	Transcription	4.32e-44	Decreased	-2.153	AAMDC,AATF,ACACB,ACO1,ACTL6A,ACVR1,ACVRL1,ADRB2,AFF1,AGO2,AHRR,AIF1,AKNA,Ank2,ANXA2,ANXA7,AP1G2,AP2A2,AP3D1,APBB1,APBB2,APC,APP,ARHGEF2,ARID1A,ARID2,ARID3A,ARID4A,ARID5A,ASH1L,ASPM,ASXL1,ATF1,ATF4,ATF5,ATF6,ATF6B,ATMIN,ATP2C1,ATXN7,ATXN7L3,AURKA,AURKB,AXIN1,BACH1,BAG1,BANP,BAP1,BBS4,BCAS3,BCL2,BCL2L1,BCL2L12,BCL6,BCL9,BCLAF1,BEND3,BIRC2,BIRC5,BLM,BMPR1A,BPTF,BRCA1,BRD2,BRD7,BRIP1,BTAF1,BTG1,BTG2,…	904
Cancer,Organismal Injury and Abnormalities,Reproductive System Disease	Mammary tumor	7.25e-44		-0.798	AAMDC,ABCA1,ABCA13,ABCC1,ABCG2,ABL2,ACAA1,ACACB,ACAD9,ACADVL,ACIN1,ACOT9,ACOX1,ACP2,ACSS2,ACVR1,ACVRL1,ADAM17,ADAM8,ADCK5,ADCY2,ADGRV1,ADK,ADRB2,AGBL5,AGO2,AGPAT2,AGTRAP,AHCY,AHNAK,AIDA,AIFM1,AIFM2,AIG1,AIPL1,AK1,AKAP10,AKAP8,AKR7A2,AKT1S1,AKT3,ALDH18A1,ALDOA,ALDOC,ALG6,ALKBH5,AMFR,AMHR2,AMOTL2,ANAPC13,ANAPC5,ANGPT2,ANKRD11,ANKRD12,ANKRD24,ANKRD27,ANLN,ANO6,ANPEP,ANXA1,ANXA3,AP1G2,APBB1,APC,APH1A…	1424
Cancer,Organismal Injury and Abnormalities	Breast or ovarian neoplasm	5.2e-43		-1.445	AAMDC,ABCA1,ABCA13,ABCA3,ABCC1,ABCG1,ABCG2,ABHD17A,ABL2,ACAA1,ACACA,ACACB,ACAD9,ACADVL,ACIN1,ACOT9,ACOX1,ACP2,ACSS2,ACVR1,ACVRL1,ADA,ADAM17,ADAM8,ADAMTS7,ADCK5,ADCY2,ADGRG1,ADGRV1,ADK,ADRB2,AFP,AGBL5,AGO2,AGPAT2,AGTRAP,AHCY,AHNAK,AHRR,AIDA,AIF1,AIFM1,AIFM2,AIG1,AIPL1,AK1,AKAP10,AKAP8,AKNA,AKR7A2,AKT1S1,AKT3,ALCAM,ALDH18A1,ALDH1L2,ALDH5A1,ALDOA,ALDOC,ALG6,ALKBH5,AMFR,AMHR2,AMOTL1,AMOTL2,AMPD2,ANAP…	1721
Cellular Assembly and Organization,Cellular Function and Maintenance	Organization of cytoplasm	7.16e-43		-1.979	ABCA1,ABCC1,ABCG1,ABI1,ABL2,ACACA,ACP1,ACP2,ACVRL1,ADAM17,ADM,AFAP1L1,Afg3l1,AHNAK,Akap9,ALCAM,ALDOA,ALS2CL,AMHR2,AMIGO1,ANGPT2,Ank2,ANKRD27,Anp32a,ANPEP,ANXA1,APBB1,APC,APLP2,APP,APPL2,ARAP1,ARAP3,ARF1,ARFGEF1,ARFGEF2,ARHGAP1,ARHGAP10,ARHGAP25,ARHGAP35,ARHGAP5,ARHGEF1,ARHGEF17,ARHGEF2,ARHGEF7,ARL1,ARL11,ARL3,ARPC1A,ARPC1B,ARPC2,ARPC3,ARPC4,ARPC5,ARPIN/ARPIN-AP3S2,ASAH2,ASPM,ATAT1,ATE1,ATF1,ATF6,…	802
Cancer,Organismal Injury and Abnormalities,Reproductive System Disease	Breast cancer	8.55e-43	Decreased	-2.1	AAMDC,ABCA1,ABCA13,ABCC1,ABCG2,ABL2,ACAA1,ACACB,ACAD9,ACADVL,ACIN1,ACOT9,ACOX1,ACP2,ACSS2,ACVR1,ACVRL1,ADAM17,ADAM8,ADCK5,ADCY2,ADGRV1,ADK,ADRB2,AGBL5,AGO2,AGPAT2,AGTRAP,AHCY,AHNAK,AIDA,AIFM1,AIFM2,AIG1,AIPL1,AK1,AKAP10,AKAP8,AKR7A2,AKT1S1,AKT3,ALDH18A1,ALDOA,ALDOC,ALG6,ALKBH5,AMFR,AMHR2,AMOTL2,ANAPC13,ANAPC5,ANGPT2,ANKRD11,ANKRD12,ANKRD24,ANKRD27,ANLN,ANPEP,ANXA1,ANXA3,AP1G2,APBB1,APC,APH1A,API5…	1382
Cancer,Gastrointestinal Disease,Organismal Injury and Abnormalities	Colorectal adenocarcinoma	1.04e-42			AAAS,ABCA13,ABCA3,ABCB6,ABCC1,ABHD17A,ABL2,ACACB,ACAD9,ACADVL,ACAT1,ACD,ACIN1,ACLY,ACO2,ACOT9,ACTR3B,ACTR6,ACVR1,ACVRL1,ADA,ADAL,ADAM17,ADAM8,ADAMTSL5,ADARB1,ADCK5,ADCY2,ADGRG1,ADGRL1,ADGRV1,ADH7,ADHFE1,ADK,ADM,ADRB2,AFAP1L1,AFF1,AFF4,AFTPH,AGBL5,AGMO,AGPAT2,AGPAT5,AHNAK,AHRR,AIDA,AKR7A2,AKT3,ALDH1L2,ALDOA,ALG12,AMHR2,AMIGO1,AMOTL2,ANAPC16,ANAPC5,ANGPT2,ANKFY1,ANKHD1/ANKHD1-EIF4EBP3,ANKRD11,ANKRD…	1775
Cancer,Organismal Injury and Abnormalities,Reproductive System Disease	Male genital neoplasm	1.1e-42		-0.401	AARSD1,ABCA1,ABCA13,ABCA3,ABCC1,ABCG2,ABHD17A,ABHD8,ABL2,ACACB,ACAD9,ACADVL,ACIN1,ACLY,ACO1,ACOT7,ACOT8,ACOX1,ACSF2,ACSS2,ACTR1A,ACTR6,ACVRL1,ADAM17,ADAMTS7,ADCK5,ADCY2,ADCY7,ADGRG1,ADGRV1,ADNP2,AFF1,AFP,AGO2,AGPAT2,AGPAT5,AHNAK,AHRR,AIFM1,AKAP8,AKNA,AKT3,ALDH18A1,ALDH4A1,ALDH5A1,ALDH9A1,AMBP,AMFR,AMHR2,AMIGO1,AMPD3,ANAPC5,ANKFY1,ANKHD1/ANKHD1-EIF4EBP3,ANKRD11,ANKRD12,ANKRD13A,ANKRD13B,ANKRD13D,A…	1454
Cancer,Organismal Injury and Abnormalities,Reproductive System Disease	Female genital tract cancer	1.18e-42		-1.376	AAAS,ABCA1,ABCA13,ABCA3,ABCB6,ABCC1,ABCG1,ABCG2,ABHD17A,ABI1,ABL2,ACACB,ACIN1,ACOT8,ACOX1,ACSBG1,ACSS2,ACTR1A,ACVR1,ACVRL1,ACY1,ADA,ADAM17,ADAM8,ADAMTS7,ADCY2,ADGRG1,ADGRV1,ADM,ADRB2,AFF1,AFP,AFTPH,AGAP1,AGBL5,AGMO,AGO2,AGPAT2,AHCY,AHNAK,AHRR,AIDA,AIF1,AIFM1,AKNA,AKR7A2,AKT3,ALCAM,ALDH1L2,ALDH3A2,ALDH4A1,ALDH5A1,ALDOA,ALG14,ALG2,ALG9,ALKBH5,ALS2CL,AMFR,AMOTL1,AMPD2,AMZ1,ANGPT2,ANKFY1,ANKH,ANKHD1/…	1973
Cancer,Organismal Injury and Abnormalities	Multiple cancers	1.89e-42	Decreased	-2.202	AAMDC,ABCA1,ABCA13,ABCA3,ABCC1,ABCG1,ABCG2,ABHD17A,ABHD5,ABL2,ACAA1,ACACA,ACACB,ACAD9,ACADVL,ACIN1,ACOT9,ACOX1,ACP2,ACSS2,ACVR1,ACVRL1,ADA,ADAM17,ADAM8,ADAMTS7,ADCK5,ADCY2,ADGRG1,ADGRV1,ADK,ADRB2,AFP,AGBL5,AGO2,AGPAT2,AGTRAP,AHCY,AHNAK,AHRR,AHSA1,AIDA,AIF1,AIFM1,AIFM2,AIG1,AIPL1,AK1,AKAP10,AKAP8,AKNA,AKR7A2,AKT1S1,AKT3,ALCAM,ALDH18A1,ALDH1L2,ALDH5A1,ALDOA,ALDOC,ALG6,ALKBH5,AMFR,AMHR2,AMOTL1,AMOTL…	1717
Cancer,Organismal Injury and Abnormalities	Cancer of cells	3.06e-42		-0.936	AAAS,ABCA1,ABCA13,ABCB6,ABCC1,ABCG1,ABCG2,ABHD17A,ABHD5,ABHD8,ABL2,ACADL,ACD,ACIN1,ACLY,ACO2,ACOT2,ACOT9,ACOX1,ACP1,ACP2,ACSF2,ACSS2,ACVR1,ACVRL1,ADA,ADAM17,ADAM8,ADAMTS7,ADARB1,ADCK5,ADCY2,ADGRL1,ADGRV1,ADNP2,ADRB2,AFAP1L1,AFF1,AFTPH,AGAP1,AGBL5,AGO2,AHNAK,AHSA1,AIF1,AIFM1,AIFM2,AIG1,AKAP8,AKNA,AKT1S1,AKT3,ALCAM,ALDH5A1,ALDH9A1,ALG12,ALKBH5,ALS2CL,AMDHD2,AMFR,AMOTL1,ANAPC11,ANGPT2,ANKFY1,ANKH,AN…	2019
Cancer,Organismal Injury and Abnormalities,Reproductive System Disease	Malignant neoplasm of male genital organ	3.6e-42		0.498	AARSD1,ABCA1,ABCA13,ABCA3,ABCC1,ABCG2,ABHD17A,ABHD8,ABL2,ACACB,ACADVL,ACIN1,ACLY,ACO1,ACOT7,ACOT8,ACOX1,ACSF2,ACSS2,ACTR1A,ACTR6,ACVRL1,ADAM17,ADAMTS7,ADCK5,ADCY2,ADCY7,ADGRG1,ADGRV1,ADNP2,AFF1,AFP,AGO2,AGPAT2,AGPAT5,AHNAK,AHRR,AIFM1,AKAP8,AKNA,AKT3,ALDH18A1,ALDH4A1,ALDH5A1,ALDH9A1,AMBP,AMFR,AMIGO1,AMPD3,ANAPC5,ANKFY1,ANKHD1/ANKHD1-EIF4EBP3,ANKRD11,ANKRD12,ANKRD13A,ANKRD13B,ANKRD13D,ANKRD27,ANKRD…	1436
Cancer,Organismal Injury and Abnormalities,Reproductive System Disease	Breast or ovarian cancer	4.26e-42	Decreased	-2.202	AAMDC,ABCA1,ABCA13,ABCA3,ABCC1,ABCG1,ABCG2,ABHD17A,ABL2,ACAA1,ACACA,ACACB,ACAD9,ACADVL,ACIN1,ACOT9,ACOX1,ACP2,ACSS2,ACVR1,ACVRL1,ADA,ADAM17,ADAM8,ADAMTS7,ADCK5,ADCY2,ADGRG1,ADGRV1,ADK,ADRB2,AFP,AGBL5,AGO2,AGPAT2,AGTRAP,AHCY,AHNAK,AHRR,AIDA,AIF1,AIFM1,AIFM2,AIG1,AIPL1,AK1,AKAP10,AKAP8,AKNA,AKR7A2,AKT1S1,AKT3,ALCAM,ALDH18A1,ALDH1L2,ALDH5A1,ALDOA,ALDOC,ALG6,ALKBH5,AMFR,AMHR2,AMOTL1,AMOTL2,AMPD2,ANAP…	1681
Cancer,Hematological Disease,Organismal Injury and Abnormalities	Neoplasia of blood cells	5.36e-42		-0.556	AAAS,ABCA1,ABCA13,ABCC1,ABCG1,ABCG2,ABHD17A,ABHD5,ABHD8,ABI1,ABL2,ACADL,ACD,ACLY,ACOT2,ACOT9,ACP1,ACP2,ACVR1,ACVRL1,ADA,ADAL,ADAM17,ADAMTS7,ADCY2,ADCY7,ADGRV1,ADNP2,ADRB2,AFAP1L1,AFF1,AFTPH,AGAP1,AGBL5,AHNAK,AHSA1,AIFM1,AIG1,AKAP8,AKNA,AKT1S1,AKT3,ALDH4A1,ALDH5A1,ALDH9A1,ALG12,ALKBH5,AMOTL1,ANGPT2,ANKFY1,ANKH,ANKHD1/ANKHD1-EIF4EBP3,ANKRD11,ANKRD35,ANLN,ANPEP,ANXA1,ANXA2,ANXA3,ANXA5,ANXA6,ANXA7,AP…	1500
Cancer,Organismal Injury and Abnormalities,Reproductive System Disease	Development of genital tumor	6.46e-42		-1.35	AAAS,ABCA1,ABCA13,ABCA3,ABCB6,ABCC1,ABCG1,ABCG2,ABHD17A,ABI1,ABL2,ACACB,ACIN1,ACOT8,ACOX1,ACSBG1,ACSS2,ACTR1A,ACVR1,ACVRL1,ACY1,ADA,ADAM8,ADAMTS7,ADARB1,ADCY2,ADGRG1,ADGRV1,ADM,ADRB2,AFF1,AFTPH,AGAP1,AGBL5,AGMO,AGO2,AGPAT2,AHCY,AHNAK,AHRR,AIDA,AIF1,AIFM1,AIG1,AKNA,AKR7A2,AKT3,ALDH1L2,ALDH3A2,ALDH4A1,ALDH5A1,ALDOA,ALG14,ALG2,ALG9,ALKBH5,ALS2CL,AMFR,AMOTL1,AMPD2,AMZ1,ANGPT2,ANKFY1,ANKH,ANKHD1/ANKHD…	1961
Gene Expression	Expression of RNA	8.16e-42	Decreased	-2.292	AAMDC,AATF,ACACB,ACO1,ACTL6A,ACVR1,ACVRL1,ADA,ADRB2,AFF1,AGO2,AHRR,AIF1,AKNA,Ank2,ANXA2,ANXA7,AP2A2,AP3D1,APBB1,APBB2,APC,APP,ARHGEF2,ARID1A,ARID2,ARID3A,ARID4A,ARID5A,ASH1L,ASPM,ASXL1,ATF1,ATF4,ATF5,ATF6,ATF6B,ATMIN,ATP2C1,ATXN7,ATXN7L3,AURKA,AURKB,AXIN1,BACH1,BAG1,BANP,BAP1,BAX,BBS4,BCAS3,BCL2,BCL2L1,BCL2L12,BCL6,BCL9,BCLAF1,BEND3,BIRC2,BIRC5,BLM,BMPR1A,BPTF,BRCA1,BRD2,BRD7,BRIP1,BTAF1,BTG1,BTG…	943
Cancer,Organismal Injury and Abnormalities,Reproductive System Disease	Prostatic tumor	1.15e-41		0.143	AARSD1,ABCA1,ABCA13,ABCA3,ABCC1,ABCG2,ABHD17A,ABHD8,ABL2,ACACB,ACADVL,ACIN1,ACLY,ACO1,ACOT7,ACOT8,ACOX1,ACSF2,ACSS2,ACTR1A,ACTR6,ACVRL1,ADAM17,ADAMTS7,ADCK5,ADCY2,ADCY7,ADGRG1,ADGRV1,ADNP2,AFF1,AFP,AGO2,AGPAT2,AGPAT5,AHNAK,AHRR,AIFM1,AKAP8,AKNA,AKT3,ALDH18A1,ALDH4A1,ALDH5A1,ALDH9A1,AMBP,AMFR,AMIGO1,AMPD3,ANAPC5,ANKFY1,ANKHD1/ANKHD1-EIF4EBP3,ANKRD11,ANKRD12,ANKRD13A,ANKRD13B,ANKRD13D,ANKRD27,ANKRD…	1419
Cancer,Organismal Injury and Abnormalities,Reproductive System Disease	Prostatic carcinoma	2.02e-41		0.524	AARSD1,ABCA1,ABCA13,ABCC1,ABCG2,ABHD17A,ABHD8,ABL2,ACACB,ACADVL,ACIN1,ACLY,ACOT7,ACOT8,ACOX1,ACSF2,ACSS2,ACTR1A,ACTR6,ACVRL1,ADAM17,ADAMTS7,ADCK5,ADCY2,ADCY7,ADGRG1,ADGRV1,ADNP2,AFF1,AFP,AGO2,AGPAT5,AHNAK,AHRR,AKAP8,AKNA,ALDH18A1,ALDH4A1,AMIGO1,AMPD3,ANAPC5,ANKFY1,ANKHD1/ANKHD1-EIF4EBP3,ANKRD11,ANKRD12,ANKRD13A,ANKRD13B,ANKRD13D,ANKRD27,ANKRD35,ANLN,ANXA2,ANXA3,ANXA6,ANXA7,AOAH,AP1G2,AP2A2,AP3D1,…	1255
Cancer,Organismal Injury and Abnormalities,Reproductive System Disease	Prostate cancer	2.22e-41		0.791	AARSD1,ABCA1,ABCA13,ABCA3,ABCC1,ABCG2,ABHD17A,ABHD8,ABL2,ACACB,ACADVL,ACIN1,ACLY,ACO1,ACOT7,ACOT8,ACOX1,ACSF2,ACSS2,ACTR1A,ACTR6,ACVRL1,ADAM17,ADAMTS7,ADCK5,ADCY2,ADCY7,ADGRG1,ADGRV1,ADNP2,AFF1,AFP,AGO2,AGPAT2,AGPAT5,AHNAK,AHRR,AIFM1,AKAP8,AKNA,AKT3,ALDH18A1,ALDH4A1,ALDH5A1,ALDH9A1,AMBP,AMFR,AMIGO1,AMPD3,ANAPC5,ANKFY1,ANKHD1/ANKHD1-EIF4EBP3,ANKRD11,ANKRD12,ANKRD13A,ANKRD13B,ANKRD13D,ANKRD27,ANKRD…	1412
Cancer,Organismal Injury and Abnormalities	Malignant neoplasm of retroperitoneum	2.92e-41		-0.263	AAMDC,ABCA1,ABCA13,ABCA3,ABCG1,ABCG2,ABHD11,ABHD8,ACACB,ACAT1,ACAT2,ACIN1,ACLY,ACO1,ACOT7,ACOT8,ACSF2,ACVR1,ADA,ADAL,ADAM17,ADAM8,ADAMTS7,ADARB1,ADCY2,ADGRV1,ADM,ADPGK,AFF1,AFP,AGBL5,AGPAT5,AHNAK,AHRR,AKAP8,AKNA,ALCAM,ALDH5A1,ALDOA,ALKBH5,ALKBH8,AMBP,AMFR,AMOTL1,AMPD2,ANAPC5,ANGPT2,ANKHD1/ANKHD1-EIF4EBP3,ANKRD11,ANKRD12,ANKRD24,ANKRD34A,ANLN,ANPEP,ANXA1,ANXA2,ANXA5,AP3D1,AP3S1,APC,API5,APP,APPL1,…	1354
Cell Death and Survival,Organismal Injury and Abnormalities	Apoptosis of tumor cell lines	5.63e-41	Decreased	-2.546	AAAS,AATF,ABCA1,ABCC1,ABCG1,ABCG2,ABL2,ACACA,ACD,ACO2,ACOT7,ADAM17,ADM,AFP,AGO2,AGPAT2,AHNAK,AHSA1,AIFM1,AIFM2,AIMP2,AIP,AKT1S1,AKT3,ALCAM,ALKBH5,ANGPT2,ANXA2,ANXA5,AP2A2,APC,API5,APP,APPL1,ARF1,ARHGEF10,ARHGEF3,ARID2,ARL11,ASNS,ATF1,ATF4,ATF5,ATF6,ATG3,ATG7,ATMIN,ATP1A1,ATP1B3,ATR,AURKA,AURKAIP1,AURKB,AXIN1,B4GALT1,BACH1,BAG1,BAG4,BAG6,BANP,BAP1,BARD1,BAX,BBC3,BBS4,BCAP31,BCAR1,BCKDK,BCL2,BCL2A1…	735
Cancer,Organismal Injury and Abnormalities	Ductal neoplasm	1.63e-40		1.114	ABCA1,ABCA13,ABCA3,ABCG2,ABHD8,ABI1,ACACB,ACAD9,ACAT2,ACLY,ACO1,ACOT8,ACSF2,ACVR1,ACVRL1,ACY1,ADA,ADAL,ADAM17,ADAM8,ADAMTS7,ADARB1,ADCK5,ADCY2,ADGRV1,ADPGK,AFF1,AFP,AGBL5,AGPAT2,AGPAT5,AHNAK,AIFM2,AKNA,AKT3,ALDOA,ALG6,AMBP,AMFR,AMHR2,AMOTL1,ANAPC5,ANGPT2,ANKHD1/ANKHD1-EIF4EBP3,ANKRD11,ANKRD12,ANKRD24,ANKRD34A,ANO6,ANPEP,ANXA1,ANXA2,AP3D1,AP3S1,APBB1,APC,API5,APLP2,APP,APPL1,APPL2,AREL1,ARFGEF1,AR…	1294
Cancer,Organismal Injury and Abnormalities	Ductal carcinoma	3.7e-40		1.114	ABCA1,ABCA13,ABCA3,ABCG2,ABHD8,ABI1,ACACB,ACAD9,ACAT2,ACLY,ACO1,ACOT8,ACSF2,ACVR1,ACVRL1,ACY1,ADA,ADAL,ADAM17,ADAM8,ADAMTS7,ADARB1,ADCK5,ADCY2,ADGRV1,ADPGK,AFF1,AFP,AGBL5,AGPAT2,AGPAT5,AHNAK,AIFM2,AKNA,AKT3,ALDOA,ALG6,AMBP,AMFR,AMHR2,AMOTL1,ANAPC5,ANGPT2,ANKHD1/ANKHD1-EIF4EBP3,ANKRD11,ANKRD12,ANKRD24,ANKRD34A,ANO6,ANPEP,ANXA1,ANXA2,AP3D1,AP3S1,APBB1,APC,API5,APLP2,APP,APPL1,APPL2,AREL1,ARFGEF1,AR…	1292
Cancer,Hematological Disease,Organismal Injury and Abnormalities	Hematologic cancer	4.38e-40		-0.369	AAAS,ABCA1,ABCA13,ABCC1,ABCG1,ABCG2,ABHD17A,ABHD5,ABHD8,ABL2,ACADL,ACD,ACLY,ACOT2,ACOT8,ACOT9,ACP1,ACP2,ACVR1,ACVRL1,ADA,ADAL,ADAMTS7,ADCY2,ADCY7,ADGRV1,ADK,ADNP2,ADRB2,AFAP1L1,AFF1,AFTPH,AGAP1,AGBL5,AHNAK,AHSA1,AIFM1,AIG1,AKAP8,AKNA,AKT1S1,AKT3,ALDH4A1,ALDH5A1,ALDH9A1,ALG12,ALG2,ALKBH5,AMOTL1,ANGPT2,ANKFY1,ANKH,ANKHD1/ANKHD1-EIF4EBP3,ANKRD11,ANKRD35,ANLN,ANPEP,ANXA1,ANXA2,ANXA3,ANXA5,ANXA6,ANXA7…	1541
Cancer,Hematological Disease,Organismal Injury and Abnormalities	Myeloid or lymphoid neoplasm	8.03e-40		-0.338	AAAS,ABCA1,ABCA13,ABCC1,ABCG1,ABCG2,ABHD17A,ABHD5,ABHD8,ABI1,ABL2,ACADL,ACD,ACLY,ACOT2,ACOT8,ACOT9,ACP1,ACP2,ACVR1,ACVRL1,ADA,ADAL,ADAM17,ADAMTS7,ADCY2,ADCY7,ADGRV1,ADNP2,ADRB2,AFAP1L1,AFF1,AFTPH,AGAP1,AGBL5,AHNAK,AHSA1,AIFM1,AIG1,AKAP8,AKNA,AKT1S1,AKT3,ALDH4A1,ALDH5A1,ALDH9A1,ALG12,ALG2,ALKBH5,AMOTL1,ANGPT2,ANKFY1,ANKH,ANKHD1/ANKHD1-EIF4EBP3,ANKRD11,ANKRD35,ANLN,ANPEP,ANXA1,ANXA2,ANXA3,ANXA5,ANX…	1549
Cancer,Hematological Disease,Organismal Injury and Abnormalities	Hematopoietic neoplasm	1.69e-39		-0.462	AAAS,ABCA1,ABCA13,ABCC1,ABCG1,ABCG2,ABHD17A,ABHD5,ABHD8,ABI1,ABL2,ACADL,ACD,ACLY,ACOT2,ACOT8,ACOT9,ACP1,ACP2,ACVR1,ACVRL1,ADA,ADAL,ADAM17,ADAMTS7,ADCY2,ADCY7,ADGRV1,ADK,ADNP2,ADRB2,AFAP1L1,AFF1,AFTPH,AGAP1,AGBL5,AHNAK,AHSA1,AIFM1,AIG1,AKAP8,AKNA,AKT1S1,AKT3,ALDH4A1,ALDH5A1,ALDH9A1,ALG12,ALG2,ALKBH5,AMOTL1,ANGPT2,ANKFY1,ANKH,ANKHD1/ANKHD1-EIF4EBP3,ANKRD11,ANKRD35,ANLN,ANPEP,ANXA1,ANXA2,ANXA3,ANXA5…	1559
Cellular Development,Cellular Growth and Proliferation	Cell proliferation of tumor cell lines	2.08e-39	Increased	3.311	AATF,ABCB6,ABCC1,ABHD5,ABL2,ACAA2,ACACA,ACAT1,ACD,ACIN1,ACLY,ACO2,ACOT2,ACOT7,ACSL5,ACSS2,ACVR1,ADA,ADAM17,ADM,AFP,AGO2,AHCY,AHNAK,AHSA1,AIF1,AIFM2,AKT1S1,AKT3,ALCAM,ALDOA,ALKBH5,AMOTL1,AMOTL2,ANAPC11,ANGPT2,ANKHD1/ANKHD1-EIF4EBP3,ANXA1,ANXA2,ANXA6,ANXA7,APBB1,APC,API5,APIP,APP,ARCN1,ARF1,ARHGEF10,ARHGEF2,ARHGEF3,ARID1A,ARID2,ARID3A,ARID4A,ARL11,ARL5A,ARPC5,ARRDC3,ASAH1,ASNS,ASPH,ASPM,ATF4,ATF5,A…	1059
Cancer,Organismal Injury and Abnormalities	Lymphohematopoietic cancer	2.23e-39		-0.44	AAAS,ABCA1,ABCA13,ABCC1,ABCG1,ABCG2,ABHD17A,ABHD5,ABHD8,ABL2,ACADL,ACD,ACLY,ACOT2,ACOT8,ACOT9,ACP1,ACP2,ACVR1,ACVRL1,ADA,ADAL,ADAMTS7,ADCY2,ADCY7,ADGRV1,ADK,ADNP2,ADRB2,AFAP1L1,AFF1,AFTPH,AGAP1,AGBL5,AHNAK,AHSA1,AIFM1,AIG1,AKAP8,AKNA,AKT1S1,AKT3,ALDH4A1,ALDH5A1,ALDH9A1,ALG12,ALG2,ALKBH5,AMOTL1,ANGPT2,ANKFY1,ANKH,ANKHD1/ANKHD1-EIF4EBP3,ANKRD11,ANKRD35,ANLN,ANPEP,ANXA1,ANXA2,ANXA3,ANXA5,ANXA6,ANXA7…	1543
Cancer,Organismal Injury and Abnormalities	Lymphohematopoietic neoplasia	5.35e-39		-0.527	AAAS,ABCA1,ABCA13,ABCC1,ABCG1,ABCG2,ABHD17A,ABHD5,ABHD8,ABI1,ABL2,ACADL,ACD,ACLY,ACOT2,ACOT8,ACOT9,ACP1,ACP2,ACVR1,ACVRL1,ADA,ADAL,ADAM17,ADAMTS7,ADCY2,ADCY7,ADGRV1,ADK,ADNP2,ADRB2,AFAP1L1,AFF1,AFTPH,AGAP1,AGBL5,AHNAK,AHSA1,AIFM1,AIG1,AKAP8,AKNA,AKT1S1,AKT3,ALDH4A1,ALDH5A1,ALDH9A1,ALG12,ALG2,ALKBH5,AMOTL1,ANGPT2,ANKFY1,ANKH,ANKHD1/ANKHD1-EIF4EBP3,ANKRD11,ANKRD35,ANLN,ANPEP,ANXA1,ANXA2,ANXA3,ANXA5…	1561
Cancer,Organismal Injury and Abnormalities	Hematological or lymphatic system tumor	5.66e-39		-0.551	AAAS,ABCA1,ABCA13,ABCC1,ABCG1,ABCG2,ABHD17A,ABHD5,ABHD8,ABI1,ABL2,ACADL,ACD,ACLY,ACOT2,ACOT8,ACOT9,ACP1,ACP2,ACVR1,ACVRL1,ADA,ADAL,ADAM17,ADAMTS7,ADCY2,ADCY7,ADGRV1,ADK,ADNP2,ADRB2,AFAP1L1,AFF1,AFTPH,AGAP1,AGBL5,AHNAK,AHSA1,AIFM1,AIG1,AKAP8,AKNA,AKT1S1,AKT3,ALDH4A1,ALDH5A1,ALDH9A1,ALG12,ALG2,ALKBH5,AMOTL1,ANGPT2,ANKFY1,ANKH,ANKHD1/ANKHD1-EIF4EBP3,ANKRD11,ANKRD35,ANLN,ANPEP,ANXA1,ANXA2,ANXA3,ANXA5…	1568
Cancer,Organismal Injury and Abnormalities,Reproductive System Disease	Uterine tumor	1.27e-38		-1.611	AAAS,ABCA1,ABCA13,ABCA3,ABCB6,ABCC1,ABCG2,ABHD17A,ABI1,ABL2,ACACB,ACIN1,ACOT8,ACOX1,ACSBG1,ACSS2,ACTR1A,ACVR1,ACVRL1,ACY1,ADA,ADAM8,ADAMTS7,ADARB1,ADCY2,ADGRV1,ADM,AFF1,AFTPH,AGAP1,AGBL5,AGMO,AGO2,AGPAT2,AHCY,AHNAK,AHRR,AIDA,AIFM1,AIG1,AKR7A2,AKT3,ALDH1L2,ALDH3A2,ALDH4A1,ALDH5A1,ALDOA,ALG14,ALG2,ALG9,ALKBH5,ALS2CL,AMFR,AMOTL1,AMZ1,ANGPT2,ANKFY1,ANKH,ANKHD1/ANKHD1-EIF4EBP3,ANKLE1,ANKRD11,ANKRD12,A…	1756
Cancer,Neurological Disease,Organismal Injury and Abnormalities	Malignant intracranial tumor	1.36e-38		-0.654	ABCA1,ABCA13,ABCG2,ACACB,ACLY,ACOT8,ACSL5,ACVR1,ACY1,ADAMTSL5,ADCY2,ADGRV1,ADHFE1,ADM,ADNP2,AFF4,AGAP1,AHNAK,AIMP2,AIP,AKNA,AKT3,ALDH18A1,ALDH3A2,ALDH5A1,ALDH9A1,ALKBH8,ANGPT2,ANKHD1/ANKHD1-EIF4EBP3,ANKRD11,ANKRD24,ANKRD27,ANKRD35,ANLN,ANXA1,ANXA2,AP1G2,AP1S1,AP2A2,AP3D1,APC,APEH,APP,ARAP1,ARFGEF3,ARHGAP22,ARHGAP30,ARHGAP35,ARHGAP9,ARHGEF1,ARHGEF10L,ARHGEF17,ARHGEF2,ARID1A,ARID2,ARID3A,ARID5A,ARL…	1031
Cancer,Neurological Disease,Organismal Injury and Abnormalities	Brain cancer	2.1e-38		-0.654	ABCA1,ABCA13,ABCG2,ACACB,ACLY,ACOT8,ACSL5,ACVR1,ACY1,ADAMTSL5,ADCY2,ADGRV1,ADHFE1,ADM,ADNP2,AFF4,AGAP1,AHNAK,AIMP2,AIP,AKNA,AKT3,ALDH18A1,ALDH3A2,ALDH5A1,ALDH9A1,ALKBH8,ANGPT2,ANKHD1/ANKHD1-EIF4EBP3,ANKRD11,ANKRD24,ANKRD27,ANKRD35,ANLN,ANXA1,ANXA2,AP1G2,AP1S1,AP2A2,AP3D1,APC,APEH,APP,ARAP1,ARFGEF3,ARHGAP22,ARHGAP30,ARHGAP35,ARHGAP9,ARHGEF1,ARHGEF10L,ARHGEF17,ARHGEF2,ARID1A,ARID2,ARID3A,ARID5A,ARL…	1030
Cancer,Gastrointestinal Disease,Organismal Injury and Abnormalities	Upper gastrointestinal carcinoma	4.39e-38		1.98	AARSD1,ABCA1,ABCA13,ABCB6,ABCC1,ABCG1,ABL2,ACAA1,ACACB,ACAT1,ACBD4,ACIN1,ACO1,ACOT9,ACP1,ACSF2,ACTR1A,ACTR6,ACVR1,ADA,ADAL,ADAM17,ADARB1,ADCK5,ADCY2,ADGRL1,ADGRV1,ADHFE1,ADK,ADNP2,AFAP1L1,AFF1,AGAP1,AGO2,AHNAK,AIFM1,AKAP8,AKNA,AKT3,ALCAM,ALDH18A1,ALDH1L2,ALS2CL,AMDHD2,AMHR2,AMOTL1,AMPD2,ANAPC5,ANGPT2,ANKLE1,ANKRD11,ANKRD12,ANKRD13A,ANLN,ANPEP,ANXA1,AP1S1,AP2A2,APBB1,APC,APH1B,APLP2,APP,APPL1,APPL…	1691
Cancer,Gastrointestinal Disease,Organismal Injury and Abnormalities	Non-colon gastrointestinal cancer	6.55e-38		1.96	AARSD1,ABCA1,ABCA13,ABCB6,ABCC1,ABCG1,ABHD17A,ABL2,ACAA1,ACACB,ACAT1,ACBD4,ACIN1,ACO1,ACOT9,ACP1,ACSF2,ACTR1A,ACTR6,ACVR1,ADA,ADAL,ADAM17,ADARB1,ADCK5,ADCY2,ADGRL1,ADGRV1,ADH7,ADHFE1,ADK,ADNP2,ADRB2,AFAP1L1,AFF1,AFP,AGAP1,AGBL5,AGO2,AHNAK,AIFM1,AKAP8,AKNA,AKT3,ALCAM,ALDH18A1,ALDH1L2,ALKBH5,ALS2CL,AMDHD2,AMHR2,AMOTL1,AMPD2,ANAPC5,ANGPT2,ANKLE1,ANKRD11,ANKRD12,ANKRD13A,ANLN,ANPEP,ANXA1,ANXA5,AP1S1,…	1828
Cancer,Organismal Injury and Abnormalities,Reproductive System Disease	Breast carcinoma	1.34e-37	Decreased	-2.076	AAMDC,ABCA1,ABCA13,ABCG2,ABL2,ACACB,ACAD9,ACIN1,ACOT9,ACOX1,ACP2,ACSS2,ACVR1,ACVRL1,ADAM17,ADAM8,ADCK5,ADCY2,ADGRV1,AGBL5,AGPAT2,AHNAK,AIFM1,AIFM2,AIG1,AIPL1,AK1,AKAP8,AKT3,ALDH18A1,ALG6,AMFR,AMHR2,AMOTL2,ANAPC5,ANKRD11,ANKRD12,ANKRD24,ANKRD27,ANLN,ANPEP,ANXA1,AP1G2,APBB1,APC,APH1A,API5,APLP2,ARAP3,ARFGEF1,ARHGAP22,ARHGAP35,ARHGAP9,ARHGEF1,ARHGEF2,ARHGEF3,ARHGEF7,ARID1A,ARID2,ARPC4,ARPC5,ARPC5L,A…	1098
Cancer,Gastrointestinal Disease,Organismal Injury and Abnormalities	Upper gastrointestinal tract tumor	2.21e-37		0.604	AARSD1,ABCA1,ABCA13,ABCB6,ABCC1,ABCG1,ABL2,ACAA1,ACACB,ACAT1,ACBD4,ACIN1,ACO1,ACOT9,ACP1,ACSF2,ACTR1A,ACTR6,ACVR1,ADA,ADAL,ADAM17,ADARB1,ADCK5,ADCY2,ADGRL1,ADGRV1,ADHFE1,ADK,ADNP2,ADRB2,AFAP1L1,AFF1,AFP,AGAP1,AGO2,AHNAK,AIFM1,AKAP8,AKNA,AKT3,ALCAM,ALDH18A1,ALDH1L2,ALKBH5,ALS2CL,AMDHD2,AMHR2,AMOTL1,AMPD2,ANAPC5,ANGPT2,ANKLE1,ANKRD11,ANKRD12,ANKRD13A,ANLN,ANPEP,ANXA1,ANXA5,AP1S1,AP2A2,APBB1,APC,APH…	1751
Cancer,Organismal Injury and Abnormalities,Reproductive System Disease	Female genital carcinoma	2.42e-37		-1.411	AAAS,ABCA1,ABCA13,ABCA3,ABCB6,ABCC1,ABCG1,ABCG2,ABHD17A,ABI1,ABL2,ACACB,ACIN1,ACOX1,ACSBG1,ACSS2,ACTR1A,ACVR1,ACVRL1,ACY1,ADA,ADAM17,ADAM8,ADAMTS7,ADCY2,ADGRG1,ADGRV1,ADM,ADRB2,AFF1,AFTPH,AGAP1,AGBL5,AGMO,AGO2,AGPAT2,AHCY,AHNAK,AHRR,AIDA,AIF1,AIFM1,AKNA,AKT3,ALDH1L2,ALDH3A2,ALDH4A1,ALDH5A1,ALDOA,ALG14,ALG2,ALG9,ALS2CL,AMFR,AMOTL1,AMPD2,AMZ1,ANGPT2,ANKFY1,ANKH,ANKHD1/ANKHD1-EIF4EBP3,ANKLE1,ANKRD11…	1823
Cancer,Gastrointestinal Disease,Organismal Injury and Abnormalities	Upper gastrointestinal tract cancer	5.02e-37	Increased	2.073	AARSD1,ABCA1,ABCA13,ABCB6,ABCC1,ABCG1,ABL2,ACAA1,ACACB,ACAT1,ACBD4,ACIN1,ACO1,ACOT9,ACP1,ACSF2,ACTR1A,ACTR6,ACVR1,ADA,ADAL,ADAM17,ADARB1,ADCK5,ADCY2,ADGRL1,ADGRV1,ADHFE1,ADK,ADNP2,ADRB2,AFAP1L1,AFF1,AFP,AGAP1,AGO2,AHNAK,AIFM1,AKAP8,AKNA,AKT3,ALCAM,ALDH18A1,ALDH1L2,ALKBH5,ALS2CL,AMDHD2,AMHR2,AMOTL1,AMPD2,ANAPC5,ANGPT2,ANKLE1,ANKRD11,ANKRD12,ANKRD13A,ANLN,ANPEP,ANXA1,ANXA5,AP1S1,AP2A2,APBB1,APC,APH…	1742
Cancer,Organismal Injury and Abnormalities,Renal and Urological Disease	Upper urinary tract tumor	1.28e-36		-0.285	AAMDC,ABCA13,ABCG1,ABHD11,ACACB,ACAT1,ACIN1,ACOT7,ADA,ADAL,ADAM17,ADAM8,ADAMTS7,ADCY2,ADM,AHNAK,AHRR,AKAP8,AKNA,ALDH5A1,ALKBH8,AMBP,AMPD2,ANKHD1/ANKHD1-EIF4EBP3,ANKRD11,ANLN,ANPEP,ANXA2,ANXA5,APC,APP,AQP9,ARAP3,ARFGEF3,ARHGAP35,ARHGEF7,ARID1A,ARID2,ARPC5,ASNS,ASPM,ASRGL1,ASXL1,ATAD5,ATG7,ATP11B,ATP2B1,ATP6AP1,ATP9B,ATR,AUP1,AURKA,AURKB,AXL,B4GALT3,BAG1,BAP1,BAX,BCAR1,BCL2,BCL2L1,BIRC5,BLM,BLVRB,B…	715
Cancer,Organismal Injury and Abnormalities,Reproductive System Disease	Female genital tract adenocarcinoma	2.53e-36			AAAS,ABCA1,ABCA13,ABCA3,ABCB6,ABCC1,ABCG1,ABCG2,ABHD17A,ABI1,ABL2,ACACB,ACIN1,ACOX1,ACSBG1,ACSS2,ACTR1A,ACVR1,ACVRL1,ACY1,ADA,ADAM8,ADAMTS7,ADCY2,ADGRG1,ADGRV1,ADM,ADRB2,AFF1,AFTPH,AGAP1,AGBL5,AGMO,AGO2,AGPAT2,AHCY,AHNAK,AHRR,AIDA,AIF1,AIFM1,AKNA,AKT3,ALDH1L2,ALDH3A2,ALDH4A1,ALDH5A1,ALDOA,ALG14,ALG2,ALG9,AMFR,AMOTL1,AMPD2,AMZ1,ANGPT2,ANKFY1,ANKH,ANKHD1/ANKHD1-EIF4EBP3,ANKLE1,ANKRD11,ANKRD12,ANKRD…	1741
Cancer,Organismal Injury and Abnormalities,Reproductive System Disease	Prostatic adenocarcinoma	2.68e-36		-0.072	AARSD1,ABCA1,ABCA13,ABCC1,ABCG2,ABHD17A,ABHD8,ABL2,ACACB,ACADVL,ACIN1,ACLY,ACOT7,ACOT8,ACOX1,ACSF2,ACSS2,ACTR1A,ACTR6,ACVRL1,ADAM17,ADAMTS7,ADCY2,ADCY7,ADGRV1,ADNP2,AFF1,AFP,AGO2,AGPAT5,AHNAK,AHRR,AKAP8,AKNA,ALDH18A1,ALDH4A1,AMIGO1,AMPD3,ANAPC5,ANKFY1,ANKHD1/ANKHD1-EIF4EBP3,ANKRD11,ANKRD12,ANKRD13A,ANKRD13B,ANKRD13D,ANKRD27,ANKRD35,ANLN,ANXA6,ANXA7,AOAH,AP1G2,AP2A2,AP3D1,APBB1,APC,API5,APOBEC1,AP…	1182
Cancer,Organismal Injury and Abnormalities,Renal and Urological Disease	Renal tumor	2.82e-36		-0.298	AAMDC,ABCA13,ABCG1,ABHD11,ACACB,ACAT1,ACIN1,ACOT7,ADA,ADAL,ADAM17,ADAM8,ADAMTS7,ADCY2,ADM,AHNAK,AHRR,AKAP8,AKNA,ALDH5A1,ALKBH8,AMBP,AMPD2,ANKHD1/ANKHD1-EIF4EBP3,ANKRD11,ANLN,ANPEP,ANXA2,ANXA5,APC,APP,AQP9,ARAP3,ARFGEF3,ARHGAP35,ARHGEF7,ARID1A,ARID2,ARPC5,ASNS,ASPM,ASRGL1,ASXL1,ATAD5,ATG7,ATP11B,ATP2B1,ATP6AP1,ATP9B,ATR,AUP1,AURKA,AURKB,AXL,B4GALT3,BAG1,BAP1,BAX,BCAR1,BCL2,BCL2L1,BIRC5,BLM,BLVRB,B…	712
Cancer,Organismal Injury and Abnormalities,Reproductive System Disease	Uterine cancer	4.89e-36		-0.978	AAAS,ABCA1,ABCA13,ABCA3,ABCB6,ABCC1,ABCG2,ABHD17A,ABI1,ABL2,ACACB,ACIN1,ACOT8,ACOX1,ACSBG1,ACSS2,ACTR1A,ACVR1,ACVRL1,ACY1,ADA,ADAM8,ADAMTS7,ADCY2,ADGRV1,ADM,AFF1,AFTPH,AGAP1,AGBL5,AGMO,AGO2,AGPAT2,AHCY,AHNAK,AHRR,AIDA,AIFM1,AKR7A2,AKT3,ALDH1L2,ALDH3A2,ALDH4A1,ALDH5A1,ALDOA,ALG14,ALG2,ALG9,ALKBH5,ALS2CL,AMFR,AMOTL1,AMZ1,ANGPT2,ANKFY1,ANKH,ANKHD1/ANKHD1-EIF4EBP3,ANKLE1,ANKRD11,ANKRD12,ANKRD24,ANKRD…	1704
Cancer,Organismal Injury and Abnormalities	Lymphoreticular neoplasm	7.31e-36		-0.944	ABCA1,ABCA13,ABCC1,ABCG1,ABCG2,ABHD17A,ABHD5,ABI1,ABL2,ACVR1,ACVRL1,ADA,ADAL,ADAM17,ADAMTS7,ADCY7,ADGRV1,ADRB2,AFAP1L1,AHNAK,AIFM1,AKAP8,AKT3,ALDH4A1,ALDH5A1,ALDH9A1,AMOTL1,ANGPT2,ANKFY1,ANKHD1/ANKHD1-EIF4EBP3,ANKRD11,ANKRD35,ANLN,ANPEP,ANXA1,ANXA2,ANXA3,ANXA6,ANXA7,AP1G2,APC,APH1A,APP,ARF1,ARFGEF1,ARHGAP1,ARHGAP35,ARHGAP9,ARHGEF1,ARHGEF10L,ARHGEF2,ARHGEF3,ARHGEF7,ARID1A,ARID2,ARID3A,ARID4A,ARL11…	1155
Cellular Response to Therapeutics	Sensitivity of cells	8.02e-36	Decreased	-2.281	AAMDC,Abcb1b,ABCC1,ABCG2,ACLY,ACP1,ADAM17,ADM,AGO2,AHSA1,AIP,AKT3,ALG12,ALKBH5,AMFR,ANXA2,ANXA6,APBB1,APLP2,ARF1,ARHGEF2,ARID1A,ARID2,ARMC5,ARMC6,ATAD5,ATG7,ATMIN,ATP1B3,ATP2C1,ATR,AURKA,AURKAIP1,BAG4,BAP1,BARD1,BAX,BBC3,BCL2,BCL2L1,BIRC2,BIRC6,BRCA1,BRD2,BRD7,CAMKK2,CAND1,CANX,CASP3,CCAR1,CCNB1,CCND1,CCNE2,CCNF,CCNG1,CDC37,CDCA3,CDCA5,CDK4,CDKN1A,CENPF,CENPI,CERS6,CFL1,CHD4,CHD7,CHEK2,CHTF18,CIZ…	338
Cancer,Organismal Injury and Abnormalities,Renal and Urological Disease	Renal cancer	1.22e-35		-0.53	AAMDC,ABCA13,ABCG1,ABHD11,ACACB,ACAT1,ACIN1,ACOT7,ADA,ADAL,ADAM17,ADAM8,ADAMTS7,ADCY2,ADM,AHNAK,AHRR,AKAP8,AKNA,ALDH5A1,ALKBH8,AMBP,AMPD2,ANKHD1/ANKHD1-EIF4EBP3,ANKRD11,ANLN,ANPEP,ANXA2,ANXA5,APC,APP,AQP9,ARAP3,ARFGEF3,ARHGAP35,ARHGEF7,ARID1A,ARID2,ARPC5,ASNS,ASPM,ASRGL1,ASXL1,ATAD5,ATG7,ATP11B,ATP2B1,ATP6AP1,ATP9B,ATR,AUP1,AURKA,AURKB,AXL,B4GALT3,BAG1,BAP1,BAX,BCAR1,BCL2,BCL2L1,BIRC5,BLM,BLVRB,B…	701
Organismal Injury and Abnormalities,Reproductive System Disease	Abnormality of endometrium	3.47e-35		-0.101	AAAS,ABCA1,ABCA13,ABCA3,ABCB6,ABCC1,ABCG2,ABHD17A,ABI1,ABL2,ACACB,ACIN1,ACOT8,ACOX1,ACSBG1,ACSS2,ACTR1A,ACVR1,ACVRL1,ACY1,ADA,ADAM8,ADCY2,ADGRV1,ADM,AFF1,AFTPH,AGAP1,AGBL5,AGMO,AGO2,AGPAT2,AHCY,AHNAK,AHRR,AIDA,AKT3,ALDH1L2,ALDH3A2,ALDH4A1,ALDH5A1,ALG14,ALG2,ALG9,AMFR,AMOTL1,AMZ1,ANGPT2,ANKFY1,ANKH,ANKHD1/ANKHD1-EIF4EBP3,ANKLE1,ANKRD11,ANKRD12,ANKRD24,ANKRD27,ANKRD35,ANXA2,ANXA3,ANXA5,AP1G2,AP1S1,…	1652
Gene Expression	Transcription of DNA	4.25e-35	Decreased	-2.128	AAMDC,AATF,ACTL6A,ACVR1,ACVRL1,ADRB2,AFF1,AGO2,AHRR,AKNA,ANXA2,AP3D1,APBB1,APBB2,APP,ARHGEF2,ARID1A,ARID2,ARID3A,ARID4A,ARID5A,ASH1L,ASXL1,ATF1,ATF4,ATF5,ATF6,ATF6B,ATMIN,ATXN7,ATXN7L3,AURKB,BACH1,BANP,BAP1,BCAS3,BCL2L12,BCL6,BCL9,BCLAF1,BEND3,BIRC5,BLM,BMPR1A,BPTF,BRCA1,BRD2,BRD7,BTAF1,BTG2,C1D,C1QBP,CALR,CAMKK2,CAMTA1,CAMTA2,CAND1,CARM1,CASK,CBFB,CBX3,CBX5,CBX6,CCNA2,CCND1,CCND3,CCNE1,CCNK,CCPG…	648
Cellular Function and Maintenance	Cellular homeostasis	4.61e-35		-1.552	AATF,ABCA1,ABCB6,ABCC1,ABCG1,ABCG2,ABHD5,ABL2,ACACB,ACLY,ACO1,ACP2,ADA,ADAM17,ADCY7,ADGRG1,ADM,ADRB2,AFF1,AGPAT2,AIFM1,AK1,AKT3,ALDOA,AMFR,AMOTL1,AMPD3,ANGPT2,Ank2,ANKH,ANXA1,ANXA2,ANXA6,ANXA7,AP2A2,AP3D1,APC,APLP2,APP,APPL1,APPL2,ARF1,ARFGEF1,ARFGEF3,ARHGAP35,ARHGEF7,ARID1A,ARL6IP1,ARL8B,ARMC5,ASAH1,ASAH2,ASPSCR1,ATF4,ATF5,ATF6,ATG2A,ATG2B,ATG3,ATG4C,ATG7,ATG9A,ATOX1,ATP1A1,ATP1B3,ATP2B1,ATP2B3,…	809
Cell Morphology,Cellular Function and Maintenance	Autophagy	5.58e-35		-0.53	ABHD5,ABL2,ACLY,ACP2,ADRB2,AIFM1,AKT3,AMFR,ANXA6,ANXA7,APP,APPL1,ARL6IP1,ARL8B,ASAH1,ASAH2,ATF4,ATF5,ATF6,ATG2A,ATG2B,ATG3,ATG4C,ATG7,ATG9A,ATP6V0A1,AURKA,BAG6,BAX,BBC3,BCL2,BCL2L1,BCL2L13,BIRC2,BIRC5,BIRC6,BNIP3,BNIP3L,BRCA1,C3,CALR,CAMKK2,CAPNS1,CARD9,CASP1,CASP3,CASP8,CAT,CCAR1,CCND1,CCNY,CD36,CDIP1,CDK16,CDK5RAP3,CDKN1A,CDKN2D,CFLAR,CHCHD2,CHMP1B,CHMP2A,CHMP6,CHMP7,CISD1,CISD2,CLN3,CLUH,COPZ1…	358
Cancer,Organismal Injury and Abnormalities,Reproductive System Disease	Breast or ovarian carcinoma	6.31e-35	Decreased	-2.044	AAMDC,ABCA1,ABCA13,ABCA3,ABCG1,ABCG2,ABHD17A,ABL2,ACACB,ACAD9,ACIN1,ACOT9,ACOX1,ACP2,ACSS2,ACVR1,ACVRL1,ADA,ADAM17,ADAM8,ADAMTS7,ADCK5,ADCY2,ADGRG1,ADGRV1,ADRB2,AGBL5,AGPAT2,AHNAK,AHRR,AIF1,AIFM1,AIFM2,AIG1,AIPL1,AK1,AKAP8,AKNA,AKT3,ALDH18A1,ALDH1L2,ALG6,AMFR,AMHR2,AMOTL1,AMOTL2,AMPD2,ANAPC5,ANGPT2,ANKRD11,ANKRD12,ANKRD24,ANKRD27,ANLN,ANPEP,ANXA1,AP1G2,APBB1,APC,APEH,APH1A,API5,APIP,APLP2,ARAP3,A…	1396
Infectious Diseases,Organismal Injury and Abnormalities	Infection by RNA virus	7.09e-35		0.851	ACAA1,ACACB,ACADVL,ACOT9,ADA,ADAL,ADH7,ADK,ADM,ADRB2,AFP,AGAP1,AGBL5,AHNAK,AIDA,AIP,ALDH9A1,ALG14,ALKBH8,AMDHD2,ANKRD11,ANPEP,ANXA1,ANXA2,AP1G2,APP,ARCN1,ARF1,ARGLU1,ARID1A,ARID5A,ARPC1A,ARPC1B,ARPC3,ARPC5,ATG7,ATMIN,ATOX1,ATP11A,ATP1A1,ATP6AP2,ATP6V0A1,ATP6V0B,AXL,B4GALT1,B4GALT5,BAG1,BAG6,BBC3,BCKDK,BCL2,BCL2L1,BCL9,BCLAF1,BMP2K,BRCA1,BSG,BTG2,C1RL,C3,CA2,CACNA1A,CACNB1,CAMKK2,CARD14,CASP1,CASP…	564
Cancer,Organismal Injury and Abnormalities	Endometrioid carcinoma	9.74e-35			AAAS,ABCA1,ABCA13,ABCA3,ABCB6,ABCC1,ABCG2,ABHD17A,ABI1,ABL2,ACACB,ACIN1,ACOX1,ACSBG1,ACSS2,ACTR1A,ACVR1,ACVRL1,ACY1,ADAM8,ADAMTS7,ADCY2,ADGRV1,AFF1,AFTPH,AGAP1,AGBL5,AGMO,AGO2,AGPAT2,AHCY,AHNAK,AHRR,AIDA,AIF1,AKNA,AKT3,ALDH1L2,ALDH3A2,ALDH4A1,ALDH5A1,ALG14,ALG2,ALG9,AMFR,AMOTL1,AMPD2,AMZ1,ANGPT2,ANKFY1,ANKH,ANKHD1/ANKHD1-EIF4EBP3,ANKLE1,ANKRD11,ANKRD12,ANKRD24,ANKRD27,ANLN,ANXA5,AP1G2,AP1S1,AP3D1…	1588
Cancer,Hematological Disease,Immunological Disease,Organismal Injury and Abnormalities	MYC mutation positive B-cell lymphoma	1.14e-34			ANLN,ASF1B,AURKA,AURKB,BRCA1,BUB1,BUB1B,CCNA2,CCNB2,CCNE1,CDC20,CDCA3,CDCA5,CDK1,CDK2,CDKN2C,CDT1,CENPF,CENPH,CENPK,DCK,DCTPP1,DEPDC1,DLGAP5,E2F3,ERCC6L,EZH2,FIGNL1,HMGB2,HMMR,INCENP,IQGAP3,KIF11,KIF20A,KIF2C,KPNA2,LIG1,MELK,NASP,NCAPD2,NCAPG,NCAPH,NDC80,NUF2,NUSAP1,PBK,PLK1,PRC1,PSIP1,RACGAP1,RAD51,RAD51AP1,RAD54L,RBBP8,RPA1,RRM1,RRM2,SHCBP1,SKP2,SMC2,SPC25,STMN1,SYCE2,TACC3,TK1,TOP2A,TPX2,TYMS,…	69
Cancer,Neurological Disease,Organismal Injury and Abnormalities	Malignant brain glioma	2.03e-34			ABCA1,ABCA13,ACACB,ACLY,ACOT8,ACSL5,ACVR1,ADAMTSL5,ADCY2,ADGRV1,ADHFE1,ADM,ADNP2,AFF4,AGAP1,AHNAK,AIMP2,AIP,ALDH18A1,ALDH3A2,ALDH5A1,ALDH9A1,ALKBH8,ANKHD1/ANKHD1-EIF4EBP3,ANKRD11,ANKRD24,ANKRD27,ANKRD35,ANLN,ANXA2,AP1G2,AP1S1,AP2A2,AP3D1,APC,APEH,APP,ARAP1,ARFGEF3,ARHGAP22,ARHGAP30,ARHGAP35,ARHGAP9,ARHGEF1,ARHGEF10L,ARHGEF17,ARHGEF2,ARID1A,ARID3A,ARID5A,ARL8B,ARMC2,ARMC6,ARMC7,ARPIN/ARPIN-AP3S2,A…	952
Cell Death and Survival,Organismal Injury and Abnormalities	Cell death of cervical cancer cell lines	3.38e-34		-1.485	ACD,AIFM1,AIFM2,AKT3,ALCAM,ANXA2,ANXA5,API5,APP,ARHGEF3,ATG7,ATP1A1,ATP2B1,AURKB,BAG1,BAG6,BAX,BBC3,BBS4,BCAP31,BCL2,BCL2A1,BCL2L1,BIRC2,BIRC5,BNIP3L,BRCA1,BSG,BUB1,BUB1B,BUB3,CALR,CARD14,CASP1,CASP3,CASP4,CASP8,CASP8AP2,CAT,CCNB1,CCND1,CCND3,CDC20,CDCA2,CDK1,CDK9,CDKN1A,CDKN2C,CEBPD,CENPE,CENPF,CERS2,CFLAR,CKAP5,CLK3,CSF1R,CTNNB1,CTSB,CYB5R1,CYBA,DAP3,DAPK1,DCTN3,DDB2,DDIT3,DNAJA3,DNM1L,DNM2,DYN…	235
Organismal Injury and Abnormalities,Renal and Urological Disease	Renal lesion	3.77e-34		-1.567	AAMDC,ABCA13,ABCG1,ABHD11,ACACB,ACAT1,ACIN1,ACOT7,ADA,ADAL,ADAM17,ADAM8,ADAMTS7,ADCY2,ADM,AHNAK,AHRR,AI662270,AKAP8,AKNA,ALDH5A1,ALKBH8,AMBP,AMPD2,ANGPT2,ANKHD1/ANKHD1-EIF4EBP3,ANKRD11,ANLN,ANPEP,ANXA2,ANXA5,APC,APP,AQP9,ARAP3,ARFGEF3,ARHGAP35,ARHGEF7,ARID1A,ARID2,ARPC5,ASNS,ASPM,ASRGL1,ASXL1,ATAD5,ATG7,ATP11B,ATP2B1,ATP6AP1,ATP9B,ATR,AUP1,AURKA,AURKB,AXL,B4GALT3,BAG1,BAP1,BAX,BCAR1,BCL2,BCL2L1,B…	741
Cancer,Organismal Injury and Abnormalities,Renal and Urological Disease	Upper renal tract carcinoma	4.09e-34		0.152	AAMDC,ABCA13,ABCG1,ABHD11,ACACB,ACAT1,ACIN1,ACOT7,ADA,ADAL,ADAM8,ADAMTS7,ADCY2,ADM,AHNAK,AHRR,AKAP8,AKNA,ALDH5A1,ALKBH8,AMBP,AMPD2,ANKHD1/ANKHD1-EIF4EBP3,ANLN,ANPEP,ANXA2,ANXA5,APC,APP,AQP9,ARAP3,ARFGEF3,ARHGAP35,ARHGEF7,ARID1A,ARID2,ARPC5,ASNS,ASPM,ASRGL1,ASXL1,ATAD5,ATG7,ATP11B,ATP2B1,ATP9B,ATR,AUP1,AURKA,AURKB,AXL,B4GALT3,BAG1,BAP1,BAX,BCAR1,BCL2L1,BIRC5,BLM,BLVRB,BNIP3L,BPGM,BRCA1,BRPF3,BSG,B…	649
Cancer,Hematological Disease,Immunological Disease,Organismal Injury and Abnormalities	Neoplasia of leukocytes	4.17e-34		-0.926	AAAS,ABCA1,ABCA13,ABCC1,ABCG1,ABCG2,ABHD5,ABHD8,ABL2,ACADL,ACD,ACLY,ACOT2,ACOT9,ACP1,ACP2,ACVR1,ACVRL1,ADA,ADAMTS7,ADCY2,ADGRV1,ADNP2,ADRB2,AFAP1L1,AFF1,AFTPH,AGAP1,AGBL5,AHNAK,AHSA1,AIG1,AKAP8,AKNA,AKT1S1,AKT3,ALDH5A1,ALDH9A1,ALG12,ALKBH5,AMOTL1,ANGPT2,ANKH,ANKRD11,ANKRD35,ANLN,ANPEP,ANXA1,ANXA2,ANXA5,ANXA6,ANXA7,APC,APLF,APP,ARF1,ARHGAP1,ARHGAP10,ARHGAP5,ARHGEF1,ARHGEF10L,ARHGEF3,ARID1A,ARID2,A…	1152
Cancer,Hematological Disease,Immunological Disease,Organismal Injury and Abnormalities	B cell cancer	6.1e-34		-0.337	ABCA13,ABCC1,ABCG1,ABCG2,ABHD5,ABL2,ACD,ACLY,ACP1,ACP2,ACVR1,ACVRL1,ADA,ADCY2,ADGRV1,ADRB2,AFF1,AFTPH,AGAP1,AHNAK,AHSA1,AKAP8,AKT1S1,ALKBH5,ANLN,ANPEP,ANXA1,ANXA2,ANXA5,ANXA6,APC,APP,ARHGAP1,ARHGAP5,ARHGEF1,ARHGEF10L,ARID1A,ARID2,ARID4A,ARL11,ASB10,ASF1B,ASPM,ASXL1,ATF6,ATG9A,ATP11A,ATP6V0D2,ATP8B4,ATR,ATRN,ATXN7,AURKA,AURKB,AXIN1,AXL,B4GALT7,BAP1,BARD1,BAX,BBC3,BCAR1,BCL2,BCL2L1,BCL6,BCLAF1,BIRC…	799
Cancer,Hematological Disease,Immunological Disease,Organismal Injury and Abnormalities	Tumorigenesis of lymphocytes	6.9e-34		-0.788	ABCA1,ABCA13,ABCC1,ABCG1,ABCG2,ABHD5,ABL2,ACD,ACLY,ACP1,ACP2,ACVR1,ACVRL1,ADA,ADCY2,ADGRV1,ADRB2,AFAP1L1,AFF1,AFTPH,AGAP1,AHNAK,AHSA1,AIG1,AKAP8,AKNA,AKT1S1,AKT3,ALDH5A1,ALDH9A1,ALKBH5,AMOTL1,ANGPT2,ANKH,ANKRD35,ANLN,ANPEP,ANXA1,ANXA2,ANXA5,ANXA6,ANXA7,APC,APP,ARF1,ARHGAP1,ARHGAP5,ARHGEF1,ARHGEF10L,ARHGEF3,ARID1A,ARID2,ARID4A,ARL11,ASB10,ASF1B,ASPM,ASXL1,ATF6,ATG7,ATG9A,ATP11A,ATP6V0D2,ATP6V1B2,A…	1018
Cancer,Organismal Injury and Abnormalities,Reproductive System Disease	Uterine carcinoma	9.67e-34			AAAS,ABCA1,ABCA13,ABCB6,ABCC1,ABCG2,ABHD17A,ABI1,ABL2,ACACB,ACIN1,ACOX1,ACSBG1,ACSS2,ACTR1A,ACVR1,ACVRL1,ACY1,ADA,ADAM8,ADAMTS7,ADCY2,ADGRV1,ADM,AFF1,AFTPH,AGAP1,AGBL5,AGMO,AGO2,AGPAT2,AHCY,AHNAK,AHRR,AIDA,AIFM1,AKT3,ALDH1L2,ALDH3A2,ALDH4A1,ALDH5A1,ALDOA,ALG14,ALG2,ALG9,ALS2CL,AMFR,AMOTL1,AMZ1,ANGPT2,ANKFY1,ANKH,ANKHD1/ANKHD1-EIF4EBP3,ANKLE1,ANKRD11,ANKRD12,ANKRD24,ANKRD27,ANXA2,ANXA3,ANXA5,AOAH,…	1586
Cancer,Gastrointestinal Disease,Organismal Injury and Abnormalities	Pancreaticobiliary neoplasm	1.25e-33		0.392	ABCA1,ABCA13,ABCA3,ABCG1,ABCG2,ABHD8,ABI1,ACACB,ACAT2,ACIN1,ACLY,ACO1,ACOT8,ACSF2,ACSL5,ACVR1,ACVRL1,ACY1,ADA,ADAL,ADAM17,ADAM8,ADAMTS7,ADARB1,ADCY2,ADGRV1,ADPGK,AFF1,AFF4,AFP,AGAP1,AGBL5,AGPAT5,AHNAK,AKNA,AKT1S1,ALCAM,ALDOA,ALKBH5,AMBP,AMFR,AMOTL1,ANAPC5,ANGPT2,ANKHD1/ANKHD1-EIF4EBP3,ANKRD11,ANKRD12,ANKRD24,ANKRD27,ANKRD34A,ANO6,ANPEP,ANXA1,ANXA2,AP3D1,AP3S1,APC,API5,APLP2,APP,APPL1,APPL2,AREL1,…	1296
Cancer,Organismal Injury and Abnormalities,Renal and Urological Disease	Kidney carcinoma	1.28e-33		0.104	AAMDC,ABCA13,ABCG1,ABHD11,ACACB,ACAT1,ACIN1,ACOT7,ADA,ADAL,ADAM8,ADAMTS7,ADCY2,ADM,AHNAK,AHRR,AKAP8,AKNA,ALDH5A1,ALKBH8,AMBP,AMPD2,ANKHD1/ANKHD1-EIF4EBP3,ANLN,ANPEP,ANXA2,ANXA5,APC,APP,AQP9,ARAP3,ARFGEF3,ARHGAP35,ARHGEF7,ARID1A,ARID2,ARPC5,ASNS,ASPM,ASRGL1,ASXL1,ATAD5,ATG7,ATP11B,ATP2B1,ATP9B,ATR,AUP1,AURKA,AURKB,AXL,B4GALT3,BAG1,BAP1,BAX,BCAR1,BCL2L1,BIRC5,BLM,BLVRB,BNIP3L,BPGM,BRCA1,BRPF3,BSG,B…	645
Cellular Function and Maintenance,Protein Synthesis	Metabolism of protein	1.39e-33		-0.81	ABCA1,ABCA3,ACO1,ACY1,ADAM17,ADAMTS7,ADGRV1,ADM,AGO2,AMBP,AMFR,AMPD2,ANGPT2,Ank2,ANXA1,APC,APEH,APH1A,APH1B,Aph1c,APOBEC1,APP,AREL1,ARHGEF1,ARHGEF2,ARID1A,ARID2,ASH1L,ASPH,ATAD5,ATF4,ATF5,ATF6,ATG4C,ATG7,ATP1B3,AURKA,AURKAIP1,AXIN1,AZIN1,AZIN2,B4GALT1,B4GALT5,BAG1,BAG2,BAG6,BANP,BCL2,BCL2L1,BRD7,BTG2,BTK,BZW2,C1QBP,C3,C5AR2,CALR,CANX,CAPN2,CAPNS1,CARD9,CASP1,CASP3,CASP4,CASP6,CASP7,CASP8,CAT,CBS/…	515
Cancer,Organismal Injury and Abnormalities	Ductal adenocarcinoma	1.41e-33		1.269	ABCA1,ABCA3,ABCG2,ABHD8,ACACB,ACAD9,ACAT2,ACLY,ACO1,ACOT8,ACSF2,ACVR1,ACVRL1,ACY1,ADA,ADAM17,ADAM8,ADAMTS7,ADARB1,ADCK5,ADCY2,ADGRV1,ADPGK,AFF1,AFP,AGBL5,AGPAT2,AGPAT5,AHNAK,AIFM2,AKT3,ALDOA,ALG6,AMBP,AMFR,AMHR2,AMOTL1,ANAPC5,ANGPT2,ANKHD1/ANKHD1-EIF4EBP3,ANKRD11,ANKRD12,ANKRD24,ANKRD34A,ANPEP,ANXA1,ANXA2,AP3D1,AP3S1,APBB1,APC,API5,APLP2,APP,APPL1,APPL2,AREL1,ARFGEF1,ARFGEF2,ARHGAP22,ARHGAP30,ARH…	1168
Cancer,Neurological Disease,Organismal Injury and Abnormalities	Gliomatosis cerebri	1.61e-33			ABCA1,ABCA13,ACACB,ACLY,ACOT8,ACSL5,ACVR1,ADAMTSL5,ADCY2,ADGRV1,ADHFE1,ADM,ADNP2,AFF4,AGAP1,AHNAK,AIMP2,AIP,ALDH18A1,ALDH3A2,ALDH5A1,ALDH9A1,ALKBH8,ANKHD1/ANKHD1-EIF4EBP3,ANKRD11,ANKRD24,ANKRD27,ANKRD35,ANLN,ANXA2,AP1G2,AP1S1,AP2A2,AP3D1,APC,APEH,APP,ARAP1,ARFGEF3,ARHGAP22,ARHGAP30,ARHGAP35,ARHGAP9,ARHGEF1,ARHGEF10L,ARHGEF17,ARHGEF2,ARID1A,ARID3A,ARID5A,ARL8B,ARMC2,ARMC6,ARMC7,ARPIN/ARPIN-AP3S2,A…	946
Cancer,Organismal Injury and Abnormalities,Reproductive System Disease	Endometrial carcinoma	1.83e-33			AAAS,ABCA1,ABCA13,ABCB6,ABCC1,ABCG2,ABHD17A,ABI1,ABL2,ACACB,ACIN1,ACOX1,ACSBG1,ACSS2,ACTR1A,ACVR1,ACVRL1,ACY1,ADA,ADAM8,ADCY2,ADGRV1,ADM,AFF1,AFTPH,AGAP1,AGBL5,AGMO,AGO2,AGPAT2,AHCY,AHNAK,AHRR,AIDA,AKT3,ALDH1L2,ALDH3A2,ALDH4A1,ALDH5A1,ALG14,ALG2,ALG9,AMFR,AMOTL1,AMZ1,ANGPT2,ANKFY1,ANKH,ANKHD1/ANKHD1-EIF4EBP3,ANKLE1,ANKRD11,ANKRD12,ANKRD24,ANKRD27,ANXA5,AP1G2,AP1S1,AP3D1,APBB2,APC,APLF,APP,APPL1,A…	1485
Cellular Assembly and Organization,Cellular Function and Maintenance	Organization of cytoskeleton	2.81e-33	Decreased	-2.036	ABCC1,ABCG1,ABI1,ABL2,ACACA,ACP1,ACVRL1,ADAM17,ADM,AFAP1L1,AHNAK,Akap9,ALCAM,ALDOA,AMHR2,AMIGO1,ANGPT2,Ank2,ANKRD27,Anp32a,ANPEP,ANXA1,APBB1,APC,APLP2,APP,APPL2,ARAP1,ARAP3,ARF1,ARFGEF1,ARHGAP1,ARHGAP10,ARHGAP25,ARHGAP35,ARHGAP5,ARHGEF1,ARHGEF17,ARHGEF2,ARHGEF7,ARL11,ARL3,ARPC1A,ARPC1B,ARPC2,ARPC3,ARPC4,ARPC5,ARPIN/ARPIN-AP3S2,ASAH2,ASPM,ATAT1,ATE1,ATF1,ATF6,ATG3,ATG7,ATG9A,ATMIN,ATP2B1,ATP2C1,AT…	712
Cancer,Organismal Injury and Abnormalities,Reproductive System Disease	Endometrium tumor	3.12e-33		-0.975	AAAS,ABCA1,ABCA13,ABCA3,ABCB6,ABCC1,ABCG2,ABHD17A,ABI1,ABL2,ACACB,ACIN1,ACOT8,ACOX1,ACSBG1,ACSS2,ACTR1A,ACVR1,ACVRL1,ACY1,ADA,ADAM8,ADCY2,ADGRV1,ADM,AFF1,AFTPH,AGAP1,AGBL5,AGMO,AGO2,AGPAT2,AHCY,AHNAK,AHRR,AIDA,AKT3,ALDH1L2,ALDH3A2,ALDH4A1,ALDH5A1,ALG14,ALG2,ALG9,AMFR,AMOTL1,AMZ1,ANGPT2,ANKFY1,ANKH,ANKHD1/ANKHD1-EIF4EBP3,ANKLE1,ANKRD11,ANKRD12,ANKRD24,ANKRD27,ANKRD35,ANXA2,ANXA3,ANXA5,AP1G2,AP1S1,…	1597
Hematological Disease,Immunological Disease,Organismal Injury and Abnormalities	Lymphoproliferative disorder	3.93e-33		-1.026	AAAS,ABCA1,ABCA13,ABCC1,ABCG1,ABCG2,ABHD5,ABHD8,ABL2,ACADL,ACD,ACLY,ACOT2,ACOT8,ACOT9,ACP1,ACP2,ACVR1,ACVRL1,ADA,ADAMTS7,ADCY2,ADGRV1,ADNP2,ADRB2,AFAP1L1,AFF1,AFTPH,AGAP1,AGBL5,AHNAK,AHSA1,AIG1,AKAP8,AKNA,AKT1S1,AKT3,ALDH5A1,ALDH9A1,ALG12,ALG2,ALKBH5,AMOTL1,ANGPT2,ANKH,ANKRD11,ANKRD35,ANLN,ANPEP,ANXA1,ANXA2,ANXA5,ANXA6,ANXA7,APC,APEH,APLF,APP,ARF1,ARHGAP1,ARHGAP10,ARHGAP5,ARHGEF1,ARHGEF10L,ARHGEF…	1216
Cancer,Hematological Disease,Organismal Injury and Abnormalities	Hematologic cancer of cells	7.02e-33		-0.874	AAAS,ABCA1,ABCA13,ABCC1,ABCG1,ABCG2,ABHD5,ABHD8,ABL2,ACADL,ACD,ACLY,ACOT2,ACOT9,ACP1,ACP2,ACVR1,ACVRL1,ADA,ADAMTS7,ADCY2,ADGRV1,ADNP2,ADRB2,AFAP1L1,AFF1,AFTPH,AGAP1,AGBL5,AHNAK,AIG1,AKAP8,AKNA,AKT3,ALDH5A1,ALDH9A1,ALG12,AMOTL1,ANGPT2,ANKH,ANKRD11,ANKRD35,ANLN,ANPEP,ANXA1,ANXA2,ANXA6,ANXA7,APC,APLF,APP,ARF1,ARHGAP1,ARHGAP10,ARHGAP5,ARHGEF1,ARHGEF10L,ARHGEF3,ARID1A,ARID2,ARID3A,ARL11,ARMC5,ASB10,AS…	1091
Cancer,Organismal Injury and Abnormalities,Reproductive System Disease	Endometrial cancer	9.79e-33		-1.411	AAAS,ABCA1,ABCA13,ABCA3,ABCB6,ABCC1,ABCG2,ABHD17A,ABI1,ABL2,ACACB,ACIN1,ACOT8,ACOX1,ACSBG1,ACSS2,ACTR1A,ACVR1,ACVRL1,ACY1,ADA,ADAM8,ADCY2,ADGRV1,ADM,AFF1,AFTPH,AGAP1,AGBL5,AGMO,AGO2,AGPAT2,AHCY,AHNAK,AHRR,AIDA,AKT3,ALDH1L2,ALDH3A2,ALDH4A1,ALDH5A1,ALG14,ALG2,ALG9,AMFR,AMOTL1,AMZ1,ANGPT2,ANKFY1,ANKH,ANKHD1/ANKHD1-EIF4EBP3,ANKLE1,ANKRD11,ANKRD12,ANKRD24,ANKRD27,ANKRD35,ANXA2,ANXA3,ANXA5,AP1G2,AP1S1,…	1593
Cell Death and Survival,Organismal Injury and Abnormalities	Cell death of connective tissue cells	1.3e-32		0.556	AATF,ABCC1,ABCG2,ABL2,ADM,AIFM1,AIFM2,API5,APP,ARHGAP1,ARID1A,ASAH1,ATF4,ATF5,ATF6,ATG3,ATG7,ATP6AP2,ATR,AXIN1,BANP,BAP1,BAX,BBC3,BCL2,BCL2A1,BCL2L1,BCL2L13,BCL6,BIRC2,BIRC5,BIRC6,BLM,BMPR1A,BNIP3,BNIP3L,BRCA1,BUB1,C1orf159,CABIN1,CAPNS1,CASP1,CASP3,CASP4,CASP7,CASP8,CASP8AP2,CAT,CCDC47,CCDC80,CCNB1,CCND1,CCNE1,CCNG1,CD36,CDC20,CDC73,CDK2,CDK4,CDKN1A,CDKN2C,CENPE,CFLAR,CNR2,COMMD4,CREBL2,CRK,CRKL…	306
Cancer,Hematological Disease,Immunological Disease,Organismal Injury and Abnormalities	Lymphocytic cancer	1.35e-32		-0.826	AAAS,ABCA1,ABCA13,ABCC1,ABCG1,ABCG2,ABHD5,ABHD8,ABL2,ACADL,ACD,ACLY,ACOT2,ACOT8,ACOT9,ACP1,ACP2,ACVR1,ACVRL1,ADA,ADAMTS7,ADCY2,ADGRV1,ADNP2,ADRB2,AFAP1L1,AFF1,AFTPH,AGAP1,AGBL5,AHNAK,AHSA1,AIG1,AKAP8,AKNA,AKT1S1,AKT3,ALDH5A1,ALDH9A1,ALG12,ALG2,ALKBH5,AMOTL1,ANGPT2,ANKH,ANKRD11,ANKRD35,ANLN,ANPEP,ANXA1,ANXA2,ANXA5,ANXA6,ANXA7,APC,APEH,APLF,APP,ARF1,ARHGAP1,ARHGAP10,ARHGAP5,ARHGEF1,ARHGEF10L,ARHGEF…	1211
Cancer,Hematological Disease,Organismal Injury and Abnormalities	Malignant lymphocytic neoplasm	1.35e-32		-0.826	AAAS,ABCA1,ABCA13,ABCC1,ABCG1,ABCG2,ABHD5,ABHD8,ABL2,ACADL,ACD,ACLY,ACOT2,ACOT8,ACOT9,ACP1,ACP2,ACVR1,ACVRL1,ADA,ADAMTS7,ADCY2,ADGRV1,ADNP2,ADRB2,AFAP1L1,AFF1,AFTPH,AGAP1,AGBL5,AHNAK,AHSA1,AIG1,AKAP8,AKNA,AKT1S1,AKT3,ALDH5A1,ALDH9A1,ALG12,ALG2,ALKBH5,AMOTL1,ANGPT2,ANKH,ANKRD11,ANKRD35,ANLN,ANPEP,ANXA1,ANXA2,ANXA5,ANXA6,ANXA7,APC,APEH,APLF,APP,ARF1,ARHGAP1,ARHGAP10,ARHGAP5,ARHGEF1,ARHGEF10L,ARHGEF…	1211
Organismal Injury and Abnormalities,Reproductive System Disease	Abnormal growth in endometrium	1.94e-32		-0.401	AAAS,ABCA1,ABCA13,ABCA3,ABCB6,ABCC1,ABCG2,ABHD17A,ABI1,ABL2,ACACB,ACIN1,ACOT8,ACOX1,ACSBG1,ACSS2,ACTR1A,ACVR1,ACVRL1,ACY1,ADA,ADAM8,ADCY2,ADGRV1,ADM,AFF1,AFTPH,AGAP1,AGBL5,AGMO,AGO2,AGPAT2,AHCY,AHNAK,AHRR,AIDA,AKT3,ALDH1L2,ALDH3A2,ALDH4A1,ALDH5A1,ALG14,ALG2,ALG9,AMFR,AMOTL1,AMZ1,ANGPT2,ANKFY1,ANKH,ANKHD1/ANKHD1-EIF4EBP3,ANKLE1,ANKRD11,ANKRD12,ANKRD24,ANKRD27,ANKRD35,ANXA2,ANXA3,ANXA5,AP1G2,AP1S1,…	1599
Cancer,Organismal Injury and Abnormalities,Reproductive System Disease	Endometrial adenocarcinoma	2.22e-32			AAAS,ABCA1,ABCA13,ABCB6,ABCC1,ABCG2,ABHD17A,ABI1,ABL2,ACACB,ACIN1,ACOX1,ACSBG1,ACSS2,ACTR1A,ACVR1,ACVRL1,ACY1,ADA,ADAM8,ADCY2,ADGRV1,ADM,AFF1,AFTPH,AGAP1,AGBL5,AGMO,AGO2,AGPAT2,AHCY,AHNAK,AHRR,AIDA,AKT3,ALDH1L2,ALDH3A2,ALDH4A1,ALDH5A1,ALG14,ALG2,ALG9,AMFR,AMOTL1,AMZ1,ANGPT2,ANKFY1,ANKH,ANKHD1/ANKHD1-EIF4EBP3,ANKLE1,ANKRD11,ANKRD12,ANKRD24,ANKRD27,ANXA5,AP1G2,AP1S1,AP3D1,APBB2,APC,APLF,APP,APPL1,A…	1472
Cancer,Organismal Injury and Abnormalities,Renal and Urological Disease	Development of urinary tract tumor	2.42e-32		1.03	AAMDC,ABCA13,ABCG1,ABHD11,ACACB,ACAT1,ACIN1,ACOT7,ADA,ADAL,ADAM8,ADAMTS7,ADCY2,ADM,AHNAK,AHRR,AKAP8,AKNA,ALDH5A1,ALKBH8,AMBP,AMPD2,ANKHD1/ANKHD1-EIF4EBP3,ANLN,ANPEP,ANXA2,ANXA5,APC,APP,AQP9,ARAP3,ARFGEF3,ARHGAP35,ARHGEF7,ARID1A,ARID2,ARPC5,ASNS,ASPM,ASRGL1,ASXL1,ATAD5,ATG7,ATP11B,ATP2B1,ATP9B,ATR,AUP1,AURKA,AURKB,AXL,B4GALT3,BAG1,BAP1,BAX,BCAR1,BCL2L1,BIRC5,BLM,BLVRB,BNIP3L,BPGM,BRCA1,BRPF3,BSG,B…	637
Neurological Disease,Organismal Injury and Abnormalities	Movement Disorders	7e-32	Increased	2.252	A330023F24Rik,ABCA1,ACAT1,ACP1,ACVRL1,ADCY2,ADCY7,ADRB2,AFF1,AHCY,AIFM1,AIG1,AIMP2,AK1,ALDH5A1,ALDOC,AMPD2,Ank2,ANKH,ANKRD11,ANXA2,AP1S1,APBB1,APLP2,APP,ARF1,ARFGEF3,ARHGDIB,ARHGEF1,ARHGEF7,ARL3,ASAH1,ATF4,ATG7,ATP2B1,ATP2B3,ATP6AP2,ATP6V1A,ATP6V1B2,ATP7B,ATR,ATXN7,AXL,B4GALNT1,B4GALT5,BACH1,BANP,BAX,BCAP31,BCAR3,BCAS1,BCL2,BCL2L1,BCL6,BIRC2,BTBD9,C3,C5AR2,CA12,CA14,CA2,CA6,CA9,CAB39,CACNA1A,CACN…	619
Cancer,Organismal Injury and Abnormalities	Lymphoid cancer	8.19e-32		-0.955	AAAS,ABCA1,ABCA13,ABCC1,ABCG1,ABCG2,ABHD5,ABHD8,ABL2,ACADL,ACD,ACLY,ACOT2,ACOT8,ACOT9,ACP1,ACP2,ACVR1,ACVRL1,ADA,ADAMTS7,ADCY2,ADGRV1,ADNP2,ADRB2,AFAP1L1,AFF1,AFTPH,AGAP1,AGBL5,AHNAK,AHSA1,AIG1,AKAP8,AKNA,AKT1S1,AKT3,ALDH5A1,ALDH9A1,ALG12,ALG2,ALKBH5,AMOTL1,ANGPT2,ANKH,ANKRD11,ANKRD35,ANLN,ANPEP,ANXA1,ANXA2,ANXA5,ANXA6,ANXA7,APC,APEH,APLF,APP,ARF1,ARHGAP1,ARHGAP10,ARHGAP5,ARHGEF1,ARHGEF10L,ARHGEF…	1214
Cancer,Hematological Disease,Immunological Disease,Organismal Injury and Abnormalities	B-cell neoplasm	8.78e-32		-0.327	ABCA13,ABCC1,ABCG1,ABCG2,ABHD5,ABL2,ACD,ACLY,ACP1,ACP2,ACVR1,ACVRL1,ADA,ADCY2,ADGRV1,ADRB2,AFF1,AFTPH,AGAP1,AHNAK,AHSA1,AIG1,AKAP8,AKNA,AKT1S1,ALKBH5,ANKH,ANLN,ANPEP,ANXA1,ANXA2,ANXA5,ANXA6,APC,APP,ARHGAP1,ARHGAP5,ARHGEF1,ARHGEF10L,ARID1A,ARID2,ARID4A,ARL11,ASB10,ASF1B,ASPM,ASXL1,ATF6,ATG9A,ATP11A,ATP6V0D2,ATP8B4,ATR,ATRN,ATXN7,AURKA,AURKB,AXIN1,AXL,B4GALT7,BAP1,BARD1,BAX,BBC3,BCAR1,BCL2,BCL2L1,B…	843
Cancer,Organismal Injury and Abnormalities,Renal and Urological Disease	Renal cell carcinoma	9.21e-32		0.391	AAMDC,ABCA13,ABCG1,ABHD11,ACACB,ACAT1,ACIN1,ACOT7,ADA,ADAL,ADAM8,ADAMTS7,ADCY2,ADM,AHNAK,AHRR,AKAP8,AKNA,ALDH5A1,ALKBH8,AMBP,AMPD2,ANKHD1/ANKHD1-EIF4EBP3,ANLN,ANPEP,ANXA2,ANXA5,APC,APP,AQP9,ARAP3,ARFGEF3,ARHGAP35,ARHGEF7,ARID1A,ARID2,ARPC5,ASNS,ASPM,ASRGL1,ASXL1,ATAD5,ATG7,ATP11B,ATP2B1,ATP9B,ATR,AUP1,AURKA,AURKB,AXL,B4GALT3,BAG1,BAP1,BAX,BCAR1,BCL2L1,BIRC5,BLM,BLVRB,BNIP3L,BPGM,BRCA1,BRPF3,BSG,B…	632
Infectious Diseases,Organismal Injury and Abnormalities	Infection of cells	1.18e-31		0.673	ACACB,ADAL,AGBL5,AIP,ALG14,ALKBH8,AMDHD2,ANPEP,ANXA2,AP1G2,APP,ARCN1,ARF1,ARGLU1,ARID1A,ARID5A,ARPC1A,ARPC1B,ARPC3,ARPC5,ATG7,ATMIN,ATOX1,ATP1A1,ATP6AP2,ATP6V0A1,ATP6V0B,AXL,B4GALT1,BAG6,BBC3,BCL9,BCLAF1,BMP2K,BRCA1,BSG,BTG2,C1QBP,C3,CA2,CAMKK2,CARD14,CASP1,CASP4,CCAR1,CCDC134,CCR2,CD28,CD300LF,CD81,CD86,CD93,CDC40,CEACAM1,CHAF1A,CHCHD2,CHST1,CLIP1,CLN3,CLNS1A,CLTB,CMKLR1,CNOT7,COG4,COPB1,COPB2,C…	376
Cancer,Organismal Injury and Abnormalities,Renal and Urological Disease	Bladder carcinoma	1.21e-31		1.982	ABCA13,ABCC1,ACACB,ACAD9,ACSL5,ADA,ADAM8,AFF4,AGFG2,AGO2,AHNAK,AIP,AMHR2,ANAPC11,ANGPTL6,ANKH,ANKRD11,ANKRD12,ANKRD24,ANKRD34A,ANKRD35,ANO6,ANXA7,AP3D1,APC,ARHGAP35,ARHGAP5,ARHGEF1,ARID1A,ASH1L,ASPM,ASXL1,ATAD5,ATF1,ATG2A,ATP11B,ATP5MF-PTCD1,ATP6AP1,ATP6V0A1,ATP6V1B2,ATP8B2,ATPAF2,ATR,ATXN7,ATXN7L3,AXL,AZIN2,BAP1,BCAR3,BCAS3,BCL6,BCL9,BCLAF1,BIRC5,BIRC6,BLM,BRCA1,BRD7,BTAF1,BTBD7,BTK,BUB1B,C3,C3o…	720
Cancer,Organismal Injury and Abnormalities,Renal and Urological Disease	Development of renal tumor	1.26e-31		-0.075	AAMDC,ABCA13,ABCG1,ABHD11,ACACB,ACAT1,ACIN1,ACOT7,ADA,ADAL,ADAM8,ADAMTS7,ADCY2,ADM,AHNAK,AHRR,AKAP8,AKNA,ALDH5A1,ALKBH8,AMBP,AMPD2,ANKHD1/ANKHD1-EIF4EBP3,ANLN,ANPEP,ANXA2,ANXA5,APC,APP,AQP9,ARAP3,ARFGEF3,ARHGAP35,ARHGEF7,ARID1A,ARID2,ARPC5,ASNS,ASPM,ASRGL1,ASXL1,ATAD5,ATG7,ATP11B,ATP2B1,ATP9B,ATR,AUP1,AURKA,AURKB,AXL,B4GALT3,BAG1,BAP1,BAX,BCAR1,BCL2L1,BIRC5,BLM,BLVRB,BNIP3L,BPGM,BRCA1,BRPF3,BSG,B…	633
Neurological Disease,Organismal Injury and Abnormalities	Motor dysfunction or movement disorder	1.29e-31	Increased	2.564	A330023F24Rik,ABCA1,ACAT1,ACP1,ACVRL1,ADCY2,ADCY7,ADRB2,AFF1,AHCY,AIFM1,AIG1,AIMP2,AK1,ALDH5A1,ALDOC,AMPD2,Ank2,ANKH,ANKRD11,ANXA2,AP1S1,APBB1,APLP2,APP,ARF1,ARFGEF3,ARHGDIB,ARHGEF1,ARHGEF7,ARL3,ASAH1,ATF4,ATG7,ATP2B1,ATP2B3,ATP6AP2,ATP6V1A,ATP6V1B2,ATP7B,ATR,ATXN7,AXL,B4GALNT1,B4GALT5,BACH1,BANP,BAX,BCAP31,BCAR3,BCAS1,BCL2,BCL2L1,BCL6,BIRC2,BTBD9,C3,C5AR2,CA12,CA14,CA2,CA6,CA9,CAB39,CACNA1A,CACN…	623
Organismal Injury and Abnormalities,Renal and Urological Disease	Formation of renal lesion	1.39e-31		-0.191	AAMDC,ABCA13,ABCG1,ABHD11,ACACB,ACAT1,ACIN1,ACOT7,ADA,ADAL,ADAM8,ADAMTS7,ADCY2,ADM,AHNAK,AHRR,AKAP8,AKNA,ALDH5A1,ALKBH8,AMBP,AMPD2,ANKHD1/ANKHD1-EIF4EBP3,ANLN,ANPEP,ANXA2,ANXA5,APC,APP,AQP9,ARAP3,ARFGEF3,ARHGAP35,ARHGEF7,ARID1A,ARID2,ARPC5,ASNS,ASPM,ASRGL1,ASXL1,ATAD5,ATG7,ATP11B,ATP2B1,ATP9B,ATR,AUP1,AURKA,AURKB,AXL,B4GALT3,BAG1,BAP1,BAX,BCAR1,BCL2L1,BIRC5,BLM,BLVRB,BNIP3L,BPGM,BRCA1,BRPF3,BSG,B…	635
Cancer,Organismal Injury and Abnormalities	Lymphatic system tumor	1.89e-31		-0.952	AAAS,ABCA1,ABCA13,ABCC1,ABCG1,ABCG2,ABHD5,ABHD8,ABL2,ACADL,ACD,ACLY,ACOT2,ACOT8,ACOT9,ACP1,ACP2,ACVR1,ACVRL1,ADA,ADAMTS7,ADCY2,ADGRV1,ADNP2,ADRB2,AFAP1L1,AFF1,AFTPH,AGAP1,AGBL5,AHNAK,AHSA1,AIG1,AKAP8,AKNA,AKT1S1,AKT3,ALDH5A1,ALDH9A1,ALG12,ALG2,ALKBH5,AMOTL1,ANGPT2,ANKH,ANKRD11,ANKRD35,ANLN,ANPEP,ANXA1,ANXA2,ANXA5,ANXA6,ANXA7,APC,APEH,APLF,APP,ARF1,ARHGAP1,ARHGAP10,ARHGAP5,ARHGEF1,ARHGEF10L,ARHGEF…	1223
Cancer,Organismal Injury and Abnormalities	Uveal or cutaneous melanoma	2.76e-31		1.267	AAAS,AACS,AARSD1,ABCA1,ABCA13,ABCA3,ABCC1,ABCG1,ABCG2,ABHD11,ABHD16A,ABHD8,ABI1,ABL2,ACAA1,ACACB,ACAD9,ACADL,ACBD4,ACD,ACIN1,ACO1,ACO2,ACOT8,ACP1,ACP2,ACSBG1,ACSF2,ACSL5,ACTR3B,ACTR6,ACVR1,ACVRL1,ADA,ADAL,ADAM8,ADAMTS7,ADAMTSL5,ADARB1,ADCY7,ADGRG1,ADGRV1,ADH7,ADHFE1,ADK,ADNP2,ADPRM,AFAP1L1,AFF1,AFF4,AFP,AGAP1,AGBL5,AGFG2,AGMO,AGO2,AGPAT5,AHCY,AHNAK,AHRR,AHSA1,AIFM1,AIFM2,AIPL1,AKNA,AKT3,ALCAM,ALD…	2447
Cancer,Organismal Injury and Abnormalities	Non-uveal melanoma	3.01e-31		1.606	AAAS,AACS,AARSD1,ABCA1,ABCA13,ABCA3,ABCC1,ABCG1,ABCG2,ABHD11,ABHD16A,ABHD8,ABI1,ABL2,ACAA1,ACACB,ACAD9,ACADL,ACBD4,ACD,ACIN1,ACO1,ACO2,ACOT8,ACP1,ACP2,ACSBG1,ACSF2,ACSL5,ACTR3B,ACTR6,ACVR1,ACVRL1,ADA,ADAL,ADAM8,ADAMTS7,ADAMTSL5,ADARB1,ADCY7,ADGRG1,ADGRV1,ADH7,ADHFE1,ADK,ADNP2,ADPRM,AFAP1L1,AFF1,AFF4,AFP,AGAP1,AGBL5,AGFG2,AGMO,AGO2,AGPAT5,AHCY,AHNAK,AHRR,AHSA1,AIFM1,AIFM2,AIPL1,AKNA,AKT3,ALCAM,ALD…	2445
Cell Cycle	Mitosis	3.71e-31		0.006	AAAS,AATF,ACTL6A,ADM,AKAP8,ANAPC11,ANGEL2,ANLN,APP,ARHGEF10,ARPC1B,ASAH2,ATE1,ATR,AURKA,AURKB,AXL,B4GALT1,BAP1,BCL2,BIRC5,BLM,BORA,BRCA1,BRD2,BRD7,BUB1,BUB1B,BUB3,CAPN2,CBX3,CBX5,CCDC61,CCNA2,CCNB1,CCNB2,CCND1,CCNE1,CCNL1,CD28,CDC20,CDC23,CDC25C,CDCA5,CDCA8,CDK1,CDK2,CDKN1A,CDKN3,CEACAM1,CENPA,CENPC,CENPE,CENPF,CENPH,CENPI,CENPT,CENPW,CEP192,CEP250,CEP72,CHD4,CHD7,CHEK2,CHFR,CHMP1B,CHMP2A,CHMP6,C…	274
Cancer,Organismal Injury and Abnormalities	Non-ocular melanoma	4.16e-31		1.606	AAAS,AACS,AARSD1,ABCA1,ABCA13,ABCA3,ABCC1,ABCG1,ABCG2,ABHD11,ABHD16A,ABHD8,ABI1,ABL2,ACAA1,ACACB,ACAD9,ACADL,ACBD4,ACD,ACIN1,ACO1,ACO2,ACOT8,ACP1,ACP2,ACSBG1,ACSF2,ACSL5,ACTR3B,ACTR6,ACVR1,ACVRL1,ADA,ADAL,ADAM8,ADAMTS7,ADAMTSL5,ADARB1,ADCY7,ADGRG1,ADGRV1,ADH7,ADHFE1,ADK,ADNP2,ADPRM,AFAP1L1,AFF1,AFF4,AFP,AGAP1,AGBL5,AGFG2,AGMO,AGO2,AGPAT5,AHCY,AHNAK,AHRR,AHSA1,AIFM1,AIFM2,AIPL1,AKNA,AKT3,ALCAM,ALD…	2444
Cancer,Organismal Injury and Abnormalities,Reproductive System Disease	Breast adenocarcinoma	5.02e-31		-0.906	AAMDC,ABCA1,ACACB,ACAD9,ACVRL1,ADAM17,ADCK5,ADCY2,ADGRV1,AGBL5,AGPAT2,AHNAK,AIFM2,AKT3,ALG6,AMFR,AMHR2,ANAPC5,ANXA1,APBB1,APC,APLP2,ARFGEF1,ARHGAP35,ARHGEF2,ARID1A,ARID2,ARPC5,ASH1L,ASXL1,ATAD5,ATF1,ATG2A,ATP7B,ATR,B4GALT3,BABAM1,BAP1,BARD1,BCKDK,BCL2,BCL2L1,BCL6,BCL9,BIRC2,BIRC5,BLM,BMP2K,BMPR1A,BORA,BPTF,BRCA1,BRIP1,BTAF1,BTK,BUB1,BUB1B,BUB3,C1GALT1C1,C3,C5AR2,C7orf50,CAB39,CAB39L,CACNA1B,CACUL…	591
Cancer,Dermatological Diseases and Conditions,Organismal Injury and Abnormalities	Cutaneous melanoma	5.74e-31		1.606	AAAS,AACS,AARSD1,ABCA1,ABCA13,ABCA3,ABCC1,ABCG1,ABCG2,ABHD11,ABHD16A,ABHD8,ABI1,ABL2,ACAA1,ACACB,ACAD9,ACADL,ACBD4,ACD,ACIN1,ACO1,ACO2,ACOT8,ACP1,ACP2,ACSBG1,ACSF2,ACSL5,ACTR3B,ACTR6,ACVR1,ACVRL1,ADA,ADAL,ADAM8,ADAMTS7,ADAMTSL5,ADARB1,ADCY7,ADGRG1,ADGRV1,ADH7,ADHFE1,ADK,ADNP2,ADPRM,AFAP1L1,AFF1,AFF4,AFP,AGAP1,AGBL5,AGFG2,AGMO,AGO2,AGPAT5,AHCY,AHNAK,AHRR,AHSA1,AIFM1,AIFM2,AIPL1,AKNA,AKT3,ALCAM,ALD…	2443
Cancer,Hematological Disease,Immunological Disease,Organismal Injury and Abnormalities	Lymphoma	6.06e-31		-1.03	ABCA1,ABCA13,ABCC1,ABCG1,ABCG2,ABHD5,ABL2,ACVR1,ACVRL1,ADA,ADGRV1,ADRB2,AFAP1L1,AHNAK,AKAP8,AKT3,ALDH5A1,ALDH9A1,AMOTL1,ANGPT2,ANKRD35,ANLN,ANPEP,ANXA1,ANXA2,ANXA6,ANXA7,APC,APP,ARF1,ARHGAP1,ARHGEF1,ARHGEF3,ARID1A,ARID2,ARL11,ASB10,ASF1B,ASPM,ASXL1,ATG7,ATG9A,ATP6V1B2,ATRN,ATXN7L1,AURKA,AURKB,B3GNT3,BAG2,BAP1,BAX,BBC3,BCL2,BCL2L1,BCL2L13,BCL6,BCL9,BCLAF1,BIRC5,BIRC6,BLM,BNIP3L,BPTF,BRCA1,BRD2,BRI…	707
Hereditary Disorder,Neurological Disease,Organismal Injury and Abnormalities	Autosomal recessive neurological disorder	6.07e-31			AAAS,ABHD16A,ACO2,ACOX1,ADARB1,ADGRG1,ADGRV1,ADK,AKT3,ALDH18A1,ALG14,ALG2,ALKBH8,AMFR,AMPD2,ANKRD11,AP4S1,APP,ARFGEF2,ARHGAP9,ARHGEF2,ARL14EP,ARL3,ARL6IP1,ARSG,ASAH1,ASNS,ATG7,ATP7B,B3GALNT2,B4GALNT1,BBS10,BBS4,BBS5,BCL2L1,C12orf4,CACNA1B,CALR,CANX,CASK,CCDC174,CCDC28B,CCDC47,CCDC88A,CCNA2,CCPG1,CELSR1,CEP120,CEP250,CEP290,CEP295,CEP55,CHP1,CHSY1,CISD2,CKAP2L,CLCN2,CLN3,CLN5,CLN6,CLPB,CNOT1,CNP,C…	407
Cancer,Organismal Injury and Abnormalities,Reproductive System Disease	Endometrioid endometrial adenocarcinoma	6.96e-31			AAAS,ABCA1,ABCA13,ABCB6,ABCC1,ABCG2,ABHD17A,ABI1,ABL2,ACACB,ACIN1,ACOX1,ACSBG1,ACSS2,ACTR1A,ACVR1,ACVRL1,ACY1,ADAM8,ADCY2,ADGRV1,AFF1,AFTPH,AGAP1,AGBL5,AGMO,AGO2,AGPAT2,AHCY,AHNAK,AHRR,AIDA,AKT3,ALDH1L2,ALDH3A2,ALDH4A1,ALDH5A1,ALG14,ALG2,ALG9,AMFR,AMOTL1,AMZ1,ANGPT2,ANKFY1,ANKH,ANKHD1/ANKHD1-EIF4EBP3,ANKLE1,ANKRD11,ANKRD12,ANKRD24,ANKRD27,ANXA5,AP1G2,AP1S1,AP3D1,APBB2,APC,APLF,APP,APPL1,APPL2,AQP…	1439
Cancer,Organismal Injury and Abnormalities,Respiratory Disease	Respiratory system tumor	1.1e-30		-0.991	ABCA1,ABCA13,ABCC1,ABCG2,ABHD11,ABHD17A,ABL2,ACAT2,ACD,ACIN1,ACLY,ACO1,ACOT2,ACOX1,ACSF2,ACSS2,ACTL6A,ACTR3B,ADA,ADAM17,ADAM8,ADAMTS7,ADARB1,ADCY2,ADGRV1,ADH7,ADM,AFF1,AFP,AGAP1,AGFG2,AGO2,AGPAT5,AHCY,AHNAK,AIF1,AIFM1,AIFM2,AIMP2,AIPL1,AKAP8,AKT3,ALCAM,ALDH1L2,ALDOA,ALDOC,ALKBH5,AMOTL2,ANAPC5,ANGPT2,ANGPTL6,ANKFY1,ANKHD1/ANKHD1-EIF4EBP3,ANKRD11,ANKRD13A,ANKRD13B,ANKRD24,ANKRD34A,ANKRD35,ANLN,ANO6…	1751
Cellular Assembly and Organization,Cellular Function and Maintenance	Microtubule dynamics	1.42e-30		-1.74	ABCC1,ABCG1,ABI1,ABL2,ACACA,ACP1,ADAM17,ADM,AFAP1L1,AHNAK,Akap9,ALCAM,ALDOA,AMHR2,AMIGO1,ANGPT2,Ank2,ANKRD27,Anp32a,ANPEP,APBB1,APC,APLP2,APP,APPL2,ARAP1,ARF1,ARFGEF1,ARHGAP1,ARHGAP35,ARHGAP5,ARHGEF1,ARHGEF2,ARHGEF7,ARL11,ARL3,ARPC1B,ARPC2,ARPC3,ARPC4,ARPIN/ARPIN-AP3S2,ASAH2,ATAT1,ATE1,ATF1,ATF6,ATG3,ATG7,ATG9A,ATMIN,ATP2B1,ATP2C1,ATRN,ATXN7,AURKA,AURKB,AVIL,AXIN1,AXL,B4GALT5,BAG4,BAP1,BAX,BBS10,…	632
DNA Replication, Recombination, and Repair	Repair of DNA	1.7e-30	Increased	2.514	ACTL6A,APBB1,APLF,APP,ARHGAP1,ARID1A,ATMIN,ATR,BABAM1,BAP1,BAZ1B,BBC3,BCL2,BCL2L1,BCLAF1,BLM,BRCA1,BRIP1,BTG2,C6orf62,CAAP1,CASP7,CCND1,CDA,CDCA5,CDK1,CDK2,CDK2AP1,CDK9,CDKN1A,CDKN2D,CEBPG,CETN2,CHEK2,COMMD1,COPS6,CTC1,CTNNB1,DDB1,DDB2,DDX11,DEK,DTX3L,DTYMK,DYRK1A,E2F1,EHD4,EIF3A,EME1,ENDOV,EP300,ERCC1,ERCC6,ESCO2,EXOG,EYA3,EZH2,FANCA,FANCD2,FANCG,FANCI,FANCL,FBXW7,FEN1,FIGNL1,FTO,G6PD,GADD45A,GA…	207
Cellular Response to Therapeutics	Sensitivity of tumor cell lines	1.99e-30		-1.885	AAMDC,ABCG2,ACLY,ACP1,ADAM17,ADM,AGO2,AHSA1,AIP,AKT3,ALG12,ALKBH5,AMFR,ANXA2,ANXA6,APLP2,ARF1,ARHGEF2,ARID1A,ARID2,ARMC5,ARMC6,ATAD5,ATG7,ATP1B3,ATP2C1,ATR,AURKA,AURKAIP1,BAG4,BAP1,BARD1,BCL2,BCL2L1,BIRC2,BIRC6,BRCA1,BRD2,BRD7,CAMKK2,CAND1,CANX,CCAR1,CCNB1,CCND1,CCNE2,CCNF,CDC37,CDCA3,CDCA5,CDK4,CDKN1A,CENPF,CENPI,CERS6,CFL1,CHD4,CHD7,CHTF18,CLCN3,CLPX,COPS3,CREBBP,CS,CTDSPL2,CYBB,DCAF5,DCAF7,DDI…	279
Cancer,Organismal Injury and Abnormalities,Renal and Urological Disease	Bladder cancer	2.98e-30		1.98	ABCA13,ABCC1,ACACB,ACAD9,ACSL5,ADA,ADAM8,AFF4,AGFG2,AGO2,AHNAK,AIP,AMHR2,ANAPC11,ANGPTL6,ANKH,ANKRD11,ANKRD12,ANKRD24,ANKRD34A,ANKRD35,ANO6,ANXA7,AP3D1,APC,ARHGAP35,ARHGAP5,ARHGEF1,ARHGEF2,ARID1A,ASH1L,ASPM,ASXL1,ATAD5,ATF1,ATG2A,ATP11B,ATP5MF-PTCD1,ATP6AP1,ATP6V0A1,ATP6V1B2,ATP8B2,ATPAF2,ATR,ATXN7,ATXN7L3,AXL,AZIN2,BAP1,BCAR3,BCAS3,BCL2,BCL6,BCL9,BCLAF1,BIRC5,BIRC6,BLM,BRCA1,BRD7,BTAF1,BTBD7,BTK…	756
Hematological System Development and Function,Tissue Morphology	Quantity of blood cells	4.17e-30		-0.969	ABCA1,Abcb1b,ABCG1,ABCG2,ACACA,ACAT1,ADA,ADAM17,ADAM8,AFF1,AKT3,ALCAM,ALKBH5,AMBP,ANGPT2,Ank2,ANPEP,ANXA1,APC,APOBEC1,APP,ARHGDIB,ARHGEF1,ARID1A,ARID3A,ARID4A,ARID5A,ASXL1,ATF4,ATG7,ATP11C,ATP2B1,ATP6AP2,AURKA,AXL,B4GALNT1,B4GALT1,BAP1,BAX,BBC3,BBS4,BCL2,BCL2A1,BCL2L1,BCL6,BCLAF1,BIRC2,BIRC5,BLM,BLVRA,BNIP3L,BRCA1,Brd4,BSG,BST1,BTK,BUB1,C1orf159,C1QBP,C1QTNF6,C3,C5AR2,CA9,CACNA1A,CAMKK2,CAPNS1,CA…	531
Cancer,Organismal Injury and Abnormalities,Respiratory Disease	Lung tumor	5.85e-30		-0.991	ABCA1,ABCA13,ABCC1,ABCG2,ABHD11,ABHD17A,ABL2,ACAT2,ACD,ACIN1,ACLY,ACO1,ACOT2,ACOX1,ACSF2,ACSS2,ACTL6A,ACTR3B,ADA,ADAM17,ADAM8,ADAMTS7,ADARB1,ADCY2,ADGRV1,ADH7,ADM,AFF1,AFP,AGAP1,AGFG2,AGO2,AGPAT5,AHCY,AHNAK,AIF1,AIFM1,AIFM2,AIMP2,AIPL1,AKAP8,AKT3,ALCAM,ALDH1L2,ALDOA,ALDOC,ALKBH5,AMOTL2,ANAPC5,ANGPT2,ANGPTL6,ANKFY1,ANKHD1/ANKHD1-EIF4EBP3,ANKRD11,ANKRD13A,ANKRD13B,ANKRD24,ANKRD34A,ANKRD35,ANLN,ANO6…	1652
Cell Death and Survival,Organismal Injury and Abnormalities	Cell death of fibroblast cell lines	7.6e-30		-0.109	AATF,ABCC1,ABCG2,ABL2,AIFM1,AIFM2,APP,ARID1A,ASAH1,ATF4,ATF6,ATG3,ATG7,ATP6AP2,ATR,AXIN1,BANP,BAP1,BAX,BBC3,BCL2,BCL2A1,BCL2L1,BCL2L13,BCL6,BIRC2,BIRC5,BIRC6,BLM,BNIP3,BNIP3L,BRCA1,C1orf159,CAPNS1,CASP3,CASP4,CASP7,CASP8,CASP8AP2,CCNB1,CCND1,CCNE1,CCNG1,CDC20,CDC73,CDK2,CDK4,CDKN1A,CFLAR,COMMD4,CREBL2,CRK,CTNNB1,CTSB,CTSD,CTSV,CYLD,DAPK1,DAPK3,DDIT3,DDIT4,DFFA,DNAJA3,DNM1L,DNMT1,DPM3,E2F1,ECEL1,E…	224
Cellular Function and Maintenance,Inflammatory Response	Phagocytosis	8.62e-30	Decreased	-2.615	ABCA1,ABI1,ABL2,ADRB2,AHSA1,ANPEP,ANXA1,ANXA3,ANXA5,APMAP,APP,APPL2,ARL8B,ARPC2,ARPC3,ARPC4,ATG2A,ATG2B,ATG3,ATG7,ATP6V0A1,AXL,BCAR1,BTK,C1orf43,C3,CALR,CASP1,CAT,CCR2,CD14,CD36,CD5L,CD93,CDK2,CDKN1A,CERK,CERS2,CKB,CLCN3,CLEC7A,CLIP1,CLN3,CNN2,COLEC12,COQ7,CORO1C,CREBBP,CRK,CSF1,CSF1R,CSF2RA,CSF2RB,CTNNB1,CYBA,CYBB,CYFIP1,CYLD,DIO2,DLG1,DNM2,DOCK2,DOCK8,EIF2AK4,EIF4E,ELMO1,ELOVL1,EPG5,ERAP1,ERP44…	232
Cancer,Hematological Disease,Immunological Disease,Organismal Injury and Abnormalities	B-cell lymphoma	9.59e-30		-0.34	ABCC1,ABCG1,ABCG2,ABHD5,ABL2,ACVR1,ACVRL1,ADA,ADRB2,AHNAK,AKAP8,ANLN,ANPEP,ANXA1,ANXA2,ANXA6,APP,ARHGAP1,ARHGEF1,ARID1A,ARL11,ASB10,ASF1B,ASPM,ATG9A,ATRN,AURKA,AURKB,BAX,BBC3,BCL2,BCL2L1,BCL6,BCLAF1,BIRC6,BRCA1,BRD2,BTG1,BTG2,BTK,BUB1,BUB1B,BUB3,BZW2,CACNA1A,CAMTA1,CASP7,CASP8,CCDC86,CCNA2,CCNB2,CCND1,CCND3,CCNE1,CCR2,CD180,CD36,CD68,CDC123,CDC20,CDC23,CDC34,CDCA2,CDCA3,CDCA5,CDK1,CDK2,CDKN1A,CDK…	474
Cancer,Organismal Injury and Abnormalities,Respiratory Disease	Malignant neoplasm of respiratory system	1.05e-29		-0.426	ABCA1,ABCA13,ABCC1,ABCG2,ABHD11,ABHD17A,ABL2,ACAT2,ACD,ACIN1,ACLY,ACO1,ACOT2,ACOX1,ACSF2,ACSS2,ACTL6A,ACTR3B,ADA,ADAM17,ADAM8,ADAMTS7,ADARB1,ADCY2,ADGRV1,ADH7,ADM,AFP,AGAP1,AGFG2,AGO2,AGPAT5,AHCY,AHNAK,AIF1,AIFM1,AIFM2,AIMP2,AIPL1,AKAP8,AKT3,ALCAM,ALDH1L2,ALDOA,ALDOC,ALKBH5,AMOTL2,ANAPC5,ANGPT2,ANGPTL6,ANKFY1,ANKHD1/ANKHD1-EIF4EBP3,ANKRD11,ANKRD13A,ANKRD13B,ANKRD24,ANKRD34A,ANKRD35,ANLN,ANO6,ANPE…	1730
Neurological Disease,Organismal Injury and Abnormalities	Cognitive impairment	1.35e-29		1.006	ACADVL,ADARB1,ADK,ADRB2,AFF4,AGO2,AHSA1,AKT3,ALDH18A1,ALDH4A1,ALDH5A1,ALG14,ALKBH8,AMFR,AMPD2,ANGPT2,ANKH,ANKRD11,ANKRD35,AP4S1,APBB1,APP,ARFGEF2,ARHGAP35,ARHGAP5,ARHGEF10L,ARHGEF7,ARID1A,ARID2,ARL14EP,ARSG,ASH1L,ASPM,ASXL1,ATP1A1,ATP2B1,ATP2C1,ATP6AP2,ATP6V1A,ATP6V1B2,B3GALNT2,B3GLCT,BAX,BBS4,BCAP31,BCKDK,BCL2,BCL9,BIRC6,BPTF,BRD7,C12orf4,C3,CA12,CA14,CA2,CA6,CA9,CACNA1A,CACNA1B,CAMKK2,CAMTA1,CA…	455
Hereditary Disorder,Organismal Injury and Abnormalities,Psychological Disorders	Familial psychiatric disease	1.45e-29			A330023F24Rik,ABHD16A,ACAT1,ACO2,ACP1,ACVRL1,ADCY2,ADCY7,ADRB2,AGO2,AHCY,AIFM1,AIG1,AK1,ALDH18A1,ALDOC,ALG14,AMFR,AMPD2,ANKRD11,AP1S1,AP4S1,AP5B1,APP,ARHGAP9,ARHGEF1,ARHGEF7,ARL3,ARL6IP1,ASAH1,ATP2B1,ATP6AP2,ATP6V1A,ATP6V1B2,ATP7B,B4GALNT1,B4GALT5,BANP,BAX,BCL2,BCL2L1,BCL6,BIRC2,C3,CA12,CA14,CA2,CA6,CA9,CAB39,CACNA1A,CACNA1B,CAMKK2,CAPNS1,CASK,CASP1,CASP3,CASP6,CASP7,CASP8,CCDC88A,CCNF,CCR2,CD14,…	479
Cancer,Organismal Injury and Abnormalities	Intrathoracic organ tumor	1.65e-29		-0.938	ABCA1,ABCA13,ABCC1,ABCG2,ABHD11,ABHD17A,ABL2,ACAT2,ACD,ACIN1,ACLY,ACO1,ACOT2,ACOX1,ACSF2,ACSS2,ACTL6A,ACTR3B,ADA,ADAM17,ADAM8,ADAMTS7,ADARB1,ADCY2,ADGRV1,ADH7,ADM,AFF1,AFP,AGAP1,AGFG2,AGO2,AGPAT5,AHCY,AHNAK,AIF1,AIFM1,AIFM2,AIMP2,AIPL1,AKAP8,AKT3,ALCAM,ALDH1L2,ALDOA,ALDOC,ALKBH5,AMOTL2,ANAPC5,ANGPT2,ANGPTL6,ANKFY1,ANKHD1/ANKHD1-EIF4EBP3,ANKRD11,ANKRD13A,ANKRD13B,ANKRD24,ANKRD34A,ANKRD35,ANLN,ANO6…	1653
Cancer,Organismal Injury and Abnormalities	Thoracic neoplasm	1.88e-29		-0.937	ABCA1,ABCA13,ABCC1,ABCG2,ABHD11,ABHD17A,ABL2,ACAT2,ACD,ACIN1,ACLY,ACO1,ACOT2,ACOX1,ACSF2,ACSS2,ACTL6A,ACTR3B,ADA,ADAM17,ADAM8,ADAMTS7,ADARB1,ADCY2,ADGRV1,ADH7,ADM,AFF1,AFP,AGAP1,AGFG2,AGO2,AGPAT5,AHCY,AHNAK,AIF1,AIFM1,AIFM2,AIMP2,AIPL1,AKAP8,AKT3,ALCAM,ALDH1L2,ALDOA,ALDOC,ALKBH5,AMOTL2,ANAPC5,ANGPT2,ANGPTL6,ANKFY1,ANKHD1/ANKHD1-EIF4EBP3,ANKRD11,ANKRD13A,ANKRD13B,ANKRD24,ANKRD34A,ANKRD35,ANLN,ANO6…	1657
Neurological Disease,Organismal Injury and Abnormalities,Skeletal and Muscular Disorders	Neuromuscular disease	2.2e-29		-1.899	A330023F24Rik,ABCG2,ACAT1,ACP1,ACVRL1,ADAM17,ADCY2,ADCY7,ADRB2,AHCY,AIFM1,AIG1,AIMP2,AK1,ALCAM,ALDOC,AMPD2,ANKRD11,ANXA1,ANXA2,AP1S1,APBB1,APP,ARHGDIB,ARHGEF1,ARHGEF7,ARL3,ATF4,ATG7,ATP2B1,ATP2B3,ATP2C1,ATP6AP2,ATP6V1A,ATP6V1B2,ATP7B,AXL,B4GALNT1,B4GALT5,BACH1,BAG6,BANP,BAX,BCAS1,BCL2,BCL2L1,BCL6,BIRC2,BIRC5,BRD2,BSG,BTK,C3,CA12,CA2,CAB39,CACNA1A,CACNA1B,CALR,CAMKK2,CANX,CAPNS1,CAPZB,CARD14,CASP1…	546
Gene Expression	Activation of DNA endogenous promoter	2.72e-29	Decreased	-2.105	AAMDC,AATF,ACVR1,ACVRL1,ADRB2,AGO2,AHRR,AKNA,ANXA2,AP3D1,APBB1,APBB2,APP,ARHGEF2,ARID1A,ARID2,ARID3A,ARID4A,ARID5A,ASH1L,ASXL1,ATF1,ATF4,ATF5,ATF6,ATF6B,ATMIN,ATXN7,ATXN7L3,AURKB,BACH1,BCAS3,BCL2L12,BCL6,BCL9,BEND3,BMPR1A,BPTF,BRCA1,BRD2,BRD7,BTG2,C1QBP,CALR,CAMTA1,CAMTA2,CARM1,CASK,CBFB,CBX5,CBX6,CCND1,CCND3,CCNE1,CCNK,CCPG1,CD28,CD36,CD81,CDC73,CDK12,CDK13,CDK2,CDK2AP1,CDK5RAP3,CDK9,CEBPD,CEBPG…	523
Tissue Morphology	Quantity of cells	5.43e-29		-0.575	ABCA1,ABCA3,Abcb1b,ABCC1,ABCG1,ABCG2,ABHD5,ABL2,ACACA,ACAT1,ACOT7,ADA,ADAM17,ADAM8,ADM,ADRB2,AFF1,AFP,AGO2,AGTRAP,AIFM1,AIPL1,AKT3,ALCAM,ALKBH5,AMBP,ANGPT2,Ank2,ANKHD1/ANKHD1-EIF4EBP3,ANPEP,ANXA1,APBB1,APC,APLP2,APOBEC1,APP,ARF1,ARHGAP1,ARHGDIB,ARHGEF1,ARHGEF7,ARID1A,ARID3A,ARID4A,ARID5A,ARPC2,ARSG,ASAH1,ASPM,ASXL1,ATAT1,ATE1,ATF4,ATG7,ATP11C,ATP2B1,ATP2C1,ATP6AP2,ATXN7,AURKA,AXL,B4GALNT1,B4GALT1…	850
Cancer,Gastrointestinal Disease,Organismal Injury and Abnormalities	Pancreaticobiliary cancer	5.52e-29		1.148	ABCA1,ABCA13,ABCA3,ABCG1,ABCG2,ABHD8,ABI1,ACACB,ACAT2,ACLY,ACO1,ACOT8,ACSF2,ACSL5,ACVR1,ACY1,ADA,ADAL,ADAM17,ADAM8,ADAMTS7,ADARB1,ADGRV1,ADPGK,AFF1,AFP,AGBL5,AGPAT5,AHNAK,AKNA,ALCAM,ALDOA,ALKBH5,AMBP,AMFR,AMOTL1,ANAPC5,ANGPT2,ANKHD1/ANKHD1-EIF4EBP3,ANKRD11,ANKRD12,ANKRD24,ANKRD34A,ANO6,ANPEP,ANXA1,ANXA2,AP3D1,AP3S1,APC,API5,APLP2,APP,APPL1,APPL2,AREL1,ARFGEF2,ARHGAP22,ARHGAP30,ARHGAP35,ARHGEF10,A…	1170
Cancer,Organismal Injury and Abnormalities,Respiratory Disease	Lung cancer	6.73e-29		-0.426	ABCA1,ABCA13,ABCC1,ABCG2,ABHD11,ABHD17A,ABL2,ACAT2,ACD,ACIN1,ACLY,ACO1,ACOT2,ACOX1,ACSF2,ACTL6A,ACTR3B,ADA,ADAM17,ADAM8,ADAMTS7,ADARB1,ADCY2,ADGRV1,ADH7,ADM,AFP,AGAP1,AGFG2,AGO2,AGPAT5,AHCY,AHNAK,AIF1,AIFM1,AIFM2,AIMP2,AIPL1,AKAP8,AKT3,ALCAM,ALDH1L2,ALDOA,ALDOC,ALKBH5,AMOTL2,ANAPC5,ANGPT2,ANGPTL6,ANKFY1,ANKHD1/ANKHD1-EIF4EBP3,ANKRD11,ANKRD13A,ANKRD13B,ANKRD24,ANKRD34A,ANKRD35,ANLN,ANO6,ANPEP,ANXA…	1631
Cancer,Organismal Injury and Abnormalities	Intrathoracic malignant tumor	1.39e-28		-0.53	ABCA1,ABCA13,ABCC1,ABCG2,ABHD11,ABHD17A,ABL2,ACAT2,ACD,ACIN1,ACLY,ACO1,ACOT2,ACOX1,ACSF2,ACTL6A,ACTR3B,ADA,ADAM17,ADAM8,ADAMTS7,ADARB1,ADCY2,ADGRV1,ADH7,ADM,AFP,AGAP1,AGFG2,AGO2,AGPAT5,AHCY,AHNAK,AIF1,AIFM1,AIFM2,AIMP2,AIPL1,AKAP8,AKT3,ALCAM,ALDH1L2,ALDOA,ALDOC,ALKBH5,AMOTL2,ANAPC5,ANGPT2,ANGPTL6,ANKFY1,ANKHD1/ANKHD1-EIF4EBP3,ANKRD11,ANKRD13A,ANKRD13B,ANKRD24,ANKRD34A,ANKRD35,ANLN,ANO6,ANPEP,ANXA…	1635
Cancer,Gastrointestinal Disease,Organismal Injury and Abnormalities	Pancreaticobiliary carcinoma	1.6e-28		0.984	ABCA1,ABCA13,ABCA3,ABCG1,ABCG2,ABHD8,ABI1,ACACB,ACAT2,ACLY,ACO1,ACOT8,ACSF2,ACSL5,ACVR1,ACY1,ADA,ADAL,ADAM17,ADAM8,ADAMTS7,ADARB1,ADGRV1,ADPGK,AFF1,AFP,AGBL5,AGPAT5,AHNAK,AKNA,ALCAM,ALDOA,AMBP,AMFR,AMOTL1,ANAPC5,ANGPT2,ANKHD1/ANKHD1-EIF4EBP3,ANKRD11,ANKRD12,ANKRD24,ANKRD34A,ANO6,ANPEP,ANXA1,ANXA2,AP3D1,AP3S1,APC,API5,APLP2,APP,APPL1,APPL2,AREL1,ARFGEF2,ARHGAP22,ARHGAP30,ARHGAP35,ARHGEF10,ARHGEF10…	1125
Cancer,Organismal Injury and Abnormalities,Renal and Urological Disease	Bladder tumor	2.38e-28		1.965	ABCA13,ABCC1,ACACB,ACAD9,ACSL5,ADA,ADAM8,AFF4,AGFG2,AGO2,AHNAK,AIP,AMHR2,ANAPC11,ANGPTL6,ANKH,ANKRD11,ANKRD12,ANKRD24,ANKRD34A,ANKRD35,ANO6,ANXA7,AP3D1,APC,ARHGAP35,ARHGAP5,ARHGEF1,ARHGEF2,ARID1A,ASH1L,ASPM,ASXL1,ATAD5,ATF1,ATG2A,ATP11B,ATP5MF-PTCD1,ATP6AP1,ATP6V0A1,ATP6V1B2,ATP8B2,ATPAF2,ATR,ATXN7,ATXN7L3,AXL,AZIN2,BAP1,BCAR3,BCAS3,BCL2,BCL6,BCL9,BCLAF1,BIRC5,BIRC6,BLM,BRCA1,BRD7,BTAF1,BTBD7,BTK…	757
Connective Tissue Disorders,Developmental Disorder,Organismal Injury and Abnormalities,Skeletal and Muscular Disorders	Microcephaly	4.35e-28		-0.336	AAAS,ACVRL1,ADARB1,AKT3,AMPD2,ANGPT2,ARCN1,ARFGEF2,ARHGEF2,ARID2,ASPM,ASXL1,ATPAF2,ATR,BCAP31,BLM,BMPR1A,BPTF,CARS2,CASK,CCDC88A,CDK5RAP2,CDT1,CENPE,CENPF,CENPT,CEP135,CEP152,CEP290,CEP63,CHD7,CKAP2L,COL4A1,COPB2,COX7B,CPSF3,CPT2,CRIPT,CTBP1,DCPS,DDX11,DHCR7,DNMT3A,DYRK1A,EIF2S3,ELP2,EP300,EPG5,EXT1,FAM20C,FANCA,FANCI,FH,FLNA,FRMD4A,GMNN,IBA57,IER3IP1,IGF1,JMJD1C,KAT6A,KATNB1,KIF11,KIF14,KIF1C,KI…	157
Cell Morphology,Cellular Assembly and Organization	Morphology of nucleus	5.13e-28			ACD,ACTR1A,ADA,AGO2,AIFM1,APC,APP,ARHGAP1,AURKA,AURKB,BIRC5,BRCA1,BUB1,BUB1B,BUB3,CASP3,CDC20,CDC23,CDCA8,CDK1,CENPE,CENPF,CENPI,CENPM,CENPP,CENPT,CENPW,CHAF1A,CHD4,CHFR,CHMP2A,CLIP1,COIL,CRKL,CTC1,DAPK3,DEK,DLGAP5,DNMT1,DYNLRB1,EIF4E,EP300,ERCC1,ERCC6L,ESPL1,FAM83D,FBXW7,GADD45A,GAPDH,GEN1,GMNN,GOLGA2,H3-3A/H3-3B,HAT1,HAUS1,HAUS5,HAUS7,HAUS8,HMBOX1,HSF2,IL15,INCENP,KAT6A,KIF14,KIF22,KIF2A,KIF4A,…	154
Cellular Function and Maintenance	Endocytosis	6.21e-28		-1.532	ABCA1,ABCA13,ABI1,ABL2,ADRB2,AHSA1,AKT3,ANKFY1,ANXA1,ANXA2,ANXA5,ANXA6,AP1S1,AP2A2,AP2S1,APC,APLP2,APMAP,APP,APPL1,APPL2,ARF1,ARPC2,ARPC3,ARPC4,ATG2A,ATG2B,ATG7,ATP6AP1,ATP6V0A1,ATP6V1A,ATP6V1B2,ATP6V1F,AXIN1,AXL,BCAR1,BCL2L1,BTBD9,BTK,C3,CABIN1,Calm1 (includes others),CALR,CANX,CAP1,CCR2,CD14,CD177,CD36,CD5L,CD63,CD82,CD93,CDC40,CDK2,CDKN1A,CERK,CERS2,CKAP5,CKB,CLCN3,CLIP1,CLN3,CNN2,COQ7,CORO1C,…	302
Cancer,Gastrointestinal Disease,Organismal Injury and Abnormalities	Gastro-esophageal carcinoma	8.37e-28			AARSD1,ABCA1,ABCA13,ABCB6,ABCC1,ABCG1,ABL2,ACAA1,ACACB,ACAT1,ACBD4,ACIN1,ACO1,ACOT9,ACP1,ACSF2,ACTR1A,ACTR6,ACVR1,ADA,ADAL,ADAM17,ADARB1,ADCK5,ADCY2,ADGRL1,ADGRV1,ADHFE1,ADK,ADNP2,AFAP1L1,AFF1,AGAP1,AGO2,AHNAK,AKNA,ALCAM,ALDH18A1,ALS2CL,AMDHD2,AMHR2,AMOTL1,AMPD2,ANAPC5,ANGPT2,ANKLE1,ANKRD11,ANKRD13A,ANLN,ANPEP,AP1S1,AP2A2,APBB1,APC,APH1B,APP,APPL1,APPL2,ARAP1,ARCN1,ARFGEF1,ARFGEF2,ARHGAP1,ARHGAP2…	1406
Neurological Disease,Organismal Injury and Abnormalities	Early-onset encephalopathy	1.13e-27		0.715	ABI1,ADARB1,ADGRG1,ADM,ADRB2,AFF4,AIFM1,AKT3,ALDH18A1,ALG14,AMPD2,ANGPT2,Ank2,ANKRD11,APBB1,APBB2,APP,ARF1,ARFGEF2,ARHGAP35,ARHGEF2,ARID1A,ARID2,ARL3,ASAH1,ASH1L,ASNS,ATMIN,ATP2B3,ATP2C1,ATP6V1A,ATP7B,B3GALNT2,BAG6,BBS10,BBS4,BBS5,BCAP31,BCL2L1,BIRC5,BPTF,BRCA1,CA12,CA14,CA2,CA6,CA9,CACNA1A,CACNA1B,CALR,CAMTA1,CARS2,CASK,CASP3,CASP7,CCDC28B,CCND1,CCNF,CCPG1,CDC40,CDK13,CDK20,CDK5RAP2,CELSR1,CEP12…	379
Organismal Injury and Abnormalities,Respiratory Disease	Lung lesion	1.62e-27		-0.638	ABCA1,ABCA13,ABCA3,ABCC1,ABCG1,ABCG2,ABHD11,ABHD17A,ABL2,ACAT2,ACD,ACIN1,ACLY,ACO1,ACO2,ACOT2,ACOX1,ACSF2,ACSS2,ACTL6A,ACTR3B,ADA,ADAM17,ADAM8,ADAMTS7,ADARB1,ADCY2,ADGRV1,ADH7,ADM,ADRB2,AFF1,AFP,AGAP1,AGFG2,AGO2,AGPAT5,AHCY,AHNAK,AIF1,AIFM1,AIFM2,AIMP2,AIPL1,AKAP8,AKT3,ALCAM,ALDH1L2,ALDOA,ALDOC,ALKBH5,AMBP,AMOTL2,AMPD3,ANAPC5,ANGPT2,ANGPTL6,ANKFY1,ANKHD1/ANKHD1-EIF4EBP3,ANKRD11,ANKRD13A,ANKRD13B,…	1732
Developmental Disorder,Neurological Disease,Organismal Injury and Abnormalities	Congenital neurological disorder	3.87e-27		1.215	AAAS,ABI1,ADARB1,ADGRG1,ADM,ADRB2,AFF4,AHNAK,AIFM1,AKT3,ALDH18A1,ALG14,ALG2,AMPD2,ANGPT2,Ank2,ANKRD11,APBB1,APBB2,APP,ARF1,ARFGEF2,ARHGAP35,ARHGEF2,ARID1A,ARID2,ARL3,ASAH1,ASH1L,ASNS,ATMIN,ATP2B3,ATP2C1,ATP6V1B2,ATP7B,B3GALNT2,BAG6,BBS10,BBS4,BBS5,BCAP31,BCL2L1,BPTF,BRCA1,CA2,CALR,CAMTA1,CARS2,CASK,CASP3,CASP7,CBS/LOC102724560,CCDC28B,CCDC47,CCND1,CCNF,CDC40,CDK13,CDK20,CDK5RAP2,CELSR1,CEP120,CEP…	430
Cellular Function and Maintenance	Internalization of cells	3.96e-27		-1.459	ABCA1,ABI1,ADRB2,AHSA1,ANXA1,ANXA2,APC,APMAP,APP,APPL2,ARPC2,ARPC3,ARPC4,ARPIN/ARPIN-AP3S2,ATG7,AXIN1,AXL,BCAR1,BTK,C3,CALR,CCR2,CD14,CD36,CD5L,CD93,CDK2,CDKN1A,CEACAM1,CERK,CERS2,CKB,CLCN3,CLEC7A,CLIP1,CLN3,CNN2,COLEC12,COQ7,CREBBP,CSF1,CSF1R,CSF2RA,CSF2RB,CTNNB1,CXCR4,CYFIP1,CYLD,DIO2,DNM2,DOCK2,DOCK8,EIF2AK4,EIF4E,ELOVL1,ERAP1,ERP44,ETS2,EZR,FCER1G,FCGR1A,FCGR2A,FCGR2B,FGD4,FYN,GAB2,GAK,GAS6,G…	181
Cell Cycle	Senescence of cells	5.33e-27	Decreased	-3.713	ACLY,AHCY,AHNAK,AIFM1,AIMP2,APP,ARF1,ARHGAP10,ARHGAP5,ARID1A,ARID3A,ATF4,ATF6,ATG7,ATMIN,ATR,BAX,BCL2,BCL2L1,BCL2L12,BCL6,BLM,BRCA1,Brd4,BRD7,BTG2,BTK,BUB1,BUB1B,BUB3,CALR,CASP3,CAT,CBS/LOC102724560,CCNA2,CCND1,CCNE1,CD36,CDC20,CDK2,CDK4,CDKN1A,CENPA,CHD7,CHEK2,CIRBP,CKS1B,Cops2,CPT1C,CTC1,CTNNB1,CYBB,DDB2,DEK,DMPK,DNAJA3,DNM1L,DNMT1,DPY30,DUSP6,DYRK1A,E2F1,E2F3,EIF4E,EP300,ERCC1,ERCC6L,ERN1,FANC…	200
Cellular Function and Maintenance	Catabolism of macromolecule	6.19e-27		-0.404	ACY1,ADAM17,ADAMTS7,ADGRV1,AMBP,AMFR,Ank2,APC,APEH,APH1A,APH1B,Aph1c,APP,AREL1,ASPH,ATF6,ATG4C,ATG7,ATP1B3,AURKA,AURKAIP1,AXIN1,AZIN1,AZIN2,B4GALT5,BAG1,BAG2,BAG6,BANP,BCL2,BCL2L1,CALR,CANX,CAPN2,CAPNS1,CASP1,CASP3,CASP4,CASP6,CASP7,CASP8,CAT,CCDC47,CCT7,CD81,CDC23,CDC37,CDK5RAP3,CEACAM1,CENPE,CEP63,CFL1,CHEK2,CHFR,CHMP6,CHP1,CLN3,CLN6,CLPX,CNDP2,CPNE1,CREBL2,CSF1,CSTB,CTSB,CTSD,CTSE,CTSK,CTSO,CT…	342
Infectious Diseases,Organismal Injury and Abnormalities	Infection by Retroviridae	6.48e-27		0.635	ACACB,ADA,ADK,AGBL5,ALG14,ALKBH8,AMDHD2,ANXA2,AP1G2,APP,ARF1,ARGLU1,ARID1A,ARID5A,ARPC1A,ATG7,ATMIN,ATOX1,ATP6V0A1,AXL,BAG6,BCL2,BCL2L1,BCL9,BCLAF1,BMP2K,BRCA1,BTG2,C3,CA2,CACNA1A,CAMKK2,CCAR1,CCDC134,CCR2,CD14,CD28,CD36,CD86,CDC40,CHAF1A,CHST1,CLN3,CLNS1A,CMKLR1,COG4,CPSF6,CRTC3,CSF1,CSF2RA,CSF2RB,CTDP1,CTSB,CTSZ,CXCR4,CYBB,CYCS,CYP51A1,DAZAP2,DDB2,DDIT3,DDOST,DDX10,DDX50,DHFR,DHX33,DLST,DMXL1,D…	333
Cell Death and Survival,Organismal Injury and Abnormalities	Cell death of blood cells	6.48e-27	Decreased	-2.761	Abcb1b,ABCC1,ABCG1,ACAT1,ADA,ADAM17,ADAM8,AFP,AIFM1,AIP,ANGPT2,ANPEP,ANXA1,APC,APP,ARHGEF1,ASAH1,ATF4,ATG3,ATG7,ATMIN,AURKB,AXL,BAG1,BAG2,BAP1,BAX,BBC3,BCL2,BCL2A1,BCL2L1,BCL6,BIRC2,BIRC5,BIRC6,BLM,BNIP3L,BRCA1,Brd4,BTG1,BTK,C3,CABIN1,CARD9,CASP1,CASP3,CASP4,CASP6,CASP7,CASP8,CAT,CCAR1,CCDC86,CCNB1,CD14,CD28,CD5L,CD81,CD86,CD9,CDK1,CDK2,CDKN1A,CDKN2D,CERS5,CFLAR,CHAC1,CHD4,CHEK2,CKS1B,CLEC10A,CLP…	341
Carbohydrate Metabolism	Metabolism of carbohydrate	8.91e-27		-1.296	ABCA3,Abcb1b,ABHD16A,ABHD5,ADAMTS7,ADCY2,ADPGK,ADRB2,AFF4,AGPAT2,AGPAT5,Akr1b10,AKR7A2,ALDH3A2,ALDOA,ALDOC,ALG12,ALG2,ALG6,ALG9,AMDHD2,ANXA1,AOAH,APP,APPL1,AQP9,ARF1,ARRDC3,ASAH1,ATF4,ATF6,ATG7,B3GALNT1,B3GALNT2,B3GALT6,B3GNT3,B4GALNT1,B4GALT1,B4GALT5,B4GALT7,BSG,BTK,CAMKK2,CAPN2,CASD1,CBR3,CBR4,CCND3,CD28,CD36,CDIPT,CDS2,CEPT1,CERS5,CHKA,CHPF2,CHST1,CHST12,CHST3,CHSY1,CLN3,CLN6,COQ2,COQ3,CP,CPT1…	334
Cancer,Gastrointestinal Disease,Organismal Injury and Abnormalities	Gastroesophageal cancer	1.26e-26	Increased	2.157	AARSD1,ABCA1,ABCA13,ABCB6,ABCC1,ABCG1,ABL2,ACAA1,ACACB,ACAT1,ACBD4,ACIN1,ACO1,ACOT9,ACP1,ACSF2,ACTR1A,ACTR6,ACVR1,ADA,ADAL,ADAM17,ADARB1,ADCK5,ADCY2,ADGRL1,ADGRV1,ADHFE1,ADK,ADNP2,ADRB2,AFAP1L1,AFF1,AFP,AGAP1,AGO2,AHNAK,AKNA,ALCAM,ALDH18A1,ALKBH5,ALS2CL,AMDHD2,AMHR2,AMOTL1,AMPD2,ANAPC5,ANGPT2,ANKLE1,ANKRD11,ANKRD13A,ANLN,ANPEP,ANXA1,ANXA5,AP1S1,AP2A2,APBB1,APC,APH1B,APP,APPL1,APPL2,ARAP1,ARAP3,AR…	1460
Organismal Injury and Abnormalities	Acute disease	1.37e-26		0.533	ABCA13,ABCA3,ABCC1,ABCG2,ABHD17A,ABL2,ACAA1,ACLY,ACOT9,ACSS2,ADA,ADAM17,ADAMTS7,ADCY2,ADCY7,ADGRV1,ADK,ADRB2,AFF1,AFTPH,AGAP1,AHNAK,AIFM1,ALDH4A1,ALDH5A1,AMBP,ANGPT2,ANKFY1,ANKHD1/ANKHD1-EIF4EBP3,ANKRD11,ANPEP,ANXA1,ANXA2,ANXA3,AP1G2,AP1S1,APH1A,APP,ARFGEF1,ARHGAP35,ARHGAP5,ARHGAP9,ARHGEF10L,ARID1A,ARID2,ARID3A,ARID4A,ARID5A,ARL6IP1,ASAH2,ASH1L,ASXL1,ATF4,ATF6,ATF6B,ATG2B,ATL2,ATP11A,ATP1A1,ATP2C…	1006
Cancer,Organismal Injury and Abnormalities	Liquid tumor	1.53e-26		0.055	AAAS,ABCA1,ABCA13,ABCC1,ABCG2,ABHD17A,ABHD8,ABI1,ABL2,ACADL,ACD,ACLY,ACOT2,ACOT9,ACP1,ACP2,ACVR1,ADA,ADAL,ADAM17,ADAMTS7,ADCY2,ADCY7,ADGRV1,ADNP2,ADRB2,AFF1,AFTPH,AGAP1,AGBL5,AHNAK,AIFM1,AIG1,AKAP8,AKNA,ALDH4A1,ALG12,ANKFY1,ANKH,ANKHD1/ANKHD1-EIF4EBP3,ANKRD11,ANPEP,ANXA1,ANXA2,ANXA3,AP1G2,APC,APH1A,APLF,ARFGEF1,ARHGAP10,ARHGAP35,ARHGAP5,ARHGAP9,ARHGEF10L,ARHGEF7,ARID1A,ARID2,ARID3A,ARID4A,ARL6IP1…	1098
Cancer,Organismal Injury and Abnormalities	Growth of tumor	1.59e-26	Increased	2.137	AAMDC,ABCC1,ABCG2,ABI1,ACACA,ACAT1,ACLY,ACO2,ACSS2,ACVRL1,ADGRG1,ADM,ADRB2,AFAP1L1,AGO2,AHCY,AIFM2,AKT3,ALCAM,ALKBH5,AMOTL1,AMOTL2,ANAPC11,ANGPT2,ANPEP,ANXA1,ANXA2,APC,API5,APMAP,ARHGEF17,ARHGEF2,ARHGEF3,ARID1A,ARID2,ARRDC3,ASNS,ASPH,ASPM,ATF4,ATF6,ATG7,ATMIN,ATP2B1,AURKA,AURKB,AXL,B4GALNT1,BACH1,BAG1,BAP1,BBC3,BCL2,BCL2L1,BCL2L13,BCL6,BCL9,BIRC2,BIRC5,BNIP3,BNIP3L,BRCA1,BSG,BTG2,BTK,BUB1B,C1QBP,…	629
Organismal Injury and Abnormalities	Growth of lesion	1.65e-26	Increased	2.148	AAMDC,ABCC1,ABCG2,ABI1,ACACA,ACAT1,ACLY,ACO2,ACSS2,ACVRL1,ADGRG1,ADM,ADRB2,AFAP1L1,AGO2,AHCY,AIFM2,AKT3,ALCAM,ALKBH5,AMOTL1,AMOTL2,ANAPC11,ANGPT2,ANPEP,ANXA1,ANXA2,APC,API5,APMAP,ARHGEF17,ARHGEF2,ARHGEF3,ARID1A,ARID2,ARRDC3,ASNS,ASPH,ASPM,ATF4,ATF6,ATG7,ATMIN,ATP2B1,AURKA,AURKB,AXL,B4GALNT1,BACH1,BAG1,BAP1,BBC3,BCL2,BCL2L1,BCL2L13,BCL6,BCL9,BIRC2,BIRC5,BNIP3,BNIP3L,BRCA1,BSG,BTG2,BTK,BUB1B,C1QBP,…	630
Cancer,Organismal Injury and Abnormalities,Reproductive System Disease	Ductal breast carcinoma	2.26e-26			ABCA1,ACACB,ACAD9,ACVRL1,ADAM17,ADCK5,ADCY2,ADGRV1,AGBL5,AGPAT2,AHNAK,AIFM2,AKT3,ALG6,AMFR,AMHR2,ANAPC5,ANXA1,APBB1,APC,APLP2,ARFGEF1,ARHGAP35,ARHGEF2,ARID1A,ARID2,ARPC5,ASH1L,ASXL1,ATAD5,ATF1,ATG2A,ATP7B,ATR,BARD1,BCKDK,BCL2,BCL2L1,BCL6,BCL9,BIRC2,BIRC5,BLM,BMP2K,BMPR1A,BORA,BPTF,BRCA1,BRIP1,BTK,BUB1,BUB1B,BUB3,C1GALT1C1,C3,C5AR2,C7orf50,CAB39,CAB39L,CACNA1B,CARM1,CASK,CASP3,CASP8,CBFB,CBR4,CCDC…	505
Cancer,Organismal Injury and Abnormalities	Invasive tumor	3.01e-26		-1.186	AAMDC,ABCA1,ABHD17A,ABL2,ACLY,ACVR1,ADAM17,ADM,AFAP1L1,AFP,AIFM2,AKT3,ALCAM,ALDH5A1,ALKBH5,AMBP,AMFR,ANAPC11,ANGPT2,ANPEP,ANXA1,ANXA2,ANXA5,ANXA6,ANXA7,APC,ARFGEF2,ARHGDIG,ARHGEF1,ARHGEF17,ARHGEF2,ARHGEF7,ARID1A,ARID2,ARID3A,ASAH1,ASNS,ASPM,ASXL1,ATG7,ATP2C1,ATR,AURKA,AURKB,AXIN1,AXL,BABAM1,BACH1,BAP1,BARD1,BAX,BBC3,BCAR1,BCL2,BCL2L1,BCL9,BIRC5,BLM,BMPR1A,BRCA1,BRIP1,BSG,BTAF1,BTK,BUB1B,C1QBP,C3,…	710
Cellular Function and Maintenance,Protein Degradation,Protein Synthesis	Catabolism of protein	3.52e-26		-0.404	ACY1,ADAM17,ADAMTS7,ADGRV1,AMBP,AMFR,Ank2,APC,APEH,APH1A,APH1B,Aph1c,APP,AREL1,ASPH,ATF6,ATG4C,ATG7,ATP1B3,AURKA,AURKAIP1,AXIN1,AZIN1,AZIN2,B4GALT5,BAG1,BAG2,BAG6,BANP,BCL2,BCL2L1,CALR,CANX,CAPN2,CAPNS1,CASP1,CASP3,CASP4,CASP6,CASP7,CASP8,CAT,CCDC47,CCT7,CD81,CDC23,CDC37,CDK5RAP3,CENPE,CEP63,CFL1,CHEK2,CHFR,CHMP6,CHP1,CLN3,CLN6,CLPX,CNDP2,CPNE1,CREBL2,CSF1,CSTB,CTSB,CTSD,CTSE,CTSK,CTSO,CTSS,CTSV,…	319
Cancer,Organismal Injury and Abnormalities	Invasive cancer	3.66e-26		-1.159	AAMDC,ABCA1,ABHD17A,ABL2,ACLY,ACVR1,ADAM17,ADM,AFAP1L1,AFP,AIFM2,AKT3,ALCAM,ALDH5A1,ALKBH5,AMBP,AMFR,ANAPC11,ANGPT2,ANPEP,ANXA1,ANXA2,ANXA5,ANXA6,ANXA7,APC,ARFGEF2,ARHGDIG,ARHGEF1,ARHGEF17,ARHGEF2,ARHGEF7,ARID1A,ARID2,ARID3A,ASAH1,ASNS,ASPM,ASXL1,ATG7,ATP2C1,ATR,AURKA,AURKB,AXIN1,AXL,BABAM1,BACH1,BAP1,BARD1,BBC3,BCAR1,BCL2,BCL2L1,BCL9,BIRC5,BLM,BMPR1A,BRCA1,BRIP1,BSG,BTAF1,BTK,BUB1B,C1QBP,C3,C8or…	709
Cell Death and Survival,Organismal Injury and Abnormalities	Apoptosis of cervical cancer cell lines	3.67e-26		-0.709	ACD,AIFM1,AIFM2,AKT3,ALCAM,ANXA5,API5,ARHGEF3,BAG1,BAG6,BAX,BBC3,BBS4,BCAP31,BCL2,BCL2A1,BCL2L1,BIRC2,BIRC5,BNIP3L,BRCA1,BSG,BUB1,CARD14,CASP1,CASP3,CASP4,CASP8,CASP8AP2,CAT,CCNB1,CCND1,CCND3,CDC20,CDCA2,CDK1,CDK9,CDKN1A,CDKN2C,CEBPD,CENPE,CENPF,CERS2,CFLAR,CKAP5,CLK3,CSF1R,CTNNB1,CTSB,DAPK1,DDB2,DDIT3,DNAJA3,DNM1L,DNM2,DYNC1H1,E2F1,EEA1,EIF4G2,ELOVL1,EMILIN2,EXOG,FADD,FIS1,FKBP8,FLNB,GADD45A,GAD…	183
Hematological System Development and Function,Tissue Morphology	Quantity of leukocytes	5.5e-26		-1.329	ABCA1,Abcb1b,ABCG1,ABCG2,ACACA,ACAT1,ADA,ADAM17,ADAM8,AFF1,AKT3,ALCAM,ALKBH5,AMBP,ANGPT2,Ank2,ANPEP,ANXA1,APC,APOBEC1,APP,ARHGDIB,ARHGEF1,ARID1A,ARID3A,ARID4A,ARID5A,ASXL1,ATG7,ATP11C,ATP2B1,ATP6AP2,AXL,B4GALNT1,B4GALT1,BAP1,BAX,BBC3,BBS4,BCL2,BCL2A1,BCL2L1,BCL6,BCLAF1,BIRC2,BIRC5,BLM,BRCA1,Brd4,BSG,BST1,BTK,BUB1,C1orf159,C1QBP,C1QTNF6,C3,C5AR2,CA9,CACNA1A,CAMKK2,CARM1,CASP1,CASP3,CASP4,CASP8,CBF…	473
Neurological Disease,Organismal Injury and Abnormalities	Early-onset neurological disorder	5.82e-26		0.715	ABI1,ADARB1,ADGRG1,ADM,ADRB2,AFF4,AIFM1,AKT3,ALDH18A1,ALG14,AMPD2,ANGPT2,Ank2,ANKRD11,APBB1,APBB2,APP,ARF1,ARFGEF2,ARHGAP35,ARHGEF2,ARID1A,ARID2,ARL3,ASAH1,ASH1L,ASNS,ATMIN,ATP2B3,ATP2C1,ATP6V1A,ATP6V1B2,ATP7B,B3GALNT2,BAG6,BBS10,BBS4,BBS5,BCAP31,BCL2L1,BIRC5,BPTF,BRCA1,CA12,CA14,CA2,CA6,CA9,CACNA1A,CACNA1B,CALR,CAMTA1,CARS2,CASK,CASP3,CASP7,CCDC28B,CCND1,CCNF,CCPG1,CDC40,CDK13,CDK20,CDK5RAP2,CEL…	395
Cancer,Organismal Injury and Abnormalities,Respiratory Disease	Lung carcinoma	7.17e-26		0.158	ABCA1,ABCA13,ABCC1,ABCG2,ABHD11,ABHD17A,ABL2,ACAT2,ACD,ACIN1,ACO1,ACOT2,ACOX1,ACSF2,ACTL6A,ACTR3B,ADA,ADAM17,ADAMTS7,ADARB1,ADCY2,ADGRV1,ADH7,AGAP1,AGFG2,AGO2,AGPAT5,AHCY,AHNAK,AIF1,AIFM1,AIFM2,AIPL1,AKAP8,AKT3,ALCAM,ALDH1L2,ALDOA,ALDOC,ALKBH5,AMOTL2,ANAPC5,ANGPT2,ANGPTL6,ANKFY1,ANKHD1/ANKHD1-EIF4EBP3,ANKRD11,ANKRD13A,ANKRD13B,ANKRD24,ANKRD34A,ANKRD35,ANLN,ANO6,ANPEP,ANXA2,ANXA3,ANXA6,AOAH,AP1AR,…	1546
Cancer,Organismal Injury and Abnormalities	Thoracic carcinoma	7.77e-26		0.158	ABCA1,ABCA13,ABCC1,ABCG2,ABHD11,ABHD17A,ABL2,ACAT2,ACD,ACIN1,ACO1,ACOT2,ACOX1,ACSF2,ACTL6A,ACTR3B,ADA,ADAM17,ADAMTS7,ADARB1,ADCY2,ADGRV1,ADH7,AGAP1,AGFG2,AGO2,AGPAT5,AHCY,AHNAK,AIF1,AIFM1,AIFM2,AIPL1,AKAP8,AKT3,ALCAM,ALDH1L2,ALDOA,ALDOC,ALKBH5,AMOTL2,ANAPC5,ANGPT2,ANGPTL6,ANKFY1,ANKHD1/ANKHD1-EIF4EBP3,ANKRD11,ANKRD13A,ANKRD13B,ANKRD24,ANKRD34A,ANKRD35,ANLN,ANO6,ANPEP,ANXA2,ANXA3,ANXA6,AOAH,AP1AR,…	1549
Developmental Disorder,Neurological Disease,Organismal Injury and Abnormalities	Mental retardation	8.43e-26			ACADVL,ADARB1,ADK,ADRB2,AGO2,ALDH18A1,ALDH4A1,ALDH5A1,ALG14,ALKBH8,AMFR,AMPD2,ANGPT2,ANKH,ANKRD11,ANKRD35,AP4S1,APP,ARFGEF2,ARHGAP35,ARHGAP5,ARHGEF10L,ARHGEF7,ARID1A,ARID2,ARL14EP,ASH1L,ASPM,ASXL1,ATP1A1,ATP2B1,ATP6AP2,ATP6V1A,ATP6V1B2,B3GALNT2,B3GLCT,BBS4,BCAP31,BCKDK,BCL2,BCL9,BPTF,C12orf4,CACNA1A,CAMTA1,CASK,CBS/LOC102724560,CCNA2,CCNK,CDK13,CDK16,CELSR1,CEP290,CERS2,CHD3,CHD4,CHRM4,CHSY1,CKAP…	339
Developmental Disorder,Organismal Injury and Abnormalities	Autism or intellectual disability	9.16e-26	Increased	2.213	ACADVL,ADARB1,ADK,ADRB2,AGAP1,AGO2,ALDH18A1,ALDH4A1,ALDH5A1,ALG14,ALKBH8,AMFR,AMPD2,ANGPT2,ANKH,ANKRD11,ANKRD35,ANXA1,AP4S1,APP,ARAP1,ARFGEF2,ARHGAP35,ARHGAP5,ARHGEF10L,ARHGEF7,ARID1A,ARID2,ARL14EP,ASH1L,ASPM,ASXL1,ATG7,ATP1A1,ATP2B1,ATP6AP2,ATP6V1A,ATP6V1B2,B3GALNT2,B3GLCT,BBS4,BCAP31,BCKDK,BCL2,BCL9,BPTF,C12orf4,C3,CACNA1A,CAMTA1,CASK,CBS/LOC102724560,CCNA2,CCNK,CDK13,CDK16,CELSR1,CENPE,CEP290,…	357
Cancer,Hematological Disease,Organismal Injury and Abnormalities	Myelodysplastic syndrome or leukemia	9.47e-26		0.248	AAAS,ABCA1,ABCA13,ABCC1,ABCG2,ABHD17A,ABHD8,ABL2,ACADL,ACD,ACLY,ACOT2,ACOT9,ACP1,ACP2,ADA,ADAL,ADAMTS7,ADCY2,ADCY7,ADGRV1,ADNP2,ADRB2,AFF1,AFTPH,AGAP1,AGBL5,AHNAK,AIFM1,AIG1,AKAP8,AKNA,ALDH4A1,ALG12,ANKFY1,ANKH,ANKHD1/ANKHD1-EIF4EBP3,ANKRD11,ANPEP,ANXA1,ANXA2,ANXA3,AP1G2,APC,APH1A,APLF,ARFGEF1,ARHGAP10,ARHGAP35,ARHGAP5,ARHGAP9,ARHGEF10L,ARID1A,ARID2,ARID3A,ARID4A,ARL6IP1,ARMC5,ASH1L,ASXL1,ATAD5,A…	1075
Cellular Function and Maintenance	Engulfment of cells	9.52e-26		-1.902	ABCA1,ABI1,ABL2,ADRB2,AHSA1,AKT3,ANKFY1,ANPEP,ANXA1,ANXA2,ANXA3,ANXA5,AP2A2,AP2S1,APC,APLP2,APMAP,APP,APPL2,ARF1,ARPC2,ARPC3,ARPC4,ATG3,ATG7,ATP6AP1,ATP6V1A,ATP6V1B2,ATP6V1F,AXIN1,AXL,BCAR1,BTK,C1orf43,C3,CALR,CAT,CCR2,CD14,CD177,CD36,CD5L,CD63,CD93,CDC40,CDK2,CDKN1A,CERK,CERS2,CKAP5,CKB,CLCN3,CLEC7A,CLIP1,CLN3,CNN2,COLEC12,COQ7,CORO1C,CREBBP,CRK,CSF1,CSF1R,CSF2RA,CSF2RB,CTNNB1,CXCR4,CYBA,CYFIP1,…	270
Lymphoid Tissue Structure and Development,Tissue Morphology	Quantity of lymphatic system cells	1.37e-25	Decreased	-2.651	Abcb1b,ABCG1,ABCG2,ACACA,ADA,ADAM17,AFF1,AKT3,ALKBH5,ANGPT2,Ank2,ANPEP,ANXA1,APC,APOBEC1,APP,ARHGAP1,ARHGDIB,ARHGEF1,ARID1A,ARID3A,ARID4A,ARID5A,ASXL1,ATG7,ATP11C,ATP2B1,ATP6AP2,AURKA,AXL,B4GALT1,BAX,BBC3,BBS4,BCL2,BCL2A1,BCL2L1,BCL6,BCLAF1,BIRC2,BIRC5,BLM,BNIP3L,BRCA1,Brd4,BSG,BST1,BTK,C1orf159,C1QBP,C1QTNF6,C3,CA9,CAMKK2,CARM1,CASP3,CASP8,CBFB,CBS/LOC102724560,CCNB2,CCND3,CCR2,CD180,CD200R1,CD2…	401
Infectious Diseases,Organismal Injury and Abnormalities	Infection by lentivirus	1.97e-25		0.87	ACACB,ADA,ADK,AGBL5,ALG14,ALKBH8,AMDHD2,ANXA2,AP1G2,APP,ARF1,ARGLU1,ARID1A,ARID5A,ARPC1A,ATG7,ATMIN,ATOX1,ATP6V0A1,BAG6,BCL2,BCL2L1,BCL9,BCLAF1,BMP2K,BRCA1,BTG2,C3,CA2,CACNA1A,CAMKK2,CCAR1,CCDC134,CCR2,CD14,CD28,CD36,CD86,CDC40,CHAF1A,CHST1,CLN3,CLNS1A,CMKLR1,COG4,CPSF6,CRTC3,CSF1,CSF2RA,CSF2RB,CTDP1,CTSB,CTSZ,CXCR4,CYBB,CYCS,CYP51A1,DAZAP2,DDB2,DDOST,DDX10,DDX50,DHFR,DHX33,DLST,DMXL1,DNAJB1,DNM2…	325
Cancer,Hematological Disease,Immunological Disease,Organismal Injury and Abnormalities	Leukemia	2.33e-25		-0.179	AAAS,ABCA1,ABCA13,ABCC1,ABCG2,ABHD17A,ABHD8,ABL2,ACADL,ACD,ACLY,ACOT2,ACOT9,ACP1,ACP2,ADA,ADAMTS7,ADCY2,ADCY7,ADGRV1,ADNP2,ADRB2,AFF1,AFTPH,AGAP1,AGBL5,AHNAK,AIFM1,AIG1,AKAP8,AKNA,ALDH4A1,ALG12,ANKFY1,ANKH,ANKHD1/ANKHD1-EIF4EBP3,ANKRD11,ANPEP,ANXA1,ANXA2,ANXA3,AP1G2,APH1A,APLF,ARFGEF1,ARHGAP10,ARHGAP35,ARHGAP5,ARHGAP9,ARHGEF10L,ARID1A,ARID2,ARID3A,ARID4A,ARL6IP1,ARMC5,ASH1L,ASXL1,ATAD5,ATF4,ATF6,…	1048
Infectious Diseases,Organismal Injury and Abnormalities	HIV infection	2.46e-25		0.821	ACACB,ADA,ADK,AGBL5,ALG14,ALKBH8,AMDHD2,ANXA2,AP1G2,APP,ARF1,ARGLU1,ARID1A,ARID5A,ARPC1A,ATG7,ATMIN,ATOX1,ATP6V0A1,BAG6,BCL2,BCL2L1,BCL9,BCLAF1,BMP2K,BRCA1,BTG2,C3,CA2,CACNA1A,CAMKK2,CCAR1,CCDC134,CCR2,CD14,CD28,CD36,CD86,CDC40,CHAF1A,CHST1,CLN3,CLNS1A,CMKLR1,COG4,CPSF6,CRTC3,CSF1,CSF2RA,CSF2RB,CTDP1,CTSB,CTSZ,CXCR4,CYBB,CYCS,CYP51A1,DAZAP2,DDB2,DDOST,DDX10,DDX50,DHFR,DHX33,DLST,DMXL1,DNAJB1,DNM2…	324
Endocrine System Disorders,Gastrointestinal Disease,Organismal Injury and Abnormalities	Pancreatic mass	2.61e-25		-0.563	ABCA1,ABCA3,ABCG1,ABCG2,ABHD8,ACACB,ACAT2,ACIN1,ACLY,ACO1,ACOT8,ACSF2,ACVR1,ACVRL1,ADA,ADAM17,ADAM8,ADAMTS7,ADARB1,ADCY2,ADGRV1,ADPGK,AFF1,AFF4,AFP,AGAP1,AGBL5,AGPAT5,AHNAK,AKT1S1,ALCAM,ALDOA,ALKBH5,AMFR,AMOTL1,ANAPC5,ANGPT2,ANKHD1/ANKHD1-EIF4EBP3,ANKRD11,ANKRD12,ANKRD24,ANKRD27,ANKRD34A,ANPEP,ANXA1,AP3D1,AP3S1,APC,API5,APP,APPL1,APPL2,AREL1,ARFGEF2,ARHGAP22,ARHGAP30,ARHGAP35,ARHGAP5,ARHGEF10,ARH…	1074
Cell Cycle,Cellular Assembly and Organization,DNA Replication, Recombination, and Repair	Segregation of chromosomes	2.7e-25		1.326	APC,ARL8A,ARL8B,AURKA,AURKB,BAP1,BRCA1,BRD2,Brd4,BUB1,BUB3,CCNA2,CCNB1,CCNB2,CDC23,CDCA2,CDK1,CDK5RAP2,CDKN1A,CENPC,CENPE,CENPF,CENPH,CENPT,CENPW,CHMP2A,CHTF18,ECT2,ESCO2,ESPL1,FIRRM,GEN1,GPSM2,HMMR,INCENP,INO80,KIF11,KIF22,KIF2C,KNSTRN,LATS1,MAD2L1,MIS18A,MLH1,NCAPD2,NCAPD3,NCAPG,NCAPH,NCAPH2,NDC80,NEK2,NEK6,NIPBL,NTMT1,NUF2,NUSAP1,ODF2,PIK3CB,PLK1,PMF1/PMF1-BGLAP,PPP1R12A,PPP1R7,PRC1,PTTG1,PUM1…	87
Cancer,Gastrointestinal Disease,Organismal Injury and Abnormalities	Gastric carcinoma	2.9e-25			AARSD1,ABCA1,ABCA13,ABCB6,ABCC1,ABCG1,ABL2,ACAA1,ACACB,ACAT1,ACBD4,ACIN1,ACO1,ACP1,ACSF2,ACTR1A,ACTR6,ACVR1,ADAL,ADAM17,ADARB1,ADCK5,ADCY2,ADGRV1,ADHFE1,ADK,ADNP2,AFAP1L1,AFF1,AGAP1,AGO2,AHNAK,AKNA,ALCAM,ALDH18A1,ALS2CL,AMDHD2,AMHR2,AMOTL1,AMPD2,ANAPC5,ANGPT2,ANKLE1,ANKRD11,ANKRD13A,ANLN,ANPEP,AP1S1,AP2A2,APBB1,APC,APH1B,APP,APPL1,APPL2,ARAP1,ARCN1,ARFGEF1,ARHGAP1,ARHGAP22,ARHGAP5,ARHGEF1,ARHGEF1…	1290
Endocrine System Disorders,Gastrointestinal Disease,Organismal Injury and Abnormalities	Pancreatic lesion	4.35e-25		-0.563	ABCA1,ABCA3,ABCG1,ABCG2,ABHD8,ACACB,ACAT2,ACIN1,ACLY,ACO1,ACOT8,ACSF2,ACVR1,ACVRL1,ADA,ADAM17,ADAM8,ADAMTS7,ADARB1,ADCY2,ADGRV1,ADPGK,AFF1,AFF4,AFP,AGAP1,AGBL5,AGPAT5,AHNAK,AKT1S1,ALCAM,ALDOA,ALKBH5,AMFR,AMOTL1,ANAPC5,ANGPT2,ANKHD1/ANKHD1-EIF4EBP3,ANKRD11,ANKRD12,ANKRD24,ANKRD27,ANKRD34A,ANPEP,ANXA1,AP3D1,AP3S1,APC,API5,APP,APPL1,APPL2,AREL1,ARFGEF2,ARHGAP22,ARHGAP30,ARHGAP35,ARHGAP5,ARHGEF10,ARH…	1072
Cell Cycle	Interphase	5.56e-25		0.835	AATF,ACIN1,ACTL6A,ACVRL1,ALKBH5,ANKHD1/ANKHD1-EIF4EBP3,ANXA2,AP2A2,APC,APP,ATF5,ATR,AURKA,AXL,BABAM1,BAG4,BAP1,BARD1,BAX,BCL2,BCL2L1,BIRC5,BLM,BORA,BRCA1,Brd4,BTG1,BTG2,BTK,BUB1,BUB1B,C8orf76,CAB39L,CACUL1,Calm1 (includes others),CAMKK2,CAPNS1,CARM1,CASP8,CASP8AP2,CAT,CCDC88A,CCNA2,CCNB1,CCND1,CCND3,CCNE1,CCNE2,CCNG1,CCNG2,CCNY,CD180,CD28,CDC20,CDC25C,CDCA2,CDK1,CDK14,CDK2,CDK4,CDK5RAP3,CDKN1A,CD…	371
Developmental Disorder,Organismal Injury and Abnormalities	Autism spectrum disorder or intellectual disability	5.87e-25	Increased	2.213	ACACB,ACADVL,ACSL5,ADARB1,ADK,ADRB2,AGAP1,AGO2,ALDH18A1,ALDH4A1,ALDH5A1,ALG14,ALKBH8,AMFR,AMPD2,ANGPT2,ANKH,ANKRD11,ANKRD35,ANXA1,ANXA2,ANXA5,AP4S1,APP,ARAP1,ARFGEF2,ARHGAP35,ARHGAP5,ARHGEF10L,ARHGEF7,ARID1A,ARID2,ARL14EP,ASH1L,ASPM,ASXL1,ATG7,ATP1A1,ATP2B1,ATP6AP2,ATP6V1A,ATP6V1B2,B3GALNT2,B3GLCT,BBS4,BCAP31,BCAS3,BCKDK,BCL2,BCL9,BIRC6,BPTF,C12orf4,C3,CACNA1A,CACNA1B,CAMTA1,CASK,CBS/LOC102724560…	402
Cancer,Gastrointestinal Disease,Organismal Injury and Abnormalities	Stomach tumor	6.48e-25		0.906	AARSD1,ABCA1,ABCA13,ABCB6,ABCC1,ABCG1,ABL2,ACAA1,ACACB,ACAT1,ACBD4,ACIN1,ACO1,ACP1,ACSF2,ACTR1A,ACTR6,ACVR1,ADAL,ADAM17,ADARB1,ADCK5,ADCY2,ADGRV1,ADHFE1,ADK,ADNP2,ADRB2,AFAP1L1,AFF1,AFP,AGAP1,AGO2,AHNAK,AKNA,ALCAM,ALDH18A1,ALKBH5,ALS2CL,AMDHD2,AMHR2,AMOTL1,AMPD2,ANAPC5,ANGPT2,ANKLE1,ANKRD11,ANKRD13A,ANLN,ANPEP,ANXA1,ANXA5,AP1S1,AP2A2,APBB1,APC,APH1B,APP,APPL1,APPL2,ARAP1,ARAP3,ARCN1,ARFGEF1,ARHGA…	1361
Cancer,Endocrine System Disorders,Gastrointestinal Disease,Organismal Injury and Abnormalities	Pancreatic tumor	7.52e-25		-0.301	ABCA1,ABCA3,ABCG1,ABCG2,ABHD8,ACACB,ACAT2,ACIN1,ACLY,ACO1,ACOT8,ACSF2,ACVR1,ACVRL1,ADA,ADAM17,ADAM8,ADAMTS7,ADARB1,ADCY2,ADGRV1,ADPGK,AFF1,AFF4,AFP,AGAP1,AGBL5,AGPAT5,AHNAK,AKT1S1,ALCAM,ALDOA,ALKBH5,AMFR,AMOTL1,ANAPC5,ANGPT2,ANKHD1/ANKHD1-EIF4EBP3,ANKRD11,ANKRD12,ANKRD24,ANKRD27,ANKRD34A,ANPEP,ANXA1,AP3D1,AP3S1,APC,API5,APP,APPL1,APPL2,AREL1,ARFGEF2,ARHGAP22,ARHGAP30,ARHGAP35,ARHGAP5,ARHGEF10,ARH…	1064
Molecular Transport,Protein Synthesis,Protein Trafficking	Localization of protein	7.59e-25		-0.645	ABHD17A,ABL2,ACD,ADM,AKAP10,Akap9,ALS2CL,Ank2,ANKRD13A,ANXA2,AP1AR,AP3D1,APC,APLF,APPL1,ARHGDIG,ARL3,ARL5A,ATP1B3,ATR,AUP1,AURKA,BAG1,BAG4,BANP,BBS4,BCL2,BCL2L1,BCL6,BIRC5,BORA,BSG,BUB1B,C1QBP,CALR,CARM1,CASK,CASP3,CASP8,CBS/LOC102724560,CCDC14,CCDC88A,CCT7,CD81,CDK1,CDK20,CDK5RAP3,CDK9,CDKN1A,CELSR3,CENPA,CEP120,CEP192,CEP250,CEP350,CEP63,CEP72,CFL1,CHMP7,CLN3,CNPY4,COMMD1,COPE,CPE,CREBBP,CRIPT,…	311
Neurological Disease,Organismal Injury and Abnormalities,Psychological Disorders	Disorder of basal ganglia	9.75e-25		-0.788	A330023F24Rik,ACAT1,ACP1,ACVRL1,ADCY2,ADCY7,ADH7,ADRB2,AHCY,AIFM1,AIG1,AIMP2,AK1,ALDOC,ANKRD11,ANXA2,AP1S1,APBB1,APP,ARHGDIB,ARHGEF1,ARHGEF7,ARL3,ATF4,ATP2B1,ATP6AP2,ATP6V1A,ATP6V1B2,AXL,B4GALNT1,B4GALT5,BACH1,BANP,BAX,BBS4,BCAR3,BCAS1,BCL2,BCL2L1,BCL6,BIRC2,C3,C5AR2,CA12,CA2,CAB39,CACNA1A,CACNA1B,CAMKK2,CAPNS1,CAPZB,CASP1,CASP3,CASP6,CASP7,CASP8,CCNF,CCR2,CD68,CELSR3,CERS2,CETN2,CFLAR,CHCHD2,CHD…	439
Infectious Diseases,Organismal Injury and Abnormalities	Replication of virus	1.14e-24		0.314	ABI1,AGO2,AGPAT2,AGTRAP,ANPEP,ANXA5,ANXA6,ARCN1,ARF1,ARHGDIB,ATF4,ATG7,ATP1B3,ATP2C1,ATP6AP1,ATP6AP2,ATP6V0B,ATP6V1A,ATP6V1B2,ATP6V1G1,ATR,BANF1,BAX,BCL2,BCL2L1,C1QBP,CASP1,CASP3,CASP4,CAT,CCNA2,CCNK,CD28,CD81,CDC42BPB,CDC73,CDK2,CDK4,CDKN1A,CEACAM1,CFLAR,CLUH,CNOT7,COMMD1,COPB1,COPB2,COX6A1,CREB3,CSE1L,CTBP1,CXCR4,CYBB,DBT,DDB1,DDIT3,DDX17,DDX5,DEK,DGCR8,DHCR24,DLG1,DTX3,DTYMK,DUSP11,DUSP3,DYRK1…	287
Cancer,Organismal Injury and Abnormalities	Metastasis	1.52e-24		-1.309	ABCA1,ABHD17A,ABL2,ACLY,ACVR1,ADAM17,ADM,AFAP1L1,AFP,AIFM2,AKT3,ALCAM,ALDH5A1,ALKBH5,AMBP,AMFR,ANAPC11,ANGPT2,ANPEP,ANXA1,ANXA2,ANXA5,ANXA6,ANXA7,APC,ARFGEF2,ARHGDIG,ARHGEF1,ARHGEF17,ARHGEF2,ARID1A,ARID2,ARID3A,ASAH1,ASNS,ASPM,ASXL1,ATG7,ATP2C1,ATR,AURKA,AURKB,AXL,BACH1,BAP1,BARD1,BBC3,BCAR1,BCL2,BCL2L1,BCL9,BIRC5,BMPR1A,BRCA1,BRIP1,BSG,BTK,C1QBP,C3,C8orf76,CA9,CACNA1B,CALR,CAMSAP2,CAMTA1,CAPN2,C…	578
Cellular Assembly and Organization	Assembly of organelle	1.71e-24		1.185	AATF,ABCA3,ABCB6,ABI1,ABL2,AIF1,AIFM1,AMHR2,ANKFY1,ANXA1,ANXA2,ANXA5,AP2A2,APC,APP,ARAP1,ARF1,ARFGEF1,ARFGEF2,ARHGAP35,ARHGEF1,ARHGEF10,ARHGEF10L,ARHGEF17,ARHGEF2,ARHGEF3,ARHGEF7,ARL3,ARL6IP1,ARPC2,ARPC5,ATAT1,ATG2A,ATG2B,ATG3,ATG4C,ATG7,ATG9A,ATMIN,AURKA,AVIL,AZIN1,BAG4,BBS10,BBS4,BBS5,BCAR1,BIRC5,BIRC6,BNIP1,BNIP3,BRCA1,C3,C5AR2,CAMSAP2,CASP3,CASP8,CCDC28B,CCDC61,CCDC88A,CCND1,CCNF,CD36,CDC42BP…	406
Organismal Injury and Abnormalities	Non-malignant disorder	1.79e-24		-0.537	ABCA1,ABCG1,ABCG2,ACSF2,ACSL5,ACSS2,ADARB1,ADGRG1,ADGRL1,ADRB2,AFF1,AHNAK,AHRR,AIG1,AIP,AIPL1,AKAP8,AKNA,ALCAM,ALDH5A1,ALDOA,ALDOC,ALG14,ALG2,ALG6,ANAPC16,ANGPT2,ANKH,ANKRD11,ANXA1,ANXA2,ANXA3,ANXA5,ANXA7,AP1S1,AP2S1,APC,APLP2,APOBEC1,APP,ARF1,ARFGEF1,ARFGEF2,ARHGEF10L,ARHGEF2,ARHGEF3,ARID1A,ARID2,ASAH1,ASPH,ASXL1,ATAD5,ATF4,ATG2A,ATG7,ATP1A1,ATP2B3,ATP2C1,ATP6V1B2,ATP6V1F,ATP7B,ATP9B,ATR,ATRN,AU…	836
Infectious Diseases,Organismal Injury and Abnormalities	Infection by HIV-1	1.85e-24		0.742	ACACB,AGBL5,ALG14,ALKBH8,AMDHD2,AP1G2,APP,ARF1,ARGLU1,ARID1A,ARID5A,ARPC1A,ATG7,ATMIN,ATOX1,ATP6V0A1,BAG6,BCL9,BCLAF1,BMP2K,BRCA1,BTG2,CA2,CACNA1A,CAMKK2,CCAR1,CCDC134,CCR2,CDC40,CHAF1A,CHST1,CLN3,CLNS1A,CMKLR1,COG4,CPSF6,CRTC3,CSF1,CTDP1,CTSZ,CXCR4,CYBB,CYCS,DAZAP2,DDOST,DDX10,DDX50,DHX33,DLST,DMXL1,DNAJB1,DNM2,DOCK10,EIF2B5,EP300,EPAS1,ERCC1,ETS2,FBXO21,GABARAP,GAPVD1,GINS4,GM2A,GOLPH3,GOSR2,GP…	272
Developmental Disorder,Neurological Disease,Organismal Injury and Abnormalities	Congenital encephalopathy	2.74e-24		0.715	ABI1,ADARB1,ADGRG1,ADM,ADRB2,AFF4,AIFM1,AKT3,ALDH18A1,ALG14,AMPD2,ANGPT2,Ank2,ANKRD11,APBB1,APBB2,APP,ARF1,ARFGEF2,ARHGAP35,ARHGEF2,ARID1A,ARID2,ARL3,ASAH1,ASH1L,ASNS,ATMIN,ATP2B3,ATP2C1,ATP7B,B3GALNT2,BAG6,BBS10,BBS4,BBS5,BCAP31,BCL2L1,BPTF,BRCA1,CALR,CAMTA1,CARS2,CASK,CASP3,CASP7,CCDC28B,CCND1,CCNF,CDC40,CDK13,CDK20,CDK5RAP2,CELSR1,CEP120,CEP290,CEP55,CFL1,CHD3,CHD4,CHD7,CHSY1,CKAP2L,CLN5,CNOT1…	314
Cancer,Gastrointestinal Disease,Organismal Injury and Abnormalities	Gastric cancer	3.22e-24		1.982	AARSD1,ABCA1,ABCA13,ABCB6,ABCC1,ABCG1,ABL2,ACAA1,ACACB,ACAT1,ACBD4,ACIN1,ACO1,ACP1,ACSF2,ACTR1A,ACTR6,ACVR1,ADAL,ADAM17,ADARB1,ADCK5,ADCY2,ADGRV1,ADHFE1,ADK,ADNP2,ADRB2,AFAP1L1,AFF1,AFP,AGAP1,AGO2,AHNAK,AKNA,ALCAM,ALDH18A1,ALKBH5,ALS2CL,AMDHD2,AMHR2,AMOTL1,AMPD2,ANAPC5,ANGPT2,ANKLE1,ANKRD11,ANKRD13A,ANLN,ANPEP,ANXA1,ANXA5,AP1S1,AP2A2,APBB1,APC,APH1B,APP,APPL1,APPL2,ARAP1,ARAP3,ARCN1,ARFGEF1,ARHGA…	1348
Cellular Movement	Cell movement	3.53e-24		-0.923	ABCA1,Abcb1b,ABCC1,ABCG1,ABI1,ABL2,ACAA2,ACACA,ACLY,ACO2,ACP1,ACVR1,ACVRL1,ADA,ADAM17,ADAM8,ADAMTS7,ADARB1,ADGRG1,ADM,ADRB2,AFAP1L1,AFP,AGO2,AGTRAP,AHCY,AHNAK,AIF1,AKT1S1,AKT3,ALCAM,ALDOA,ALKBH5,AMFR,AMOTL1,ANGPT2,ANLN,ANO6,ANPEP,ANXA1,ANXA2,ANXA3,ANXA6,ANXA7,APBB1,APBB2,APC,API5,APLP2,APP,APPL1,APPL2,AQP9,ARAP1,ARAP3,ARF1,ARFGEF1,ARFGEF2,ARHGAP1,ARHGAP22,ARHGAP25,ARHGAP35,ARHGDIB,ARHGEF1,ARHGEF1…	1119
Metabolic Disease,Organismal Injury and Abnormalities	Mitochondrial disorder	4.07e-24		0.739	ABI1,ACAD9,ACADVL,ACO2,ACOX1,AIFM1,ALDH1L2,ATPAF2,BOLA3,C1QBP,CARS2,CAT,CD14,CHCHD10,CHCHD2,CLPB,COQ2,COX14,COX15,COX18,COX6A2,COX6B1,COX8A,CYC1,DARS2,DLAT,DLD,DNM1L,EMC2,ETFA,ETFB,ETFDH,FANCI,FOXRED1,G6PD,GALNS,GARS1,GFM1,GFM2,GOLPH3,HIBCH,IARS2,IBA57,IDH2,IDUA,IFNGR2,ISCA2,LARS2,LIAS,LIG3,LONP1,LRPPRC,LRRK2,LYRM7,MARS2,MFN2,MGARP,MIPEP,MMP2,MORC2,MRPL12,MRPL18,MRPL4,MRPS14,MRPS16,MRPS25,MRPS34,…	151
Cellular Function and Maintenance	Endocytosis by eukaryotic cells	5.83e-24		-1.082	ABCA1,ABI1,ADRB2,AHSA1,AKT3,ANXA1,ANXA2,ANXA5,APLP2,APMAP,APP,APPL2,ARPC2,ARPC3,ARPC4,ATG7,ATP6AP1,ATP6V1A,ATP6V1B2,ATP6V1F,AXL,BCAR1,BTK,C3,CALR,CCR2,CD14,CD36,CD5L,CD93,CDC40,CDK2,CDKN1A,CERK,CERS2,CKB,CLCN3,CLIP1,CLN3,CNN2,COQ7,CREBBP,CSF1,CSF1R,CSF2RA,CSF2RB,CTNNB1,CXCR4,CYFIP1,CYLD,DBN1,DIO2,DLG1,DNM2,DOCK2,DOCK8,EIF2AK4,EIF4E,ELMO1,ELOVL1,ERAP1,ERP44,ETS2,FCER1G,FCGR1A,FCGR2A,FCGR2B,FLNA,FY…	213
Hematological System Development and Function,Lymphoid Tissue Structure and Development,Tissue Morphology	Quantity of lymphocytes	6.54e-24	Decreased	-2.691	Abcb1b,ABCG1,ABCG2,ACACA,ADA,ADAM17,AFF1,AKT3,ALKBH5,ANGPT2,Ank2,ANPEP,ANXA1,APC,APOBEC1,APP,ARHGDIB,ARHGEF1,ARID1A,ARID3A,ARID4A,ARID5A,ASXL1,ATG7,ATP11C,ATP2B1,ATP6AP2,AXL,B4GALT1,BAX,BBC3,BBS4,BCL2,BCL2A1,BCL2L1,BCLAF1,BIRC2,BIRC5,BLM,Brd4,BSG,BST1,BTK,C1orf159,C1QBP,C1QTNF6,C3,CA9,CAMKK2,CARM1,CASP3,CASP8,CBFB,CBS/LOC102724560,CCNB2,CCND3,CCR2,CD180,CD200R1,CD28,CD300LF,CD36,CD5L,CD72,CD81,CD…	374
Lymphoid Tissue Structure and Development,Tissue Morphology	Quantity of lymphoid cells	7.15e-24	Decreased	-2.712	Abcb1b,ABCG1,ABCG2,ACACA,ADA,ADAM17,AFF1,AKT3,ALKBH5,ANGPT2,Ank2,ANPEP,ANXA1,APC,APOBEC1,APP,ARHGDIB,ARHGEF1,ARID1A,ARID3A,ARID4A,ARID5A,ASXL1,ATG7,ATP11C,ATP2B1,ATP6AP2,AXL,B4GALT1,BAX,BBC3,BBS4,BCL2,BCL2A1,BCL2L1,BCLAF1,BIRC2,BIRC5,BLM,Brd4,BSG,BST1,BTK,C1orf159,C1QBP,C1QTNF6,C3,CA9,CAMKK2,CARM1,CASP3,CASP8,CBFB,CBS/LOC102724560,CCNB2,CCND3,CCR2,CD180,CD200R1,CD28,CD300LF,CD36,CD5L,CD72,CD81,CD…	375
Hereditary Disorder,Metabolic Disease,Organismal Injury and Abnormalities	Familial mitochondrial disorder	7.22e-24			ABI1,ACAD9,ACADVL,ACOX1,AIFM1,ALDH1L2,ATPAF2,BOLA3,C1QBP,CARS2,CAT,CD14,CHCHD10,CHCHD2,CLPB,COQ2,COX14,COX15,COX18,COX6A2,COX6B1,COX8A,CYC1,DARS2,DLAT,DLD,DNM1L,EMC2,ETFA,ETFB,ETFDH,FANCI,FOXRED1,G6PD,GALNS,GARS1,GFM1,GFM2,GOLPH3,HIBCH,IARS2,IBA57,IDH2,IDUA,IFNGR2,ISCA2,LIAS,LIG3,LONP1,LRPPRC,LYRM7,MARS2,MFN2,MGARP,MIPEP,MMP2,MORC2,MRPL12,MRPL18,MRPL4,MRPS14,MRPS16,MRPS25,MRPS34,MTHFD1L,MTHFD2,MT…	143
Inflammatory Response	Immune response of cells	7.74e-24	Decreased	-3.142	ABCA1,Abcb1b,ABI1,ABL2,ADRB2,AHSA1,ANPEP,ANXA1,ANXA3,ANXA5,APMAP,APP,APPL2,ARPC2,ARPC3,ARPC4,ATG3,ATG7,ATP1A1,ATR,AXL,BAX,BCAR1,BCL2,BCL2L1,BCL6,BIRC2,BIRC5,BRD2,Brd4,BTK,C1orf43,C3,CALR,CARD9,CASP1,CASP8,CAT,CCR2,CD14,CD180,CD28,CD36,CD5L,CD68,CD86,CD93,CDK2,CDKN1A,CEACAM1,CERK,CERS2,CKB,CLCN3,CLEC5A,CLEC7A,CLIP1,CMC2,CNN2,COLEC12,COQ7,CORO1C,CREBBP,CRK,CSF1,CSF1R,CSF2RA,CSF2RB,CTNNB1,CTSB,CTSD,…	303
Hematological System Development and Function,Tissue Morphology	Quantity of mononuclear leukocytes	8.84e-24	Decreased	-2.519	Abcb1b,ABCG1,ABCG2,ACACA,ADA,ADAM17,AFF1,AKT3,ALKBH5,ANGPT2,Ank2,ANPEP,ANXA1,APC,APOBEC1,APP,ARHGDIB,ARHGEF1,ARID1A,ARID3A,ARID4A,ARID5A,ASXL1,ATG7,ATP11C,ATP2B1,ATP6AP2,AXL,B4GALT1,BAX,BBC3,BBS4,BCL2,BCL2A1,BCL2L1,BCLAF1,BIRC2,BIRC5,BLM,BRCA1,Brd4,BSG,BST1,BTK,C1orf159,C1QBP,C1QTNF6,C3,CA9,CAMKK2,CARM1,CASP1,CASP3,CASP8,CBFB,CBS/LOC102724560,CCNB2,CCND3,CCR2,CD180,CD200R1,CD28,CD300LF,CD36,CD5L,…	388
Cellular Function and Maintenance,DNA Replication, Recombination, and Repair	Metabolism of DNA	9.88e-24		1.929	ABCB6,ACIN1,ACTL6A,ACVRL1,ADM,AIFM1,AKT3,ANXA3,AP1AR,APC,APP,ASAH1,ATAD5,ATF1,ATR,BANF1,BARD1,BAX,BCAR3,BCL2,BCL2L1,BIRC5,BLM,BRCA1,BRIP1,BRPF3,BSG,CAPN2,CASP3,CASP6,CASP7,CASP8,CCDC88A,CCNA2,CCNE1,CCNE2,CD28,CD53,CDK1,CDK2,CDK2AP1,CDKN1A,CDT1,CHAF1A,CHCHD2,CKS2,CLSPN,CSF1,CTC1,DAPK1,DDB1,DDIT3,DDX5,DFFA,DNAJA3,DUT,E2F1,ENDOG,ENO1,EP300,ERCC1,ERCC6L,ESCO2,F7,FADD,FAM135A,FEN1,FYN,GADD45G,GINS1,GL…	201
Cell Morphology,Cellular Function and Maintenance	Autophagy of cells	1.07e-23		-0.752	ABHD5,ABL2,AIFM1,AKT3,ANXA6,ANXA7,APP,APPL1,ATF4,ATF6,ATG2A,ATG2B,ATG3,ATG4C,ATG7,ATG9A,BAG6,BAX,BBC3,BCL2,BCL2L1,BCL2L13,BIRC2,BIRC5,BNIP3,BNIP3L,BRCA1,C3,CALR,CAMKK2,CAPNS1,CARD9,CASP1,CAT,CCND1,CCNY,CD36,CDIP1,CDK16,CDKN1A,CDKN2D,CFLAR,CHCHD2,CHMP1B,CHMP2A,CHMP6,CHMP7,CISD1,CISD2,CLN3,CLUH,COPZ1,COX5A,CPTP,CXCR4,DAP,DAP3,DAPK1,DAPK3,DDB1,DDIT3,DDIT4,DNAJA3,DNM1L,DNMT3A,DRAM1,DRAM2,E2F1,EFNA1,E…	250
Cancer,Organismal Injury and Abnormalities	Advanced malignant tumor	1.42e-23		-1.206	ABCA1,ABHD17A,ABL2,ACLY,ACVR1,ADAM17,ADM,AFAP1L1,AFP,AIFM2,AKT3,ALCAM,ALDH5A1,ALKBH5,AMBP,AMFR,ANAPC11,ANGPT2,ANPEP,ANXA1,ANXA2,ANXA5,ANXA6,ANXA7,APC,ARFGEF2,ARHGDIG,ARHGEF1,ARHGEF17,ARHGEF2,ARID1A,ARID2,ARID3A,ASAH1,ASNS,ASPM,ASXL1,ATG7,ATP2C1,ATR,AURKA,AURKB,AXL,BACH1,BAP1,BARD1,BBC3,BCAR1,BCL2,BCL2L1,BCL9,BIRC5,BMPR1A,BRCA1,BRIP1,BSG,BTG1,BTK,C1QBP,C3,C8orf76,CA9,CACNA1A,CACNA1B,CALR,CAMSAP2,C…	606
Cell Death and Survival,Embryonic Development,Organismal Injury and Abnormalities	Cell death of embryonic cell lines	1.43e-23		-1.199	AATF,ABCC1,ABCG2,ABL2,AIFM1,AIFM2,AMOTL1,API5,APP,ATF4,ATG3,ATG7,BAG1,BAG4,BANP,BAX,BBC3,BCL2,BCL2A1,BCL2L1,BCL6,BIRC2,BIRC5,BIRC6,BNIP3,BNIP3L,BRCA1,CAPNS1,CARD14,CASP1,CASP3,CASP4,CASP7,CASP8,CCND1,CCNE1,CDC73,CDK2,CDK2AP1,CDK4,CDKN1A,CENPF,CFLAR,CRK,CTNNB1,CTSB,CTSV,CYCS,CYLD,DAP3,DAPK3,DDIT3,DDIT4,DDX17,DFFA,DLST,DNAJA3,DNM1L,DNMT1,E2F1,EIF2AK4,EMP2,ERCC6,ERN1,FADD,FH,FKBP4,FKBP8,FOXO3,FYN,GA…	196
Immunological Disease,Inflammatory Disease,Organismal Injury and Abnormalities	Immune mediated inflammatory disease	2.49e-23		-1.311	ABCA1,ABCC1,ACADVL,ACAT1,ACLY,ACO1,ACO2,ACOT9,ACSL5,ACTL6A,ACVR1,ADA,ADAM17,ADAM8,ADAMTS7,ADARB1,ADHFE1,ADM,ADRB2,AFF1,AHCY,AHNAK,AIF1,ALDH5A1,ALDOA,ANKRD27,ANXA1,ANXA3,ANXA5,ANXA6,AOAH,APLP2,AQP9,ARCN1,ARF1,ARHGDIB,ARHGEF1,ARID4A,ARPC1B,ARPC3,ASNS,ATAT1,ATF6B,ATP2B1,ATP2C1,ATP8A1,AXL,B4GALT1,B4GALT5,BAG6,BAX,BCAR1,BCL2,BCL2A1,BCL2L1,BCL2L13,BCL6,BIRC5,BNIP3L,BPTF,BRCA1,BRD2,BSG,BTK,C17orf75,C1QT…	619
Cellular Assembly and Organization	Organization of organelle	3.73e-23		-1.225	ABCA1,ABL2,ACP2,ACTL6A,ACTR6,ACVRL1,ADAMTS7,ADGRV1,Afg3l1,ALDOA,ALS2CL,Ank2,ANXA2,AP3D1,APBB1,APC,APP,ARAP1,ARF1,ARFGEF1,ARFGEF2,ARHGAP25,ARHGEF2,ARHGEF7,ARID1A,ARID4A,ARL1,ATG7,ATL2,ATR,ATXN7,AVIL,AXIN1,B4GALNT1,B4GALT7,BANF1,BAX,BCAR1,BCL2,BLM,BNIP1,BNIP3,BRCA1,CAMSAP2,CAPZB,CASP4,CCDC47,CD28,CDCA8,CDK2AP2,CELF3,CENPF,CENPH,CENPT,CENPV,CENPW,CFL1,CHAF1A,CHCHD10,CHD3,CHMP1B,CHMP2A,CHMP6,CHMP7,CH…	343
Organismal Development	Morphology of body cavity	4.79e-23			ABCA1,ABCA3,ABCC1,ABCG1,ABCG2,ABI1,ABL2,ACACB,ACADL,ACADVL,ACOX1,ACP2,ACVRL1,ADA,ADAM17,ADGRG1,ADK,ADM,ADRB2,AFF4,AGO2,AGPAT2,AIDA,AIFM1,AIP,AKT3,AMBP,AMHR2,AMPD2,ANGPT2,ANXA1,ANXA7,AOAH,APC,APH1A,APP,AQP11,ARFGEF3,ARHGAP1,ARHGAP35,ARHGAP5,ARHGDIB,ARHGEF1,ARID1A,ARID3A,ARID4A,ARSG,ASAH1,ASAH2,ASXL1,ATE1,ATF4,ATF6,ATMIN,ATP6AP2,ATP7B,AURKA,AXL,B4GALNT1,B4GALT1,BAG6,BAX,BBC3,BBS10,BCAR1,BCAS3,BCAT2…	706
Cell-To-Cell Signaling and Interaction,Cellular Function and Maintenance,Inflammatory Response	Phagocytosis of cells	5.67e-23		-1.899	ABCA1,ABI1,ABL2,ADRB2,AHSA1,ANPEP,ANXA1,ANXA3,ANXA5,APMAP,APP,APPL2,ARPC2,ARPC3,ARPC4,ATG3,ATG7,AXL,BCAR1,BTK,C1orf43,C3,CALR,CAT,CCR2,CD14,CD36,CD5L,CD93,CDK2,CDKN1A,CERK,CERS2,CKB,CLCN3,CLEC7A,CLIP1,CNN2,COLEC12,COQ7,CORO1C,CREBBP,CRK,CSF1,CSF1R,CSF2RA,CSF2RB,CTNNB1,CYBA,CYFIP1,CYLD,DIO2,DLG1,DNM2,DOCK2,DOCK8,EIF2AK4,EIF4E,ELMO1,ELOVL1,ERAP1,ERP44,ETS2,FCER1G,FCGR1A,FCGR2A,FCGR2B,FLNA,FYN,GAB2,…	192
Cellular Movement	Migration of cells	6.36e-23		-0.641	ABCA1,Abcb1b,ABCC1,ABCG1,ABL2,ACAA2,ACACA,ACLY,ACP1,ACVR1,ACVRL1,ADA,ADAM17,ADAM8,ADAMTS7,ADARB1,ADGRG1,ADM,ADRB2,AFAP1L1,AFP,AGO2,AGTRAP,AHCY,AHNAK,AIF1,AKT1S1,AKT3,ALCAM,ALDOA,ALKBH5,AMFR,AMOTL1,ANGPT2,ANLN,ANO6,ANPEP,ANXA1,ANXA2,ANXA3,ANXA6,ANXA7,APBB1,APBB2,APC,API5,APLP2,APP,APPL1,APPL2,AQP9,ARAP3,ARF1,ARFGEF1,ARFGEF2,ARHGAP1,ARHGAP25,ARHGAP35,ARHGDIB,ARHGEF1,ARHGEF17,ARHGEF2,ARHGEF39,ARHGEF…	1032
Cell-To-Cell Signaling and Interaction	Response of myeloid cells	6.9e-23		-1.915	ABCA1,ABI1,ADRB2,AHSA1,ANPEP,ANXA1,APP,ARPC2,ARPC3,ARPC4,ATG7,ATP1A1,AXL,BCAR1,BRD2,Brd4,BTK,C3,CALR,CARD9,CCR2,CD14,CD36,CD5L,CD9,CD93,CDK2,CDKN1A,CERK,CERS2,CLCN3,CLEC5A,CLEC7A,CMC2,CNN2,COQ7,CREBBP,CSF1,CSF1R,CSF2RA,CSF2RB,CYFIP1,CYLD,DBN1,DIO2,DNMT3A,DOCK2,DOCK8,EGLN3,EIF2AK4,EIF4E,ELMO1,ELOVL1,ERN1,ERP44,FCER1G,FCGR1A,FCGR2A,FCGR2B,FFAR4,FYN,GAB2,Gm21596/Hmgb1,GNAI2,GNAQ,GNE,GRN,GSN,HDAC2,IF…	162
DNA Replication, Recombination, and Repair	DNA damage	6.9e-23	Decreased	-2.576	ACO2,AIFM1,ANGPT2,ANKHD1/ANKHD1-EIF4EBP3,APP,ARID1A,ARID2,ATG7,ATMIN,ATR,BAX,BAZ1B,BBC3,BCL2,BIRC5,BRCA1,BRD2,BRIP1,BTK,BUB3,CALR,CARM1,CASP3,CASP8,CAT,CCND1,CCNE1,CCNK,CCT7,CDK1,CDK12,CDK2,CDK9,CDKN1A,CDT1,CEBPD,CENPE,CHAF1A,CHEK2,CMPK2,COX6A2,CTSS,DDB1,DDX11,DESI2,DIDO1,DNMT1,DNMT3A,E2F1,EME1,EP300,ERCC1,EXOG,FANCD2,FANCG,FEN1,FTO,G6PD,GAPDH,GMNN,GNAI2,GSR,HAT1,HDAC2,IDH2,IGF1,IKBKG,IL18,ILF2,I…	162
Cancer,Hematological Disease,Immunological Disease,Organismal Injury and Abnormalities	Mature B-cell neoplasm	1.38e-22		0.928	ABCC1,ABCG1,ABCG2,ABHD5,ACD,ACP1,ACP2,ACVR1,ACVRL1,ADA,ADRB2,AHNAK,AHSA1,AIG1,AKAP8,AKNA,AKT1S1,ALKBH5,ANKH,ANPEP,ANXA1,ANXA2,ANXA5,ANXA6,APC,APP,ARHGAP1,ARHGEF1,ARID1A,ARID2,ARID4A,ARL11,ASB10,ASPM,ASXL1,ATF6,ATG9A,ATP6V0D2,ATR,ATRN,ATXN7,AURKA,AXIN1,BAP1,BARD1,BAX,BBC3,BCL2,BCL2L1,BCL6,BCLAF1,BIRC5,BIRC6,BRCA1,BRD2,BTG1,BTG2,BTK,BZW2,C5orf15,CA2,CACNA1A,CAMTA1,CASP3,CASP7,CASP8,CAT,CCDC86,CCNB1…	610
Cancer,Organismal Injury and Abnormalities	Clear-cell adenocarcinoma	1.96e-22			AAMDC,ABCA13,ABCG1,ABHD11,ACACB,ACAT1,ACIN1,ADA,ADAL,ADCY2,AGPAT2,AHNAK,AHRR,AKAP8,ALKBH8,AMPD2,ANLN,ANPEP,APC,APP,ARAP3,ARFGEF3,ARHGAP35,ARHGEF2,ARHGEF7,ARID1A,ARID2,ARPC5,ASPM,ASRGL1,ASXL1,ATG7,ATP11B,ATP9B,ATR,AURKA,AURKB,AXL,B4GALT3,BAG1,BAP1,BARD1,BCAR1,BCL2,BCL2L1,BLM,BRCA1,BRPF3,BTAF1,BUB1B,C11orf68,C6orf62,CA2,CA9,CAB39L,CADM1,CAND1,CARS2,CBFB,CCDC116,CCDC14,CCDC15,CCDC18,CCDC88A,CCDC91,C…	522
DNA Replication, Recombination, and Repair	DNA damage response of cells	2.14e-22		-0.425	ALKBH8,ANKLE1,APBB1,APC,APLF,ATAD5,ATR,BARD1,BAX,BAZ1B,BBC3,BCL2,BCL6,BCLAF1,BLM,BRCA1,BTG2,CASP3,CBX3,CBX5,CCND1,CCNK,CDK1,CDK9,CDKN1A,CDKN3,CHCHD6,CHEK2,CKS1B,CLSPN,CTC1,DCK,DDB1,DDB2,DDIT3,DDX11,EME1,ENDOG,ERCC1,ERCC6,FANCD2,FANCG,FANCL,FLYWCH1,FZR1,GADD45A,GEN1,GLI1,GNL1,HELB,HERC2,HROB,IKBKG,IRF3,IRF7,MACROD2,MAPK1,MAPKAPK2,MAPT,MBD4,MCM7,MCM8,MEN1,METTL3,MGMT,MITF,MLH1,MLH3,MMS22L,MORC2,MRE…	142
Cancer,Organismal Injury and Abnormalities	Blue round small cell tumor	2.51e-22		0.605	ABCA1,ABCA13,ABCC1,ABCG2,ACACB,ACAD9,ACAT2,ACOX1,ACSL5,ACTL6A,ACTR3B,ADA,ADGRV1,AGAP1,AGO2,AGPAT5,AHCY,AHNAK,ALDH1L2,ALDOC,AMOTL2,ANGPT2,ANGPTL6,ANKH,ANKHD1/ANKHD1-EIF4EBP3,ANKRD11,ANKRD13A,ANKRD24,ANKRD35,ANLN,ANO6,ANPEP,ANXA6,AP1AR,APBB2,APC,APH1B,APPL2,AQP9,ARHGAP1,ARHGAP25,ARHGAP5,ARHGAP9,ARHGEF1,ARHGEF10L,ARHGEF17,ARHGEF2,ARID1A,ARID2,ARL8A,ARMC2,ARPC5,ARSG,ASAH2,ASF1B,ASPH,ASPM,ASXL1,ATF1,A…	1112
Cancer,Hematological Disease,Immunological Disease,Organismal Injury and Abnormalities	Acute leukemia	4.14e-22		-0.244	ABCA13,ABCC1,ABCG2,ABHD17A,ABL2,ACLY,ADA,ADAMTS7,ADCY2,ADCY7,ADGRV1,ADRB2,AFF1,AFTPH,AGAP1,AHNAK,AIFM1,ALDH4A1,ANKFY1,ANKHD1/ANKHD1-EIF4EBP3,ANKRD11,ANPEP,ANXA1,ANXA2,ANXA3,AP1G2,APH1A,ARFGEF1,ARHGAP35,ARHGAP5,ARHGAP9,ARHGEF10L,ARID1A,ARID2,ARID3A,ARID4A,ARL6IP1,ASH1L,ASXL1,ATF4,ATF6B,ATG2B,ATL2,ATP11A,ATP6AP1,ATP6V0D2,ATP6V1A,ATP8B4,ATR,ATXN7,AURKA,AURKB,AXIN1,AXL,AZIN1,B3GLCT,B3GNT3,B4GALNT1,B4…	812
Cancer,Hematological Disease,Immunological Disease,Organismal Injury and Abnormalities	Mature B-cell lymphoma	4.62e-22		1.067	ABCG2,ACVR1,ACVRL1,ADA,ADRB2,AKAP8,ANXA1,ANXA2,ANXA6,ARHGAP1,ARHGEF1,ARID1A,ASPM,ATRN,BAX,BBC3,BCL2,BCL6,BCLAF1,BIRC6,BRCA1,BRD2,BTG1,BTG2,BTK,CAMTA1,CASP7,CASP8,CCND1,CCND3,CCR2,CD180,CD36,CD68,CDC123,CDC20,CDC34,CDK1,CDK2,CEP55,CERS2,CFLAR,CHAF1A,CHD3,CHD4,CHEK2,CKAP2,CLPTM1,CORO2A,CREBBP,CSF1R,CSF2RB,CTBP1,CTNNB1,CXCR4,DCK,DDB1,DDX10,DDX5,DHFR,DHX16,DLD,DNMT1,DNMT3A,DOCK2,DTYMK,E2F1,EIF4E,ENO2…	279
Cellular Function and Maintenance,DNA Replication, Recombination, and Repair	DNA replication	8.92e-22		1.261	ABCB6,ACTL6A,ACVRL1,AKT3,AP1AR,APC,APP,ATAD5,ATF1,ATR,BANF1,BCAR3,BCL2,BLM,BRCA1,BRIP1,BRPF3,CCDC88A,CCNA2,CCNE1,CCNE2,CDK1,CDK2,CDK2AP1,CDKN1A,CDT1,CHAF1A,CHCHD2,CKS2,CLSPN,CTC1,DDB1,DDX5,DNAJA3,DUT,E2F1,ENDOG,EP300,ERCC1,ERCC6L,ESCO2,FAM135A,FEN1,FYN,GADD45G,GINS1,GLI1,GMNN,GRSF1,HDAC5,HELB,HMGB2,HMGN1,ING5,INO80,INO80C,INO80D,IRGM,Irgm1,JADE2,JUN,KAT7,KCTD13,KIN,LIG1,LIG3,LONP1,LPIN1,MAPK1,MAP…	141
Developmental Disorder,Organismal Injury and Abnormalities	Growth failure or short stature	9.11e-22		1.109	ABCA1,ABI1,ACACA,ACVRL1,AFF4,AGO2,AIFM1,ALDH18A1,ANKH,APLP2,AQP11,ARCN1,ARHGAP1,ARHGEF7,ATF4,ATMIN,ATP2C1,ATP7B,ATR,AURKA,B3GALT6,B4GALT1,B4GALT7,BAP1,BBS10,BCAR1,BCAS3,BCL2,BCL2L1,BCL6,BIRC6,BLM,BNIP1,BNIP3L,BRCA1,C1GALT1C1,C1QBP,CAMSAP2,CBS/LOC102724560,CCND1,CCNE1,CCNE2,CDK13,CDKN1A,CDT1,CENPT,CEP120,CEP152,CEP63,CFLAR,CHD7,CHST3,CHSY1,CISD2,CKB,CLCN3,CNPY3,COL11A2,COMMD1,COPS3,COQ7,CORO7/CORO…	334
Infectious Diseases,Organismal Injury and Abnormalities	Replication of RNA virus	1.01e-21		0.61	ABI1,AGO2,AGPAT2,AGTRAP,ANPEP,ANXA5,ANXA6,ARCN1,ARF1,ARHGDIB,ATF4,ATG7,ATP1B3,ATP2C1,ATP6AP1,ATP6AP2,ATP6V0B,ATP6V1A,ATP6V1B2,ATP6V1G1,ATR,BANF1,BAX,BCL2,BCL2L1,C1QBP,CASP1,CASP3,CASP4,CCNA2,CCNK,CD28,CD81,CDC42BPB,CDC73,CDK4,CDKN1A,CEACAM1,CFLAR,CLUH,CNOT7,COMMD1,COPB1,COPB2,COX6A1,CREB3,CSE1L,CTBP1,CXCR4,CYBB,DBT,DDB1,DDIT3,DDX5,DEK,DGCR8,DHCR24,DLG1,DTX3,DTYMK,DUSP11,DUSP3,DYRK1A,EIF3A,EIF3C,E…	255
Cell Cycle,Cell Morphology,Cellular Assembly and Organization,DNA Replication, Recombination, and Repair	Morphology of chromosomes	1.54e-21			ACTR1A,APC,ARHGAP1,AURKA,AURKB,BIRC5,BRCA1,BUB1,BUB1B,CDC20,CDC23,CDCA8,CENPE,CENPF,CENPI,CENPM,CENPP,CENPT,CENPW,CHAF1A,CHD4,CLIP1,DEK,DLGAP5,DNMT1,DYNLRB1,EP300,FAM83D,GADD45A,GEN1,H3-3A/H3-3B,HAT1,HAUS1,HAUS5,HAUS7,HAUS8,HSF2,INCENP,KAT6A,KIF14,KIF22,KIF2A,KIF4A,KIFC1,KMT2A,MAPK1,MAPRE1,MDC1,MDM4,MEN1,MSH5,MYO10,NCAPD2,NCAPG,NDC80,NDE1,NF1,NIN,NPM1,NUDC,NUF2,NUP107,NUSAP1,PAFAH1B1,PARP1,PRKDC,…	91
Cellular Development,Cellular Growth and Proliferation	Proliferation of blood cells	1.58e-21		-0.529	ABCG1,ABI1,ACLY,ACTL6A,ADA,ADAM17,ADK,ADRB2,AHCY,AHNAK,AIF1,ALCAM,ANO6,ANPEP,ANXA1,APC,APPL1,ARHGDIB,ARHGEF1,ARMC5,ATAD5,ATF6B,ATG7,AURKA,AURKB,AXIN1,AXL,BABAM1,BAP1,BAX,BBC3,BCL2,BCL2A1,BCL2L1,BCL6,BCLAF1,BIRC5,BLM,BRCA1,Brd4,BSG,BTG1,BTK,C1QBP,C3,CALR,CASP3,CASP8,CAT,CBFB,CBS/LOC102724560,CCDC134,CCDC88B,CCNA2,CCND1,CCND3,CCR2,CD14,CD180,CD200R1,CD276,CD28,CD300C,CD320,CD36,CD37,CD72,CD81,CD84,…	401
Cancer,Neurological Disease,Organismal Injury and Abnormalities	Oligodendroglioma	2.68e-21			ABCA13,ABCA3,ABCB6,ACACB,ACLY,ACSF2,ACTR3B,ADAMTSL5,ADARB1,ADGRL1,ADGRV1,ADPGK,AFAP1L1,AFF1,AFTPH,AGBL5,AGFG2,AGPAT2,AHNAK,ALDH5A1,AMOTL1,AMOTL2,AMPD3,ANKHD1/ANKHD1-EIF4EBP3,ANKLE1,ANKRD12,ANKRD13B,ANKRD13D,ANKRD34A,ANKRD35,ANXA5,APEH,APPL1,ARAP1,ARAP3,ARFGEF1,ARHGAP1,ARHGAP35,ARHGEF17,ARHGEF2,ARID2,ARL8B,ARPC1A,ARPC2,ASH1L,ASXL1,ATG2A,ATG9A,ATP7B,ATP8A1,AXIN1,AXL,AZIN2,B4GALNT1,BARD1,BCAR1,BCL6,…	612
Cellular Development,Cellular Growth and Proliferation,Hematological System Development and Function,Hematopoiesis,Lymphoid Tissue Structure and Development,Tissue Development	Leukopoiesis	2.83e-21	Decreased	-3.494	ABCA1,ABCG1,ABL2,ADA,ADAM17,ADCY7,ADM,AFF1,ANKRD24,ANXA1,AP3D1,APC,APP,ARID3A,ARID4A,ARMC5,ASXL1,ATP11C,AXL,B4GALNT1,BAP1,BAX,BBC3,BCL2,BCL2A1,BCL2L1,BCL6,BIRC5,BLM,BMPR1A,BRCA1,BSG,BST1,BTK,CADM1,CARD9,CARM1,CASP1,CASP8,CBFB,CBS/LOC102724560,CCND1,CCND3,CCNE1,CCR2,CD14,CD28,CD36,CD72,CD81,CD82,CD86,CD9,CDA,CDK2,CDKN1A,CDKN2D,CEACAM1,CELSR3,CFLAR,CFP,CHAF1A,CHD4,CHD7,CLPB,CNR2,CR1L,CREBBP,CRK,CRL…	389
Cell-To-Cell Signaling and Interaction	Immune response of myeloid cells	3.71e-21		-1.495	ABCA1,ABI1,ADRB2,AHSA1,ANPEP,ANXA1,APP,ARPC2,ARPC3,ARPC4,ATG7,ATP1A1,AXL,BCAR1,BRD2,Brd4,BTK,C3,CALR,CCR2,CD14,CD36,CD5L,CD93,CDK2,CDKN1A,CERK,CERS2,CLCN3,CLEC5A,CMC2,CNN2,COQ7,CREBBP,CSF1,CSF1R,CSF2RA,CSF2RB,CYFIP1,CYLD,DIO2,DOCK2,DOCK8,EGLN3,EIF2AK4,EIF4E,ELMO1,ELOVL1,ERN1,ERP44,FCER1G,FCGR1A,FCGR2A,FCGR2B,FFAR4,FYN,GAB2,Gm21596/Hmgb1,GNAI2,GNE,GRN,GSN,IFNAR1,IL10RA,IL10RB,IL15,IL18,IL6ST,IRF3,…	147
Cancer,Neurological Disease,Organismal Injury and Abnormalities	Grade 2-3 glioma	4.56e-21			ABCA13,ABCA3,ABCB6,ACACB,ACLY,ACSF2,ACTR3B,ACVR1,ADAMTSL5,ADGRL1,ADGRV1,ADPGK,AFAP1L1,AFF1,AFTPH,AGBL5,AGFG2,AGPAT2,AHNAK,ALDH5A1,AMOTL1,AMOTL2,AMPD3,ANKHD1/ANKHD1-EIF4EBP3,ANKLE1,ANKRD12,ANKRD13B,ANKRD13D,ANKRD35,ANXA5,APEH,APPL1,ARAP1,ARAP3,ARFGEF1,ARHGAP1,ARHGAP35,ARHGEF17,ARHGEF2,ARID2,ARL8B,ARPC1A,ARPC2,ASH1L,ASXL1,ATG2A,ATG9A,ATP7B,ATP8A1,AXIN1,AXL,B4GALNT1,BAG1,BAP1,BARD1,BCAR1,BCL6,BCLAF1…	613
Lipid Metabolism,Small Molecule Biochemistry	Metabolism of membrane lipid derivative	4.59e-21		-1.144	ABCA1,ABCA3,Abcb1b,ABCC1,ABCG1,ABHD16A,ABHD5,ACAT2,ACLY,ACSBG1,ACSL5,ADRB2,AGMO,AGPAT2,AGPAT5,ALDH3A2,ANXA1,APLP2,APP,ARF1,ASAH1,ASAH2,ATF6,ATG7,B3GALNT1,B4GALNT1,B4GALT1,BAX,BCL2,BCL2L1,CAPN2,CASP8,CAT,CD82,CD9,CDIPT,CDS2,CEPT1,CERK,CERS2,CERS5,CERS6,CHKA,CHP1,CLN3,CLN6,CPTP,CRLS1,CSNK1G2,CYP4V2,CYP51A1,DBI,DEGS1,DGKZ,DHCR24,DHCR7,DPM3,EBP,ELOVL1,ENO1,ENPP6,ERLIN1,ERLIN2,ETNK1,FABP3,FABP5,FADS1,…	223
Cancer,Organismal Injury and Abnormalities	Clear cell neoplasm	4.73e-21			AAMDC,ABCA13,ABCG1,ABHD11,ACACB,ACAT1,ACIN1,ADA,ADAL,ADCY2,AGPAT2,AHNAK,AHRR,AKAP8,ALKBH8,AMPD2,ANLN,ANPEP,APC,APP,ARAP3,ARFGEF3,ARHGAP35,ARHGEF2,ARHGEF7,ARID1A,ARID2,ARPC5,ASPM,ASRGL1,ASXL1,ATG7,ATP11B,ATP9B,ATR,AURKA,AURKB,AXL,B4GALT3,BAG1,BAP1,BARD1,BCAR1,BCL2,BCL2L1,BLM,BRCA1,BRPF3,BTAF1,BUB1B,C11orf68,C6orf62,CA2,CA9,CAB39L,CADM1,CAND1,CARS2,CBFB,CCDC116,CCDC14,CCDC15,CCDC18,CCDC88A,CCDC91,C…	525
Cell Death and Survival,Organismal Injury and Abnormalities	Cell death of immune cells	4.99e-21	Decreased	-3.344	Abcb1b,ABCC1,ABCG1,ACAT1,ADA,ADAM17,ADAM8,AFP,AIFM1,ANGPT2,ANPEP,ANXA1,APP,ARHGEF1,ATF4,ATG3,AURKB,AXL,BAG1,BAG2,BAX,BBC3,BCL2,BCL2A1,BCL2L1,BCL6,BIRC2,BIRC5,BIRC6,BLM,BRCA1,Brd4,BTG1,BTK,C3,CABIN1,CARD9,CASP1,CASP3,CASP4,CASP6,CASP7,CASP8,CAT,CCAR1,CCDC86,CCNB1,CD14,CD28,CD5L,CD81,CD86,CD9,CDK1,CDK2,CDKN1A,CERS5,CFLAR,CHAC1,CHD4,CHEK2,CLEC10A,CNR2,COQ7,CRKL,CSF1,CSF1R,CSF2RA,CSF2RB,CTNNB1,CTSB,C…	305
Cell Death and Survival,Organismal Injury and Abnormalities	Apoptosis of fibroblast cell lines	5.06e-21		-0.259	AATF,ABL2,AIFM1,APP,ASAH1,ATF4,ATF6,ATG3,ATP6AP2,ATR,AXIN1,BANP,BAP1,BAX,BBC3,BCL2,BCL2A1,BCL2L1,BCL2L13,BCL6,BIRC2,BIRC5,BIRC6,BLM,BNIP3,BNIP3L,BRCA1,CAPNS1,CASP3,CASP4,CASP8,CASP8AP2,CCNB1,CCNE1,CCNG1,CDC20,CDC73,CDK4,CDKN1A,CFLAR,CREBL2,CRK,CTNNB1,CYLD,DAPK1,DAPK3,DDIT3,DDIT4,DNM1L,DNMT1,DPM3,E2F1,ECEL1,EIF2AK4,EIF2B5,EIF3C,ENTPD5,ERN1,FADD,FES,FH,FOXO3,GADD45A,GAS6,GLS,Gm21596/Hmgb1,GNAQ,GNG2…	161
Cancer,Hematological Disease,Immunological Disease,Organismal Injury and Abnormalities	Mature B cell malignant tumor	5.1e-21		0.6	ABCC1,ABCG1,ABCG2,ABHD5,ACVR1,ACVRL1,ADA,ADRB2,AHNAK,AHSA1,AKAP8,AKT1S1,ALKBH5,ANPEP,ANXA1,ANXA2,ANXA5,ANXA6,APC,APP,ARHGAP1,ARHGEF1,ARID1A,ARID2,ARID4A,ARL11,ASB10,ASPM,ASXL1,ATG9A,ATR,ATRN,ATXN7,AURKA,AXIN1,BAP1,BARD1,BAX,BBC3,BCL2,BCL2L1,BCL6,BCLAF1,BIRC5,BIRC6,BRCA1,BRD2,BTG1,BTG2,BTK,BZW2,CA2,CACNA1A,CAMTA1,CASP3,CASP7,CASP8,CAT,CCDC86,CCNB1,CCNB2,CCND1,CCND3,CCNG2,CCR2,CD180,CD28,CD36,CD68,…	494
Cancer,Gastrointestinal Disease,Organismal Injury and Abnormalities	Pancreatobiliary adenocarcinoma	5.23e-21		1.058	ABCA1,ABCA3,ABCG1,ABCG2,ABHD8,ACACB,ACAT2,ACLY,ACO1,ACOT8,ACSF2,ACSL5,ACVR1,ACY1,ADA,ADAM17,ADAM8,ADAMTS7,ADARB1,ADGRV1,ADPGK,AFF1,AFP,AGBL5,AGPAT5,AHNAK,ALDOA,AMBP,AMFR,AMOTL1,ANAPC5,ANGPT2,ANKHD1/ANKHD1-EIF4EBP3,ANKRD11,ANKRD12,ANKRD24,ANKRD34A,ANPEP,ANXA1,ANXA2,AP3D1,AP3S1,APC,API5,APLP2,APP,APPL1,APPL2,AREL1,ARFGEF2,ARHGAP22,ARHGAP30,ARHGAP35,ARHGEF10,ARHGEF10L,ARHGEF17,ARHGEF2,ARHGEF7,ARID1A…	940
Cell Death and Survival,Organismal Injury and Abnormalities	Neuronal cell death	8.37e-21		0.957	ACVRL1,ADA,ADAM17,ADAM8,ADARB1,AIFM1,AIMP2,AKT1S1,AKT3,APC,APP,ARHGAP1,ARPC2,ARPC3,ASAH1,ATF4,ATG7,ATP2C1,ATP6V0A1,ATP6V1B2,ATP6V1C1,ATR,ATXN7,AXL,B4GALNT1,BAG1,BAG6,BAX,BBC3,BCKDK,BCL2,BCL2A1,BCL2L1,BIRC5,BNIP3,BTG1,BTG2,BUB1,BUB1B,CACNA1A,CAPNS1,CASK,CASP1,CASP3,CASP6,CASP7,CASP8,CAT,CCNB1,CCND1,CDC25C,CDC34,CDK1,CDK12,CDK2,CDK4,CDKN1A,CDKN2D,CERS2,CFLAR,CHEK2,CLCN7,CLK3,CLN3,CREBBP,CRLF3,CSF1,…	344
Cancer,Neurological Disease,Organismal Injury and Abnormalities	Grade 3 malignant glioma	9.57e-21			ABCA13,ABCA3,ABCB6,ACACB,ACLY,ACSF2,ACTR3B,ACVR1,ADAMTSL5,ADGRL1,ADGRV1,ADPGK,AFAP1L1,AFF1,AFTPH,AGBL5,AGFG2,AGPAT2,AHNAK,ALDH5A1,AMOTL1,AMOTL2,AMPD3,ANKHD1/ANKHD1-EIF4EBP3,ANKLE1,ANKRD12,ANKRD13B,ANKRD13D,ANKRD35,ANXA5,APEH,APPL1,ARAP1,ARAP3,ARFGEF1,ARHGAP1,ARHGAP35,ARHGEF17,ARHGEF2,ARID2,ARL8B,ARPC1A,ARPC2,ASH1L,ASXL1,ATG2A,ATG9A,ATP7B,ATP8A1,AXIN1,AXL,B4GALNT1,BARD1,BCAR1,BCL6,BCLAF1,BEND3,BIR…	599
Cancer,Neurological Disease,Organismal Injury and Abnormalities	Grade 3 glioma	1.2e-20			ABCA13,ABCA3,ABCB6,ACACB,ACLY,ACSF2,ACTR3B,ACVR1,ADAMTSL5,ADGRL1,ADGRV1,ADPGK,AFAP1L1,AFF1,AFTPH,AGBL5,AGFG2,AGPAT2,AHNAK,ALDH5A1,AMOTL1,AMOTL2,AMPD3,ANKHD1/ANKHD1-EIF4EBP3,ANKLE1,ANKRD12,ANKRD13B,ANKRD13D,ANKRD35,ANXA5,APEH,APPL1,ARAP1,ARAP3,ARFGEF1,ARHGAP1,ARHGAP35,ARHGEF17,ARHGEF2,ARID2,ARL8B,ARPC1A,ARPC2,ASH1L,ASXL1,ATG2A,ATG9A,ATP7B,ATP8A1,AXIN1,AXL,B4GALNT1,BARD1,BCAR1,BCL6,BCLAF1,BEND3,BIR…	600
Cancer,Hematological Disease,Immunological Disease,Organismal Injury and Abnormalities	Non-Hodgkin lymphoma	1.37e-20		-0.969	ABCA1,ABCA13,ABCC1,ABCG1,ABCG2,ABHD5,ABL2,ACVR1,ACVRL1,ADA,ADGRV1,ADRB2,AHNAK,AKAP8,AKT3,AMOTL1,ANGPT2,ANKRD35,ANPEP,ANXA1,ANXA2,ANXA6,APP,ARF1,ARHGAP1,ARHGEF1,ARHGEF3,ARID1A,ARID2,ARL11,ASB10,ASPM,ASXL1,ATG7,ATG9A,ATP6V1B2,ATRN,ATXN7L1,AURKA,AURKB,BAX,BBC3,BCL2,BCL2L1,BCL2L13,BCL6,BCL9,BCLAF1,BIRC5,BIRC6,BNIP3L,BPTF,BRCA1,BRD2,BRIP1,BTG1,BTG2,BTK,BZW2,C3,CACNA1A,CACNA1B,CAMTA1,CAPN2,CASP3,CASP7,…	577
Molecular Transport	Transport of molecule	1.43e-20		-1.801	AAAS,ABCA1,ABCA13,ABCA3,Abcb1b,ABCB6,ABCC1,ABCG1,ABCG2,ABHD5,ACACA,ACACB,ACADL,ACAT1,ACAT2,ACD,ACLY,ACO1,ACSL5,ACTR1A,ADA,ADM,ADRB2,AIP,AK1,AKT3,ALKBH5,ANGPT2,Ank2,ANKH,ANKLE1,ANO6,ANXA1,ANXA2,ANXA6,AP1G2,AP1S1,AP2A2,AP3D1,AP3S1,AP4S1,APBB1,APLP2,APOBEC1,APP,APPL1,APPL2,AQP11,AQP9,ARAP3,ARCN1,ARF1,ARFGEF2,ARL3,ASAH1,ASPSCR1,ATF4,ATOX1,ATP11A,ATP11B,ATP11C,ATP1A1,ATP1B3,ATP2B1,ATP2B3,ATP2C1,ATP6AP…	653
Cardiovascular Disease,Hematological Disease,Organismal Injury and Abnormalities	Anemia	1.62e-20		-0.05	ACADVL,ACSS2,ACTL6A,ADK,ADRB2,AGO2,AK1,ALDOA,AMBP,ANXA1,ANXA7,APC,ARHGAP1,ARHGEF2,ARID4A,ASXL1,ATF4,ATG7,AXL,BAX,BCL2,BCL2L1,BLM,BLVRB,BNIP3L,BRCA1,BRIP1,BUB1,C1GALT1C1,C1QBP,C3,CALR,CAPZA1,CAT,CBFB,CCDC134,CCND1,CCND3,CD177,CD28,CD320,CDA,CDK4,CEP290,COX4I2,CP,CPOX,CSF1R,CSF2RB,CYP51A1,DAD1,DCK,DHFR,DIDO1,DNMT1,DNMT3A,EGLN2,EGLN3,EIF2AK4,EP300,EPOR,EVI2A,EZH2,FADD,FANCA,FANCB,FANCD2,FANCG,FANCI,…	240
Cellular Growth and Proliferation,Lymphoid Tissue Structure and Development	Proliferation of lymphatic system cells	1.72e-20		-0.475	ABCG1,ABI1,ACLY,ACTL6A,ADA,ADK,ADRB2,AHCY,AHNAK,AIF1,ALCAM,ANO6,ANXA1,APP,APPL1,ARHGDIB,ARHGEF1,ARMC5,ATAD5,ATF6B,AURKA,AURKB,AXL,BAP1,BAX,BBC3,BCL2,BCL2A1,BCL2L1,BCL6,BCLAF1,BIRC5,BLM,BRCA1,Brd4,BSG,BTK,C1QBP,C3,CALR,CASP3,CASP8,CBFB,CBS/LOC102724560,CCDC134,CCDC88B,CCNB1,CCND1,CCND3,CCR2,CD14,CD180,CD200R1,CD276,CD28,CD300C,CD320,CD36,CD37,CD72,CD81,CD84,CD86,CDK2,CDKN1A,CDKN2C,CEACAM1,CFLAR,CF…	363
Cell Death and Survival,Organismal Injury and Abnormalities	Necrosis of epithelial tissue	2.18e-20		-0.956	AATF,ABCC1,ABCG2,ABL2,ACVRL1,ADA,ADAM17,ADM,AIFM1,AMOTL1,ANGPT2,APC,API5,APP,ARID1A,ASAH2,ATG7,ATP1B3,ATP7B,AURKA,AURKAIP1,AXL,BAG1,BAG4,BAX,BBC3,BCL2,BCL2A1,BCL2L1,BCL6,BIRC2,BIRC5,BLM,BNIP3,BNIP3L,BRCA1,BTK,C8orf76,CALR,CARD14,CASP1,CASP3,CASP4,CASP6,CASP7,CASP8,CAT,CBS/LOC102724560,CCDC88B,CCND1,CCR2,CD300LB,CD36,CDC37,CDKN1A,CEBPD,CENPF,CERS2,CFLAR,CNP,COL18A1,CSE1L,CTH,CTNNB1,CTSB,CTSS,CXCR4…	312
Cancer,Endocrine System Disorders,Gastrointestinal Disease,Organismal Injury and Abnormalities	Pancreatic cancer	2.19e-20		0.478	ABCA1,ABCA3,ABCG1,ABCG2,ABHD8,ACACB,ACAT2,ACLY,ACO1,ACOT8,ACSF2,ACVR1,ADA,ADAM17,ADAM8,ADAMTS7,ADARB1,ADGRV1,ADPGK,AFF1,AFP,AGBL5,AGPAT5,AHNAK,ALCAM,ALDOA,ALKBH5,AMFR,AMOTL1,ANAPC5,ANGPT2,ANKHD1/ANKHD1-EIF4EBP3,ANKRD11,ANKRD12,ANKRD24,ANKRD34A,ANPEP,ANXA1,AP3D1,AP3S1,APC,API5,APP,APPL1,APPL2,AREL1,ARFGEF2,ARHGAP22,ARHGAP30,ARHGAP35,ARHGEF10,ARHGEF10L,ARHGEF17,ARHGEF2,ARHGEF7,ARID1A,ARID2,ARL15,AR…	921
Neurological Disease,Organismal Injury and Abnormalities	Neurological signs	2.6e-20		0.689	A330023F24Rik,ACAT1,ACP1,ACVRL1,ADCY2,ADCY7,ADGRV1,ADRB2,AHCY,AIFM1,AIG1,AK1,AKT3,ALDOC,ALG14,ANGPTL6,Ank2,ANKRD11,AP1S1,APP,ARF1,ARHGEF1,ARHGEF7,ARL3,ATP2B1,ATP6AP2,ATP6V1A,ATP6V1B2,B4GALNT1,B4GALT5,BANP,BAX,BCL2,BCL2L1,BCL6,BIRC2,BPTF,C3,CA12,CA2,CAB39,CACNA1A,CACNA1B,CAMKK2,CAPNS1,CASP1,CASP3,CASP6,CASP7,CASP8,CCDC88A,CCR2,CD36,CD68,CETN2,CFLAR,CHD3,CHRM4,CIPC,CIRBP,CKB,CLDN11,CMKLR1,CNP,CNR2,…	388
Cellular Development,Cellular Growth and Proliferation,Embryonic Development,Hematological System Development and Function,Hematopoiesis,Lymphoid Tissue Structure and Development,Organ Development,Organismal Development,Tissue Development	Lymphopoiesis	3.78e-20	Decreased	-3.698	ABCG1,ABL2,ADA,ADAM17,ADCY7,AFF1,ANXA1,AP3D1,APC,ARID3A,ARMC5,ASXL1,ATP11C,AXL,BAX,BBC3,BCL2,BCL2A1,BCL2L1,BCL6,BIRC5,BLM,BRCA1,BSG,BST1,BTK,CADM1,CARD9,CARM1,CASP1,CASP8,CBFB,CBS/LOC102724560,CCND1,CCND3,CCNE1,CCR2,CD14,CD28,CD36,CD72,CD81,CD86,CDK2,CDKN1A,CFLAR,CHAF1A,CHD4,CHD7,CNR2,CR1L,CREBBP,CRLF2,CRTAM,CSF1,CTNNB1,CTSV,CXCR4,CYLD,DCK,DGKZ,DLG1,DNAJA3,DNAJB1,DNAJB9,DNMT1,DNMT3A,DOCK10,DOCK11…	313
Free Radical Scavenging	Synthesis of reactive oxygen species	3.96e-20		-1.243	AATF,ABCA1,Abcb1b,ABCC1,ACOX1,AGTRAP,AIFM1,ALDH3A2,ANGPT2,ANXA1,ANXA2,ANXA6,APP,APPL1,ARAP3,ARHGDIB,ARHGEF1,ATG7,ATP6AP2,BAP1,BAX,BBC3,BCKDK,BCL2,BCL2L1,BNIP3,BNIP3L,BRCA1,C3,CANX,CAPNS1,CARD9,CASP3,CASP8,CAT,CBS/LOC102724560,CCR2,CD14,CD28,CD36,CDKN1A,CFLAR,CHCHD10,CLCN3,CLEC4A,CLEC7A,COL18A1,COPZ1,COX6A2,CSF1,CSTB,CTH,CXCL14,CYB5R1,CYBA,CYBB,CYCS,DBI,DDIT3,DDIT4,DHCR24,DHODH,DLD,DLST,DNM1L,DNM2…	269
Cellular Development,Cellular Growth and Proliferation,Hematological System Development and Function,Hematopoiesis,Lymphoid Tissue Structure and Development,Tissue Development	Differentiation of mononuclear leukocytes	4.58e-20	Decreased	-4.07	ABCG1,ABL2,ADA,ADAM17,ADCY7,AFF1,ANXA1,AP3D1,APC,APP,ARID3A,ARID4A,ARMC5,ASXL1,ATP11C,AXL,B4GALNT1,BAX,BBC3,BCL2,BCL2A1,BCL2L1,BCL6,BIRC5,BLM,BRCA1,BSG,BST1,BTK,CADM1,CARD9,CARM1,CASP1,CASP8,CBFB,CBS/LOC102724560,CCND1,CCND3,CCNE1,CCR2,CD14,CD28,CD36,CD72,CD81,CD86,CDA,CDK2,CDKN1A,CFLAR,CHAF1A,CHD4,CHD7,CNR2,CR1L,CREBBP,CRLF2,CRTAM,CSF1,CSF1R,CSF2RB,CTNNB1,CTNNBIP1,CTSV,CXCR4,CYLD,DCK,DGKZ,DLG1,D…	329
Cancer,Organismal Injury and Abnormalities	Familial tumor	6.18e-20		-0.239	ABCC1,ABCG2,ACACA,ADM,ADRB2,AIP,APC,ARHGEF2,ARID1A,ARMC5,ASXL1,ATG2B,ATP6V1B2,ATR,AURKA,BAP1,BARD1,BCAR1,BCL2,BCL2L1,BIRC5,BIRC6,BLM,BMPR1A,BRCA1,BRIP1,BUB1,CALR,CAT,CCND1,CCNE1,CCNE2,CCNG1,CDC73,CDK12,CDK20,CDK4,CEBPD,CELSR3,CEP55,CHEK2,CHIC2,CTNNB1,CYLD,DCK,DDIT3,DHFR,DIS3L2,DLD,DLST,DNMT1,DNMT3A,E2F1,EGLN1,EIF2AK4,EIF5A,ENO2,EP300,EPAS1,EPM2AIP1,ERCC6,ERN1,ESCO2,EXT1,FANCA,FANCB,FANCD2,FANCG,F…	252
Cellular Development,Cellular Growth and Proliferation,Hematological System Development and Function,Hematopoiesis,Lymphoid Tissue Structure and Development,Tissue Development	Development of mononuclear leukocytes	6.54e-20	Decreased	-3.993	ABCG1,ABL2,ADA,ADAM17,ADCY7,ADM,AFF1,ANXA1,AP3D1,APC,APP,ARID3A,ARMC5,ASXL1,ATP11C,AXL,B4GALNT1,BAX,BBC3,BCL2,BCL2A1,BCL2L1,BCL6,BIRC5,BLM,BRCA1,BSG,BST1,BTK,CADM1,CARD9,CARM1,CASP1,CASP8,CBFB,CBS/LOC102724560,CCND1,CCND3,CCNE1,CCR2,CD14,CD28,CD36,CD72,CD81,CD86,CDA,CDK2,CDKN1A,CFLAR,CHAF1A,CHD4,CHD7,CNR2,CR1L,CREBBP,CRLF2,CRTAM,CSF1,CSF1R,CSF2RB,CTNNB1,CTNNBIP1,CTSV,CXCR4,CYLD,DCK,DGKZ,DLG1,DNAJ…	328
Cancer,Endocrine System Disorders,Gastrointestinal Disease,Organismal Injury and Abnormalities	Pancreatic carcinoma	6.77e-20		0.192	ABCA1,ABCA3,ABCG1,ABCG2,ABHD8,ACACB,ACAT2,ACLY,ACO1,ACOT8,ACSF2,ACVR1,ADA,ADAM17,ADAM8,ADAMTS7,ADARB1,ADGRV1,ADPGK,AFF1,AGBL5,AGPAT5,AHNAK,ALCAM,ALDOA,AMFR,AMOTL1,ANAPC5,ANGPT2,ANKHD1/ANKHD1-EIF4EBP3,ANKRD11,ANKRD12,ANKRD24,ANKRD34A,ANPEP,ANXA1,AP3D1,AP3S1,APC,API5,APP,APPL1,APPL2,AREL1,ARFGEF2,ARHGAP22,ARHGAP30,ARHGAP35,ARHGEF10,ARHGEF10L,ARHGEF17,ARHGEF2,ARHGEF7,ARID1A,ARID2,ARL15,ARMC2,ARMC7,A…	870
Post-Translational Modification	Ubiquitination	7e-20		-0.132	AIMP2,AMFR,ANAPC11,ANAPC16,AREL1,ATG3,ATG7,AXIN1,BAG2,BCL2,BIRC2,BIRC6,BRCA1,CAND1,CBFB,CCNF,CD86,CDC34,CDK5RAP3,CHFR,CHP1,COMMD1,CRY1,CTNNB1,DDB1,DDB2,DERL1,DNAJB2,DTX3L,DZIP3,EPM2A,FANCI,FANCL,FBXL17,FBXL2,FBXL3,FBXO4,FBXO9,FBXW5,FBXW7,FYN,G2E3,GBP6,GSK3B,HDAC3,HDAC6,HDAC8,HECTD1,HERC2,HERPUD1,HEXIM1,HSP90AA1,HSP90AB1,IFI16,ISG15,ITCH,IVNS1ABP,JADE2,KCTD13,KDM1A,KLHL2,KLHL21,KLHL3,KLHL41,KLHL9,…	176
Cancer,Hematological Disease,Immunological Disease,Organismal Injury and Abnormalities	B-cell non-Hodgkin lymphoma	7.59e-20		1.432	ABCC1,ABCG1,ABCG2,ABHD5,ABL2,ACVR1,ACVRL1,ADA,ADRB2,AHNAK,AKAP8,ANPEP,ANXA1,ANXA2,ANXA6,APP,ARHGAP1,ARHGEF1,ARID1A,ARL11,ASB10,ASPM,ATG9A,ATRN,BAX,BBC3,BCL2,BCL6,BCLAF1,BIRC6,BRCA1,BRD2,BTG1,BTG2,BTK,BZW2,CACNA1A,CAMTA1,CASP7,CASP8,CCDC86,CCND1,CCND3,CCR2,CD180,CD36,CD68,CDC123,CDC20,CDC23,CDC34,CDCA2,CDK1,CDK2,CEP250,CEP350,CEP55,CERS2,CFLAR,CFP,CHAF1A,CHD3,CHD4,CHD6,CHEK2,CKAP2,CLPTM1,CNP,COL18…	400
Hematological System Development and Function,Lymphoid Tissue Structure and Development,Organ Morphology,Tissue Morphology	Morphology of lymphoid organ	7.64e-20			ABCA1,ABCG1,ACP2,ADA,ADAM17,AFF1,AGPAT2,AKT3,AOAH,ARHGAP1,ARHGAP5,ARHGDIB,ARHGEF1,ARID1A,ARID4A,ASXL1,ATP6AP2,AURKA,AXL,B4GALNT1,B4GALT1,BAX,BBC3,BCL2,BCL2L1,BCL6,BNIP3L,BRCA1,Brd4,BSG,BTK,C3,CALR,CARM1,CASP8,CCNB2,CCND1,CCND3,CCR2,CD28,CD5L,CD72,CD86,CDKN1A,CDKN2C,CFLAR,CIZ1,CKS1B,CLEC4A,CREBBP,CSF1,CSF2RB,CTC1,CTNNB1,CTSD,CTSK,CXCL14,CYLD,DAD1,DBNL,DCK,DIDO1,DOCK11,DOCK2,DUSP6,E2F1,EGLN1,EGLN2,…	233
Cellular Development,Cellular Growth and Proliferation,Hematological System Development and Function,Hematopoiesis,Lymphoid Tissue Structure and Development,Tissue Development	Hematopoiesis of mononuclear leukocytes	8.07e-20	Decreased	-3.918	ABCG1,ABL2,ADA,ADAM17,ADCY7,AFF1,ANXA1,AP3D1,APC,APP,ARID3A,ARMC5,ASXL1,ATP11C,AXL,B4GALNT1,BAX,BBC3,BCL2,BCL2A1,BCL2L1,BCL6,BIRC5,BLM,BRCA1,BSG,BST1,BTK,CADM1,CARD9,CARM1,CASP1,CASP8,CBFB,CBS/LOC102724560,CCND1,CCND3,CCNE1,CCR2,CD14,CD28,CD36,CD72,CD81,CD86,CDA,CDK2,CDKN1A,CFLAR,CHAF1A,CHD4,CHD7,CNR2,CR1L,CREBBP,CRLF2,CRTAM,CSF1,CSF1R,CSF2RB,CTNNB1,CTNNBIP1,CTSV,CXCR4,CYLD,DCK,DGKZ,DLG1,DNAJA3,D…	327
Cancer,Endocrine System Disorders,Organismal Injury and Abnormalities	Neuroendocrine tumor	9.08e-20		-1.501	ABCA1,ABCA13,ABCC1,ABCG2,ACAD9,ACAT2,ACIN1,ACOX1,ACSL5,ACTL6A,ACTR3B,ADA,ADARB1,ADCY2,ADGRV1,AFF4,AGAP1,AGO2,AGPAT5,AHCY,AHNAK,AIP,AKT1S1,ALDH1L2,ALDOC,AMOTL2,ANGPT2,ANGPTL6,ANKH,ANKHD1/ANKHD1-EIF4EBP3,ANKRD11,ANKRD13A,ANKRD24,ANKRD35,ANLN,ANO6,ANPEP,ANXA2,ANXA6,AP1AR,APBB2,APC,APOBEC1,APPL2,AQP9,ARHGAP1,ARHGAP25,ARHGAP5,ARHGAP9,ARHGEF1,ARHGEF10L,ARHGEF17,ARHGEF2,ARID1A,ARID2,ARL8A,ARPC5,ARSG,ASA…	1121
Organismal Development	Abnormal morphology of body cavity	9.1e-20			ABCA1,ABCA3,ABCC1,ABCG2,ABI1,ABL2,ACACB,ACADL,ACADVL,ACOX1,ACVRL1,ADA,ADAM17,ADGRG1,ADK,ADM,ADRB2,AFF4,AGO2,AGPAT2,AIDA,AIFM1,AMBP,AMHR2,AMPD2,ANGPT2,ANXA7,AOAH,APC,APH1A,AQP11,ARFGEF3,ARHGAP35,ARHGAP5,ARHGDIB,ARHGEF1,ARID3A,ARID4A,ARSG,ASAH1,ASAH2,ASXL1,ATE1,ATF4,ATF6,ATMIN,ATP7B,AXL,B4GALT1,BAG6,BAX,BBC3,BBS10,BCAR1,BCAS3,BCAT2,BCL2,BCL2L1,BCL6,BIRC2,BIRC5,BLVRA,BNIP3,BNIP3L,BRCA1,BSG,BTK,C3,CA…	614
Hematological Disease,Organismal Injury and Abnormalities	Bone marrow lesion	1.06e-19		0.852	ABCA13,ABCC1,ABCG2,ABHD17A,ABI1,ABL2,ACVR1,ADA,ADAL,ADAM17,ADAMTS7,ADCY7,ADGRV1,ADRB2,AHNAK,AIFM1,ALDH4A1,ANKFY1,ANKHD1/ANKHD1-EIF4EBP3,ANKRD11,ANPEP,ANXA1,ANXA2,ANXA3,AP1G2,APC,APH1A,ARFGEF1,ARHGAP35,ARHGAP9,ARHGEF10L,ARHGEF7,ARID1A,ARID2,ARID3A,ARID4A,ARL6IP1,ASH1L,ASXL1,ATF4,ATF6B,ATG2B,ATG7,ATL2,ATP6AP1,ATP6V1A,ATR,ATXN7,AURKA,AURKB,AXIN1,AXL,AZIN1,B3GLCT,B3GNT3,B4GALNT1,B4GALT1,BAG1,BARD1,BB…	692
Cell-To-Cell Signaling and Interaction,Cellular Function and Maintenance,Inflammatory Response	Phagocytosis of blood cells	1.5e-19		-1.069	ABCA1,ABI1,ADRB2,AHSA1,ANXA1,ANXA5,APP,ARPC2,ARPC3,ARPC4,ATG7,AXL,BCAR1,BTK,C3,CALR,CCR2,CD14,CD36,CD5L,CD93,CDK2,CDKN1A,CERK,CERS2,CLCN3,CNN2,COQ7,CREBBP,CSF1,CSF1R,CSF2RA,CSF2RB,CYFIP1,CYLD,DIO2,DLG1,DOCK2,DOCK8,EIF2AK4,EIF4E,ELOVL1,ERP44,FCER1G,FCGR1A,FCGR2A,FCGR2B,FYN,GAB2,Gm21596/Hmgb1,GNAI2,GNE,GRN,GSN,ICOSLG/LOC102723996,IFNAR1,IL15,IL18,IRF3,ISG15,KAT6A,LAMTOR2,LGALS3,LZTR1,MANF,MAP1S,MAP…	129
Hematological System Development and Function,Lymphoid Tissue Structure and Development,Tissue Morphology	Quantity of T lymphocytes	1.53e-19		-1.889	Abcb1b,ABCG2,ADA,ADAM17,AFF1,AKT3,ALKBH5,ANGPT2,Ank2,ANPEP,ANXA1,APC,APOBEC1,APP,ARHGDIB,ARHGEF1,ARID1A,ARID4A,ARID5A,ASXL1,ATG7,ATP6AP2,BAX,BBC3,BCL2,BCL2A1,BCL2L1,BCLAF1,BIRC2,BIRC5,BLM,Brd4,BSG,BTK,C1orf159,C1QBP,CAMKK2,CARM1,CASP3,CASP8,CBFB,CBS/LOC102724560,CCNB2,CCND3,CCR2,CD200R1,CD28,CD5L,CD84,CD86,CDKN1A,CDKN2C,CFLAR,CHD7,CHST3,CLEC4A,CMKLR1,CMTM4,CREBBP,CRLF2,CRTAM,CSF1,CSF2RB,CTNNB1,CT…	281
Cancer,Hematological Disease,Organismal Injury and Abnormalities	Mature lymphocytic neoplasm	1.61e-19		0.61	AAAS,ABCA1,ABCA13,ABCC1,ABCG1,ABCG2,ABHD5,ABHD8,ACADL,ACD,ACOT2,ACOT9,ACP1,ACP2,ACVR1,ACVRL1,ADA,ADAMTS7,ADGRV1,ADNP2,ADRB2,AGBL5,AHNAK,AHSA1,AIG1,AKAP8,AKNA,AKT1S1,ALG12,ALKBH5,AMOTL1,ANGPT2,ANKH,ANKRD11,ANKRD35,ANPEP,ANXA1,ANXA2,ANXA5,ANXA6,APC,APLF,APP,ARF1,ARHGAP1,ARHGAP10,ARHGEF1,ARHGEF3,ARID1A,ARID2,ARID3A,ARID4A,ARL11,ARMC5,ASB10,ASPM,ASXL1,ATAD5,ATF6,ATG7,ATG9A,ATP11B,ATP6V0D2,ATP9B,ATR,A…	838
Free Radical Scavenging	Metabolism of reactive oxygen species	1.62e-19		-0.893	AATF,ABCA1,Abcb1b,ABCC1,ABCG2,ACOX1,AGTRAP,AIFM1,ALDH3A2,ANGPT2,ANXA1,ANXA2,ANXA6,APP,APPL1,ARAP3,ARHGDIB,ARHGEF1,ATG7,ATP6AP2,BAP1,BAX,BBC3,BCKDK,BCL2,BCL2L1,BNIP3,BNIP3L,BRCA1,C3,CANX,CAPNS1,CARD9,CASP3,CASP8,CAT,CBS/LOC102724560,CCR2,CD14,CD28,CD36,CDKN1A,CFLAR,CHCHD10,CLCN3,CLEC4A,CLEC7A,COL18A1,COPZ1,COX6A2,CSF1,CSTB,CTH,CXCL14,CYB5R1,CYBA,CYBB,CYCS,DBI,DDIT3,DDIT4,DHCR24,DHODH,DLD,DLST,DNM1…	277
Neurological Disease,Organismal Injury and Abnormalities	Syndromic encephalopathy	1.74e-19			ABI1,ADARB1,ADGRG1,ADM,ADRB2,AGO2,AKT3,ALDH18A1,ALDH5A1,ALG14,ANKRD11,APH1B,APP,ARHGAP35,ARHGAP5,ARID1A,ARID2,ARL3,ATP6AP2,ATP6V1A,ATP6V1B2,AXL,B3GALNT2,BBS10,BBS4,BBS5,BCAP31,BCAR3,BPTF,C5AR2,CA12,CA14,CA2,CA6,CA9,CACNA1A,CACNA1B,CALR,CAMTA1,CARS2,CASK,CASP6,CCDC28B,CCND1,CCPG1,CD14,CDK13,CELSR1,CEP120,CEP290,CHD3,CHD4,CHSY1,CKAP2L,CLEC7A,CNOT1,CNPY3,COG6,COQ2,COX15,CPSF3,CREBBP,CSF1,CSF1R,CTNNB…	315
Cell Morphology,Cellular Assembly and Organization	Abnormal morphology of Nucleus	1.87e-19			ACTR1A,APC,ARHGAP1,AURKA,AURKB,BIRC5,BRCA1,BUB1,BUB1B,CASP3,CDC20,CDC23,CDCA8,CDK1,CENPE,CENPF,CENPI,CENPM,CENPP,CENPT,CENPW,CHAF1A,CHD4,CLIP1,COIL,DLGAP5,DNMT1,DYNLRB1,ERCC1,ERCC6L,ESPL1,FAM83D,GADD45A,GMNN,GOLGA2,H3-3A/H3-3B,HAUS1,HAUS5,HAUS7,HAUS8,INCENP,KAT6A,KIF14,KIF22,KIF2A,KIF4A,KIFC1,KMT2A,KMT2E,LMNB1,MAPK1,MAPRE1,MCM8,MDC1,MDM4,MSH5,MYO10,NDC80,NDE1,Neat1,NF1,NIN,NPM1,NUDC,NUF2,NUP107,N…	99
Cancer,Hereditary Disorder,Organismal Injury and Abnormalities	Hereditary cancer-predisposing syndrome	1.93e-19		-0.239	ABCC1,ABCG2,ACACA,ADM,ADRB2,AIP,APC,ARHGEF2,ARID1A,ARMC5,ASXL1,ATG2B,ATP6V1B2,ATR,AURKA,BAP1,BARD1,BCAR1,BCL2,BCL2L1,BIRC5,BIRC6,BLM,BMPR1A,BRCA1,BRIP1,BUB1,CALR,CAT,CCND1,CCNE1,CCNE2,CCNG1,CDC73,CDK12,CDK20,CDK4,CEBPD,CELSR3,CEP55,CHEK2,CHIC2,CTNNB1,CYLD,DCK,DDIT3,DHFR,DIS3L2,DLD,DLST,DNMT1,DNMT3A,E2F1,EGLN1,EIF2AK4,EIF5A,ENO2,EP300,EPAS1,EPM2AIP1,ERCC6,ERN1,ESCO2,EXT1,FANCA,FANCB,FANCD2,FANCG,F…	250
Cancer,Endocrine System Disorders,Organismal Injury and Abnormalities	Extrapancreatic neuroendocrine tumor	1.98e-19		-0.555	ABCA1,ABCA13,ABCC1,ABCG2,ACAD9,ACAT2,ACIN1,ACOX1,ACSL5,ACTL6A,ACTR3B,ADA,ADARB1,ADCY2,ADGRV1,AFF4,AGAP1,AGO2,AGPAT5,AHCY,AHNAK,AIP,ALDH1L2,ALDOC,AMOTL2,ANGPT2,ANGPTL6,ANKH,ANKHD1/ANKHD1-EIF4EBP3,ANKRD11,ANKRD13A,ANKRD24,ANKRD35,ANLN,ANO6,ANPEP,ANXA2,ANXA6,AP1AR,APBB2,APC,APOBEC1,APPL2,AQP9,ARHGAP1,ARHGAP25,ARHGAP5,ARHGAP9,ARHGEF1,ARHGEF10L,ARHGEF17,ARHGEF2,ARID1A,ARID2,ARL8A,ARPC5,ARSG,ASAH2,ASF1…	1090
Inflammatory Response,Organismal Injury and Abnormalities	Inflammation of absolute anatomical region	2.05e-19		-0.319	ABCA1,ABCC1,ABCG1,ABCG2,ACLY,ACO1,ACO2,ACOX1,ACTL6A,ADA,ADAM17,ADAM8,ADAMTS7,ADK,ADM,ADRB2,AFP,AGO2,AHNAK,AHSA1,AIF1,ALCAM,ALDH5A1,ALDOA,AMBP,AMPD3,ANGPT2,ANGPTL6,ANKH,ANXA1,ANXA3,ANXA5,ANXA7,APC,APLP2,APP,APPL1,AQP9,ARAP3,ARCN1,ARF1,ARHGAP10,ARHGAP30,ARHGDIB,ARID1A,ARID5A,ASNS,ATAT1,ATF4,ATF6,ATF6B,ATG7,ATP11C,ATP2B1,ATP2C1,ATP6AP2,ATP8A1,AXL,B4GALT1,BAG6,BARD1,BAX,BBC3,BCAS1,BCL2,BCL2A1,BCL2L1,…	775
Cancer,Hematological Disease,Organismal Injury and Abnormalities	Myeloid neoplasm	2.05e-19		0.634	ABCA13,ABCC1,ABCG2,ABHD17A,ABI1,ABL2,ACVR1,ADA,ADAL,ADAM17,ADAMTS7,ADCY7,ADGRV1,ADRB2,AHNAK,AIFM1,ALDH4A1,ANKFY1,ANKHD1/ANKHD1-EIF4EBP3,ANKRD11,ANPEP,ANXA1,ANXA2,ANXA3,AP1G2,APC,APH1A,ARFGEF1,ARHGAP35,ARHGAP9,ARHGEF10L,ARHGEF7,ARID1A,ARID2,ARID3A,ARID4A,ARL6IP1,ASH1L,ASXL1,ATF4,ATF6B,ATG2B,ATG7,ATL2,ATP6AP1,ATP6V1A,ATR,ATXN7,AURKA,AURKB,AXIN1,AXL,AZIN1,B3GLCT,B3GNT3,B4GALNT1,B4GALT1,BAG1,BARD1,BB…	696
Organismal Development	Growth of organism	2.08e-19		0.123	ABCA1,Abcb1b,ABCC1,ABL2,ACACA,ACOX1,ACSL5,ACVR1,ACVRL1,ADARB1,ADGRG1,AFAP1L1,AGO2,AIF1,ALG14,ANKRD11,ANXA7,APC,APH1A,APP,APPL2,AQP9,ARAP3,ARCN1,ARHGAP1,ARHGAP5,ARID1A,ASAH1,ASPM,ATE1,ATF5,ATOX1,BAX,BBC3,BCL2,BCL2A1,BCL2L1,BLM,BMPR1A,BRCA1,BTG2,CASP8,CBS/LOC102724560,CCNB2,CCND1,CCND3,CCNE1,CCR2,CD2BP2,CD36,CD81,CDK4,CDKN1A,CDKN2C,CEBPD,CEP120,CHAF1A,CLEC10A,CMKLR1,CNR2,COL18A1,COL4A1,Cops2,COQ3,C…	370
Embryonic Development,Organismal Development	Development of body trunk	2.16e-19		-0.508	AACS,ABCA1,ABCA3,ACVR1,ACVRL1,ADA,ADAM17,ADM,ADRB2,AFF4,AGPAT2,AMHR2,AMPD2,ANPEP,ANXA1,ANXA2,AP4S1,APC,APH1A,Aph1c,AQP11,ARHGAP1,ARHGAP35,ARHGAP5,ARID1A,ARID2,ARL3,ARMC5,ASAH1,ASH1L,ASXL1,ATE1,ATF4,ATG7,ATMIN,ATP7B,AXIN1,AXL,B4GALT1,BAG4,BAG6,BAX,BBC3,BCAR1,BCL2,BCL2L1,BCLAF1,BIRC2,BIRC5,BMPR1A,BRCA1,Brd4,BSG,CADM1,CALR,CAPNS1,CARD6,CASP3,CASP7,CASP8,CAT,CBFB,CBS/LOC102724560,CCNA2,CCNB1,CCNB2,CC…	522
Cellular Development,Cellular Growth and Proliferation,Hematological System Development and Function,Lymphoid Tissue Structure and Development	Proliferation of immune cells	2.31e-19		-0.667	ABCG1,ABI1,ACLY,ADA,ADAM17,ADK,ADRB2,AHCY,AHNAK,AIF1,ALCAM,ANO6,ANPEP,ANXA1,APPL1,ARHGDIB,ARHGEF1,ARMC5,ATAD5,ATF6B,AURKA,AURKB,AXL,BAP1,BAX,BBC3,BCL2,BCL2A1,BCL2L1,BCL6,BCLAF1,BIRC5,BLM,BRCA1,Brd4,BSG,BTG1,BTK,C1QBP,C3,CALR,CASP3,CASP8,CAT,CBFB,CBS/LOC102724560,CCDC134,CCDC88B,CCND1,CCND3,CCR2,CD14,CD180,CD200R1,CD276,CD28,CD300C,CD320,CD36,CD37,CD72,CD81,CD84,CD86,CDK2,CDKN1A,CDKN2C,CDKN2D,CEAC…	361
Cancer,Hematological Disease,Immunological Disease,Organismal Injury and Abnormalities	Large-cell diffuse lymphoma	2.48e-19			ACVRL1,ADA,ADRB2,AKAP8,ARID1A,ASPM,BCL2,BCL6,BRD2,BTG1,BTG2,BTK,CAMTA1,CCND1,CCND3,CD36,CDC123,CDK1,CEP55,CERS2,CHD3,CHEK2,CKAP2,CORO2A,CREBBP,CTNNB1,CXCR4,DCK,DDB1,DDX10,DDX5,DHFR,DLD,DNMT1,DNMT3A,DOCK2,DTYMK,EP300,EZH2,FDX1,FEN1,FUCA2,FUT4,GET4,GINS1,GRB2,GSR,GTSE1,HDAC2,HDAC3,HELB,HIP1,HSP90AA1,HSP90AB1,HSP90B1,IL2RG,IMPDH1,IMPDH2,IRF4,ITPKB,KDM2B,KIF11,KIF20A,KLF2,KLHL6,KMT2C,KMT2D,LONP1,LRIG…	149
Cancer,Hematological Disease,Organismal Injury and Abnormalities	Bone marrow neoplasm	3.02e-19		0.276	ABCA13,ABCC1,ABCG2,ABHD17A,ABI1,ABL2,ACVR1,ADA,ADAL,ADAM17,ADAMTS7,ADCY7,ADGRV1,ADRB2,AHNAK,AIFM1,ALDH4A1,ANKFY1,ANKHD1/ANKHD1-EIF4EBP3,ANKRD11,ANPEP,ANXA1,ANXA2,ANXA3,AP1G2,APC,APH1A,ARFGEF1,ARHGAP35,ARHGAP9,ARHGEF10L,ARHGEF7,ARID1A,ARID2,ARID3A,ARID4A,ARL6IP1,ASH1L,ASXL1,ATF4,ATF6B,ATG2B,ATG7,ATL2,ATP6AP1,ATP6V1A,ATR,ATXN7,AURKA,AURKB,AXIN1,AXL,AZIN1,B3GLCT,B3GNT3,B4GALNT1,B4GALT1,BAG1,BARD1,BB…	688
Cancer,Hematological Disease,Organismal Injury and Abnormalities	Bone marrow cancer	3.88e-19		0.89	ABCA13,ABCC1,ABCG2,ABHD17A,ABL2,ACVR1,ADA,ADAL,ADAMTS7,ADCY7,ADGRV1,ADRB2,AHNAK,AIFM1,ALDH4A1,ANKFY1,ANKHD1/ANKHD1-EIF4EBP3,ANKRD11,ANPEP,ANXA1,ANXA2,ANXA3,AP1G2,APC,APH1A,ARFGEF1,ARHGAP35,ARHGAP9,ARHGEF10L,ARID1A,ARID2,ARID3A,ARID4A,ARL6IP1,ASH1L,ASXL1,ATF4,ATF6B,ATG2B,ATL2,ATP6AP1,ATP6V1A,ATR,ATXN7,AURKA,AURKB,AXIN1,AXL,AZIN1,B3GLCT,B3GNT3,B4GALNT1,B4GALT1,BAG1,BBC3,BBS10,BCAR1,BCAS3,BCL2,BCL2L…	664
Cancer,Organismal Injury and Abnormalities,Renal and Urological Disease	Renal clear cell adenocarcinoma	3.93e-19			AAMDC,ABCA13,ABCG1,ABHD11,ACACB,ACAT1,ACIN1,ADA,ADAL,ADCY2,AHNAK,AHRR,AKAP8,ALKBH8,AMPD2,ANLN,ANPEP,APC,APP,ARAP3,ARFGEF3,ARHGAP35,ARHGEF7,ARID1A,ARID2,ARPC5,ASPM,ASRGL1,ASXL1,ATG7,ATP11B,ATP9B,ATR,AURKA,AURKB,AXL,B4GALT3,BAG1,BAP1,BCAR1,BCL2L1,BLM,BRCA1,BRPF3,BTAF1,BUB1B,C11orf68,C6orf62,CA2,CA9,CAB39L,CADM1,CAND1,CARS2,CBFB,CCDC116,CCDC14,CCDC15,CCDC18,CCDC88A,CCDC91,CCND1,CCNE2,CCNF,CD68,CDK12…	486
Hematological System Development and Function,Lymphoid Tissue Structure and Development,Tissue Morphology	Morphology of lymphoid tissue	4.22e-19			ABCA1,ABCG1,ACP2,ACVRL1,ADA,ADAM17,AFF1,AGPAT2,AKT3,AOAH,ARHGAP1,ARHGAP5,ARHGDIB,ARHGEF1,ARID1A,ARID4A,ASXL1,ATP6AP2,AURKA,AXL,B4GALNT1,B4GALT1,BAX,BBC3,BCL2,BCL2L1,BCL6,BNIP3L,BRCA1,Brd4,BSG,BTK,C3,CALR,CARM1,CASP8,CCNB2,CCND1,CCND3,CCR2,CD28,CD37,CD5L,CD72,CD84,CD86,CDKN1A,CDKN2C,CFLAR,CIZ1,CKS1B,CLEC4A,CREBBP,CSF1,CSF2RB,CTC1,CTNNB1,CTSD,CTSK,CXCL14,CXCR4,CYLD,CYP51A1,DAD1,DBNL,DCK,DIDO1,DOCK1…	248
Cancer,Hematological Disease,Organismal Injury and Abnormalities	Malignant myeloid neoplasm	5.18e-19		0.406	ABCA13,ABCC1,ABCG2,ABHD17A,ABL2,ADA,ADAL,ADAMTS7,ADCY7,ADGRV1,ADRB2,AHNAK,AIFM1,ALDH4A1,ANKFY1,ANKHD1/ANKHD1-EIF4EBP3,ANKRD11,ANPEP,ANXA1,ANXA2,ANXA3,AP1G2,APC,APH1A,ARFGEF1,ARHGAP35,ARHGAP9,ARHGEF10L,ARID1A,ARID2,ARID3A,ARID4A,ARL6IP1,ASH1L,ASXL1,ATF4,ATF6B,ATG2B,ATL2,ATP6AP1,ATP6V1A,ATR,ATXN7,AURKA,AURKB,AXIN1,AXL,AZIN1,B3GLCT,B3GNT3,B4GALNT1,B4GALT1,BAG1,BBC3,BBS10,BCAR1,BCAS3,BCL2,BCL2L1,BCL2…	656
Cancer,Neurological Disease,Organismal Injury and Abnormalities	Brain oligodendroglioma	6.3e-19			ABCA13,ABCA3,ABCB6,ACACB,ACLY,ACSF2,ACTR3B,ADAMTSL5,ADGRL1,ADGRV1,ADPGK,AFAP1L1,AFF1,AFTPH,AGBL5,AGFG2,AGPAT2,AHNAK,ALDH5A1,AMOTL1,AMOTL2,AMPD3,ANKHD1/ANKHD1-EIF4EBP3,ANKLE1,ANKRD12,ANKRD13B,ANKRD13D,ANKRD35,ANXA5,APEH,APPL1,ARAP1,ARAP3,ARFGEF1,ARHGAP1,ARHGAP35,ARHGEF17,ARHGEF2,ARID2,ARL8B,ARPC1A,ARPC2,ASH1L,ASXL1,ATG2A,ATG9A,ATP7B,ATP8A1,AXIN1,AXL,B4GALNT1,BARD1,BCAR1,BCL6,BCLAF1,BEND3,BIRC6,BLM…	583
Cancer,Hematological Disease,Immunological Disease,Organismal Injury and Abnormalities	Diffuse large B-cell lymphoma	6.4e-19			ACVRL1,ADA,ADRB2,AKAP8,ARID1A,ASPM,BCL2,BCL6,BRD2,BTG1,BTG2,BTK,CAMTA1,CCND1,CCND3,CD36,CDC123,CDK1,CEP55,CERS2,CHD3,CHEK2,CKAP2,CORO2A,CREBBP,CTNNB1,CXCR4,DCK,DDB1,DDX10,DDX5,DHFR,DLD,DNMT1,DNMT3A,DOCK2,DTYMK,EP300,EZH2,FDX1,FEN1,FUCA2,FUT4,GET4,GINS1,GRB2,GSR,GTSE1,HDAC2,HDAC3,HELB,HIP1,HSP90AA1,HSP90AB1,HSP90B1,IMPDH1,IMPDH2,IRF4,ITPKB,KDM2B,KIF11,KIF20A,KLF2,KLHL6,KMT2C,KMT2D,LRIG3,MAD1L1,MFS…	147
Cancer,Hematological Disease,Immunological Disease,Organismal Injury and Abnormalities	Myeloid leukemia	6.74e-19		0.527	ABCA13,ABCC1,ABCG2,ABHD17A,ABL2,ADA,ADAMTS7,ADCY7,ADGRV1,ADRB2,AHNAK,AIFM1,ALDH4A1,ANKFY1,ANKHD1/ANKHD1-EIF4EBP3,ANKRD11,ANPEP,ANXA1,ANXA2,ANXA3,AP1G2,APH1A,ARFGEF1,ARHGAP35,ARHGAP9,ARHGEF10L,ARID1A,ARID2,ARID3A,ARID4A,ARL6IP1,ASH1L,ASXL1,ATF4,ATF6B,ATG2B,ATL2,ATP6AP1,ATP6V1A,ATR,ATXN7,AURKA,AURKB,AXIN1,AXL,AZIN1,B3GLCT,B3GNT3,B4GALNT1,B4GALT1,BAG1,BBC3,BBS10,BCAR1,BCAS3,BCL2,BCL2L1,BCL2L13,BIRC5…	621
Cancer,Hereditary Disorder,Organismal Injury and Abnormalities,Reproductive System Disease	Hereditary breast and/or ovarian cancer	7.07e-19			ABCC1,ABCG2,ACACA,APC,ARHGEF2,ATR,BARD1,BCAR1,BCL2,BCL2L1,BIRC6,BLM,BRCA1,BRIP1,CCNG1,CDC73,CDK12,CDK20,CHEK2,ENO2,EP300,ERCC6,ESCO2,FANCD2,FEN1,FLCN,FLNA,GEN1,GPHN,HERPUD1,HMMR,HSP90AA1,HSP90AB1,HSP90B1,LEPROTL1,LIFR,LRP12,MAFG,MELK,MITF,MLH1,MRE11,MSH6,MUTYH,MYO5A,NCOR1,NF1,NOTCH2,NQO2,PAK4,PARP1,PARP2,PCSK7,PIK3CA,PLCG1,POLE,PRC1,PTCH1,PTEN,PUM1,PYROXD1,RAD51,RAD51B,RAD51C,RAD54L,RB1CC1,RECQL,…	90
Cell Death and Survival,Organismal Injury and Abnormalities	Cell death of sarcoma cell lines	7.54e-19		-0.386	ABCG2,AHNAK,AIFM1,ATF1,ATF4,ATG7,ATMIN,ATR,AURKA,AXIN1,BAG1,BAG6,BAX,BBC3,BCL2,BCL2A1,BCL2L1,BCL6,BCLAF1,BIRC2,BIRC5,BNIP3,BUB1B,BUB3,CAPNS1,CASP7,CASP8,CASP8AP2,CCNG1,CDIP1,CDK2,CDKN1A,CFLAR,CHEK2,COPZ1,CTSB,DCTN3,DHODH,DNAJA3,DPP8,DRAM1,DUSP6,E2F1,E2F3,EMILIN2,FADD,FOXK2,FOXO3,FTO,GPS2,GRK5,GTSE1,HAT1,HDAC5,IFI16,IFNAR2,IGF1,ING2,IRF3,JUN,KANK2,KDM4B,LAMP1,LAMP2,LIG3,LIMS1,LRIG2,MAD1L1,MAD2L1,M…	131
Cancer,Endocrine System Disorders,Organismal Injury and Abnormalities	Malignant neuroendocrine neoplasm	8.16e-19		1.406	ABCA1,ABCA13,ABCC1,ABCG2,ACAD9,ACAT2,ACOX1,ACSL5,ACTL6A,ACTR3B,ADA,ADGRV1,AGAP1,AGO2,AGPAT5,AHCY,AHNAK,ALDH1L2,ALDOC,AMOTL2,ANGPT2,ANGPTL6,ANKH,ANKHD1/ANKHD1-EIF4EBP3,ANKRD11,ANKRD13A,ANKRD24,ANKRD35,ANLN,ANO6,ANPEP,ANXA6,AP1AR,APBB2,APC,APPL2,AQP9,ARHGAP1,ARHGAP25,ARHGAP5,ARHGAP9,ARHGEF1,ARHGEF10L,ARHGEF17,ARHGEF2,ARID1A,ARID2,ARL8A,ARPC5,ARSG,ASAH2,ASF1B,ASPH,ASPM,ATF1,ATF6,ATP11A,ATP11B,ATP11C…	1007
Cell Death and Survival	Cell viability of cervical cancer cell lines	8.26e-19	Increased	2.73	ACVRL1,ADK,AGO2,ARF1,ATF6,ATP2C1,ATP7B,ATR,AURKA,AURKAIP1,AURKB,BAG1,BCKDK,BCL2,BCL2A1,BCL2L1,BCL6,BIRC5,BLM,BRCA1,BUB1B,CASK,CASP1,CAT,CCNA2,CCNK,CDK2,CDK20,CDKN1A,CEBPD,CENPA,CERK,CHEK2,CHKA,CLK3,CNDP2,CTBP1,DHODH,DUSP14,DUSP19,DUSP6,EIF2AK4,FANCA,FBXW7,FUBP1,GLS,GOLPH3,GPT2,HNRNPUL1,HSF2,ILK,INPP5B,IPO4,JUN,KIF15,KNTC1,LAMTOR3,LCK,LIAS,LIG3,LRRC8A,LUC7L3,MAP3K1,MAP3K4,MAPK1,MCOLN1,MCOLN2,MED12…	122
Cancer,Hematological Disease,Organismal Injury and Abnormalities	Acute myeloid leukemia and related neoplasms	8.76e-19		-0.336	ABCA13,ABCC1,ABCG2,ABHD17A,ABL2,ADA,ADAMTS7,ADCY7,ADGRV1,ADRB2,AHNAK,AIFM1,ALDH4A1,ANKFY1,ANKHD1/ANKHD1-EIF4EBP3,ANKRD11,ANPEP,ANXA1,ANXA2,ANXA3,AP1G2,APH1A,ARFGEF1,ARHGAP35,ARHGAP9,ARHGEF10L,ARID1A,ARID2,ARID3A,ARID4A,ARL6IP1,ASH1L,ASXL1,ATF4,ATF6B,ATG2B,ATL2,ATP6AP1,ATP6V1A,ATR,ATXN7,AURKA,AURKB,AXIN1,AXL,AZIN1,B3GLCT,B3GNT3,B4GALNT1,B4GALT1,BAG1,BBC3,BBS10,BCAR1,BCAS3,BCL2,BCL2L1,BCL2L13,BIRC5…	605
Cell-To-Cell Signaling and Interaction,Cellular Function and Maintenance,Hematological System Development and Function	Phagocytosis of myeloid cells	9.11e-19		-1.318	ABCA1,ABI1,ADRB2,AHSA1,ANXA1,APP,ARPC2,ARPC3,ARPC4,ATG7,AXL,BCAR1,BTK,C3,CALR,CCR2,CD14,CD36,CD5L,CD93,CDK2,CDKN1A,CERK,CERS2,CLCN3,CNN2,COQ7,CREBBP,CSF1,CSF1R,CSF2RA,CSF2RB,CYFIP1,CYLD,DIO2,DOCK2,DOCK8,EIF2AK4,EIF4E,ELOVL1,ERP44,FCER1G,FCGR1A,FCGR2A,FCGR2B,FYN,GAB2,Gm21596/Hmgb1,GNAI2,GNE,GRN,GSN,IFNAR1,IL15,IL18,IRF3,ISG15,KAT6A,LAMTOR2,LGALS3,LZTR1,MANF,MAP1S,MAPK1,MAPKAPK2,MECP2,MFGE8,MGAT1,M…	123
Cellular Development,Cellular Growth and Proliferation,Hematological System Development and Function,Lymphoid Tissue Structure and Development	Proliferation of mononuclear leukocytes	9.26e-19		-0.619	ABCG1,ABI1,ACLY,ADA,ADK,ADRB2,AHCY,AHNAK,AIF1,ALCAM,ANO6,ANPEP,ANXA1,APPL1,ARHGDIB,ARHGEF1,ARMC5,ATAD5,ATF6B,AURKA,AURKB,AXL,BAX,BBC3,BCL2,BCL2A1,BCL2L1,BCL6,BCLAF1,BIRC5,BLM,BRCA1,Brd4,BSG,BTK,C1QBP,C3,CALR,CASP3,CASP8,CBFB,CBS/LOC102724560,CCDC134,CCDC88B,CCND1,CCND3,CCR2,CD14,CD180,CD200R1,CD276,CD28,CD300C,CD320,CD36,CD37,CD72,CD81,CD84,CD86,CDK2,CDKN1A,CDKN2C,CEACAM1,CFLAR,CFP,CHD4,CHST3,CLE…	341
Cancer,Hematological Disease,Immunological Disease,Organismal Injury and Abnormalities	Acute myeloid leukemia	9.5e-19		-0.069	ABCA13,ABCC1,ABCG2,ABHD17A,ABL2,ADA,ADAMTS7,ADCY7,ADGRV1,ADRB2,AHNAK,AIFM1,ALDH4A1,ANKFY1,ANKHD1/ANKHD1-EIF4EBP3,ANKRD11,ANPEP,ANXA1,ANXA2,ANXA3,AP1G2,APH1A,ARFGEF1,ARHGAP35,ARHGAP9,ARHGEF10L,ARID1A,ARID2,ARID3A,ARID4A,ARL6IP1,ASH1L,ASXL1,ATF4,ATF6B,ATG2B,ATL2,ATP6AP1,ATP6V1A,ATR,ATXN7,AURKA,AURKB,AXIN1,AXL,AZIN1,B3GLCT,B3GNT3,B4GALNT1,B4GALT1,BAG1,BBC3,BBS10,BCAR1,BCAS3,BCL2,BCL2L1,BCL2L13,BIRC5…	604
Cancer,Organismal Injury and Abnormalities	Head squamous cell carcinoma	9.72e-19			ABCA1,ABCC1,ADGRV1,AIFM1,AKT3,ANKRD12,ANXA1,APC,APLP2,ARHGAP5,ARHGEF2,ARID1A,ARID2,ARMC5,ASNS,ASPH,ASRGL1,ATP11B,ATP5MF-PTCD1,ATP6V1A,ATP8B4,ATXN7L3,AURKA,AZIN1,AZIN2,BAG1,BCL2,BCL2L1,BCL9,BIRC5,BIRC6,BOLA3,BRCA1,BRPF3,BTBD7,BTBD9,C7orf50,CA2,CABIN1,CACNA1A,CAMSAP2,CARD6,CASP8,CASP8AP2,CAT,CBFB,CCAR1,CCDC116,CCDC134,CCDC86,CCDC88A,CCNA2,CCNB1,CCND1,CD200R1L,CD276,CDCA2,CDK12,CDK2AP1,CDK4,CDK5RAP2…	456
Cancer,Gastrointestinal Disease,Hepatic System Disease,Organismal Injury and Abnormalities	Hepatocellular carcinoma	1.08e-18		0.589	ABCA1,ABCA13,ABCG2,ACAA1,ACAA2,ACACA,ACADL,ACADVL,ACAT1,ACLY,ACOX1,ACSS2,ACVRL1,ACY1,ADA,ADAM17,ADCY2,ADGRG1,ADGRV1,ADK,ADRB2,AFP,AGO2,AHNAK,AKNA,ALDH1L2,ALDH4A1,ALDOA,ANGPTL6,ANLN,ANXA1,ANXA2,ANXA3,ANXA5,ANXA7,APC,ARAP3,ARF1,ARHGAP10,ARHGAP22,ARHGAP35,ARHGDIG,ARHGEF17,ARHGEF2,ARID1A,ARID2,ARPC5,ASF1B,ASH1L,ASPH,ASPM,ASRGL1,ASXL1,ATAD5,ATP1A1,ATP1B3,ATP6V0A1,AURKA,AXIN1,AXL,BACH1,BAG2,BARD1,BAZ1B…	657
Hematological Disease,Organismal Injury and Abnormalities	Progressive hematopoietic disorder	1.11e-18			BCL2,BRCA1,BRIP1,BTK,CAT,CCND1,DCK,FANCA,FANCB,FANCD2,FANCG,FANCI,FANCL,FKBP1A,GPX1,HSP90AA1,HSP90AB1,HSP90B1,IMPDH1,IMPDH2,MAD2L2,PIK3CA,PIK3CD,PIK3CG,PLK1,PML,POLA1,POLD1,PRIM2,PSMB2,PSMB8,PSMB9,PSMD1,PSMD2,RAD51,RAD51C,RARA,RARB,RFWD3,RRM1,RRM2,RUNX1,RXRA,SF3B1,SOD1,SPIRE2,TOP2A,TOP2B,TP53,TUBA1A,TUBA1C,TUBA4A,TUBB2A,TUBB4A,TUBB4B,TUBD1,TUBE1,TUBG1,UBE2T,XPO1	60
Developmental Disorder,Neurological Disease,Organismal Injury and Abnormalities	Congenital anomaly of central nervous system	1.13e-18		0.695	ABI1,ADGRG1,AKT3,AMPD2,Ank2,APBB1,APBB2,APP,ARF1,ARFGEF2,ARHGAP35,ARHGEF2,ARID1A,ARID2,ARL3,ASH1L,ATMIN,ATP2B3,ATP2C1,B3GALNT2,BAG6,BCAP31,BCL2L1,BRCA1,CALR,CAMTA1,CASK,CASP3,CASP7,CCNF,CDC40,CDK20,CDK5RAP2,CELSR1,CEP290,CEP55,CFL1,CHD4,CLN5,CNOT1,COL18A1,COL4A1,COQ2,CREBBP,CSF1R,CSTB,CTNNBIP1,DGCR8,DISP1,DNAJA3,DNAJC19,DNM1L,DPF2,DYNC1H1,E2F5,EP300,EPG5,ERCC1,ERCC6,EXOSC8,FANCB,FIG4,FKBP1A,FKBP8…	191
Cancer,Endocrine System Disorders,Gastrointestinal Disease,Organismal Injury and Abnormalities	Pancreatic adenocarcinoma	1.13e-18		0.291	ABCA1,ABCA3,ABCG1,ABCG2,ABHD8,ACACB,ACAT2,ACLY,ACO1,ACOT8,ACSF2,ACVR1,ADA,ADAM17,ADAM8,ADAMTS7,ADARB1,ADGRV1,ADPGK,AFF1,AGBL5,AGPAT5,AHNAK,ALDOA,AMFR,AMOTL1,ANAPC5,ANGPT2,ANKHD1/ANKHD1-EIF4EBP3,ANKRD11,ANKRD12,ANKRD24,ANKRD34A,ANPEP,ANXA1,AP3D1,AP3S1,APC,API5,APP,APPL1,APPL2,AREL1,ARFGEF2,ARHGAP22,ARHGAP30,ARHGAP35,ARHGEF10,ARHGEF10L,ARHGEF17,ARHGEF2,ARHGEF7,ARID1A,ARID2,ARL15,ARMC2,ARMC7,ASNS,AS…	823
Cellular Function and Maintenance	Engulfment of blood cells	1.19e-18		-1.057	ABCA1,ABI1,ADRB2,AHSA1,AKT3,ANXA1,ANXA5,APP,ARPC2,ARPC3,ARPC4,ATG7,AXL,BCAR1,BTK,C3,CALR,CCR2,CD14,CD36,CD5L,CD93,CDK2,CDKN1A,CERK,CERS2,CLCN3,CNN2,COQ7,CREBBP,CRK,CSF1,CSF1R,CSF2RA,CSF2RB,CYFIP1,CYLD,DIO2,DLG1,DOCK2,DOCK8,EIF2AK4,EIF4E,ELMO1,ELOVL1,ERP44,FCER1G,FCGR1A,FCGR2A,FCGR2B,FYN,GAB2,Gm21596/Hmgb1,GNAI2,GNE,GRN,GSN,HYOU1,ICOSLG/LOC102723996,IFNAR1,IL15,IL18,IRF3,ISG15,KAT6A,LAMTOR2,LGALS3…	138
Cancer,Hematological Disease,Immunological Disease,Organismal Injury and Abnormalities	Large-cell lymphoma	1.2e-18			ACVRL1,ADA,ADRB2,AKAP8,ARID1A,ASPM,BCL2,BCL2L1,BCL2L13,BCL6,BIRC5,BRD2,BTG1,BTG2,BTK,CAMTA1,CCND1,CCND3,CD36,CDC123,CDK1,CEP55,CERS2,CHD3,CHEK2,CKAP2,CORO2A,CREBBP,CTNNB1,CXCR4,DCK,DDB1,DDX10,DDX5,DHFR,DLD,DNMT1,DNMT3A,DOCK2,DTYMK,EP300,EZH2,FDX1,FEN1,FUCA2,FUT4,GET4,GINS1,GLI1,GRB2,GSR,GTSE1,HDAC2,HDAC3,HELB,HIP1,HSP90AA1,HSP90AB1,HSP90B1,IKZF1,IL2RG,IMPDH1,IMPDH2,IRF4,ITPKB,JUN,KDM2B,KIF11,KIF2…	161
Cell-To-Cell Signaling and Interaction	Response of tumor cell lines	1.23e-18		-0.917	ABI1,AHSA1,ANXA1,APMAP,APP,APPL2,ARPC2,ARPC3,ARPC4,ATF4,ATF6,ATG7,ATR,AXL,BCL2,BCL2L1,BIRC5,BTK,CALR,CAT,CD5L,CD93,CDK2,CDK9,CDKN1A,CEACAM1,CERS2,CKB,CLIP1,CREBBP,CTNNB1,CTSB,CTSD,CYFIP1,DDIT3,DGKZ,DNM1L,DOCK2,ELOVL1,EPAS1,ERAP1,ERP44,ETS2,FADD,FCER1G,FCGR1A,FCGR2A,FCGR2B,GAPDH,GBA2,GNAI2,GNE,GOLGA4,GRB2,HSP90B1,HSPA9,IGF1,IL18,IQSEC1,ITGAL,KAT6A,KIF2A,KLF2,LAMTOR2,LCK,LETMD1,LIMK1,LY96,LZTR1,Mac…	134
Cellular Function and Maintenance,Hematological System Development and Function	Engulfment of myeloid cells	1.41e-18		-0.994	ABCA1,ABI1,ADRB2,AHSA1,AKT3,ANXA1,APP,ARPC2,ARPC3,ARPC4,ATG7,AXL,BCAR1,BTK,C3,CALR,CCR2,CD14,CD36,CD5L,CD93,CDK2,CDKN1A,CERK,CERS2,CLCN3,CNN2,COQ7,CREBBP,CSF1,CSF1R,CSF2RA,CSF2RB,CYFIP1,CYLD,DIO2,DOCK2,DOCK8,EIF2AK4,EIF4E,ELOVL1,ERP44,FCER1G,FCGR1A,FCGR2A,FCGR2B,FYN,GAB2,Gm21596/Hmgb1,GNAI2,GNE,GRN,GSN,HYOU1,IFNAR1,IL15,IL18,IRF3,ISG15,KAT6A,LAMTOR2,LGALS3,LZTR1,MANF,MAP1S,MAPK1,MAPKAPK2,MECP2,MF…	128
Cell Cycle,Cell Morphology,Cellular Assembly and Organization,DNA Replication, Recombination, and Repair	Abnormal morphology of chromosomes	1.42e-18			ACTR1A,APC,ARHGAP1,AURKA,AURKB,BIRC5,BRCA1,BUB1,BUB1B,CDC20,CDC23,CDCA8,CENPE,CENPF,CENPI,CENPM,CENPP,CENPT,CENPW,CHD4,CLIP1,DLGAP5,DNMT1,DYNLRB1,FAM83D,GADD45A,H3-3A/H3-3B,HAUS1,HAUS5,HAUS7,HAUS8,INCENP,KAT6A,KIF14,KIF22,KIF2A,KIF4A,KIFC1,KMT2A,MAPK1,MAPRE1,MDC1,MDM4,MSH5,MYO10,NDC80,NDE1,NF1,NIN,NPM1,NUDC,NUF2,NUP107,NUSAP1,PAFAH1B1,PARP1,PRKDC,PRMT1,PTEN,RAD21,RAD54L,RAE1,RECQL,RRS1,SEH1L,SIRT…	81
Cell Cycle,DNA Replication, Recombination, and Repair	DNA recombination	1.72e-18		0.218	ANKLE1,ATXN7L3,BANF1,BARD1,BLM,BRCA1,BRIP1,CDA,CDK2,CHD4,CHEK2,COPS7A,CREBBP,CTDP1,DDB1,DNMT1,EME1,ENDOG,ERCC1,FANCD2,FBXW5,FBXW7,GADD45A,GPS1,HMGB2,HMGN1,IK,IL7R,KANK2,KMT2D,KPNA1,KPNA2,LIG3,LRRC40,LSM2,LSM4,MCM8,MED12,MEPCE,MIB1,MLH1,MMS22L,MND1,MRE11,MSH3,MSH5,MSH6,NCOA3,NDE1,NEK1,PABPC1,PARP1,PARP2,PARPBP,PRKDC,PTEN,RAD18,RAD21,RAD51,RAD51AP1,RAD51B,RAD51C,RAD54B,RAD54L,RECQL,RECQL4,RECQL5,RE…	101
Cancer,Hematological Disease,Immunological Disease,Organismal Injury and Abnormalities	Plasma cell neoplasm	1.81e-18			ABCG2,ABHD5,ACVR1,ADRB2,AHSA1,AKT1S1,ALKBH5,ANXA2,ANXA5,ANXA6,APC,ARHGAP1,ARID1A,ARID2,ARID4A,ASXL1,ATR,ATRN,ATXN7,AURKA,AXIN1,BAP1,BARD1,BCL2,BCL2L1,BCL6,BCLAF1,BIRC5,BRCA1,BTK,CA2,CASP3,CASP7,CASP8,CAT,CCNB1,CCNB2,CCND1,CCNG2,CCR2,CD180,CD28,CD36,CDC20,CDK1,CDK2,CDK4,CDKN2C,CEBPD,CHAF1A,CHEK2,CLEC4A,CLPTM1,CPEB2,CREBBP,CRK,CSF1R,CSF2RA,CSF2RB,CTBP1,CTSK,CXCR4,CXXC5,CYLD,DAP,DCK,DDX11,DEK,DHFR,D…	279
Cancer,Endocrine System Disorders,Organismal Injury and Abnormalities	Neuroendocrine carcinoma	1.87e-18		1.406	ABCA1,ABCA13,ABCC1,ABCG2,ACAD9,ACAT2,ACOX1,ACSL5,ACTL6A,ACTR3B,ADA,ADGRV1,AGAP1,AGO2,AGPAT5,AHCY,AHNAK,ALDH1L2,ALDOC,AMOTL2,ANGPT2,ANGPTL6,ANKH,ANKHD1/ANKHD1-EIF4EBP3,ANKRD11,ANKRD13A,ANKRD24,ANKRD35,ANLN,ANO6,ANPEP,ANXA6,AP1AR,APBB2,APC,APPL2,AQP9,ARHGAP1,ARHGAP25,ARHGAP5,ARHGAP9,ARHGEF1,ARHGEF10L,ARHGEF17,ARHGEF2,ARID1A,ARID2,ARL8A,ARPC5,ARSG,ASAH2,ASF1B,ASPH,ASPM,ATF1,ATF6,ATP11A,ATP11B,ATP11C…	1002
Post-Translational Modification	Ubiquitination of protein	2.05e-18		0.213	AIMP2,AMFR,ANAPC11,ANAPC16,AREL1,ATG3,ATG7,AXIN1,BAG2,BCL2,BIRC2,BIRC6,BRCA1,CAND1,CBFB,CCNF,CDC34,CDK5RAP3,CHFR,CHP1,COMMD1,CRY1,CTNNB1,DDB1,DDB2,DERL1,DNAJB2,DTX3L,DZIP3,EPM2A,FANCI,FANCL,FBXL17,FBXL2,FBXL3,FBXO4,FBXO9,FBXW5,FBXW7,FYN,G2E3,GBP6,GSK3B,HDAC3,HDAC6,HDAC8,HECTD1,HERC2,HERPUD1,HSP90AA1,HSP90AB1,ISG15,ITCH,IVNS1ABP,JADE2,KCTD13,KDM1A,KLHL2,KLHL21,KLHL3,KLHL41,KLHL9,LRRK2,LZTR1,MAPK8,…	170
Cell Death and Survival,Organismal Injury and Abnormalities	Cell death of fibroblasts	2.13e-18		0.813	ABL2,ADM,AIFM1,API5,APP,ARHGAP1,ATF6,ATG7,BAX,BBC3,BCL2,BCL2L1,BIRC2,BIRC5,BIRC6,BLM,BNIP3,BRCA1,BUB1,CABIN1,CAPNS1,CASP1,CASP3,CASP4,CASP7,CASP8,CAT,CCDC47,CCDC80,CCND1,CDKN1A,CDKN2C,CENPE,CFLAR,CNR2,CRKL,CTBP1,CTNNB1,CTSD,CYCS,DAPK1,DDB2,DDIT3,DHCR24,DNM1L,E2F1,EI24,EIF4E,EP300,FADD,FLNA,FOXO3,GAS5,GAS6,GLI1,GNL3,GPI,GPX1,GSK3B,IGF1,IKBKG,IL18,IRF3,JUN,KLF2,MAP2K3,MAP3K1,MAP3K5,Map3k7,MAPK8,MAV…	139
Developmental Disorder,Organismal Injury and Abnormalities	Growth Failure	2.19e-18		0.658	ABCA1,ABI1,ACACA,ACVRL1,AFF4,AGO2,APLP2,AQP11,ARHGAP1,ARHGEF7,ATF4,ATMIN,ATP2C1,ATP7B,AURKA,B4GALT1,BAP1,BCAR1,BCAS3,BCL2,BCL6,BIRC6,BLM,BNIP3L,BRCA1,C1GALT1C1,C1QBP,CAMSAP2,CBS/LOC102724560,CCND1,CCNE1,CCNE2,CDK13,CDKN1A,CDT1,CFLAR,CHD7,CHSY1,CISD2,CKB,CLCN3,CNPY3,COL11A2,COMMD1,COPS3,COQ7,CR1L,CREBBP,CSF1,CTSB,CTSK,CTSV,Cux1,CYCS,DACT3,DAD1,Dazap1,DBI,DDX11,DERL1,DHCR7,DHRS3,DIO2,DLD,DNAAF2,DNM…	273
Cell Morphology,Cellular Assembly and Organization,Cellular Function and Maintenance	Formation of cellular protrusions	2.8e-18		-1.804	ABCG1,ABI1,ABL2,ACACA,ACP1,ADAM17,AFAP1L1,AHNAK,ALCAM,ALDOA,AMHR2,AMIGO1,Ank2,ANKRD27,Anp32a,ANPEP,APBB1,APC,APLP2,APP,APPL2,ARAP1,ARF1,ARFGEF1,ARHGAP1,ARHGAP35,ARHGAP5,ARHGEF7,ARL11,ARL3,ARPC1B,ARPC2,ARPC3,ARPC4,ARPIN/ARPIN-AP3S2,ASAH2,ATAT1,ATE1,ATF1,ATF6,ATG3,ATG7,ATG9A,ATMIN,ATRN,AURKA,AVIL,AXIN1,B4GALT5,BAX,BBS10,BBS4,BBS5,BCAR1,BCL2,BSG,BTG2,BTK,C1QBP,C3,CACNA1A,CACNA1B,CAMKK2,CAMSAP2,CAP1,…	487
Cancer,Gastrointestinal Disease,Organismal Injury and Abnormalities	Oral squamous cell carcinoma	2.83e-18			ABCA1,ABCC1,ADGRV1,AIFM1,AKT3,ANKRD12,ANXA1,APC,APLP2,ARHGAP5,ARHGEF2,ARID1A,ARID2,ARMC5,ASNS,ASPH,ASRGL1,ATP11B,ATP5MF-PTCD1,ATP6V1A,ATP8B4,ATXN7L3,AURKA,AZIN1,AZIN2,BAG1,BCL2,BCL2L1,BCL9,BIRC5,BIRC6,BOLA3,BRPF3,BTBD7,BTBD9,C7orf50,CABIN1,CACNA1A,CAMSAP2,CARD6,CASP8,CASP8AP2,CBFB,CCAR1,CCDC116,CCDC134,CCDC86,CCDC88A,CCNA2,CCNB1,CCND1,CD200R1L,CD276,CDCA2,CDK12,CDK2AP1,CDK4,CDK5RAP2,CEP162,CEP250…	448
Cell Cycle	Cycling of centrosome	3.32e-18		1.284	ARHGEF10,AURKA,AZIN1,BBS4,BRCA1,CCDC61,CCNF,CDK1,CDK2,CDK4,CDK5RAP2,CDKN1A,CEP120,CEP135,CEP152,CEP192,CEP295,CEP63,CEP72,CEP85,CETN2,CETN3,CHD3,CHMP1B,CHMP2A,CKAP5,CROCC,CTNNB1,DYNC1LI1,FBXW5,FBXW7,FES,GADD45A,GEN1,GOLGA2,HAUS1,HAUS5,HAUS7,HAUS8,KIF11,KIFC1,LGALS3,MDM1,NDC80,NDE1,NEK1,NEK2,NPM1,NUP62,PCM1,PLK1,POC1A,POC1B,PPP1R12A,RANBP1,RBM14,ROCK2,SIRT1,SLC16A1,STIL,STK38,TMEM67,TP53,TTK,TUBA1…	71
Carbohydrate Metabolism	Glycolysis	3.75e-18	Increased	2.044	ALDOA,ALKBH5,ANXA1,APC,APP,ARID1A,ATP6AP2,BACH1,BCKDK,BCL2,BCL2L1,BCL2L13,BPGM,Brd4,BSG,C1QBP,CA9,CCND1,CD28,CISD1,CISD2,CLN3,CSF1,CTH,CTNNB1,CYBA,CYLD,DDIT4,DLAT,DNAJB1,DNM1L,ENO1,ENO2,ENO3,EPAS1,EXOC6,FKRP,FLCN,FOXO3,FTO,FZR1,G6PD,GAPDH,GIT1,GLDC,GPI,GSK3B,HEATR5B,HK1,HK2,IDH2,IDH3A,IGF1,IL15,IL18,IREB2,Irgm1,ITCH,KIF4A,KLF4,LAMP2,LATS1,LDHA,LRP6,MAPK8,MAPKAPK2,ME1,METTL3,MIF,MIR17HG,MTCH2,NCAP…	140
Cellular Development,Cellular Growth and Proliferation,Hematological System Development and Function,Lymphoid Tissue Structure and Development	Proliferation of lymphocytes	3.86e-18		-0.485	ABCG1,ABI1,ACLY,ADA,ADK,ADRB2,AHCY,AHNAK,AIF1,ALCAM,ANO6,ANXA1,APPL1,ARHGDIB,ARHGEF1,ARMC5,ATAD5,ATF6B,AURKA,AURKB,AXL,BAX,BBC3,BCL2,BCL2A1,BCL2L1,BCL6,BCLAF1,BIRC5,BLM,BRCA1,Brd4,BSG,BTK,C1QBP,C3,CALR,CASP3,CASP8,CBFB,CBS/LOC102724560,CCDC134,CCDC88B,CCND1,CCND3,CCR2,CD14,CD180,CD200R1,CD276,CD28,CD300C,CD320,CD36,CD37,CD72,CD81,CD84,CD86,CDK2,CDKN1A,CDKN2C,CEACAM1,CFLAR,CFP,CHD4,CHST3,CLEC10A,C…	334
Cell Death and Survival,Organismal Injury and Abnormalities	Apoptosis of blood cells	4.49e-18		-0.259	ABCG1,ADA,ADAM17,ADAM8,AFP,AIP,ANPEP,ANXA1,APC,APP,ARHGEF1,ASAH1,ATMIN,AURKB,AXL,BAP1,BAX,BBC3,BCL2,BCL2A1,BCL2L1,BCL6,BIRC2,BIRC5,BIRC6,BLM,BNIP3L,BRCA1,BTG1,BTK,CARD9,CASP1,CASP3,CASP4,CASP6,CASP7,CASP8,CAT,CCAR1,CCDC86,CCNB1,CD14,CD28,CD5L,CD9,CDK2,CDKN1A,CDKN2D,CFLAR,CHEK2,CKS1B,CLPB,CNR2,CREBBP,CRKL,CSF1,CSF2RA,CTNNB1,CTSD,CXCR4,CYBB,CYLD,DCK,DDB1,DDIT3,DFFA,DNAJA3,DOCK8,E2F1,EFNA1,EIF4E,EP3…	234
Cancer,Organismal Injury and Abnormalities,Renal and Urological Disease	Kidney clear cell tumor	4.51e-18			AAMDC,ABCA13,ABCG1,ABHD11,ACACB,ACAT1,ACIN1,ADA,ADAL,ADCY2,AHNAK,AHRR,AKAP8,ALKBH8,AMPD2,ANLN,ANPEP,APC,APP,ARAP3,ARFGEF3,ARHGAP35,ARHGEF7,ARID1A,ARID2,ARPC5,ASPM,ASRGL1,ASXL1,ATG7,ATP11B,ATP9B,ATR,AURKA,AURKB,AXL,B4GALT3,BAG1,BAP1,BCAR1,BCL2L1,BLM,BRCA1,BRPF3,BTAF1,BUB1B,C11orf68,C6orf62,CA2,CA9,CAB39L,CADM1,CAND1,CARS2,CBFB,CCDC116,CCDC14,CCDC15,CCDC18,CCDC88A,CCDC91,CCND1,CCNE2,CCNF,CD68,CDK12…	489
Lipid Metabolism,Molecular Transport,Small Molecule Biochemistry	Concentration of lipid	4.54e-18	Decreased	-2.199	ABCA1,ABCA3,Abcb1b,ABCG1,ABCG2,ABHD5,ACACA,ACACB,ACADL,ACADVL,ACAT1,ACAT2,ACLY,ACO2,ACOT2,ACOT7,ACSBG1,ACSS2,ADA,ADM,ADRB2,AFP,AGMO,AGPAT2,AGTRAP,AIDA,AIFM1,Akap9,AKT3,AMFR,ANGPT2,ANGPTL6,ANXA5,ANXA6,APC,APOBEC1,APP,AQP9,ARF1,ASAH1,ASAH2,ATF4,ATG7,ATP1A1,ATP7B,B4GALNT1,B4GALT1,BAX,BBS10,BBS4,BCAP31,BCAT2,BCL2,BCL2L1,BRCA1,BRD2,C3,CACNA1B,CASP1,CASP8,CBS/LOC102724560,CCDC80,CCNY,CD14,CD36,CDA,CDK4…	409
Cancer,Endocrine System Disorders,Organismal Injury and Abnormalities	Extrapulmonary neuroendocrine carcinoma	4.75e-18			ACAD9,ACSL5,ADA,AGO2,ANGPTL6,ANKH,ANKRD24,ANO6,APC,ARID1A,ATF1,ATP11B,ATP6AP1,ATP6V0A1,ATP6V1B2,ATXN7,ATXN7L3,AXIN1,AXL,BAP1,BRD7,BTK,C9orf43,C9orf85,CAND1,CDC34,CDC42BPG,CDK12,CDK13,CEBPD,CENPC,CEP350,CERS2,CHD7,CHEK2,CHKA,CLPX,CLUH,COPE,CPNE1,CREBBP,CRLF2,CRYBG3,CSF1R,CTNNB1,CYC1,DAGLA,DAP3,DARS2,DHDH,DLG4,DMXL1,DNAAF2,DNAJC13,E2F3,EGLN1,EIF1AX,EMILIN2,ENO2,ENSA,EPAS1,EPM2A,ERN1,EXTL1,EZR,FANCB…	262
Developmental Disorder,Neurological Disease,Organismal Injury and Abnormalities	Congenital malformation of brain	5.05e-18		0.511	ABI1,ADGRG1,AKT3,AMPD2,Ank2,APBB1,APBB2,APP,ARF1,ARFGEF2,ARHGAP35,ARHGEF2,ARID1A,ARID2,ARL3,ASH1L,ATMIN,ATP2B3,ATP2C1,B3GALNT2,BAG6,BCAP31,BCL2L1,BRCA1,CALR,CAMTA1,CASK,CASP3,CASP7,CCNF,CDC40,CDK20,CDK5RAP2,CELSR1,CEP290,CEP55,CFL1,CHD4,CLN5,CNOT1,COL18A1,COL4A1,COQ2,CREBBP,CSF1R,CSTB,CTNNBIP1,DGCR8,DISP1,DNAJA3,DNAJC19,DNM1L,DPF2,DYNC1H1,E2F5,EP300,EPG5,ERCC6,EXOSC8,FIG4,FKBP1A,FKBP8,FKRP,FKTN,F…	187
Cellular Movement	Migration of blood cells	5.17e-18	Decreased	-3.411	ABCA1,Abcb1b,ABCC1,ABCG1,ABL2,ACVRL1,ADA,ADAM17,ADAM8,ADM,ADRB2,AGTRAP,AIF1,ALCAM,ALKBH5,AMFR,ANGPT2,ANO6,ANXA1,ANXA2,APC,APP,AQP9,ARAP3,ARHGAP1,ARHGAP25,ARHGEF1,ARHGEF2,ARHGEF7,ATF6,ATG7,ATP6AP2,ATRN,AXL,B4GALT1,BAG4,BCL2,BCL6,BCL9,BLM,BLVRA,BMPR1A,BRCA1,Brd4,BSG,BST1,BTK,C1QBP,C1QTNF6,C3,C5AR2,CALR,CAMK2N2,CANX,CARD14,CARD9,CASP1,CASP8,CAT,CBFB,CCDC134,CCDC88A,CCND1,CCR2,CD14,CD177,CD200R1,CD27…	427
Cellular Function and Maintenance	Function of blood cells	6.4e-18		-1.361	ABCA1,Abcb1b,ABCB6,ABCC1,ADA,ADRB2,AHNAK,AMPD3,ANO6,ANPEP,AQP9,ARHGDIB,ARHGEF1,ATG7,AXL,B4GALT1,BAG4,BAX,BBC3,BCL2,BCL2A1,BCL2L1,BCL6,BIRC5,BTK,C3,C5AR2,CARD9,CASP8,CBX5,CCR2,CD14,CD200R1,CD276,CD28,CD300LF,CD36,CD81,CD84,CD86,CD9,CDKN1A,CDKN2C,CEACAM1,CEBPG,CLCN2,CLCN3,CLEC7A,CLN3,CMKLR1,CNN2,CNPY3,CNR2,CR1L,CRTAM,CSF1,CSF1R,CSF2RB,CTSS,CTSZ,CYBB,CYLD,DGKZ,DLG1,DOCK8,ECM1,EIF2AK4,EIF5A,ERAP1,ERN…	230
Cell Death and Survival,Organismal Injury and Abnormalities	Cell death of epithelial cells	7.53e-18		-1.055	AATF,ABCC1,ABCG2,ADA,AIFM1,AMOTL1,APC,API5,APP,ARID1A,ASAH2,ATG7,ATP7B,AURKA,AURKAIP1,BAG1,BAG4,BAX,BBC3,BCL2,BCL2A1,BCL2L1,BCL6,BIRC2,BIRC5,BLM,BNIP3,BNIP3L,BRCA1,BTK,C8orf76,CALR,CARD14,CASP1,CASP3,CASP4,CASP6,CASP7,CASP8,CAT,CBS/LOC102724560,CCND1,CCR2,CD36,CDC37,CDKN1A,CEBPD,CENPF,CERS2,CFLAR,CSE1L,CTH,CTNNB1,CTSB,CTSS,CXCR4,CYCS,CYLD,CYP4V2,CYSLTR1,DAP3,DAPK1,DDB2,DDIT3,DDX17,DFFA,DLST,DNM1L…	265
Developmental Disorder,Hereditary Disorder,Organismal Injury and Abnormalities	Familial congenital malformation	7.98e-18	Increased	2.669	AAAS,ABCB6,ABCG1,ABHD5,ABI1,ACAA2,ACD,ACOX1,ACVR1,ACVRL1,ADAM17,ADARB1,ADGRG1,ADM,ADRB2,AFF4,AHNAK,AIFM1,AIP,AIPL1,AKT3,ALDH18A1,ALDH1L2,ALDH3A2,ALG14,ALG2,ALG9,AMHR2,AMPD2,ANGPT2,ANKH,ANKRD11,ANXA1,AP1S1,AP3D1,APP,ARCN1,ARF1,ARFGEF2,ARHGAP1,ARHGAP10,ARHGAP35,ARHGDIB,ARHGEF2,ARID1A,ARID2,ARL3,ASH1L,ASPH,ASPM,ATE1,ATP2B3,ATP6V1A,ATP6V1B2,ATR,B3GALNT2,B3GALT6,B3GLCT,B4GALT7,BACH1,BAG4,BAX,BAZ1B,BBS…	681
Cellular Movement	Cell movement of blood cells	1.18e-17	Decreased	-3.4	ABCA1,Abcb1b,ABCC1,ABCG1,ABL2,ACVRL1,ADA,ADAM17,ADAM8,ADM,ADRB2,AGTRAP,AIF1,ALCAM,ALKBH5,AMFR,ANGPT2,ANO6,ANXA1,ANXA2,APC,APP,AQP9,ARAP3,ARHGAP1,ARHGAP25,ARHGEF1,ARHGEF2,ARHGEF7,ATF6,ATG7,ATP6AP2,ATRN,AXL,B4GALT1,BAG4,BCL2,BCL6,BCL9,BLM,BLVRA,BMPR1A,BRCA1,Brd4,BSG,BST1,BTK,C1QBP,C1QTNF6,C3,C5AR2,CALR,CAMK2N2,CANX,CARD14,CARD9,CASP1,CASP8,CAT,CBFB,CCDC134,CCDC88A,CCND1,CCR2,CD14,CD177,CD200R1,CD27…	428
Embryonic Development,Nervous System Development and Function,Organ Development,Organismal Development,Tissue Development	Formation of brain	1.24e-17		-1.665	ABCB6,ABL2,ACVR1,ADGRG1,ADRB2,AGO2,AIFM1,AKT3,APBB1,APBB2,APH1A,APLP2,APP,ARHGAP35,ARID1A,ASPM,ATAT1,ATF5,ATG7,ATRN,AXL,BAG6,BAX,BBS4,BCL2,BCL2L1,BMPR1A,BPTF,BTG2,CACNA1A,Calm1 (includes others),CASP3,CBS/LOC102724560,CCDC134,CCDC14,CCDC85C,CCND1,CCNF,CD93,CDC40,CDCA7L,CDK20,CDK5RAP2,CEP120,CEP290,CHD7,CHST3,CKB,CNP,COL4A1,COMMD1,CORO1C,COX6B1,CRELD1,CRK,CRKL,CSF1R,CTNNB1,CTNNBIP1,CXCR4,DBI,DDIT4…	259
Cell Cycle	Arrest in interphase	1.33e-17			AATF,ACIN1,ACTL6A,ACVRL1,ALKBH5,ANKHD1/ANKHD1-EIF4EBP3,ANXA2,AP2A2,APC,ATF5,ATR,AURKA,AXL,BARD1,BCL2,BCL2L1,BIRC5,BLM,BORA,BRCA1,BTG1,BTG2,C8orf76,CAMKK2,CARM1,CASP8,CASP8AP2,CAT,CCDC88A,CCNA2,CCNB1,CCND1,CCND3,CCNE1,CCNG1,CD28,CDC25C,CDCA2,CDK1,CDK2,CDK4,CDK5RAP3,CDKN1A,CDKN2D,CEBPD,CENPF,CENPO,CHAF1A,CHEK2,CHKA,CIRBP,CKS1B,CKS2,CNDP2,CNOT6,CNOT7,CRKL,CSE1L,CSF1,CSF1R,CTNNB1,DDB1,DDIT3,DEGS1,DEP…	249
Cancer,Hematological Disease,Immunological Disease,Organismal Injury and Abnormalities	High grade lymphocytic cancer	1.37e-17			ABL2,ACVRL1,ADA,ADRB2,AKAP8,ARHGEF1,ARID1A,ASPM,BAX,BBC3,BCL2,BCL6,BIRC6,BRCA1,BRD2,BTG1,BTG2,BTK,CAMTA1,CCND1,CCND3,CD36,CDC123,CDC34,CDK1,CEP55,CERS2,CFLAR,CHD3,CHD4,CHEK2,CKAP2,CORO2A,CREBBP,CTNNB1,CXCR4,DCK,DDB1,DDX10,DDX5,DHFR,DLD,DNMT1,DNMT3A,DOCK2,DTYMK,E2F1,EIF4E,EP300,EZH2,FBXW7,FDX1,FEN1,FKBP1A,FUCA2,FUT4,FYN,GET4,GINS1,GNAI2,GRB2,GSK3B,GSR,GTSE1,HDAC2,HDAC3,HELB,HIP1,HSP90AA1,HSP90AB1,…	195
Developmental Disorder,Neurological Disease,Organismal Injury and Abnormalities	Neurodevelopmental disorder	1.5e-17			AAAS,ABHD16A,ADARB1,ADGRG1,ADM,AGO2,AHNAK,AKT3,ALG14,ANKRD11,AP2S1,AP4S1,ARFGEF1,ARHGAP35,ARHGEF2,ARID1A,ARID2,ASH1L,ATP2B1,ATP6V0A1,ATP6V1A,B3GALNT2,BAP1,BCAP31,BPTF,CACNA1A,CACNA1B,CAMTA1,CASK,CCPG1,CDC42BPB,CDC73,CELSR1,CHD3,CHD5,CHD7,CLCN3,CLN6,CLUH,CNOT1,CNPY3,COL18A1,CPSF3,CREBBP,CSTB,CTNNB1,DDX10,DENND5A,DEPDC1,DGCR8,DHX34,DHX37,DIS3L2,DLG3,DLG4,DMPK,DMXL2,DNAJA3,DNMT3A,DYNC1H1,DYRK1A,EEF1…	269
Cancer,Organismal Injury and Abnormalities	Upper aerodigestive tract carcinoma	1.54e-17		1.98	ABCA1,ABCC1,ACO1,ACOT9,ACSF2,ACSS2,ADA,ADAM17,ADARB1,ADGRL1,ADGRV1,AGO2,AHNAK,AIFM1,AKAP8,AKT3,ALDH1L2,AMDHD2,ANKRD12,ANPEP,ANXA1,APC,APLP2,ARFGEF2,ARFGEF3,ARHGAP5,ARHGEF2,ARID1A,ARID2,ARMC5,ASNS,ASPH,ASPM,ASPSCR1,ASRGL1,ASXL1,ATAD5,ATF5,ATG2A,ATP11B,ATP2C1,ATP5MF-PTCD1,ATP6AP2,ATP6V1A,ATP8B4,ATR,ATXN7L3,AURKA,AXIN1,AXL,AZIN1,AZIN2,BAG1,BAP1,BARD1,BCAS3,BCL2,BCL2L1,BCL6,BCL9,BIRC5,BIRC6,BLM,BOLA3…	831
Cellular Movement,Immune Cell Trafficking	Leukocyte migration	1.61e-17	Decreased	-3.436	ABCA1,Abcb1b,ABCC1,ABCG1,ABL2,ACVRL1,ADA,ADAM17,ADAM8,ADM,ADRB2,AGTRAP,AIF1,ALCAM,ALKBH5,AMFR,ANGPT2,ANO6,ANXA1,ANXA2,APC,APP,AQP9,ARAP3,ARHGAP1,ARHGAP25,ARHGEF1,ARHGEF2,ARHGEF7,ATF6,ATG7,ATP6AP2,ATRN,AXL,B4GALT1,BAG4,BCL2,BCL6,BCL9,BLM,BLVRA,BMPR1A,BRCA1,Brd4,BSG,BST1,BTK,C1QBP,C1QTNF6,C3,C5AR2,CALR,CAMK2N2,CANX,CARD14,CARD9,CASP1,CASP8,CAT,CBFB,CCDC134,CCDC88A,CCND1,CCR2,CD14,CD177,CD200R1,CD27…	424
Hereditary Disorder,Neurological Disease,Organismal Injury and Abnormalities	Hereditary neuropathy	1.64e-17			ABHD16A,ACO2,ACOX1,AIFM1,ALDH18A1,AMFR,AMPD2,AP4S1,AP5B1,ARF1,ARHGAP9,ARHGEF10,ARID1A,ARL6IP1,ASAH1,ATP1A1,ATP2B3,ATP7B,B4GALNT1,BCAP31,BCL2L1,CACNA1A,CCDC88A,CCNF,CEP290,CHCHD10,CHCHD2,CHP1,CISD2,CLCN7,CLN6,COA7,COX6A1,CPT1C,CTDP1,CYLD,DARS2,DDHD2,DMXL2,DNAJB2,DNAJC13,DNAJC19,DNAJC7,DNM1L,DNM2,DNMT1,DYNC1H1,ELF2,ELOVL1,ERLIN1,ERLIN2,ETFDH,EXOSC8,FANCI,FGD4,FIG4,FTL,GALC,GARS1,GBA2,GBF1,GFPT1,GIG…	178
Organismal Development	Size of body	1.76e-17		-1.097	AAAS,ABCA1,ABHD11,ABHD5,ABL2,ACACB,ACOX1,ACP1,ADA,ADAM17,ADH7,ADRB2,AFF1,AGPAT2,AHNAK,AKT3,ALDH5A1,ANXA2,ANXA7,APBB1,APBB2,APLP2,APP,AQP11,ARHGAP1,ARHGAP35,ARHGAP5,ARID3A,ARID4A,ATF4,ATG7,ATRN,B3GLCT,B4GALT1,BAX,BBS10,BBS4,BCAT2,BCL2,BCL6,BCLAF1,BIRC2,BLMH,Bmyc,BNIP3L,BRCA1,BSG,C3,CA14,CACNA1A,CAMSAP2,CAMTA1,CANX,CASP3,CASP6,CBS/LOC102724560,CCNB2,CCND1,CCND3,CCNY,CD36,CD81,CD9,CDK2,CDK4,CDKN1A,C…	353
Cancer,Organismal Injury and Abnormalities	Malignant neoplasm of aerodigestive tract	1.94e-17		1.153	ABCA1,ABCC1,ACO1,ACOT9,ACSF2,ACSS2,ADA,ADAM17,ADARB1,ADGRL1,ADGRV1,AGO2,AHNAK,AIFM1,AKAP8,AKT3,ALDH1L2,AMDHD2,ANKRD12,ANPEP,ANXA1,APC,APLP2,ARFGEF2,ARFGEF3,ARHGAP5,ARHGEF2,ARID1A,ARID2,ARMC5,ASNS,ASPH,ASPM,ASPSCR1,ASRGL1,ASXL1,ATAD5,ATF5,ATG2A,ATP11B,ATP2C1,ATP5MF-PTCD1,ATP6AP2,ATP6V1A,ATP8B4,ATR,ATXN7L3,AURKA,AXIN1,AXL,AZIN1,AZIN2,BAG1,BAP1,BARD1,BCAS3,BCL2,BCL2L1,BCL6,BCL9,BIRC5,BIRC6,BLM,BOLA3…	847
Cancer,Endocrine System Disorders,Organismal Injury and Abnormalities	Small-cell carcinoma	2.11e-17			ABCA1,ABCA13,ABCC1,ABCG2,ACAD9,ACAT2,ACOX1,ACSL5,ACTL6A,ACTR3B,ADA,ADGRV1,AGAP1,AGO2,AGPAT5,AHCY,AHNAK,ALDH1L2,ALDOC,AMOTL2,ANGPT2,ANGPTL6,ANKH,ANKHD1/ANKHD1-EIF4EBP3,ANKRD11,ANKRD13A,ANKRD24,ANKRD35,ANLN,ANO6,ANPEP,ANXA6,AP1AR,APBB2,APC,APPL2,AQP9,ARHGAP1,ARHGAP25,ARHGAP5,ARHGAP9,ARHGEF1,ARHGEF10L,ARHGEF17,ARHGEF2,ARID1A,ARID2,ARL8A,ARPC5,ARSG,ASAH2,ASF1B,ASPH,ASPM,ATF1,ATF6,ATP11A,ATP11B,ATP11C…	983
Cancer,Gastrointestinal Disease,Hepatic System Disease,Organismal Injury and Abnormalities	Biliary tract tumor	2.13e-17		1.267	ABCA13,ABI1,ACACB,ACLY,ACSL5,ACY1,ADA,ADAL,ADGRV1,AFP,AHNAK,AKNA,AMBP,ANKRD11,ANO6,ANXA1,ANXA2,APC,APLP2,ARHGEF2,ARID1A,ARID2,ARID4A,ASPH,ASPM,ASXL1,ATAD5,ATG2B,ATP11C,ATP2B1,ATP8B4,ATR,AXIN1,BAP1,BAX,BCL2,BIRC5,BPTF,BRCA1,BTAF1,C15orf39,C1orf198,C5AR2,CACNA1A,CACNA1B,CAND1,CANX,CARM1,CCDC88A,CCNB1,CCNE1,CCNF,CD14,CDADC1,CDC73,CDCA7L,CDK1,CDK18,CDK4,CELSR1,CENPE,CENPO,CENPP,CEP162,CEP290,CEP55,CH…	429
Cancer,Hematological Disease,Immunological Disease,Organismal Injury and Abnormalities	Adult acute leukemia	2.22e-17			DCK,DHFR,IDH2,IFNAR1,IFNAR2,IKZF1,IL2RG,IMPDH1,IMPDH2,LMO2,NDUFA11,NDUFA13,NDUFA3,NDUFA4,NDUFA5,NDUFA7,NDUFA9,NDUFB10,NDUFB2,NDUFB3,NDUFB5,NDUFB6,NDUFB8,NDUFB9,NDUFS1,NDUFS2,NDUFS3,NDUFS4,NDUFV1,NDUFV2,NDUFV3,POLA1,POLD1,POLE,POLE2,POLE3,PRIM2,RARA,RRM1,RRM2,TOP2A,TOP2B,TUBA1A,TUBA1C,TUBA4A,TUBB2A,TUBB4A,TUBB4B,TUBD1,TUBE1,TUBG1,TYMS	52
Cancer,Hematological Disease,Immunological Disease,Organismal Injury and Abnormalities	Aggressive non-Hodgkin lymphoma	2.31e-17			ACVRL1,ADA,ADRB2,AKAP8,ARHGEF1,ARID1A,ASPM,BAX,BBC3,BCL2,BCL6,BIRC6,BRCA1,BRD2,BTG1,BTG2,BTK,CAMTA1,CCND1,CCND3,CD36,CDC123,CDC34,CDK1,CEP55,CERS2,CFLAR,CHD3,CHD4,CHEK2,CKAP2,CORO2A,CREBBP,CTNNB1,CXCR4,DCK,DDB1,DDX10,DDX5,DHFR,DLD,DNMT1,DNMT3A,DOCK2,DTYMK,E2F1,EIF4E,EP300,EZH2,FBXW7,FDX1,FEN1,FKBP1A,FUCA2,FUT4,GET4,GINS1,GNAI2,GRB2,GSK3B,GSR,GTSE1,HDAC2,HDAC3,HELB,HIP1,HSP90AA1,HSP90AB1,HSP90B1,I…	190
Cellular Development,Cellular Growth and Proliferation	Cell proliferation of carcinoma cell lines	2.48e-17	Increased	3.566	ABCC1,ACAA2,ACLY,ACOT7,ADAM17,AIF1,AKT1S1,AKT3,ALKBH5,AMOTL1,AMOTL2,ANGPT2,ANKHD1/ANKHD1-EIF4EBP3,ANXA1,ANXA2,ANXA6,APC,API5,APP,ARHGEF2,ARHGEF3,ARID1A,ARID2,ARL11,ARPC5,ASNS,ASPH,ASPM,ATF4,ATF5,ATG7,AURKA,AXL,BAX,BBC3,BCKDK,BCL2,BCL2L1,BIRC2,BIRC5,BMPR1A,BSG,BUB1,BUB1B,C1QBP,C8orf76,CAMKK2,CAPN2,CASP3,CBX3,CCDC80,CCNA2,CCNB1,CCND1,CCND3,CCNE1,CCNE2,CCNG2,CD276,CDC20,CDCA2,CDCA5,CDK1,CDK14,CDK2,C…	388
Lipid Metabolism,Small Molecule Biochemistry	Synthesis of lipid	2.57e-17		-0.569	ABCA1,ABCA3,Abcb1b,ABCC1,ABCG1,ABHD5,ACACA,ACACB,ACADL,ACADVL,ACAT1,ACAT2,ACLY,ACO2,ACOT7,ACOT8,ACSBG1,ACSL5,ACSS2,ADA,ADM,ADRB2,AGMO,AGPAT2,AGPAT5,ALG12,ALG2,ALG6,ALG9,ANGPT2,ANPEP,ANXA1,APC,APP,ARF1,ARMC5,ASAH1,ASAH2,ATF1,ATF4,ATF6,ATG7,ATP1A1,ATP2B3,AVIL,B4GALNT1,B4GALT1,BACH1,BAX,BCL2,BCL2L1,BNIP3,BRCA1,BRD2,C3,C5AR2,CADM1,CAMKK2,CAPN2,CASP1,CASP8,CAT,CBR4,CD14,CD36,CD82,CD9,CDIPT,CDS2,CEACAM…	353
Cancer,Gastrointestinal Disease,Hepatic System Disease,Organismal Injury and Abnormalities	Biliary tract cancer	2.57e-17		1.267	ABCA13,ABI1,ACACB,ACLY,ACSL5,ACY1,ADA,ADAL,ADGRV1,AFP,AHNAK,AKNA,AMBP,ANKRD11,ANO6,ANXA1,ANXA2,APC,APLP2,ARHGEF2,ARID1A,ARID2,ARID4A,ASPH,ASPM,ASXL1,ATAD5,ATG2B,ATP11C,ATP2B1,ATP8B4,ATR,AXIN1,BAP1,BAX,BCL2,BIRC5,BPTF,BRCA1,BTAF1,C15orf39,C1orf198,C5AR2,CACNA1A,CACNA1B,CAND1,CANX,CARM1,CCDC88A,CCNB1,CCNE1,CCNF,CD14,CDADC1,CDC73,CDCA7L,CDK1,CDK18,CDK4,CELSR1,CENPE,CENPO,CENPP,CEP162,CEP290,CEP55,CH…	428
Cancer,Hematological Disease,Immunological Disease,Organismal Injury and Abnormalities	High-grade lymphoma	2.59e-17		-0.284	ABL2,ACVRL1,ADA,ADRB2,AKAP8,ARHGEF1,ARID1A,ASPM,BAX,BBC3,BCL2,BCL6,BIRC6,BRCA1,BRD2,BTG1,BTG2,BTK,CAMTA1,CCND1,CCND3,CD36,CDC123,CDC34,CDK1,CDK2,CEP55,CERS2,CFLAR,CHD3,CHD4,CHEK2,CKAP2,CORO2A,CREBBP,CSF1R,CTNNB1,CXCR4,DCK,DDB1,DDX10,DDX5,DHFR,DLD,DNMT1,DNMT3A,DOCK2,DTYMK,E2F1,EIF4E,EP300,EZH2,FBXO4,FBXW7,FDX1,FEN1,FKBP1A,FUCA2,FUT4,FYN,GET4,GINS1,GNAI2,GRB2,GSK3B,GSR,GTSE1,HDAC2,HDAC3,HDAC6,HELB,…	199
Cell Death and Survival,Organismal Injury and Abnormalities	Cell death of colorectal cancer cell lines	3.08e-17		-1.014	AATF,ADAM17,AHSA1,AIFM1,AKT3,AP2A2,APC,ATF4,ATG7,ATMIN,AURKA,AXIN1,BAG1,BANP,BAP1,BAX,BBC3,BCL2,BCL2L1,BIRC5,BNIP3,BTK,CAPN2,CASP1,CASP3,CASP6,CASP7,CASP8,CBX3,CCAR1,CCDC88A,CCNB1,CD14,CDC20,CDC37,CDCA5,CDIP1,CDK1,CDK13,CDKN1A,CEACAM1,CFLAR,CHEK2,CKAP2,CNN2,COL18A1,CSE1L,CTBP1,CTNNB1,CXCR4,CYBA,CYCS,DDIT3,DFFA,DHODH,DHX33,DLG1,DPP3,DTYMK,E2F1,EGLN1,EGLN3,EIF1AX,EIF2AK4,EIF2B5,ENDOG,EP300,EXOC6B,E…	177
Cancer,Endocrine System Disorders,Organismal Injury and Abnormalities	Extrapulmonary small cell carcinoma	3.23e-17			ACAD9,ACSL5,ADA,AGO2,ANGPTL6,ANKH,ANKRD24,ANO6,APC,ARID1A,ATF1,ATP11B,ATP6AP1,ATP6V0A1,ATP6V1B2,ATXN7,ATXN7L3,AXL,BAP1,BTK,C9orf43,C9orf85,CAND1,CDC34,CDC42BPG,CDK12,CDK13,CEBPD,CENPC,CEP350,CERS2,CHD7,CHKA,CLPX,CLUH,COPE,CPNE1,CREBBP,CRYBG3,CTNNB1,CYC1,DAGLA,DAP3,DARS2,DHDH,DLG4,DMXL1,DNAAF2,DNAJC13,EGLN1,EMILIN2,ENSA,EPM2A,ERN1,EXTL1,EZR,FBF1,FBXW7,FOXK2,GLOD4,GPATCH2L,GRIN1,GSN,GTF2I,HDAC5,HDL…	235
Embryonic Development,Organismal Development,Tissue Morphology	Size of embryo	3.64e-17			ACACA,ACVR1,AIFM1,APH1A,ARAP3,ARHGAP1,ARHGAP35,ARHGEF7,ATP2C1,AURKA,AXIN1,BLM,BMPR1A,BPTF,BRCA1,BTG2,C1QBP,C3,CASP8,CCDC134,CCNE1,CCNE2,CCNF,CDK13,CDK2,CDK4,CFL1,COMMD1,COQ7,CREBBP,CSE1L,CTNNB1,CYCS,DDX11,DISP1,DLD,DNM1L,DYRK1A,ECSIT,EP300,ERCC6L,ERN1,ESPL1,ETS2,EXT1,FADD,FBXW7,FKBP8,FKTN,G6PD,GADD45GIP1,GPR107,HAP1,HHEX,HMGCL,HOXA1,HSD17B7,HSP90B1,ICMT,IL11RA,IL6ST,ITPR1,Kat6b,KCNJ2,KIF3A,KLF2,L…	160
Cell Death and Survival,Organismal Injury and Abnormalities,Renal and Urological Disease	Necrosis of kidney	3.79e-17		-1.961	AATF,ABCC1,ABCG2,AMOTL1,API5,APP,AQP11,ASAH2,ATF6,ATG7,ATP1A1,BAG1,BAG4,BAX,BCL2,BCL2A1,BCL2L1,BCL6,BIRC2,BIRC5,BNIP3,BNIP3L,BRCA1,C3,CARD14,CASP1,CASP3,CASP4,CASP7,CASP8,CAT,CCNB1,CD300LB,CDK2,CDKN1A,CENPF,CFLAR,CHMP6,CSF1,CTNNB1,CYBB,CYCS,DAP3,DDIT3,DDX17,DLST,DPM3,ECEL1,EMP2,ERN1,EZH2,EZR,F7,FADD,FDFT1,FLT1,FOXO3,FTO,FYN,GAPDH,GFPT1,GLS,GNAL,GNAQ,GNG2,GSK3B,GSN,GSTZ1,HDAC6,HK1,HK2,HYOU1,IGF1,I…	186
Cancer,Organismal Injury and Abnormalities	Neoplasia of epithelial cells	4.28e-17		0.564	ABCA1,ABCA13,ABCB6,ABCC1,ABCG1,ABHD17A,ABL2,ACADL,ACD,ACIN1,ACLY,ACO2,ACOT2,ACOX1,ACSF2,ACSS2,ACVRL1,ADA,ADAM17,ADAM8,ADAMTS7,ADARB1,ADCK5,ADGRL1,ADGRV1,AFF1,AGAP1,AGO2,AHNAK,AIF1,AIFM1,AIFM2,AKT1S1,AKT3,ALCAM,ALDH5A1,ALKBH5,ALS2CL,AMDHD2,ANKFY1,ANKHD1/ANKHD1-EIF4EBP3,ANKRD11,ANKRD12,ANKRD24,ANKRD35,ANLN,ANPEP,ANXA1,ANXA2,ANXA5,ANXA6,AOAH,AP1G2,AP3D1,AP5B1,APC,APLP2,APP,ARAP1,AREL1,ARFGEF3,ARHGAP…	1353
Cell Death and Survival,Organismal Injury and Abnormalities,Renal and Urological Disease	Cell death of kidney cells	4.45e-17	Decreased	-2.074	AATF,ABCC1,ABCG2,AMOTL1,API5,APP,AQP11,ASAH2,ATF6,ATG7,ATP1A1,BAG1,BAG4,BAX,BCL2,BCL2A1,BCL2L1,BCL6,BIRC2,BIRC5,BNIP3,BNIP3L,BRCA1,C3,CARD14,CASP1,CASP3,CASP4,CASP7,CASP8,CAT,CCNB1,CDK2,CDKN1A,CENPF,CFLAR,CHMP6,CSF1,CTNNB1,CYBB,CYCS,DAP3,DDIT3,DDX17,DLST,DPM3,ECEL1,EMP2,ERN1,EZH2,EZR,F7,FADD,FDFT1,FLT1,FOXO3,FTO,FYN,GAPDH,GFPT1,GLS,GNAL,GNAQ,GNG2,GSK3B,GSN,HDAC6,HK1,HK2,HYOU1,IGF1,IKBKG,ILK,IRF3,…	179
Cellular Development,Cellular Growth and Proliferation,Connective Tissue Development and Function,Tissue Development	Cell proliferation of fibroblasts	4.85e-17		1.968	ACP1,ADM,AIF1,ANXA2,ARHGAP1,ARID1A,ARID3A,ATF4,B4GALT7,BAX,BCAR1,BLM,BRCA1,BUB1,CCDC80,CCNA2,CCNB1,CCND1,CCND3,CCNE1,CCNF,CCNG1,CDC73,CDK1,CDK2,CDK4,CDKN1A,CDKN2C,CIRBP,CKS1B,CKS2,CRK,CRKL,CSF1,CSF1R,CTC1,CTNNB1,CTSB,CTSD,Dazap1,DDX5,DNM1L,DPH1,E2F1,EP300,ERCC6,ERCC6L,ESPL1,EZH2,FADD,FAM114A1,FANCD2,FBRS,FBXO4,FEN1,FNDC3B,FNTB,FYN,GADD45A,GAS5,GAS6,GLI1,GNG2,GNL3,GPI,GPX1,GRB2,GRN,HAT1,HDGF,Hmga2…	184
Developmental Disorder,Hereditary Disorder,Neurological Disease,Organismal Injury and Abnormalities	Familial mental retardation	5.36e-17			ACADVL,ADK,ADRB2,AGO2,ALDH18A1,ALG14,ALKBH8,ANKRD11,AP4S1,APP,ARHGAP35,ARHGAP5,ARHGEF7,ARID1A,ARID2,ARL14EP,ASH1L,ATP1A1,ATP2B1,ATP6AP2,ATP6V1B2,B3GALNT2,BCAP31,BPTF,C12orf4,CACNA1A,CAMTA1,CASK,CCNA2,CCNK,CDK13,CELSR1,CHD3,CHD4,CHSY1,CKAP2L,CNOT1,COG6,COL18A1,COPB1,COQ5,CREBBP,CTNNB1,DGCR8,DLG3,DLG4,DNMT3A,DOCK8,DPF2,DPM3,DYNC1H1,DYRK1A,EEF1D,EIF2S3,ELP2,EP300,ERCC6,ERLIN2,FAM50A,FBXL3,FKRP,FKTN,…	209
Infectious Diseases,Organismal Injury and Abnormalities	Infection of tumor cell lines	7.16e-17		0.675	ACACB,ADAL,AGBL5,ALG14,ALKBH8,ARCN1,ARF1,ARGLU1,ARPC1A,ARPC1B,ARPC3,ARPC5,ATG7,ATOX1,ATP1A1,ATP6AP2,ATP6V0A1,ATP6V0B,AXL,B4GALT1,BAG6,BBC3,BCL9,BCLAF1,BMP2K,BRCA1,CA2,CAMKK2,CARD14,CCDC134,CD300LF,CD81,CDC40,CEACAM1,CHCHD2,CHST1,CLN3,CLNS1A,CLTB,CMKLR1,CNOT7,COG4,COPB1,COPB2,COPZ1,CROCC,CRTC3,CTBP1,CTDP1,CTSZ,CXCR4,CYCS,DDB2,DDOST,DDX10,DDX50,DHX33,DLST,DMXL1,DNAJB1,DNM2,DYNC1H1,EEA1,EIF3A,EPAS1,…	229
Cancer,Organismal Injury and Abnormalities	Squamous cell tumor	7.35e-17		1.136	ABCA1,ABCA13,ABCB6,ABCC1,ABCG1,ABHD17A,ABL2,ACADL,ACD,ACIN1,ACLY,ACO2,ACOT2,ACOX1,ACSF2,ACSS2,ACVRL1,ADA,ADAM17,ADAM8,ADAMTS7,ADARB1,ADCK5,ADGRL1,ADGRV1,AFF1,AGAP1,AGO2,AHNAK,AIF1,AIFM1,AIFM2,AKT1S1,AKT3,ALCAM,ALDH5A1,ALKBH5,ALS2CL,AMDHD2,ANKFY1,ANKHD1/ANKHD1-EIF4EBP3,ANKRD11,ANKRD12,ANKRD24,ANKRD35,ANLN,ANPEP,ANXA1,ANXA2,ANXA5,ANXA6,AOAH,AP1G2,AP3D1,AP5B1,APC,APLP2,APP,ARAP1,AREL1,ARFGEF3,ARHGAP…	1349
Cancer,Organismal Injury and Abnormalities	Squamous-cell carcinoma	8.93e-17		0.989	ABCA1,ABCA13,ABCB6,ABCC1,ABCG1,ABHD17A,ABL2,ACADL,ACD,ACIN1,ACLY,ACO2,ACOT2,ACOX1,ACSF2,ACSS2,ACVRL1,ADA,ADAM17,ADAM8,ADAMTS7,ADARB1,ADCK5,ADGRL1,ADGRV1,AFF1,AGAP1,AGO2,AHNAK,AIF1,AIFM1,AIFM2,AKT1S1,AKT3,ALCAM,ALDH5A1,ALKBH5,ALS2CL,AMDHD2,ANKFY1,ANKHD1/ANKHD1-EIF4EBP3,ANKRD11,ANKRD12,ANKRD24,ANKRD35,ANLN,ANPEP,ANXA1,ANXA2,ANXA5,ANXA6,AOAH,AP1G2,AP3D1,AP5B1,APC,APLP2,APP,ARAP1,AREL1,ARFGEF3,ARHGAP…	1348
Cancer,Hematological Disease,Immunological Disease,Organismal Injury and Abnormalities	Aggressive mature B-cell lymphoma	9.69e-17			ACVRL1,ADA,ADRB2,AKAP8,ARHGEF1,ARID1A,ASPM,BAX,BBC3,BCL2,BCL6,BIRC6,BRCA1,BRD2,BTG1,BTG2,BTK,CAMTA1,CCND1,CCND3,CD36,CDC123,CDC34,CDK1,CEP55,CERS2,CFLAR,CHD3,CHD4,CHEK2,CKAP2,CORO2A,CREBBP,CTNNB1,CXCR4,DCK,DDB1,DDX10,DDX5,DHFR,DLD,DNMT1,DNMT3A,DOCK2,DTYMK,E2F1,EIF4E,EP300,EZH2,FBXW7,FDX1,FEN1,FKBP1A,FUCA2,FUT4,GET4,GINS1,GNAI2,GRB2,GSK3B,GSR,GTSE1,HDAC2,HDAC3,HELB,HIP1,HSP90AA1,HSP90AB1,HSP90B1,I…	187
Cancer,Gastrointestinal Disease,Hepatic System Disease,Organismal Injury and Abnormalities	Biliary tract carcinoma	9.81e-17		1.267	ABCA13,ABI1,ACACB,ACLY,ACSL5,ACY1,ADA,ADAL,ADGRV1,AFP,AHNAK,AKNA,AMBP,ANKRD11,ANO6,ANXA1,ANXA2,APC,APLP2,ARHGEF2,ARID1A,ARID2,ARID4A,ASPH,ASPM,ASXL1,ATAD5,ATG2B,ATP11C,ATP2B1,ATP8B4,ATR,AXIN1,BAP1,BAX,BCL2,BPTF,BRCA1,BTAF1,C15orf39,C1orf198,C5AR2,CACNA1A,CACNA1B,CAND1,CANX,CARM1,CCDC88A,CCNB1,CCNE1,CCNF,CD14,CDADC1,CDC73,CDCA7L,CDK1,CDK18,CDK4,CELSR1,CENPE,CENPO,CENPP,CEP162,CEP290,CEP55,CHD4,CHM…	422
Cancer,Organismal Injury and Abnormalities	Connective or soft tissue tumor	9.9e-17		-0.961	ABCA3,ABCC1,ABL2,ACAA2,ACACA,ACACB,ACIN1,ACOT8,ADA,ADARB1,ADK,AFAP1L1,AFF1,AFF4,AGMO,AGPAT2,AIG1,ALDOA,AMHR2,AMPD3,ANGPT2,ANKRD35,ANPEP,ANXA1,ANXA2,AP2A2,AP2S1,AP3D1,APBB2,APC,APLF,ARAP3,ARFGEF1,ARFGEF2,ARHGAP22,ARHGEF2,ARID1A,ARID2,ARID4A,ARMC2,ASPM,ASPSCR1,ASXL1,ATG4C,ATMIN,ATP2B1,ATP2C1,ATP6AP2,ATP6V1B2,ATP8B2,ATR,ATRN,AURKB,AXL,B4GALT5,BAP1,BAX,BAZ1B,BCAR3,BCAS1,BCL2,BCL2L1,BCL6,BEND3,BIRC5,B…	769
Carbohydrate Metabolism	Quantity of carbohydrate	1.04e-16		-1.268	ABCA1,ABCA3,Abcb1b,ABCC1,ABCG1,ABCG2,ABHD11,ABHD5,ACACA,ACACB,ACADVL,ACP1,ADA,ADM,AGMO,AGO2,AGPAT2,AIDA,AMBP,ANXA5,APP,AQP9,ARF1,ARID1A,ASPSCR1,ATF4,ATF6,ATG7,ATP6AP2,ATP7B,BAG1,BAX,BCAT2,BCL2,BLVRA,C1QBP,C3,CAMKK2,CCDC80,CCND1,CD14,CD36,CDK4,CDS2,CERS2,CERS6,CHKA,CHST1,CLCN3,CLN3,CNR2,CPE,CPT1C,CREBBP,CRY2,CSF1,CTH,CTNNB1,CXCL14,DGAT1,DGAT2,DGKZ,DNAJB9,DNAJC3,DNM2,DOCK2,DSE,DUSP6,E2F1,EIF2AK4,EL…	269
Carbohydrate Metabolism	Glycolysis of cells	1.16e-16		1.534	ALDOA,ALKBH5,ANXA1,APC,APP,ATP6AP2,BACH1,BCKDK,BCL2,BCL2L1,BCL2L13,BPGM,Brd4,BSG,C1QBP,CA9,CISD1,CISD2,CLN3,CSF1,CTH,CTNNB1,CYLD,DDIT4,DLAT,DNAJB1,ENO1,ENO2,ENO3,EPAS1,EXOC6,FKRP,FLCN,FOXO3,FTO,FZR1,G6PD,GAPDH,GIT1,GLDC,GPI,GSK3B,HEATR5B,HK1,HK2,IDH2,IDH3A,IGF1,IL15,IL18,IREB2,Irgm1,ITCH,KIF4A,KLF4,LAMP2,LATS1,LDHA,LRP6,MAPKAPK2,ME1,METTL3,MIF,MIR17HG,MTCH2,NCAPD3,NCOA3,NCOR1,NDUFA4,NFE2L2,NUPR1,…	130
Cancer,Gastrointestinal Disease,Hepatic System Disease,Organismal Injury and Abnormalities	Bile duct carcinoma	1.24e-16		1.267	ABCA13,ABI1,ACACB,ACLY,ACY1,ADA,ADAL,ADGRV1,AFP,AHNAK,AKNA,AMBP,ANO6,ANXA1,ANXA2,APC,APLP2,ARHGEF2,ARID1A,ARID2,ARID4A,ASPH,ASPM,ASXL1,ATAD5,ATG2B,ATP11C,ATP2B1,ATP8B4,ATR,AXIN1,BAP1,BAX,BCL2,BPTF,BRCA1,BTAF1,C15orf39,C1orf198,CACNA1A,CACNA1B,CAND1,CANX,CCNB1,CCNF,CD14,CDADC1,CDK1,CDK18,CELSR1,CENPE,CENPO,CEP290,CEP55,CHD4,CHMP6,CLK3,CNOT1,COIL,COL18A1,COL23A1,COPB1,CRLF3,CSF1R,CTNNB1,CTPS2,CXCR4…	345
Cellular Movement,Hematological System Development and Function,Immune Cell Trafficking	Cell movement of leukocytes	1.25e-16	Decreased	-3.442	ABCA1,Abcb1b,ABCC1,ABCG1,ABL2,ADA,ADAM17,ADAM8,ADM,ADRB2,AGTRAP,AIF1,ALCAM,ALKBH5,AMFR,ANGPT2,ANO6,ANXA1,ANXA2,APC,APP,AQP9,ARAP3,ARHGAP1,ARHGAP25,ARHGEF1,ARHGEF2,ARHGEF7,ATF6,ATG7,ATP6AP2,ATRN,AXL,B4GALT1,BAG4,BCL2,BCL6,BCL9,BLM,BLVRA,BMPR1A,BRCA1,Brd4,BSG,BST1,BTK,C1QBP,C1QTNF6,C3,C5AR2,CALR,CAMK2N2,CANX,CARD14,CASP1,CASP8,CAT,CBFB,CCDC134,CCDC88A,CCND1,CCR2,CD14,CD177,CD200R1,CD276,CD28,CD300L…	385
Hematological System Development and Function,Hematopoiesis,Tissue Morphology	Quantity of hematopoietic progenitor cells	1.51e-16		-0.878	Abcb1b,AFF1,ARHGDIB,ARHGEF1,ARID1A,ARID3A,ARID4A,ASXL1,ATF4,ATG7,ATP11C,ATP2B1,ATP6AP2,AURKA,BAX,BBC3,BBS4,BCL2,BCL2L1,BIRC5,BLM,BNIP3L,BRCA1,Brd4,BTK,CAPNS1,CARM1,CASP3,CASP8,CBFB,CCNB2,CCND1,CCND3,CCR2,CD180,CD28,CD36,CD5L,CD72,CD86,CD9,CDK4,CDKN1A,CHD7,CLEC4A,CREBBP,CRLF2,CSF1,CTC1,CTSD,CTSE,CXCR4,CYLD,DCK,DEK,DIDO1,DNAJA3,DNMT3A,E2F1,EEF1D,EGLN1,ELK4,EP300,EPAS1,EPOR,ERCC1,ETS2,EZH2,FADD,FANC…	217
Cell Morphology,Cellular Function and Maintenance	Repair of cells	1.58e-16		-0.188	APLF,APP,ARID1A,BABAM1,BAP1,BAZ1B,BBC3,BLM,BRCA1,BRD2,BRIP1,BRPF3,C6orf62,CAAP1,CBX5,CCND1,CDA,CDKN1A,CHD4,COPS6,CTNNB1,DDB2,DEK,DYRK1A,E2F1,EHD4,EP300,ERCC1,ERCC6,EZH2,FANCA,FANCG,FBXW7,FEN1,G6PD,Gm21596/Hmgb1,HMG20A,HMGN1,IKZF1,KPNA2,LIG3,MARF1,MCM8,MND1,MSL2,MXI1,MYSM1,NPM1,NR1D1,NR4A2,OTUD7B,PARP1,PBRM1,PGAM1,PKP2,PML,PPIP5K2,PRKDC,PTEN,RACGAP1,RAD18,RAD51,RBBP8,REV1,RIF1,RNASEH2A,RNF126,RNF1…	100
Cancer,Gastrointestinal Disease,Hepatic System Disease,Organismal Injury and Abnormalities	Bile duct cancer	1.66e-16		1.267	ABCA13,ABI1,ACACB,ACLY,ACY1,ADA,ADAL,ADGRV1,AFP,AHNAK,AKNA,AMBP,ANO6,ANXA1,ANXA2,APC,APLP2,ARHGEF2,ARID1A,ARID2,ARID4A,ASPH,ASPM,ASXL1,ATAD5,ATG2B,ATP11C,ATP2B1,ATP8B4,ATR,AXIN1,BAP1,BAX,BCL2,BPTF,BRCA1,BTAF1,C15orf39,C1orf198,CACNA1A,CACNA1B,CAND1,CANX,CCNB1,CCNF,CD14,CDADC1,CDK1,CDK18,CELSR1,CENPE,CENPO,CEP290,CEP55,CHD4,CHMP6,CLK3,CNOT1,COIL,COL18A1,COL23A1,COPB1,CRLF3,CSF1R,CTNNB1,CTPS2,CXCR4…	346
Organismal Development,Organismal Injury and Abnormalities	Abnormal morphology of thoracic cavity	1.7e-16			ABCA1,ABCA3,ABCC1,ABI1,ABL2,ACACB,ACADL,ACADVL,ACVRL1,ADA,ADAM17,ADGRG1,ADK,ADM,ADRB2,AFF4,AGO2,AIFM1,ANGPT2,APH1A,ARHGAP5,ARHGDIB,ARID3A,ASXL1,ATE1,ATF6,ATMIN,B4GALT1,BCAR1,BCAS3,BCL2,BCL2L1,BCL6,BIRC2,BIRC5,BNIP3,BRCA1,CA2,CABIN1,CACNB1,CALR,CAPN2,CAPNS1,CARD6,CASP3,CASP7,CASP8,CCDC134,CCNB2,CCND1,CCND3,CD28,CD36,CD5L,CD81,CD9,CDK12,CDK13,CDK2,CDK4,CDK9,CDKN1A,CDKN2C,CDS2,CEBPG,CELSR3,CFLAR,CHD…	393
Cell Death and Survival,Embryonic Development,Organismal Injury and Abnormalities	Apoptosis of embryonic cell lines	1.87e-16		-0.037	AATF,ABL2,AIFM1,AMOTL1,API5,APP,ATF4,ATG3,BANP,BAX,BBC3,BCL2,BCL2A1,BCL2L1,BCL6,BIRC2,BIRC5,BIRC6,BNIP3L,BRCA1,CAPNS1,CARD14,CASP1,CASP3,CASP4,CASP7,CASP8,CCNE1,CDC73,CDK2AP1,CDK4,CDKN1A,CENPF,CFLAR,CRK,CTNNB1,CYCS,DAP3,DAPK3,DDIT3,DDIT4,DDX17,DNM1L,DNMT1,E2F1,EIF2AK4,ERN1,FADD,FH,FOXO3,GADD45A,Gm21596/Hmgb1,GSK3B,GSN,HIPK1,IFI16,IKBKG,ITCH,ITSN1,JUN,KCNA3,L3MBTL2,LDHA,MAP2K6,MAP3K1,MAP3K5,Map3k7…	138
Cellular Function and Maintenance	Function of leukocytes	2e-16		-1.157	Abcb1b,ABCC1,ADA,ADRB2,AHNAK,ANPEP,ARHGDIB,ARHGEF1,AXL,B4GALT1,BAG4,BBC3,BCL2,BCL2A1,BCL2L1,BCL6,BIRC5,BTK,C3,C5AR2,CARD9,CASP8,CBX5,CCR2,CD14,CD200R1,CD276,CD28,CD300LF,CD36,CD81,CD84,CD86,CD9,CDKN2C,CEACAM1,CEBPG,CLCN2,CLCN3,CLEC7A,CLN3,CMKLR1,CNN2,CNPY3,CNR2,CRTAM,CSF1,CSF1R,CSF2RB,CTSS,CTSZ,CYBB,CYLD,DGKZ,DLG1,DOCK8,ECM1,EIF2AK4,EIF5A,ERAP1,ERN1,FADS2,FCER1G,FCGR1A,FCGR2A,FCGR2B,FES,FLOT1,FLT…	207
Cancer,Gastrointestinal Disease,Organismal Injury and Abnormalities	Oral cavity carcinoma	2.09e-16			ABCA1,ABCC1,ADGRV1,AIFM1,AKAP8,AKT3,ANKRD12,ANXA1,APC,APLP2,ARHGAP5,ARHGEF2,ARID1A,ARID2,ARMC5,ASNS,ASPH,ASRGL1,ATP11B,ATP5MF-PTCD1,ATP6V1A,ATP8B4,ATXN7L3,AURKA,AXL,AZIN1,AZIN2,BAG1,BAP1,BCL2,BCL2L1,BCL9,BIRC5,BIRC6,BOLA3,BRPF3,BTBD7,BTBD9,C7orf50,CABIN1,CACNA1A,CAMSAP2,CARD14,CARD6,CASP8,CASP8AP2,CBFB,CCAR1,CCDC116,CCDC134,CCDC86,CCDC88A,CCNA2,CCNB1,CCND1,CD14,CD200R1L,CD276,CDCA2,CDK12,CDK2AP1,…	465
Cancer,Hereditary Disorder,Organismal Injury and Abnormalities	Hereditary cancer	2.13e-16			ABCC1,ABCG2,ACACA,APC,ARHGEF2,ARID1A,ASXL1,ATR,AURKA,BAP1,BARD1,BCAR1,BCL2,BCL2L1,BIRC5,BIRC6,BLM,BRCA1,BRIP1,BUB1,CALR,CCND1,CCNG1,CDC73,CDK12,CDK20,CDK4,CHEK2,CHIC2,CTNNB1,DHFR,DIS3L2,DNMT1,DNMT3A,EIF5A,ENO2,EP300,EPM2AIP1,ERCC6,ESCO2,FANCD2,FBXW7,FEN1,FH,FLCN,FLNA,FLT1,GEN1,GPHN,HERPUD1,HMMR,HSP90AA1,HSP90AB1,HSP90B1,IKZF1,KIF1B,LEPROTL1,LIFR,LPP,LRP12,LRRK2,MAFG,MBD4,MELK,MITF,MLH1,MLH3,MLLT1…	150
Cell Morphology	Morphology of blood cells	2.15e-16			Abcb1b,ABHD5,ACP2,AFF1,AGTRAP,ANO6,ANXA7,APP,ARHGAP1,ARID3A,ARID4A,ARSG,ASXL1,ATF4,B4GALNT1,B4GALT1,BAX,BBC3,BCL2,BCL2L1,BIRC5,BLM,BNIP3L,BTK,C3,CACNA1A,CASP1,CASP8,CCDC86,CCND1,CCND3,CCR2,CD28,CD36,CD5L,CD81,CD84,CD86,CDK2,CDK4,CDKN1A,CDKN2C,CLN3,CMKLR1,CNN2,CORO1C,CP,CREBBP,CSF1,CTC1,CTSD,CTSZ,CYFIP1,CYLD,CYTIP,DCK,DIDO1,DNPEP,DOCK11,E2F1,EIF4E,ENTPD5,EPOR,ERN1,ETS2,FANCD2,FCER1G,FCGR2B,FES,FLO…	201
Gene Expression	Transactivation	2.37e-16		-1.878	ACACB,ACVR1,ACVRL1,AHRR,APBB1,APC,API5,APP,APPL1,ARHGEF1,ARID1A,ASXL1,ATF1,ATF6,ATOX1,AXIN1,BAG1,BCL2,BCL6,BRCA1,BRD2,BRD7,CABIN1,CARM1,CCND1,CCND3,CCNE1,CD28,CD300C,CD300LB,CD300LF,CD86,CDK2,CDK9,CEBPD,CEP350,CHD4,CHP1,CREBBP,CRTC1,CTNNB1,CTNNBIP1,CYTIP,DAP3,DDIT3,DDX20,DPF2,DUSP3,E2F1,E2F3,ELK4,EP300,EPAS1,ERN1,ETS2,FABP5,FKBP4,FOXO3,GABPA,GADD45A,GADD45G,GAPDH,GAS6,GFI1,GLI1,GSK3B,GTF2A1,GTF2I…	234
DNA Replication, Recombination, and Repair	Recombination	2.47e-16		0.203	ANKLE1,ATXN7L3,BANF1,BARD1,BLM,BRCA1,BRIP1,CDA,CDK2,CHD4,CHEK2,COPS7A,CREBBP,CTDP1,DDB1,DNMT1,EME1,ENDOG,ERCC1,EZH2,FANCD2,FBXW5,FBXW7,GADD45A,GPS1,HDAC5,HMGB2,HMGN1,IK,IL7R,KANK2,KMT2D,KPNA1,KPNA2,LIG3,LRRC40,LSM2,LSM4,MCM8,MED12,MEPCE,MIB1,MLH1,MMS22L,MND1,MRE11,MSH3,MSH5,MSH6,NCOA3,NDE1,NEK1,NHEJ1,PABPC1,PARP1,PARP2,PARPBP,POLL,PRKDC,PTEN,RAD18,RAD21,RAD51,RAD51AP1,RAD51B,RAD51C,RAD54B,RAD54L,…	107
Cancer,Endocrine System Disorders,Organismal Injury and Abnormalities	Abdominal neuroendocrine tumor	2.55e-16	Decreased	-2.031	ACAD9,ACIN1,ACSL5,ADA,ADARB1,ADCY2,AFF4,AGAP1,AGO2,AKT1S1,ANGPTL6,ANKH,ANKRD24,ANO6,APC,ARHGEF17,ARID1A,ASPM,ATF1,ATP11B,ATP6AP1,ATP6V0A1,ATP6V1B2,ATXN7,ATXN7L3,AXL,BAP1,BCAS3,BIRC2,BLM,BRD7,BTK,C9orf43,C9orf85,CA2,CAAP1,CAMSAP2,CAND1,CASP8AP2,CCNE2,CD276,CDC34,CDC42BPB,CDC42BPG,CDK12,CDK13,CDKN2C,CEBPD,CELSR3,CENPC,CEP350,CERS2,CHD7,CHEK2,CHKA,CLPX,CLUH,COL18A1,COPE,CPNE1,CREBBP,CRLF2,CRYBG3,CSF…	374
Cell Death and Survival,Organismal Injury and Abnormalities	Cell death of myeloid cells	2.55e-16		-0.922	ABCG1,ACAT1,ADAM17,ADAM8,AIP,ANGPT2,ANPEP,ANXA1,APP,ASAH1,ATG7,ATMIN,BAP1,BAX,BBC3,BCL2,BCL2A1,BCL2L1,BCL6,BIRC2,BIRC5,BNIP3L,BTG1,BTK,CARD9,CASP1,CASP3,CASP4,CASP6,CASP7,CASP8,CAT,CD14,CD5L,CDK2,CDKN1A,CDKN2D,CFLAR,COQ7,CSF1,CTSB,CXCR4,CYBB,CYLD,DDIT3,DFFA,EPAS1,EPOR,FADD,FAR1,FCER1G,FCGR2B,FOXO3,FUT4,GAS6,Gm14461,GPR132,GSK3B,GSN,HDAC2,HDAC5,IFNAR1,IGF1,IL15,IL18,IRF3,IRGM,Irgm1,ISG15,KLF2,KMT2…	131
Free Radical Scavenging	Production of reactive oxygen species	2.7e-16	Decreased	-2.024	ABCA1,Abcb1b,ABCC1,ACOX1,AGTRAP,AIFM1,ALDH3A2,ANGPT2,ANXA1,ANXA2,APP,ARAP3,ARHGDIB,ARHGEF1,ATG7,ATP6AP2,BAX,BCKDK,BCL2,BCL2L1,BRCA1,C3,CAPNS1,CARD9,CASP3,CASP8,CAT,CBS/LOC102724560,CCR2,CD14,CD28,CD36,CDKN1A,CHCHD10,CLEC4A,CLEC7A,COL18A1,COPZ1,CSF1,CTH,CYB5R1,CYBA,CYBB,DBI,DDIT3,DLD,DLST,DNM1L,DNM2,DOCK2,DPP3,E2F1,ENDOG,EZH2,F7,FADD,FCGR2A,FCGR2B,FLNA,FOXO3,FTL,FUT4,FYN,G6PD,GCH1,GLUD1,GMNN,GPX1,…	204
Cell Death and Survival,Organismal Injury and Abnormalities	Cell death of hematopoietic progenitor cells	2.7e-16		0.654	ADA,ADAM8,AIP,APC,ARHGEF1,ATG7,ATMIN,BAX,BBC3,BCL2,BCL2A1,BCL2L1,BIRC5,BIRC6,BLM,BNIP3L,BRCA1,BTK,CASP1,CASP3,CASP4,CASP7,CASP8,CD28,CDK2,CDKN1A,CDKN2D,CFLAR,CHEK2,CKS1B,CLPB,CREBBP,CTNNB1,CTSB,CYLD,DDIT4,DFFA,DNAJA3,E2F1,EFNA1,EIF4E,EPAS1,EPOR,ETS2,EZH2,FADD,FCGR2B,FNIP1,FYN,GAPDH,GFI1,Gm21596/Hmgb1,GRK5,HDAC2,HDAC5,HDAC8,HSPA9,IGF1,IL18,JUN,KLF13,KLF2,KLF4,KMT2A,LCK,LGALS3,LRRC8A,LYL1,MAD1L1,MA…	120
Cell-To-Cell Signaling and Interaction,Inflammatory Response	Response of phagocytes	2.77e-16	Decreased	-2.664	ABCA1,ADRB2,ANPEP,ANXA1,ANXA5,APP,ATG7,ATP1A1,AXL,BCAR1,BRD2,Brd4,BTK,C3,CALR,CCR2,CD14,CD36,CD5L,CD68,CD86,CD9,CD93,CDKN1A,CLCN3,CLEC5A,CLEC7A,CMC2,CNN2,COQ7,CSF1,CSF1R,CSF2RA,CSF2RB,CYLD,DBN1,DIO2,DLG1,DNMT3A,DOCK2,DOCK8,EGLN3,EIF2AK4,EIF4E,ELMO1,ELOVL1,ERN1,FCER1G,FCGR1A,FCGR2A,FCGR2B,FYN,GAB2,Gm21596/Hmgb1,GNAQ,GRN,GSN,HDAC2,HSP90AA1,ICOSLG/LOC102723996,IFNAR1,IL10RA,IL10RB,IL15,IL18,IL6ST,IR…	134
Hereditary Disorder,Neurological Disease,Organismal Injury and Abnormalities,Psychological Disorders,Skeletal and Muscular Disorders	Huntington Disease	2.97e-16			A330023F24Rik,ACAT1,ACP1,ACVRL1,ADCY2,ADCY7,ADRB2,AHCY,AIFM1,AIG1,AK1,ALDOC,ANKRD11,AP1S1,ARHGEF1,ARHGEF7,ARL3,ATP2B1,ATP6AP2,ATP6V1A,ATP6V1B2,B4GALNT1,B4GALT5,BANP,BAX,BCL2,BCL2L1,BCL6,BIRC2,C3,CA12,CA2,CAB39,CAMKK2,CAPNS1,CASP1,CASP3,CASP6,CASP7,CASP8,CCR2,CD68,CETN2,CFLAR,CHRM4,CIPC,CIRBP,CKB,CLDN11,CMKLR1,CNP,CNR2,COX15,COX5A,COX6B1,COX7A2,COX7B,CP,CSRP2,CTNNB1,CTSS,CYC1,CYCS,CYP51A1,DAD1,DBN…	298
Hereditary Disorder,Metabolic Disease,Organismal Injury and Abnormalities	Autosomal recessive mitochondrial disorder	3.51e-16			C1QBP,CARS2,CLPB,COQ2,COX14,COX15,COX6B1,COX8A,CYC1,DARS2,DLAT,DLD,DNM1L,FOXRED1,GALNS,GFM1,GFM2,HIBCH,IARS2,LIAS,LONP1,LRPPRC,LYRM7,MARS2,MRPS16,MRPS34,NARS2,NDUFA11,NDUFA12,NDUFA13,NDUFA4,NDUFA9,NDUFAF5,NDUFB10,NDUFB3,NDUFB8,NDUFC2,NDUFS1,NDUFS2,NDUFS3,NDUFS4,NDUFS6,NDUFS7,NDUFV1,NDUFV2,NUP62,OPA1,PDHX,PET100,POLG,SDHAF1,SDHB,SDHD,SLC25A19,SLC39A8,SUCLA2,SUCLG1,TACO1,TIMMDC1,TRIT1,TRMT5,TSFM,UQ…	66
Cancer,Endocrine System Disorders,Gastrointestinal Disease,Organismal Injury and Abnormalities	Malignant neoplasm of pancreatic duct	3.78e-16		0.845	ABCA3,ABCG2,ABHD8,ACACB,ACAT2,ACLY,ACO1,ACOT8,ACSF2,ACVR1,ADAM17,ADAM8,ADAMTS7,ADARB1,ADGRV1,ADPGK,AFF1,AGBL5,AGPAT5,AHNAK,ALDOA,AMFR,AMOTL1,ANAPC5,ANGPT2,ANKHD1/ANKHD1-EIF4EBP3,ANKRD11,ANKRD12,ANKRD24,ANKRD34A,ANPEP,ANXA1,AP3D1,AP3S1,APC,API5,APP,APPL1,APPL2,AREL1,ARFGEF2,ARHGAP22,ARHGAP30,ARHGAP35,ARHGEF10,ARHGEF10L,ARHGEF17,ARHGEF2,ARHGEF7,ARID1A,ARID2,ARL15,ARMC2,ARMC7,ASNS,ASPSCR1,ASXL1,ATF6…	776
Tissue Morphology	Quantity of progenitor cells	4.02e-16		-1.058	Abcb1b,AFF1,ANGPT2,APP,ARHGDIB,ARHGEF1,ARID1A,ARID3A,ARID4A,ASXL1,ATF4,ATG7,ATP11C,ATP2B1,ATP6AP2,AURKA,BAX,BBC3,BBS10,BBS4,BCL2,BCL2L1,BIRC5,BLM,BNIP3L,BRCA1,Brd4,BTK,CAPNS1,CARM1,CASP3,CASP8,CBFB,CCNB2,CCND1,CCND3,CCR2,CD180,CD28,CD36,CD5L,CD72,CD86,CD9,CDK4,CDKN1A,CHD7,CLEC4A,CREBBP,CRLF2,CSF1,CTC1,CTNNB1,CTSD,CTSE,CXCR4,CYLD,DCK,DEK,DIDO1,DNAJA3,DNMT3A,E2F1,EEF1D,EGLN1,ELK4,EP300,EPAS1,EPOR,E…	224
Cell Death and Survival,Organismal Injury and Abnormalities	Cell death of hematopoietic cells	4.06e-16		0.436	ADA,ADAM8,AIP,APC,ARHGEF1,ATG7,ATMIN,BAX,BBC3,BCL2,BCL2A1,BCL2L1,BIRC5,BIRC6,BLM,BNIP3L,BRCA1,BTK,CASP1,CASP3,CASP4,CASP7,CASP8,CD28,CDK2,CDKN1A,CDKN2D,CFLAR,CHEK2,CKS1B,CLPB,CREBBP,CSF2RA,CTNNB1,CTSB,CYLD,DDIT4,DFFA,DNAJA3,E2F1,EFNA1,EIF4E,EPAS1,EPOR,ETS2,EZH2,FADD,FCGR2B,FNIP1,FYN,GAPDH,GFI1,Gm21596/Hmgb1,GRK5,HDAC2,HDAC5,HDAC8,HSPA9,IGF1,IL18,JUN,KLF13,KLF2,KLF4,KMT2A,LCK,LGALS3,LRRC8A,LYL1,MA…	123
Cancer,Organismal Injury and Abnormalities	Aggressive cancer	4.2e-16		1	ACVRL1,ADA,ADRB2,AKAP8,ARHGEF1,ARID1A,ASPM,BAX,BBC3,BCL2,BCL6,BIRC6,BRCA1,BRD2,BTG1,BTG2,BTK,CAMTA1,CCND1,CCND3,CD36,CDC123,CDC34,CDK1,CEP55,CERS2,CFLAR,CHD3,CHD4,CHEK2,CKAP2,CORO2A,CREBBP,CRTAM,CTNNB1,CXCR4,DCK,DDB1,DDX10,DDX5,DHFR,DLD,DNMT1,DNMT3A,DOCK2,DTYMK,E2F1,EIF4E,EP300,EZH2,FBXW7,FDX1,FEN1,FKBP1A,FLT1,FUCA2,FUT4,GET4,GINS1,GNAI2,GRB2,GSK3B,GSR,GTSE1,HDAC2,HDAC3,HELB,HIP1,HSP90AA1,HSP90AB…	193
Cancer,Organismal Injury and Abnormalities	Extrapulmonary squamous cell carcinoma	4.45e-16		1.96	ABCA1,ABCA13,ABCB6,ABCC1,ABCG1,ABHD17A,ABL2,ACADL,ACD,ACIN1,ACLY,ACO2,ACSS2,ACVRL1,ADA,ADAM17,ADAM8,ADAMTS7,ADARB1,ADCK5,ADGRL1,ADGRV1,AFF1,AGAP1,AGO2,AHNAK,AIFM1,AKT1S1,AKT3,ALDH5A1,ALKBH5,ALS2CL,AMDHD2,ANKHD1/ANKHD1-EIF4EBP3,ANKRD11,ANKRD12,ANKRD35,ANLN,ANPEP,ANXA1,ANXA2,ANXA5,ANXA6,AOAH,AP1G2,AP3D1,AP5B1,APC,APLP2,APP,ARAP1,AREL1,ARFGEF3,ARHGAP35,ARHGAP5,ARHGAP9,ARHGEF1,ARHGEF10L,ARHGEF17,ARHG…	1205
Gene Expression	Transactivation of RNA	4.46e-16		-1.709	ACACB,ACVR1,ACVRL1,AHRR,APBB1,APC,API5,APP,APPL1,ARHGEF1,ARID1A,ASXL1,ATF1,ATF6,ATOX1,AXIN1,BAG1,BCL2,BCL6,BRCA1,BRD2,BRD7,CABIN1,CARM1,CCND1,CCND3,CCNE1,CD28,CD300C,CD300LB,CD300LF,CD86,CDK2,CDK9,CEBPD,CEP350,CHD4,CREBBP,CTNNB1,CTNNBIP1,CYTIP,DAP3,DDIT3,DDX20,DPF2,DUSP3,E2F1,E2F3,ELK4,EP300,EPAS1,ERN1,ETS2,FABP5,FOXO3,GABPA,GADD45A,GADD45G,GAPDH,GAS6,GFI1,GLI1,GSK3B,GTF2A1,GTF2I,HDAC2,HERPUD1,HO…	222
Cell Cycle,Cell Morphology,Cellular Assembly and Organization,DNA Replication, Recombination, and Repair	Misalignment of chromosomes	4.69e-16			ACTR1A,APC,AURKA,AURKB,BIRC5,BUB1,BUB1B,CDC20,CDC23,CDCA8,CENPE,CENPF,CENPI,CENPM,CENPP,CENPT,CENPW,CHD4,CLIP1,DLGAP5,DYNLRB1,FAM83D,HAUS1,HAUS5,HAUS7,HAUS8,INCENP,KIF14,KIF2A,KIF4A,KIFC1,KMT2A,MAPK1,MAPRE1,MDC1,MYO10,NDC80,NDE1,NF1,NIN,NPM1,NUDC,NUF2,NUP107,NUSAP1,PAFAH1B1,PTEN,RAD21,RAE1,RRS1,SEH1L,SKA2,SPAG5,SPC24,SPC25,STK38,TACC3,TERF1,TPX2,TRIM24,TROAP,ZW10	62
Cancer,Hematological Disease,Immunological Disease,Organismal Injury and Abnormalities	Plasma cell dyscrasia	4.86e-16			ABCG2,ABHD5,ACVR1,ADRB2,AHSA1,AKT1S1,ALKBH5,ANXA2,ANXA5,ANXA6,APC,ARHGAP1,ARID1A,ARID2,ARID4A,ASXL1,ATR,ATRN,ATXN7,AURKA,AXIN1,BAP1,BARD1,BCL2,BCL6,BCLAF1,BIRC5,BTK,CA2,CASP3,CASP7,CASP8,CCND1,CCR2,CD180,CD28,CD36,CDC20,CDK1,CDK2,CDK4,CDKN2C,CHAF1A,CHEK2,CLEC4A,CLPTM1,CPEB2,CREBBP,CSF1R,CSF2RA,CSF2RB,CTBP1,CTSK,CXCR4,CYLD,DCK,DDX11,DHFR,DHX16,DNMT1,DNMT3A,E2F3,EIF1AX,EML4,ENO2,EP300,FADD,FANCD2,F…	251
Molecular Transport,Protein Trafficking	Transport of protein	4.95e-16		1.3	ABCA1,ABCG1,ACD,ADRB2,AIP,ANKLE1,AP1G2,AP2A2,AP3D1,AP3S1,AP4S1,APPL1,APPL2,ARCN1,ARF1,ARFGEF2,ARL3,ASPSCR1,BCAP31,BRCA1,C17orf75,CALR,CCDC93,CDK1,CDKN1A,CENPF,CEP290,CFL1,CHIC2,CHP1,COMMD1,CRY2,CTDSPL2,DDX5,DESI1,DNM2,Dst,DTX3L,E2F3,ECT2,EIF2D,EP300,EPG5,EPM2A,FIS1,FLNA,GAPVD1,GOLGA7,GSK3B,HDAC3,HDAC6,HOOK3,HSP90AA1,HSP90AB1,HSPA9,HYAL2,Ifi27,IFT27,IPO4,IPO7,KIF1B,KIF3A,KLC1,KPNA2,KPNA6,LLGL1,LMA…	156
Cancer,Organismal Injury and Abnormalities	Rare solid tumor	5e-16			ACAD9,ACSL5,ADA,AGO2,ANGPTL6,ANKH,ANKRD24,ANO6,APC,ARHGEF2,ARID1A,ATF1,ATP11B,ATP6AP1,ATP6V0A1,ATP6V1B2,ATXN7,ATXN7L3,AXL,BAP1,BCL2,BTK,C9orf43,C9orf85,CAND1,CDC34,CDC42BPG,CDK12,CDK13,CEBPD,CENPC,CEP350,CERS2,CHD7,CHKA,CLPX,CLUH,COPE,CPNE1,CRYBG3,CTNNB1,CYC1,DAGLA,DAP3,DARS2,DHDH,DLG4,DMXL1,DNAAF2,DNAJC13,EGLN1,EMILIN2,ENSA,EPM2A,ERN1,EXTL1,EZR,FBF1,FBXW7,FOXK2,GLOD4,GPATCH2L,GRIN1,GSN,GTF2I,HDA…	226
Cancer,Endocrine System Disorders,Gastrointestinal Disease,Organismal Injury and Abnormalities	Pancreatic ductal carcinoma	5.11e-16		0.845	ABCA3,ABCG2,ABHD8,ACACB,ACAT2,ACLY,ACO1,ACOT8,ACSF2,ACVR1,ADAM17,ADAM8,ADAMTS7,ADARB1,ADGRV1,ADPGK,AFF1,AGBL5,AGPAT5,AHNAK,ALDOA,AMFR,AMOTL1,ANAPC5,ANGPT2,ANKHD1/ANKHD1-EIF4EBP3,ANKRD11,ANKRD12,ANKRD24,ANKRD34A,ANPEP,ANXA1,AP3D1,AP3S1,APC,API5,APP,APPL1,APPL2,AREL1,ARFGEF2,ARHGAP22,ARHGAP30,ARHGAP35,ARHGEF10,ARHGEF10L,ARHGEF17,ARHGEF2,ARHGEF7,ARID1A,ARID2,ARL15,ARMC2,ARMC7,ASNS,ASPSCR1,ASXL1,ATF6…	775
Cell-To-Cell Signaling and Interaction,Inflammatory Response	Immune response of tumor cell lines	5.22e-16		-0.791	ABI1,AHSA1,ANXA1,APMAP,APPL2,ARPC2,ARPC3,ARPC4,ATG7,ATR,AXL,BCL2,BCL2L1,BIRC5,BTK,CALR,CD5L,CD93,CDK2,CDKN1A,CEACAM1,CERS2,CKB,CLIP1,CREBBP,CTNNB1,CTSB,CTSD,CYFIP1,DGKZ,DNM1L,DOCK2,ELOVL1,ERAP1,ERP44,ETS2,FADD,FCER1G,FCGR1A,FCGR2A,FCGR2B,GAPDH,GNAI2,GNE,GOLGA4,GRB2,HSP90B1,IL18,IQSEC1,ITGAL,KAT6A,KIF2A,KLF2,LAMTOR2,LCK,LETMD1,LIMK1,LZTR1,Macf1,MANF,MAPK1,MGAT1,MTMR4,MYD88,MYO9B,NANS,NCOA2,NF1,NRP…	109
Cell Cycle	Mitosis of tumor cell lines	5.35e-16		-1.204	ARPC1B,ATR,AURKA,BIRC5,BRCA1,BUB1,BUB1B,CBX3,CBX5,CCNB1,CCNB2,CCNE1,CCNL1,CDC20,CDC25C,CDCA8,CDK1,CDKN1A,CENPE,CENPI,CHEK2,CHFR,CKAP5,CLK3,CSE1L,CYLD,DLGAP5,DYNC1H1,FBXW7,GAK,GRN,HMG20B,IK,ILK,KIF11,KIF1C,KIF22,KIF4A,MAD1L1,MAD2L1,MAD2L2,MAPK7,MECP2,MITF,NDC80,NEK2,NEK6,NUF2,PBXIP1,PDLIM7,PKD1,PKD2,PKMYT1,PLK1,POGZ,POLD1,PPP1R12A,PRKACA,PRKCI,PTEN,PTTG1,RACGAP1,RAD21,RBBP8,RUNX3,SETD6,SIAH1,SPAG5…	84
Cancer,Organismal Injury and Abnormalities	Head and neck squamous cell carcinoma	5.64e-16			ABCA1,ABCB6,ABCC1,ABCG1,ABHD17A,ABL2,ACADL,ACIN1,ACO2,ACSS2,ADA,ADAM17,ADAM8,ADAMTS7,ADARB1,ADGRL1,ADGRV1,AFF1,AGAP1,AGO2,AHNAK,AIFM1,AKT1S1,AKT3,ALKBH5,ALS2CL,ANKHD1/ANKHD1-EIF4EBP3,ANKRD11,ANKRD12,ANKRD35,ANLN,ANXA1,ANXA5,ANXA6,AP1G2,AP3D1,APC,APLP2,APP,ARAP1,ARFGEF3,ARHGAP35,ARHGAP5,ARHGAP9,ARHGEF17,ARHGEF2,ARID1A,ARID2,ARID4A,ARMC5,ASNS,ASPH,ASPM,ASPSCR1,ASRGL1,ASXL1,ATAD5,ATAT1,ATG2A,ATP11B,…	952
Cancer,Endocrine System Disorders,Gastrointestinal Disease,Organismal Injury and Abnormalities	Pancreatic ductal adenocarcinoma	5.94e-16		0.845	ABCA3,ABCG2,ABHD8,ACACB,ACAT2,ACLY,ACO1,ACOT8,ACSF2,ACVR1,ADAM17,ADAM8,ADAMTS7,ADARB1,ADGRV1,ADPGK,AFF1,AGBL5,AGPAT5,AHNAK,ALDOA,AMFR,AMOTL1,ANAPC5,ANGPT2,ANKHD1/ANKHD1-EIF4EBP3,ANKRD11,ANKRD12,ANKRD24,ANKRD34A,ANPEP,ANXA1,AP3D1,AP3S1,APC,API5,APP,APPL1,APPL2,AREL1,ARFGEF2,ARHGAP22,ARHGAP30,ARHGAP35,ARHGEF10,ARHGEF10L,ARHGEF17,ARHGEF2,ARHGEF7,ARID1A,ARID2,ARL15,ARMC2,ARMC7,ASNS,ASPSCR1,ASXL1,ATF6…	774
Cell Death and Survival,Embryonic Development	Cell viability of embryonic cell lines	5.96e-16		0.944	ABCG2,ALG6,ALKBH8,APP,APPL1,APPL2,ATF4,ATR,BAX,BCL2,BCL2L1,BIRC5,BLM,BRCA1,CCDC47,CDKN1A,CEBPD,CLNS1A,CTNNB1,DOLPP1,DYRK1A,ECT2,EMC2,EMC3,ERCC6,FADD,FANCA,FANCD2,FH,FUT8,GADD45A,GALNS,HIP1,HMGN1,HSF2,HYAL1,IDH2,ITCH,JUN,LSM6,MAGOH,MAGT1,MAPT,MED12,MED24,MGAT1,MGMT,MMGT1,MSH5,MSH6,NFE2L2,NR4A2,NUP205,NUP93,P2RX7,PARP1,PLCG1,PLK1,PMM2,POLH,POLK,POLL,POU2F1,PPIA,PRKAA1,PSEN2,PSMD1,PSMD14,PTGR1,RAD18…	93
Cell Cycle	M phase	6.24e-16		1.823	AAAS,ANLN,APC,APP,ARID2,ATR,AURKA,AURKB,BBS4,BCL2,BCL2L1,BIRC5,BIRC6,BUB1B,BUB3,CAP1,CAPN2,CAPZB,CASP8,CCNB1,CCNE1,CCNG1,CDC20,CDC23,CDC34,CDK1,CDK2,CDKN1A,CDT1,CENPE,CENPV,CEP55,CETN2,CFL1,CHFR,CKAP2,CKS2,CSF1,DCTN3,DOCK8,ECT2,FADD,FLCN,FLNA,Fmnl1,GADD45A,GIPC1,GIT1,GNAI2,GOLGA2,HMMR,ILK,INCENP,IVNS1ABP,KIF14,KIF20A,KIF20B,KIF22,KIF23,KIF4A,KIFC1,KLHL21,KLHL9,LATS1,LIMK1,MAD2L1,MAP1S,MAPRE1,MCM7…	121
Hematological System Development and Function,Tissue Morphology	Quantity of myeloid cells	7.1e-16		1.077	ABCA1,ACAT1,ADA,ADAM17,ADAM8,ALKBH5,AMBP,ANGPT2,ANXA1,APP,ARHGDIB,ARID3A,ARID4A,AURKA,B4GALNT1,B4GALT1,BAP1,BCL2,BCL2A1,BCL2L1,BCL6,BIRC5,BLM,BLVRA,BNIP3L,Brd4,C3,C5AR2,CACNA1A,CAMKK2,CAPNS1,CASP1,CASP4,CASP8,CBFB,CBS/LOC102724560,CCND1,CCND3,CCR2,CD200R1,CD28,CD300C,CD300LF,CD36,CD5L,CD82,CD9,CDK1,CDK2,CDK4,CDKN1A,CEBPG,CERK,CFLAR,CFP,CHST3,CLEC10A,CLEC4A,CLEC7A,CMKLR1,CNN2,CNR2,CREBBP,CRLF2,CSF…	293
Organismal Development,Organismal Injury and Abnormalities	Abnormal morphology of thorax	7.22e-16			ABCA1,ABCA3,ABCC1,ABI1,ABL2,ACACB,ACADL,ACADVL,ACVRL1,ADA,ADAM17,ADGRG1,ADK,ADM,ADRB2,AFF4,AGO2,AIFM1,ANGPT2,APH1A,ARHGAP5,ARHGDIB,ARID3A,ASXL1,ATE1,ATF6,ATMIN,B4GALT1,BCAR1,BCAS3,BCL2,BCL2L1,BCL6,BIRC2,BIRC5,BNIP3,BRCA1,CA2,CABIN1,CACNB1,CALR,CAPN2,CAPNS1,CARD6,CASP3,CASP7,CASP8,CCDC134,CCNB2,CCND1,CCND3,CD28,CD36,CD5L,CD81,CD9,CDK12,CDK13,CDK2,CDK4,CDK9,CDKN1A,CDKN2C,CDS2,CEBPG,CELSR3,CFLAR,CHD…	403
Cancer,Gastrointestinal Disease,Organismal Injury and Abnormalities	Oral cancer	8.63e-16		0.152	ABCA1,ABCC1,ADGRV1,AIFM1,AKAP8,AKT3,ANKRD12,ANXA1,APC,APLP2,ARHGAP5,ARHGEF2,ARID1A,ARID2,ARMC5,ASNS,ASPH,ASRGL1,ATP11B,ATP5MF-PTCD1,ATP6V1A,ATP8B4,ATXN7L3,AURKA,AXL,AZIN1,AZIN2,BAG1,BAP1,BCL2,BCL2L1,BCL9,BIRC5,BIRC6,BOLA3,BRPF3,BSG,BTBD7,BTBD9,C7orf50,CABIN1,CACNA1A,CAMSAP2,CARD14,CARD6,CASP8,CASP8AP2,CBFB,CCAR1,CCDC116,CCDC134,CCDC86,CCDC88A,CCNA2,CCNB1,CCND1,CD14,CD200R1L,CD276,CDCA2,CDK12,CDK2…	471
Cell Cycle,Cell Morphology	Formation of spindle apparatus	8.79e-16		-1.885	AAAS,ARHGEF10,ARID2,ASPM,AURKA,BAP1,BIRC5,BRCA1,CCDC61,CDC20,CDKN1A,CEP192,CEP72,CHD4,CHEK2,CHMP1B,CHMP2A,CHMP6,CHMP7,CKAP2,CKAP5,DYNC1H1,DYNC1LI1,DYNC1LI2,FBXW5,FLNA,GOLGA2,GPSM2,HAUS1,HAUS5,HAUS7,HAUS8,HDAC3,INO80,KIF11,KIF2A,KIF2C,KIF4A,KIFC1,KMT2E,LSM14A,MAD2L1,MEN1,MYBL2,NCOR1,NDE1,NEK2,NEK6,NUF2,PAFAH1B1,PLK1,PRDX5,PRKDC,RAB11A,RAB11B,RINT1,SENP6,SMC1A,SMC3,SPAG5,STAG1,STMN1,TACC3,TERF1,TP5…	70
Cellular Movement	Invasion of cells	8.92e-16		0.366	ABI1,ABL2,ACAA2,ACAT1,ACLY,ACSS2,ACVR1,ADAM17,ADAM8,ADAMTS7,ADM,ADRB2,AFAP1L1,AGO2,AHCY,AHNAK,AKT1S1,AKT3,ALCAM,ALDOA,ALKBH5,ANAPC11,ANGPT2,ANKRD11,ANPEP,ANXA1,ANXA2,ANXA6,ANXA7,APC,APP,APPL2,ARAP3,ARF1,ARHGEF17,ARHGEF2,ARHGEF7,ARID1A,ARID2,ARID3A,ARPC5,ARRDC3,ASNS,ASPH,ASPM,ATF1,ATG7,ATP6AP1,ATP6V0A1,AURKA,AVL9,AXL,B4GALT5,BACH1,BAG1,BAX,BBC3,BCAR1,BCAR3,BCKDK,BCL2,BCL2L1,BCL6,BCL9,BIRC5,BRCA1,B…	631
Cell-To-Cell Signaling and Interaction	Response of antigen presenting cells	9.14e-16	Decreased	-2.901	ABCA1,ADRB2,ANXA1,APP,ATG7,ATP1A1,AXL,BCAR1,BRD2,Brd4,BTK,C3,CALR,CARD9,CD14,CD36,CD5L,CD68,CD86,CD93,CDKN1A,CLEC7A,CMC2,CNN2,COQ7,CSF1,CSF1R,CSF2RA,CTSS,CYLD,DIO2,DLG1,DNMT3A,DOCK2,DOCK8,EGLN3,EIF2AK4,EIF4E,ELMO1,ELOVL1,ERN1,FCER1G,FCGR1A,FCGR2A,FCGR2B,FYN,GAB2,Gm21596/Hmgb1,GNAQ,GRN,GSN,HDAC2,HSP90AA1,ICOSLG/LOC102723996,IFNAR1,IL10RA,IL10RB,IL15,IL18,IL6ST,ISG15,LGALS3,LY96,Macf1,MANF,MAP1S,MA…	118
Cell Morphology	Size of cells	9.75e-16			ABL2,ADA,ADAM17,ADM,ADRB2,AFF4,AGTRAP,AIDA,AK1,AKT1S1,AKT3,ANGPT2,ANO6,ANXA1,AP1G2,AP3D1,APC,APP,ARHGAP35,ARHGAP5,ATF4,ATG7,BAG6,BAX,BCL2L1,BMPR1A,C1QBP,C3,CADM1,CAP1,CAPNS1,CASP1,CBS/LOC102724560,CCND1,CCND3,CCNY,CD180,CDK1,CDK2,CDK4,CDKN1A,CERS6,CFL1,CLCN3,CLNS1A,CNP,COL18A1,CRKL,CRTC3,CSF1,CXCL14,CXCR4,CYFIP1,DDIT4,DLG4,DMPK,DNM1L,DNM2,DNPEP,DOCK10,DYRK1A,E2F1,Ehbp1l1,EIF2B5,EIF4E,ENDOG,EP300,…	261
Immunological Disease,Organismal Injury and Abnormalities	Systemic autoimmune syndrome	1.08e-15	Decreased	-3.508	ABCA1,ABCG1,ABHD16A,ACAT1,ACLY,ACO1,ACOT9,ACSL5,ACTL6A,ADA,ADAM17,ADAM8,ADAMTS7,ADARB1,ADHFE1,ADM,ADRB2,AFF1,AI504432,AIF1,ALDH5A1,ALDOA,ANAPC5,ANKRD27,ANXA1,ANXA3,APLP2,AQP9,ARCN1,ARF1,ARHGDIB,ATAT1,ATF6B,ATP1A1,ATP2B1,ATP2C1,ATP6V1B2,ATP8A1,BAG6,BAX,BCL2,BCL2L1,BCL6,BIRC5,BPTF,BRD2,BSG,BTK,C17orf75,C1orf162,C1QTNF6,C3,C6orf47,C6orf62,CA2,CALR,CASP1,CASP3,CASP4,CASP6,CASP8,CAT,CBS/LOC102724560,C…	533
Cancer,Organismal Injury and Abnormalities	Rare malignant tumor	1.11e-15			ACAD9,ACSL5,ADA,AGO2,ANGPTL6,ANKH,ANKRD24,ANO6,APC,ARHGEF2,ARID1A,ATF1,ATP11B,ATP6AP1,ATP6V0A1,ATP6V1B2,ATXN7,ATXN7L3,AXL,BAP1,BCL2,BTK,C9orf43,C9orf85,CAND1,CDC34,CDC42BPG,CDK12,CDK13,CEBPD,CENPC,CEP350,CERS2,CHD7,CHKA,CLPX,CLUH,COPE,CPNE1,CRYBG3,CTNNB1,CYC1,DAGLA,DAP3,DARS2,DHDH,DLG4,DMXL1,DNAAF2,DNAJC13,EGLN1,EMILIN2,ENSA,EPM2A,ERN1,EXTL1,EZR,FBF1,FBXW7,FOXK2,GLOD4,GPATCH2L,GRIN1,GSN,GTF2I,HDA…	226
Cancer,Hematological Disease,Immunological Disease,Organismal Injury and Abnormalities	B-cell leukemia	1.25e-15			ABCA13,ABL2,ACD,ACLY,ACP1,ACP2,ADA,ADCY2,ADGRV1,AFF1,AFTPH,AGAP1,AHNAK,ANXA1,ARHGAP5,ARHGEF10L,ARID1A,ARID2,ASXL1,ATF6,ATP11A,ATP6V0D2,ATP8B4,AXL,B4GALT7,BAX,BCAR1,BCL2,BCL2L1,BCL6,BCLAF1,BRIP1,BTG1,BTG2,BTK,C1GALT1C1,C3,CCDC93,CCND1,CCND3,CD180,CD28,CD86,CDC25C,CDK1,CDK2,CDK9,CDKN1A,CDKN3,CELF3,CELSR1,CENPE,CEP350,CHAF1A,CHD4,CKAP2L,CKAP4,CLPX,CMPK2,COL11A2,COL27A1,COL4A1,COPB2,CREBBP,CRLF2,CROC…	377
Neurological Disease,Organismal Injury and Abnormalities	Dyskinesia	1.27e-15		0.528	A330023F24Rik,ACAT1,ACP1,ACVRL1,ADCY2,ADCY7,ADRB2,AHCY,AIFM1,AIG1,AK1,ALDOC,Ank2,ANKRD11,AP1S1,ARHGEF1,ARHGEF7,ARL3,ATP2B1,ATP6AP2,ATP6V1A,ATP6V1B2,B4GALNT1,B4GALT5,BANP,BAX,BCL2,BCL2L1,BCL6,BIRC2,C3,CA12,CA2,CAB39,CACNA1A,CACNA1B,CAMKK2,CAPNS1,CASP1,CASP3,CASP6,CASP7,CASP8,CCR2,CD68,CETN2,CFLAR,CHRM4,CIPC,CIRBP,CKB,CLDN11,CMKLR1,CNP,CNR2,COX15,COX5A,COX6B1,COX7A2,COX7B,CP,CSRP2,CTNNB1,CTSS,CYC1,…	316
Cancer,Organismal Injury and Abnormalities	Upper aero-digestive squamous cell carcinoma	1.32e-15			ABCA1,ABCC1,ACSS2,ADA,ADAM17,ADARB1,ADGRV1,AGO2,AHNAK,AIFM1,AKT3,AMDHD2,ANKRD12,ANXA1,APC,APLP2,ARHGAP5,ARHGEF2,ARID1A,ARID2,ARMC5,ASNS,ASPH,ASPSCR1,ASRGL1,ASXL1,ATAD5,ATF5,ATG2A,ATP11B,ATP2C1,ATP5MF-PTCD1,ATP6V1A,ATP8B4,ATR,ATXN7L3,AURKA,AXL,AZIN1,AZIN2,BAG1,BARD1,BCL2,BCL2L1,BCL9,BIRC5,BIRC6,BLM,BOLA3,BRCA1,BRIP1,BRPF3,BTBD7,BTBD9,BTK,C12orf4,C1orf162,C1orf198,C1RL,C7orf50,C9orf85,CA9,CABIN1,CA…	652
Cancer,Organismal Injury and Abnormalities	Transitional-cell carcinoma	1.59e-15			AHNAK,ANAPC11,ANKRD11,APC,ARHGAP35,ARHGEF1,ARHGEF2,ARID1A,ASPM,ASXL1,ATAD5,ATP8B2,ATR,AXL,BAP1,BCL2,BIRC5,BLM,BRCA1,BUB1B,CARD14,CASP8,CBFB,CCDC80,CCND1,CCNE2,CDC73,CDK1,CDK12,CDKN1A,CENPF,CENPO,CEP55,CHD6,CHEK2,CKAP2,CLSPN,COX7A1,CREBBP,CSF1R,CTNNB1,DDX5,DHFR,DLD,DNMT3A,DPH7,DTYMK,EIF3A,EP300,ESPL1,ETV1,EZH2,FBXW7,FLCN,FLT1,FUBP1,FUCA2,G6PD,GLI1,GNAQ,GOLGA2,GTSE1,GYPC,HDAC5,HNRNPUL1,HSP90AA1,HSP…	199
Cancer,Gastrointestinal Disease,Organismal Injury and Abnormalities	Oral tumor	1.73e-15		0.193	ABCA1,ABCC1,ADGRV1,AIFM1,AKAP8,AKT3,ANKRD12,ANXA1,APC,APLP2,ARHGAP5,ARHGEF2,ARID1A,ARID2,ARMC5,ASNS,ASPH,ASRGL1,ATP11B,ATP5MF-PTCD1,ATP6V1A,ATP8B4,ATXN7L3,AURKA,AXL,AZIN1,AZIN2,BAG1,BAP1,BCL2,BCL2L1,BCL9,BIRC5,BIRC6,BOLA3,BRPF3,BSG,BTBD7,BTBD9,C7orf50,CABIN1,CACNA1A,CAMSAP2,CARD14,CARD6,CASP8,CASP8AP2,CBFB,CCAR1,CCDC116,CCDC134,CCDC86,CCDC88A,CCNA2,CCNB1,CCND1,CD14,CD200R1L,CD276,CDCA2,CDK12,CDK2…	472
Cell Signaling	Protein kinase cascade	1.91e-15		0.019	ABL2,ADRB2,AIDA,AMBP,APC,APP,ASH1L,ATP6AP2,AVPI1,AXIN1,BCAR3,BIRC2,BTK,CAMKK2,CARD6,CARD9,CASP1,CASP8,CCR2,CD36,CD81,CD84,CLEC7A,CPNE1,CRK,CRKL,CSF2RA,CSF2RB,CTH,CTNNB1,CXXC5,CYLD,DHX33,DIXDC1,DNAJC27,DUSP19,DUSP3,DUSP6,ECM1,ECT2,EFNA1,ELP2,ERCC6,FCGR2B,FGD4,FKBP1A,FKTN,FLNA,FLT1,FYN,GADD45A,GADD45G,GPRC5B,GPS1,GPS2,GRB2,HDAC3,Hmga2,IFNAR1,IFNAR2,IGF1,IGFBP4,IKBKG,ILK,IQGAP3,IRAK2,IRF3,IRGM,ITCH,…	206
Cellular Growth and Proliferation,Connective Tissue Development and Function,Tissue Development	Proliferation of connective tissue cells	2.23e-15		1.246	ACACA,ACP1,ADM,AIF1,AKT3,ALDH3A2,ANXA2,APC,ARHGAP1,ARID1A,ARID3A,ATF1,ATF4,ATR,B4GALT7,BAX,BCAR1,BCL2,BCL2L1,BLM,BMPR1A,BRCA1,BTK,BUB1,CAPNS1,CASK,CASP8,CCDC80,CCNA2,CCNB1,CCND1,CCND3,CCNE1,CCNF,CCNG1,CCNG2,CDC73,CDK1,CDK2,CDK4,CDKN1A,CDKN2C,CEACAM1,CIRBP,CKS1B,CKS2,CLEC4A,CNOT7,CNR2,CRK,CRKL,CSF1,CSF1R,CTC1,CTNNB1,CTSB,CTSD,CTSV,Dazap1,DDX5,DNM1L,DPH1,E2F1,E2F3,EFNA1,EP300,ERCC6,ERCC6L,ERN1,ESPL…	280
Cardiovascular Disease,Neurological Disease,Organismal Injury and Abnormalities,Skeletal and Muscular Disorders	Cardiomyopathy	2.26e-15		-0.103	ABCA1,ABCC1,ABHD5,ABI1,ACADVL,ACOT9,ACOX1,ACVRL1,ADA,ADAM17,ADAM8,ADCY7,ADM,ADRB2,AFF4,AGTRAP,AHNAK,AIFM1,ALDH1L2,ALDH3A2,AMPD3,ANGPT2,ANPEP,ANXA1,ANXA2,ANXA5,ANXA7,APP,ARHGAP10,ARID3A,ATE1,ATG7,ATP1A1,ATP1B3,ATP2B1,ATP2C1,AZIN2,B4GALT1,BACH1,BAG1,BANF1,BBC3,BCAR1,BCL2,BCL2L1,BCLAF1,BIRC2,BIRC5,BLVRA,BLVRB,BNIP3,BNIP3L,BST1,C3,CA12,CA14,CA2,CA6,CA9,CACNB1,CALR,CAMK2N2,CANX,CAPNS1,CARD6,CASP1,CASP…	451
Cell-To-Cell Signaling and Interaction,Inflammatory Response	Immune response of phagocytes	2.44e-15	Decreased	-2.138	ABCA1,ADRB2,ANPEP,ANXA1,ANXA5,APP,ATG7,ATP1A1,AXL,BCAR1,BRD2,Brd4,BTK,C3,CALR,CCR2,CD14,CD36,CD5L,CD68,CD86,CD93,CDKN1A,CLCN3,CLEC5A,CMC2,CNN2,COQ7,CSF1,CSF1R,CSF2RA,CSF2RB,CYLD,DIO2,DLG1,DNMT3A,DOCK2,DOCK8,EGLN3,EIF2AK4,EIF4E,ELMO1,ELOVL1,ERN1,FCER1G,FCGR1A,FCGR2A,FCGR2B,FYN,GAB2,Gm21596/Hmgb1,GRN,GSN,HSP90AA1,ICOSLG/LOC102723996,IFNAR1,IL10RA,IL10RB,IL15,IL18,IL6ST,IRF3,ISG15,ITGA4,ITGAL,ITGAX,…	124
Cancer,Dermatological Diseases and Conditions,Hematological Disease,Immunological Disease,Organismal Injury and Abnormalities	Non-Hodgkin cutaneous lymphoma	2.52e-15			ADA,ANXA1,ARHGEF3,ARID1A,AURKA,BAX,BCL2,BCL6,BTK,CD180,CD28,CREBBP,DCK,DHFR,DNMT1,DNMT3A,GSR,HDAC2,HDAC3,HDAC6,HSP90AA1,HSP90AB1,HSP90B1,IFI30,IFI35,IFI44,IFNAR1,IFNAR2,IL13RA1,IL15,IL16,IL2RG,IRF4,IRF7,ISG15,KCNAB3,KMT2C,KMT2D,LATS1,MAPK1,MYD88,NCOR1,NF1,OAS1,OAS2,PDCD1,PLCG1,POLA1,POLD1,POT1,PRIM2,PSMB2,PSMD1,PSMD2,PTPRC,RARA,RARB,RBPJ,RFXAP,RNMT,RRM1,RRM2,RXRA,SELPLG,SETDB2,SMARCB1,TIA1,TLR2,T…	87
Post-Translational Modification	Phosphorylation of protein	2.73e-15		-1.543	ABL2,ACVR1,ACVRL1,ADAM17,ADM,AIF1,AKT3,ANXA2,APP,ATR,ATXN7,AURKA,AURKB,AXIN1,BAG1,BARD1,BCAR1,BCKDK,BIRC5,BIRC6,BMPR1A,BRD2,Brd4,BSG,BTK,C3,CADM1,CALR,CAMKK2,CARD14,CAT,CCDC88A,CCNB1,CCND1,CCND3,CCNE1,CD28,CD36,CD72,CD81,CD9,CDC42BPB,CDC42BPG,CDK1,CDK12,CDK16,CDK2,CDK2AP1,CDK4,CDK5RAP3,CDK9,CDKN1A,CDKN2C,CDKN2D,CELSR3,CFL1,CHEK2,CHP1,CLEC7A,CLK3,CLN3,CORO1C,CR1L,CRK,CRKL,CSF1,CSF1R,CSNK1G2,CTBP1,…	273
Cancer,Organismal Injury and Abnormalities	Undifferentiated malignant neoplasm	2.93e-15			ABCC1,ACSBG1,AHNAK,ALDOA,ANKRD12,ANPEP,ANXA1,APC,ARHGAP22,ARHGEF2,ARID1A,ARID2,ASXL1,AXIN1,AXL,BCKDK,BCL2,BCL2L1,BLM,BUB1,BUB1B,CALR,CASP8,CAT,CCDC80,CCNB2,CCND3,CD276,CD68,CD84,CD86,CDC23,CDCA2,CENPF,CEP55,CHEK2,CLEC7A,CORO7/CORO7-PAM16,CREBBP,CSF1R,CTNNB1,CTSD,CTSK,CTSS,CTSZ,CXCR4,DCK,DHFR,DHRS9,DIO2,DNMT3A,ECM1,EIF1AX,ELP2,ENO1,FBXW7,FES,FKBP1A,FLCN,FLT1,FOXK2,FOXO3,FUT8,GAPDH,GPI,HADHB,HECTD1…	193
Cell Cycle	Ploidy	2.94e-15		-0.996	AKT3,APC,APP,AURKA,AURKB,BAX,BCL2,BCL2L1,BIRC5,BRCA1,BUB1,BUB1B,BUB3,CCNA2,CCNE1,CCNG1,CDC20,CDC23,CDK1,CDKN1A,CEBPD,CENPE,CENPH,CENPV,CHFR,CKAP2,CKS1B,CKS2,CSF1,DDX11,E2F1,E2F3,EP300,ERCC1,ERCC6L,ESPL1,FANCA,FBXW7,FEN1,GADD45A,H3-3A/H3-3B,IGF1,KIF11,LATS1,LRP6,LRPPRC,MAD1L1,MAD2L1,MAPT,MCM8,MDC1,MKNK1,NCAPD2,NCAPD3,NDRG1,NEK2,NME1,PAFAH1B1,PARP1,PARP2,PARPBP,PDK3,PLK1,PRKCH,PRKDC,PRMT1,PTEN,PTPN…	93
Cell Cycle,Cell Morphology	Assembly of spindle apparatus	3.3e-15		-1.956	AAAS,ARHGEF10,ARID2,ASPM,AURKA,BAP1,BIRC5,BRCA1,CCDC61,CDC20,CDKN1A,CEP192,CEP72,CHD4,CHEK2,CHMP1B,CHMP2A,CHMP6,CHMP7,CKAP2,CKAP5,DYNC1H1,DYNC1LI1,DYNC1LI2,FBXW5,FLNA,GOLGA2,GPSM2,HAUS1,HAUS5,HAUS7,HAUS8,HDAC3,INO80,KIF11,KIF2A,KIF2C,KIF4A,KIFC1,KMT2E,LSM14A,MEN1,MYBL2,NCOR1,NDE1,NEK2,NEK6,NUF2,PAFAH1B1,PLK1,PRDX5,RAB11A,RAB11B,RINT1,SENP6,SMC1A,SMC3,SPAG5,STAG1,STMN1,TERF1,TP53,TPR,TPX2,TUBB,VPS…	66
Hereditary Disorder,Neurological Disease,Organismal Injury and Abnormalities	Hereditary sensory neuropathy	3.43e-15			ABHD16A,ACOX1,AIFM1,ALDH18A1,AMFR,AMPD2,AP4S1,AP5B1,ARF1,ARHGAP9,ARHGEF10,ARL6IP1,ATP1A1,ATP2B3,ATP7B,B4GALNT1,CACNA1A,CEP290,CHP1,CLN6,COX6A1,CPT1C,CTDP1,DARS2,DDHD2,DNAJB2,DNM1L,DNM2,DNMT1,DYNC1H1,ELF2,ELOVL1,ERLIN1,ERLIN2,EXOSC8,FANCI,FGD4,FIG4,GALC,GARS1,GBA2,GBF1,GLB1,GPT2,HADHB,HK1,IARS2,IBA57,IFRD1,ITPR1,KCNMA1,KIDINS220,KIF1B,KIF1C,KIF5A,KPNA3,L1CAM,LITAF,LYST,MAG,MARS2,MCOLN1,MED25,MFN2,…	104
Cell Death and Survival,Organismal Injury and Abnormalities,Renal and Urological Disease	Cell death of kidney cell lines	3.64e-15		-1.242	AATF,ABCC1,ABCG2,AMOTL1,API5,APP,ATF6,ATG7,BAG1,BAG4,BAX,BCL2,BCL2A1,BCL2L1,BCL6,BIRC2,BIRC5,BNIP3,BNIP3L,BRCA1,CARD14,CASP1,CASP3,CASP4,CASP7,CASP8,CAT,CCNB1,CDKN1A,CENPF,CFLAR,CHMP6,CTNNB1,CYCS,DAP3,DDIT3,DDX17,DLST,DPM3,ECEL1,EMP2,ERN1,EZH2,EZR,F7,FADD,FDFT1,FLT1,FOXO3,FTO,FYN,GAPDH,GLS,GNAL,GNAQ,GNG2,GSK3B,GSN,HDAC6,HK1,HK2,HYOU1,IGF1,IKBKG,ILK,ITCH,ITPR1,ITPR2,KCNA3,LDHA,LRP5,LRP6,MAP1S,MAP2…	146
Cell Morphology	Modification of tumor cell lines	3.69e-15		-0.3	APLF,APP,ARID1A,BAP1,BAZ1B,BLM,BRCA1,BRD2,BRIP1,BRPF3,C6orf62,CAAP1,CBX5,CCND1,CDA,CDKN1A,CHD4,COPS6,CTNNB1,DEK,DYRK1A,E2F1,EHD4,EP300,EZH2,FANCA,FANCG,FBXW7,HMG20A,IKZF1,KPNA2,LIG3,MND1,MSL2,MXI1,MYSM1,NPM1,NR1D1,OTUD7B,PARP1,PBRM1,PGAM1,PML,POLD1,PPIP5K2,PTEN,RACGAP1,RAD18,RAD51,RBBP8,REV1,RIF1,RNASEH2A,RNF126,RPA1,SFR1,SIRT1,SMARCA4,SP110,SRCAP,SUB1,SUPT6H,SWI5,TACC3,THOC1,TLR2,TOPBP1,TP53,TPX…	83
Cell Morphology,Cellular Function and Maintenance	Repair of tumor cell lines	3.69e-15		-0.367	APLF,APP,ARID1A,BAP1,BAZ1B,BLM,BRCA1,BRD2,BRIP1,BRPF3,C6orf62,CAAP1,CBX5,CCND1,CDA,CDKN1A,CHD4,COPS6,CTNNB1,DEK,DYRK1A,E2F1,EHD4,EP300,EZH2,FANCA,FANCG,FBXW7,HMG20A,IKZF1,KPNA2,LIG3,MND1,MSL2,MXI1,MYSM1,NPM1,NR1D1,OTUD7B,PARP1,PBRM1,PGAM1,PML,PPIP5K2,PTEN,RACGAP1,RAD18,RAD51,RBBP8,REV1,RIF1,RNASEH2A,RNF126,RPA1,SFR1,SIRT1,SMARCA4,SP110,SRCAP,SUB1,SWI5,TACC3,THOC1,TLR2,TOPBP1,TP53,TPX2,TRIM24,TRIM…	81
Cell Cycle	G2 phase	4.11e-15		-0.988	ACTL6A,ANKHD1/ANKHD1-EIF4EBP3,ANXA2,AP2A2,APC,APP,ATF5,ATR,AURKA,BABAM1,BAX,BCL2,BCL2L1,BIRC5,BLM,BORA,BRCA1,Brd4,Calm1 (includes others),CAT,CCDC88A,CCNA2,CCNB1,CCND1,CCNE1,CCNG1,CCNG2,CCNY,CDC25C,CDK1,CDK14,CDK2,CDK4,CDK5RAP3,CDKN1A,CENPF,CENPO,CHEK2,CKS1B,CKS2,CLSPN,CNOT7,Crnde,CSE1L,CTNNB1,DDB1,DDX17,DEPDC1B,DNMT1,E2F1,E2F5,EME1,EP300,EPOR,ERCC1,FADD,FANCD2,FBXL2,FEN1,FLCN,FLNA,FZR1,GADD45A,G…	153
Connective Tissue Development and Function,Tissue Development	Growth of connective tissue	4.34e-15		1.216	ACACA,ACP1,ADM,AIF1,AKT3,ALDH3A2,ANPEP,ANXA1,ANXA2,APC,ARHGAP1,ARID1A,ARID3A,ATF1,ATF4,ATR,AURKA,AURKB,B4GALT7,BAX,BCAR1,BCL2,BCL2L1,BLM,BMPR1A,BRCA1,BTK,BUB1,CAPNS1,CASK,CASP8,CCDC80,CCNA2,CCNB1,CCND1,CCND3,CCNE1,CCNF,CCNG1,CCNG2,CD28,CDC73,CDK1,CDK2,CDK4,CDKN1A,CDKN2C,CEACAM1,CIRBP,CKS1B,CKS2,CLEC4A,CNOT7,CNR2,CRK,CRKL,CSF1,CSF1R,CTC1,CTNNB1,CTSB,CTSD,CTSV,Dazap1,DDX5,DNM1L,DPH1,E2F1,E2F3,EFNA1…	295
Cellular Development,Cellular Growth and Proliferation,Connective Tissue Development and Function	Proliferation of fibroblast cell lines	4.69e-15		0.854	ACAT1,ACP1,AKT3,ALDOA,ANGPT2,Anp32a,ARHGEF1,ASPSCR1,AXIN1,AXL,BAX,BCAR1,BCL2L1,BLM,Bmyc,BRCA1,Brd4,BTG1,BTG2,CAT,CCNB2,CCND1,CCNE1,CD81,CD9,CDC73,CDCA5,CDK1,CDK4,CDKN1A,CEACAM1,CIRBP,CIZ1,CKS1B,CKS2,Cops2,CRK,CSF1,CSF1R,CSF2RA,CSF2RB,CSTF2,CTNNB1,CTSD,CXCL14,DGCR8,DPY30,E2F1,E2F3,EEF1D,EIF3C,EIF4E,ERCC6,ETV1,EZH2,FANCD2,FBXO4,FBXW7,FOXO3,G6PD,GADD45A,GADD45G,GADD45GIP1,GAK,GLCE,GNAI2,GPN3,GPR132,…	186
Neurological Disease,Organismal Injury and Abnormalities	Peripheral motor neuropathy	4.75e-15			ABHD16A,ACOX1,AIFM1,ALDH18A1,AMFR,AMPD2,AP4S1,AP5B1,ARF1,ARHGAP9,ARHGEF10,ARL6IP1,ASAH1,ATP1A1,ATP2B3,ATP7B,B4GALNT1,C3,CACNA1A,CEP290,CHP1,CLN6,COX6A1,CPT1C,CTDP1,DARS2,DDHD2,DNAJB2,DNM1L,DNM2,DNMT1,DYNC1H1,ELOVL1,ERLIN1,ERLIN2,ETFDH,EXOSC8,FANCI,FCGR1A,FCGR2A,FCGR2B,FGD4,FIG4,GALC,GARS1,GBA2,GBF1,GLB1,GPT2,HADHB,HK1,IBA57,IFRD1,ITPR1,KCNMA1,KIDINS220,KIF1B,KIF1C,KIF5A,KPNA3,L1CAM,LITAF,LYST,MAG…	109
Infectious Diseases,Organismal Injury and Abnormalities	Infection of embryonic cell lines	5.26e-15		0.251	AIP,AMDHD2,ANPEP,AP1G2,ARID1A,ARID5A,ATMIN,AXL,BSG,BTG2,CCAR1,CD300LF,CEACAM1,CHAF1A,CHST1,CPSF6,CTBP1,CTDP1,CYBB,DAZAP2,DBN1,DMXL1,DNAJB2,DNM2,DOCK10,EIF2B5,EP300,EPAS1,ERCC1,ETS2,FADD,GINS4,GPT2,GTF2H2,HID1,HMGCS1,IFITM2,IFITM3,IFNAR1,INTS6,IRF3,KAT6A,KIF3A,LRPPRC,MAN1A1,MAT2A,MID1IP1,MRE11,MRPL10,MYOF,NDUFAF3,NLRP1,NPHP3,NUDT3,NUMBL,NUP62,NXF1,PAK1,PARP9,PCBP2,PDZD8,PER3,PFKL,PFKM,PGM1,PLK1,PL…	126
Cell Cycle	Mitosis of cervical cancer cell lines	5.46e-15		-0.649	AURKA,BIRC5,BUB1,CBX3,CBX5,CCNB1,CCNB2,CDC20,CDC25C,CDCA8,CDK1,CENPE,CENPI,CHFR,CKAP5,CLK3,CSE1L,CYLD,DLGAP5,DYNC1H1,GAK,HMG20B,IK,ILK,KIF11,KIF1C,KIF22,KIF4A,MAD2L1,MAPK7,MECP2,NDC80,NEK2,NEK6,NUF2,PBXIP1,PDLIM7,PKD1,PKD2,PKMYT1,PLK1,POGZ,PTEN,PTTG1,RACGAP1,RAD21,RUNX3,SETD6,SPAG5,SPC25,STIL,TACC3,TCP1,TERF1,TOP2A,TOP2B,TPX2,TTK,TUBA1A,UBA7,UNC45A	61
Cancer,Organismal Injury and Abnormalities	Embryonal tumor	5.64e-15		-0.048	ABCC1,ABCG2,ACACA,ACOT9,ADAM17,ADARB1,ADGRG1,AHCY,AKNA,AKT3,ALCAM,ALDOA,ANGPT2,ANKRD34A,ANO6,APC,APH1B,ARHGAP35,ARID1A,ARID2,ARMC7,ASNS,ASPM,ASXL1,ATE1,ATF4,ATP6V1B2,ATP8B2,ATR,AURKA,AXIN1,AXL,AZIN2,BAP1,BARD1,BAX,BBC3,BCAS1,BCL2,BCL2L1,BCL2L12,BCL2L13,BIRC5,BLM,BNIP3,BNIP3L,BRCA1,BRD7,BTG2,BUB1B,C3,C7orf25,CA9,CAMKK2,CAMTA1,CAPN2,CASP8,CBS/LOC102724560,CBX3,CCND1,CCNE1,CD14,CD180,CD276,CD300C,CD…	383
Cancer,Organismal Injury and Abnormalities,Reproductive System Disease	Uterine corpus cancer	5.95e-15			APC,ARHGAP35,ARHGEF2,ARID1A,ASXL1,ATR,B4GALT3,BAP1,BCL2,BRCA1,BRIP1,CBFB,CCND1,CDK12,CHEK2,CTNNB1,DNMT3A,EP300,EZH2,FBXW7,HSP90AA1,HSP90AB1,HSP90B1,IDH2,KMT2C,KMT2D,LIFR,LRRK2,MAP3K1,MSH6,MYCN,NCOR1,NF1,NFE2L2,NPM1,NSD1,PBRM1,PIK3CA,PIK3CG,PKM,POLE,PTEN,RAC1,RAD21,RAD51C,RRM1,RRM2,RUNX1,SETD2,SF3B1,SIN3A,SMC1A,SMC3,SOS1,SPOP,TLR4,TOP2A,TOP2B,TP53,TSHZ3,TUBA1A,TUBA1C,TUBA4A,TUBB2A,TUBB4A,TUBB4B,TU…	71
Hereditary Disorder,Neurological Disease,Organismal Injury and Abnormalities	Hereditary peripheral neuropathy	6.06e-15			ABHD16A,ACOX1,AIFM1,ALDH18A1,AMFR,AMPD2,AP4S1,AP5B1,ARF1,ARHGAP9,ARHGEF10,ARL6IP1,ASAH1,ATP1A1,ATP2B3,ATP7B,B4GALNT1,CACNA1A,CEP290,CHP1,CLN6,COX6A1,CPT1C,CTDP1,DARS2,DDHD2,DNAJB2,DNM1L,DNM2,DNMT1,DYNC1H1,ELF2,ELOVL1,ERLIN1,ERLIN2,ETFDH,EXOSC8,FANCI,FGD4,FIG4,GALC,GARS1,GBA2,GBF1,GFPT1,GLB1,GPT2,HADHB,HK1,IARS2,IBA57,IFRD1,ITPR1,KCNMA1,KIDINS220,KIF1B,KIF1C,KIF5A,KPNA3,L1CAM,LITAF,LYST,LZTR1,MAG,…	114
Infectious Diseases,Organismal Injury and Abnormalities	Infection of epithelial cell lines	6.14e-15		-0.081	AMDHD2,ANPEP,AP1G2,ARID1A,ARID5A,ATMIN,AXL,BSG,BTG2,CCAR1,CD300LF,CEACAM1,CHAF1A,CHST1,CPSF6,CTBP1,CTDP1,CYBB,DAZAP2,DBN1,DMXL1,DNAJB2,DNM2,DOCK10,EIF2B5,EP300,EPAS1,ERCC1,ETS2,F9,GINS4,GPT2,GTF2H2,HID1,HMGCS1,IFITM2,IFITM3,INTS6,IRF3,KAT6A,KIF3A,LRPPRC,MAN1A1,MAT2A,MID1IP1,MRE11,MRPL10,MYOF,NDUFAF3,NLRP1,NPHP3,NUDT3,NUMBL,NUP62,NXF1,PAK1,PARP9,PCBP2,PDZD8,PER3,PFKL,PFKM,PGM1,PLK1,PLOD2,PMM1,POLR…	122
Cancer,Hematological Disease,Organismal Injury and Abnormalities	High-risk malignant hematological system tumor	6.35e-15			ABL2,ANXA1,ASXL1,AXL,BCL2,BTK,CALR,CCND1,CDA,CSF1R,DCK,DHFR,DNMT1,EZH2,FKBP1A,FYN,HDAC2,HDAC3,HDAC6,HSP90AA1,HSP90AB1,HSP90B1,IFNAR1,IFNAR2,IMPDH1,IMPDH2,KMT2A,LCK,PML,POLA1,POLD1,POLE,POLE2,POLE3,PPIA,PPP3CC,PRIM2,PSMB2,PSMB8,PSMB9,PSMD1,PSMD2,RARA,RARB,RNMT,RRM1,RRM2,RUNX1,RXRA,SF3B1,TEC,TOP2A,TOP2B,TUBA1A,TUBA1C,TUBA4A,TUBB2A,TUBB4A,TUBB4B,TUBD1,TUBE1,TUBG1,TYK2,TYMS	64
Carbohydrate Metabolism	Synthesis of carbohydrate	6.53e-15		-1.816	ABHD5,ADCY2,ADRB2,AFF4,AGPAT2,AGPAT5,ALG12,ALG2,ALG6,ALG9,AMDHD2,ANXA1,APPL1,AQP9,ARF1,ARRDC3,ASAH1,ATF4,ATF6,B3GALNT1,B3GALT6,B3GNT3,B4GALNT1,B4GALT1,B4GALT5,B4GALT7,BSG,CAMKK2,CAPN2,CCND3,CD36,CDIPT,CDS2,CEPT1,CERS5,CHKA,CHPF2,CHST1,CHST12,CHST3,CHSY1,CLN3,CPT1C,CREBBP,CSF1,CTNNB1,CYSLTR1,DBI,DGAT2,DGKZ,DPM3,DSE,DUSP6,ENO1,EP300,EPM2A,EPM2AIP1,ETNK1,EXT1,EXTL1,FABP3,FABP5,FAR1,FCGR2A,FIG4,FUT4,…	222
Cancer,Organismal Injury and Abnormalities	Refractory tumor	6.66e-15		0.778	ABL2,ADA,ANPEP,ANXA1,ARHGEF2,AURKA,AURKB,AXL,BCL2,BCL6,BIRC6,BRCA1,BRIP1,BTK,CCNB1,CCND1,CCNE1,CDK12,CDK4,CHEK2,CPSF6,CSF1R,CTNNB1,CTSK,CXCR4,CYP51A1,DCK,DHFR,DNMT1,EIF4E,EPOR,EZH2,FANCA,FDFT1,FDPS,FEN1,FES,FKBP1A,FLT1,FYN,GAS6,GSR,HDAC2,HDAC3,HDAC5,HDAC6,HDAC7,HDAC8,HELB,HSP90AA1,HSP90AB1,HSP90B1,IDH2,IKZF1,IL2RG,IMPDH1,IMPDH2,IRF4,JUN,KDM4A,KIF20A,KLF6,LCK,LIMK1,LYZ,METTL3,NCOR1,PARP1,PARP2,PDC…	126
Cellular Function and Maintenance	Internalization of tumor cell lines	6.75e-15		0.001	ABI1,AHSA1,ANXA1,ANXA2,APC,APMAP,APPL2,ARPC2,ARPC3,ARPC4,AXL,BTK,CALR,CD5L,CD93,CDK2,CDKN1A,CERS2,CKB,CLIP1,CREBBP,CTNNB1,CXCR4,CYFIP1,DOCK2,ELOVL1,ERAP1,ERP44,ETS2,EZR,FCER1G,FCGR1A,FCGR2A,FCGR2B,GNAI2,GNE,GRB2,IFITM3,IGF1,IL18,IQSEC1,ITGAL,KAT6A,KLF2,LAMTOR2,LETMD1,LIMK1,LZTR1,MANF,MAPK1,MGAT1,MTMR4,MYO9B,NANS,NF1,NRP2,P2RX7,PKM,PLD1,PLD2,PPME1,PRKCD,PRKD2,PSMD4,PTPN6,PTPN7,RAB11A,RAB31,RAC1,RA…	87
Cancer,Hematological Disease,Immunological Disease,Organismal Injury and Abnormalities	T acute lymphoblastic leukemia	7.19e-15		0	ABL2,ANPEP,ANXA1,ARID1A,ASXL1,BAX,BTG1,CBFB,CCND3,CDKN1A,CREBBP,CRLF2,CSF1R,DCK,DHFR,DNM2,DNMT1,DNMT3A,EP300,EZH2,FBXW7,FKBP1A,FYN,HDAC2,HDAC3,HDAC6,HECTD1,HSP90AB1,IDH2,IFNAR1,IFNAR2,IKZF1,IL7R,IMPDH1,IMPDH2,KMT2A,KMT2D,LCK,LMO2,LYL1,MGA,MLLT10,MYCN,NCOR1,NF1,POLA1,POLD1,POLE,PPP3CC,PRIM2,PSMB2,PSMD1,PSMD2,PTEN,PTPRC,RHOBTB1,RHOV,RND2,RPL10,RRM1,RRM2,RUNX1,SETD2,SH2B3,SLC17A9,SMARCA4,SMC2,SUZ12,…	90
Organismal Development,Organismal Injury and Abnormalities	Abnormal morphology of mediastinum	7.25e-15			ABCA1,ABCC1,ABI1,ABL2,ACACB,ACADL,ACADVL,ACVRL1,ADA,ADAM17,ADGRG1,ADK,ADM,ADRB2,AFF4,AGO2,AIFM1,ANGPT2,APH1A,ARHGAP5,ARHGDIB,ARID3A,ASXL1,ATE1,ATF6,BCAR1,BCAS3,BCL2,BCL2L1,BCL6,BIRC2,BIRC5,BNIP3,BRCA1,CA2,CABIN1,CACNB1,CALR,CAPN2,CAPNS1,CARD6,CASP3,CASP7,CASP8,CCDC134,CCNB2,CCND1,CCND3,CD28,CD36,CD5L,CDK12,CDK13,CDK2,CDK4,CDK9,CDKN1A,CDKN2C,CDS2,CFLAR,CHD7,CISD2,CMKLR1,COL18A1,COX7A1,CPT2,CRK,CRK…	355
Cellular Growth and Proliferation	Colony formation	7.29e-15		1.034	ACLY,ACOT7,ADAM17,AHCY,AIFM1,AIFM2,ANXA1,ANXA2,ANXA7,ASNS,ASPM,ATF1,ATF6,ATG7,ATOX1,ATR,BAG1,BAG4,BAP1,BBC3,BCL2,BCL2L1,BCL6,BIRC5,BNIP3L,BRCA1,BRIP1,BTK,CAB39L,CADM1,CALR,CASP1,CAT,CBS/LOC102724560,CCDC88A,CCNB1,CCND1,CCNE1,CCNG2,CD82,CD9,CDA,CDCA7L,CDK1,CDK2,CDK5RAP2,CDKN1A,CEACAM1,CHFR,CIRBP,CKS1B,CKS2,CNDP2,CNOT7,CREBBP,CRK,CRKL,CRLF2,Crnde,CRTC1,CSE1L,CSF1,CSF1R,CSF2RA,CSF2RB,CTNNB1,CTSB,CTS…	335
Hematological System Development and Function,Immunological Disease,Lymphoid Tissue Structure and Development,Organ Morphology,Organismal Injury and Abnormalities,Tissue Morphology	Abnormal morphology of lymphoid organ	7.85e-15			ABCA1,ADAM17,AFF1,AOAH,ARHGAP5,ARHGDIB,ARHGEF1,ARID4A,ASXL1,AXL,B4GALT1,BAX,BBC3,BCL2,BCL6,BNIP3L,BRCA1,BTK,C3,CALR,CASP8,CCNB2,CCND1,CCND3,CCR2,CD28,CD5L,CD86,CDKN1A,CDKN2C,CFLAR,CIZ1,CLEC4A,CREBBP,CSF1,CSF2RB,CTC1,CTSD,CYLD,DCK,DIDO1,DOCK11,DOCK2,E2F1,EGLN2,EGLN3,EP300,EZR,F9,FADS2,FCER1G,FCGR2B,FNIP1,FOXO3,FUT4,FYN,GCNT1,GFI1,HIVEP2,HOXB7,HPGDS,ICOSLG/LOC102723996,IFNAR1,IKBKG,IKZF1,IL10RB,IL1…	182
Lipid Metabolism,Molecular Transport,Small Molecule Biochemistry	Accumulation of lipid	8.26e-15		1.274	ABCA1,Abcb1b,ABCC1,ABCG1,ABHD5,ACACA,ACADL,ACADVL,ACAT1,ACAT2,ACLY,ACOX1,ACP2,AGPAT2,ANGPT2,ANGPTL6,Ank2,APP,ASAH1,ASAH2,ATF4,ATF6,ATG7,B4GALNT1,BAX,BBC3,BCAP31,BCL2,BCL2L1,C3,CD36,CEACAM1,CEBPD,CERS5,CERS6,CLN3,CPT2,CSF2RB,CYP4V2,DBI,DDIT3,DGAT1,DHRS3,EEA1,EPAS1,ERCC1,ERN1,FABP5,FBXO42,FBXW7,FCGR2A,FDFT1,FH,GALC,GBA2,GLA,GLB1,GM2A,GPAM,GRINA,GSK3B,HADHA,HDAC5,HDAC7,HEXA,HEXB,HMGB2,HMGCR,IDUA,IFR…	171
Cancer,Organismal Injury and Abnormalities	Refractory malignant tumor	8.29e-15		0.778	ABL2,ADA,ANPEP,ANXA1,ARHGEF2,AURKA,AXL,BCL2,BCL6,BIRC6,BRCA1,BRIP1,BTK,CCNB1,CCND1,CCNE1,CDK12,CDK4,CHEK2,CPSF6,CSF1R,CTNNB1,CTSK,CXCR4,CYP51A1,DCK,DHFR,DNMT1,EIF4E,EPOR,EZH2,FANCA,FDFT1,FDPS,FEN1,FES,FKBP1A,FLT1,FYN,GAS6,GSR,HDAC2,HDAC3,HDAC5,HDAC6,HDAC7,HDAC8,HELB,HSP90AA1,HSP90AB1,HSP90B1,IDH2,IKZF1,IL2RG,IMPDH1,IMPDH2,IRF4,JUN,KDM4A,KIF20A,KLF6,LCK,LIMK1,LYZ,METTL3,NCOR1,PARP1,PARP2,PDCD1,PIK…	125
Cell Death and Survival	Cell death of progenitor cells	8.43e-15		0.391	ADA,ADAM8,AIP,APC,ARHGEF1,ATF6,ATG7,ATMIN,BAX,BBC3,BCL2,BCL2A1,BCL2L1,BIRC5,BIRC6,BLM,BNIP3L,BRCA1,BTK,CASP1,CASP3,CASP4,CASP7,CASP8,CD28,CDK2,CDKN1A,CDKN2D,CFLAR,CHEK2,CKS1B,CLPB,CREBBP,CTNNB1,CTSB,CYLD,DDIT4,DFFA,DNAJA3,E2F1,EFNA1,EIF4E,EPAS1,EPOR,ETS2,EZH2,FADD,FCGR2B,FNIP1,FYN,GAPDH,GFI1,Gm21596/Hmgb1,GRK5,HDAC2,HDAC5,HDAC8,HSPA9,IGF1,IL18,JUN,KLF13,KLF2,KLF4,KMT2A,LCK,LGALS3,LMNB1,LMNB2,LRRC…	126
Energy Production,Molecular Transport,Nucleic Acid Metabolism,Small Molecule Biochemistry	Concentration of ATP	8.85e-15		0.421	ACLY,ACSS2,ADK,AIFM1,ALDOA,AMPD3,APP,ATG2B,ATP5MF-PTCD1,BCL2L1,C3,CAT,CD36,CHCHD2,CHKA,CNR2,COPS6,CTNNB1,DNM1L,DRAM1,EIF2B5,ENO1,EP300,FABP3,FNIP1,GAPDH,GLS2,GPT2,ICMT,IDH2,IKZF1,IL18,KDM2B,LAMP2,LDHA,LETM1,LONP1,LPL,LRP5,LRPPRC,MAOA,MAPT,MARK2,MCOLN1,MCU,MEF2A,METTL3,MICU1,MPI,NAMPT,NDUFS1,NDUFS4,NFE2L2,NGLY1,NMNAT1,NOS3,OGT,P2RX7,PANX1,PARP1,PCYT2,PDK1,PHOSPHO1,PIM2,PKD1,PKM,PLCB2,PPARD,PRKAA1,…	98
Digestive System Development and Function,Hepatic System Development and Function,Organ Morphology,Organismal Development	Morphology of liver	9.05e-15			ABCG2,ACOX1,ACP2,ACVRL1,ADA,AGPAT2,AIDA,AIP,AOAH,APC,ARHGAP1,ARID4A,ARSG,ASAH1,ATF4,ATP7B,BCAR1,BCL2,Brd4,BSG,BUB1,C3,CBFB,CBS/LOC102724560,CCDC134,CCND1,CCNG1,CCR2,CD14,CDK1,CDK13,CDK2,CDK4,CDKN1A,CLN3,CP,CRKL,CSF1,CTNNB1,CXCL14,DPP7,DYRK1A,EGLN2,EGLN3,EI24,EIF2AK4,ENTPD5,EPOR,ERCC1,FABP5,FADS2,FANCD2,FDFT1,FFAR4,FUBP1,GAK,GBA2,GLA,GLMP,GRN,GSK3B,GSTZ1,HADHA,HEXA,HEXB,HHEX,HIF1AN,HMGCL,HYAL1,ICM…	162
Connective Tissue Disorders,Hereditary Disorder,Organismal Injury and Abnormalities	Hereditary connective tissue disorder	9.33e-15	Increased	3.341	ABCA3,ACVR1,ACVRL1,ADARB1,ADGRV1,ADRB2,AFF1,AGPAT2,AIFM1,AKT3,ALDH18A1,ALDOC,AMHR2,ANGPT2,ANKH,ARCN1,ARHGAP10,ARRDC2,ASAH1,ASPM,ATP6V0D2,ATP6V1A,ATR,B3GALT6,B4GALT7,BANF1,BBS10,BCL2,BCLAF1,BMPR1A,BNIP1,BPGM,C3,C5AR2,CA14,CA2,CALR,CASK,CBFB,CBS/LOC102724560,CCDC134,CCNK,CDK5RAP2,CENPE,CENPT,CEP120,CEP135,CEP152,CEP63,CHRM4,CHST3,CHSY1,CKAP2L,CLCN7,COG4,COG6,COL11A2,COL27A1,COL4A1,COPB2,CORO1C,CORO…	284
Cancer,Organismal Injury and Abnormalities	Tubular adenocarcinoma	9.48e-15			ADA,ADAMTS7,AKNA,ANPEP,ARHGEF2,ARID1A,ARPC5,ASNS,AUP1,AXL,BCL2,BIRC5,BLM,BUB1B,CADM1,CCNE2,CCNF,CDC20,CENPF,CEP55,CHD3,CHEK2,CLSPN,CORO7/CORO7-PAM16,COX7A1,CRTC1,CSF1R,CTNNB1,CTSS,DLD,DNAJB9,DPP7,DTYMK,FBF1,FBXW7,FDX1,FH,FKBP1A,FLT1,FOXO3,FUCA2,G6PD,GPX1,HDAC5,HERC2,HSP90AA1,HSP90AB1,HSP90B1,HSPA9,IBA57,IQGAP3,KIF14,KIF1C,KLF2,LCK,LRP1,LRRK2,LSM14A,MAPK7,MAST1,MFHAS1,MMP2,MTHFD2,NCOR2,NFE2L2,NOTC…	120
Hereditary Disorder,Organismal Injury and Abnormalities,Skeletal and Muscular Disorders	Autosomal recessive myopathy	1e-14			ABHD16A,ABHD5,ACOX1,AHNAK,ALDH18A1,ALDH1L2,ALG14,ALG2,AMFR,AMPD2,ANKRD11,AP4S1,ARHGAP9,ARL6IP1,ASAH1,B3GALNT2,B4GALNT1,CALR,CANX,CAT,CELSR1,CHCHD2,CHP1,CLPB,COX15,COX6A1,COX8A,DDHD2,DLAT,DLD,DNAJB2,DNAJC19,DNM1L,DNM2,DPM3,DYNC1H1,EMC2,ENO3,ERLIN1,ERLIN2,FGD4,FIG4,FKRP,FKTN,FOXRED1,GARS1,GBA2,GBE1,GFM1,GFM2,GFPT1,GLE1,GNE,GRN,GYS1,HDAC6,HIBCH,HK1,HSP90B1,IARS2,IBA57,KIF1B,KIF1C,KLHL41,KPNA3,L1CAM,…	158
Cancer,Hematological Disease,Immunological Disease,Organismal Injury and Abnormalities	Waldenström macroglobulinemia	1.01e-14			ABCG2,ACVR1,ANXA2,ANXA6,ARHGAP1,ATRN,BCL6,BCLAF1,BTK,CASP7,CASP8,CCR2,CDC20,CDK1,CDK2,CHAF1A,CLPTM1,CREBBP,CSF1R,CSF2RB,CTBP1,CXCR4,DCK,DHX16,DNMT1,ENO2,EP300,FADD,FEN1,FKBP1A,FOXO3,FUBP1,FYB1,G3BP1,GADD45A,GIT1,GSN,GTF2I,HAT1,HDAC2,HDAC3,HDAC5,HDAC6,HDAC8,IKBKG,IL7R,IMPDH1,IMPDH2,JUN,KAT6A,KAT7,KLHL21,KLHL9,KPNA2,L1CAM,LAMP1,LEPROT,LPP,MAN2B2,MMP2,MPP1,MXI1,MYD88,NME1,NONO,NOS1,P4HA2,PARP1,PI4KB…	123
Developmental Disorder,Organismal Injury and Abnormalities	Global developmental delay	1.05e-14			ADARB1,ADGRL1,AGO2,ANKRD11,AP1G2,ARFGEF2,ASH1L,BCAS3,BCL2,CACNA1A,CALR,CASK,CCDC47,CCPG1,CDK13,CDK5RAP2,CHD3,CHD4,CHD5,CLIP1,COG4,COPB1,CPSF3,CREBBP,CTDP1,CTNNB1,CYFIP1,DDX5,DEGS1,DHCR7,DPF2,DYNC1H1,DYRK1A,EPG5,EPOR,FAM149B1,FKTN,FZR1,GLS,GOT2,HERC2,HEXA,HK1,IRF2BPL,JMJD1C,KANK2,KANSL1,KAT6A,KDM1A,KDM6B,KIF4A,KMT2E,L1CAM,LETM1,LMBRD1,LPIN1,LPIN2,LRIG2,LRP1,LYL1,MADD,MED13L,MFN2,MORC2,MTO1,MYCBP2,…	125
Cell Cycle,Cellular Development,Connective Tissue Development and Function	Senescence of fibroblast cell lines	1.22e-14	Decreased	-2.543	AHCY,AHNAK,AIMP2,ARHGAP10,ARHGAP5,ATG7,BAX,BCL2,BCL2L12,BCL6,BRD7,BTG2,BTK,BUB1,BUB3,CBS/LOC102724560,CD36,CDC20,CDK2,CDK4,CDKN1A,CENPA,CHD7,CIRBP,Cops2,CTNNB1,DNMT1,DPY30,DYRK1A,E2F1,E2F3,EP300,FBXO4,GDA,HSP90AA1,HSP90AB1,HYAL1,KDM2B,KLF4,LATS1,LIG1,LMNB1,MAPK1,ME1,ME2,MYBL2,NCAPH,NFE2L2,NUDT1,OGT,PADI2,PAK4,PBRM1,PLOD2,PML,POT1,PPARD,PPP1R13L,PTEN,PTTG1,RAC1,RAD51AP1,RAE1,RELA,REV1,RFC1,SIRT1,S…	82
Cell Death and Survival,Organismal Injury and Abnormalities	Apoptosis of fibroblasts	1.25e-14		0.503	ABL2,ADM,API5,APP,ARHGAP1,ATF6,BAX,BBC3,BCL2,BCL2L1,BIRC2,BIRC5,BIRC6,BLM,BUB1,CABIN1,CAPNS1,CASP1,CASP3,CASP4,CASP7,CASP8,CCDC47,CCDC80,CCND1,CDKN1A,CDKN2C,CFLAR,CRKL,CTBP1,CTNNB1,CTSD,CYCS,DAPK1,DDB2,DDIT3,DHCR24,E2F1,EIF4E,EP300,FADD,FOXO3,GAS5,GAS6,GLI1,GNL3,GSK3B,IGF1,IKBKG,IL18,IRF3,JUN,KLF2,MAP2K3,MAP3K1,MAP3K5,Map3k7,MAPK8,MAVS,MBD4,MCF2L,MDM4,MEN1,MYBL2,Ncoa6,NEK1,NELFB,NFE2L1,NFE2L2,NOS…	113
Embryonic Development,Organismal Development	Development of head	1.26e-14		-1.376	ABCB6,ABHD11,ABL2,ACVR1,ADAM17,ADGRG1,ADGRV1,ADRB2,AGO2,AIFM1,AIPL1,AKT3,ALG2,ANKRD11,APBB1,APBB2,APC,APH1A,APLP2,APP,APPL2,ARHGAP35,ARID1A,ARSG,ASPH,ASPM,ASXL1,ATAT1,ATF4,ATF5,ATF6,ATG7,ATP6AP2,ATRN,ATXN7,AXIN1,AXL,B3GLCT,BAG6,BAX,BBS4,BCAR3,BCL2,BCL2L1,BCL9,BMPR1A,BPTF,BSG,BTG2,C3,CA6,CACNA1A,Calm1 (includes others),CAMKK2,CASP3,CASP6,CBFB,CBS/LOC102724560,CCDC134,CCDC14,CCDC85C,CCND1,CCNF,CCR2…	455
Cellular Response to Therapeutics	Drug resistance of cells	1.28e-14		0.446	Abcb1b,ABCC1,ABCG1,ABCG2,AHSA1,AKT1S1,AKT3,ARAP1,ARID1A,ASF1B,AURKA,AURKB,AXL,BAP1,BAX,BCL2,BCL2L1,BIRC6,BMP2K,BRCA1,BRD7,BTBD7,CCND1,CDC23,CDKN1A,CETN2,CKB,CNOT1,CTNNB1,DCAF7,DCK,DDIT4,DUSP6,E2F1,ECM1,EFR3A,EIF2AK4,EIF3A,EP300,EZH2,FAM117B,FAM83H,FBXO42,FBXW7,GINS1,GLI1,GLUD1,GOLIM4,GSR,HAT1,HERC2,HK2,HMMR,HS2ST1,IL15,ILF2,IMPDH2,IPO11,ITGA4,ITGA6,KDM1A,KIF11,KIFC1,KLF8,KNTC1,LAMP1,LAMTOR2,LIAS,…	156
Embryonic Development,Organismal Development	Development of body axis	1.33e-14		-1.194	ABCB6,ABHD11,ABL2,ACVR1,ADAM17,ADGRG1,ADGRV1,ADRB2,AGO2,AIDA,AIFM1,AIPL1,AKT3,ALG2,ANKRD11,APBB1,APBB2,APC,APH1A,APLP2,APP,APPL2,ARHGAP35,ARID1A,ARSG,ASPH,ASPM,ASXL1,ATAT1,ATF4,ATF5,ATF6,ATG7,ATP6AP2,ATRN,ATXN7,AURKA,AXIN1,AXL,B3GLCT,BAG6,BAX,BBS4,BCAR3,BCL2,BCL2L1,BCL9,BMPR1A,BPTF,BSG,BTG2,C3,CA6,CACNA1A,Calm1 (includes others),CAMKK2,CASP3,CASP6,CBFB,CBS/LOC102724560,CCDC134,CCDC14,CCDC85C,CCND…	476
Cancer,Organismal Injury and Abnormalities,Renal and Urological Disease	Urothelial neoplasm	1.34e-14			AHNAK,ANAPC11,ANKRD11,APC,ARHGAP35,ARHGEF1,ARHGEF2,ARID1A,ASPM,ASXL1,ATAD5,ATP8B2,ATR,AXL,BAP1,BCL2,BIRC5,BLM,BRCA1,BTG2,BUB1B,CARD14,CASP8,CBFB,CCDC80,CCND1,CCND3,CCNE2,CDC73,CDK1,CDK12,CDKN1A,CENPF,CENPO,CEP55,CFLAR,CHD6,CHEK2,CKAP2,CLSPN,COX7A1,CREBBP,CSF1R,CTNNB1,DAD1,DDX5,DHFR,DLD,DNMT3A,DPH7,DTYMK,EIF3A,EP300,ESPL1,ETV1,EZH2,FBXW7,FES,FLCN,FLT1,FOXO3,FUBP1,FUCA2,G6PD,GLI1,GNAQ,GOLGA2,GTSE1,…	206
Cell Death and Survival	Survival of stem cell lines	1.35e-14	Increased	3.329	ARPC2,ARPC3,ATP6V1B2,ATP6V1C1,ATR,BUB1,BUB1B,CDK12,CLK3,CLNS1A,CRLF3,CYC1,DCPS,DTYMK,DUT,ECT2,GSR,HMGCR,HMGCS1,IARS2,LSM6,LSS,MAGOH,MAPK8,MAT2A,MMAB,MVK,MYD88,NDUFV2,NFS1,NR4A2,NSF,NUP205,NUP93,PGGT1B,PI4KB,PLK1,PMVK,PPA1,PPCDC,PPP1CB,PSMD1,PSMD14,PTEN,RAB7A,RELA,RNGTT,RPA1,RPN2,SEPSECS,SF3B1,SNAP23,SOD1,SQLE,TRRAP,TUBB,TUFM,UQCRC1,UQCRQ,UROD,VDAC1	61
Cellular Development,Cellular Growth and Proliferation	Cell proliferation of breast cancer cell lines	1.41e-14	Increased	2.216	ADAM17,AHCY,AMOTL2,ANXA1,ANXA2,APBB1,ARF1,ARID1A,ARRDC3,ASAH1,ATG7,AURKA,BACH1,BAG1,BCAR1,BCAR3,BCL2,BCL2L1,BCL9,BIRC5,BMPR1A,BRCA1,BTBD9,BTG2,BUB1,C1QBP,CA9,CALR,CASP3,CASP8,CAT,CCND1,CCNE1,CCNE2,CDK1,CDKN1A,CEACAM1,CEBPD,CENPF,CFLAR,CHCHD6,CHKA,CISD1,CISD2,CIZ1,CKS1B,CKS2,CLN3,CNOT6,COPS3,COPS4,Crnde,CSE1L,CSF1,CSF1R,CTNNB1,CTSD,CXCR4,DDB2,DDX17,DEGS1,DGCR8,DLGAP5,DNMT1,DTYMK,DUSP6,E2F1,EIF3A,E…	278
Neurological Disease,Organismal Injury and Abnormalities	Sensory neuropathy	1.45e-14			ABHD16A,ACOX1,AIFM1,ALDH18A1,AMFR,AMPD2,AP4S1,AP5B1,ARF1,ARHGAP9,ARHGEF10,ARL6IP1,ATP1A1,ATP2B3,ATP7B,B4GALNT1,CACNA1A,CEP290,CHP1,CLN6,COX6A1,CPT1C,CTDP1,DARS2,DDHD2,DNAJB2,DNM1L,DNM2,DNMT1,DYNC1H1,ELF2,ELOVL1,ERLIN1,ERLIN2,EXOSC8,FANCI,FGD4,FIG4,GALC,GARS1,GBA2,GBF1,GLB1,GPT2,HADHB,HK1,IARS2,IBA57,IFRD1,IQGAP3,ITPR1,KCNMA1,KIDINS220,KIF1B,KIF1C,KIF5A,KPNA3,L1CAM,LITAF,LYST,MAG,MARS2,MCOLN1,MED2…	105
Neurological Disease,Organismal Injury and Abnormalities	Mixed sensory-motor polyneuropathy	1.58e-14			ABHD16A,ACOX1,AIFM1,ALDH18A1,AMFR,AMPD2,AP4S1,AP5B1,ARF1,ARHGAP9,ARHGEF10,ARL6IP1,ATP1A1,ATP2B3,ATP7B,B4GALNT1,CACNA1A,CEP290,CHP1,CLN6,COX6A1,CPT1C,CTDP1,DARS2,DDHD2,DNAJB2,DNM1L,DNM2,DNMT1,DYNC1H1,ELOVL1,ERLIN1,ERLIN2,EXOSC8,FANCI,FGD4,FIG4,GALC,GARS1,GBA2,GBF1,GLB1,GPT2,HADHB,HK1,IBA57,IFRD1,IQGAP3,ITPR1,KCNMA1,KIDINS220,KIF1B,KIF1C,KIF5A,KPNA3,L1CAM,LITAF,LYST,MAG,MARS2,MCOLN1,MED25,MFN2,MKS1…	102
Cancer,Organismal Injury and Abnormalities,Renal and Urological Disease	Urothelial cancer	1.66e-14			AHNAK,ANAPC11,ANKRD11,APC,ARHGAP35,ARHGEF1,ARHGEF2,ARID1A,ASPM,ASXL1,ATAD5,ATP8B2,ATR,AXL,BAP1,BCL2,BIRC5,BLM,BRCA1,BTG2,BUB1B,CARD14,CASP8,CBFB,CCDC80,CCND1,CCND3,CCNE2,CDC73,CDK1,CDK12,CDKN1A,CENPF,CENPO,CEP55,CHD6,CHEK2,CKAP2,CLSPN,COX7A1,CREBBP,CSF1R,CTNNB1,DAD1,DDX5,DHFR,DLD,DNMT3A,DPH7,DTYMK,EIF3A,EP300,ESPL1,ETV1,EZH2,FBXW7,FES,FLCN,FLT1,FOXO3,FUBP1,FUCA2,G6PD,GLI1,GNAQ,GOLGA2,GTSE1,GYPC,H…	205
Cell-To-Cell Signaling and Interaction,Cellular Function and Maintenance,Inflammatory Response	Phagocytosis of tumor cell lines	1.76e-14		-0.11	ABI1,AHSA1,ANXA1,APMAP,APPL2,ARPC2,ARPC3,ARPC4,AXL,BTK,CALR,CD5L,CD93,CDK2,CDKN1A,CERS2,CKB,CLIP1,CREBBP,CTNNB1,CYFIP1,DOCK2,ELOVL1,ERAP1,ERP44,ETS2,FCER1G,FCGR1A,FCGR2A,FCGR2B,GNAI2,GNE,GRB2,IL18,IQSEC1,ITGAL,KAT6A,KLF2,LAMTOR2,LETMD1,LIMK1,LZTR1,MANF,MAPK1,MGAT1,MTMR4,MYO9B,NANS,NF1,NRP2,P2RX7,PKM,PLD1,PLD2,PPME1,PRKCD,PRKD2,PSMD4,PTPN6,PTPN7,RAB11A,RAB31,RAC1,RALB,RPS6KA1,RRAS2,SLC7A8,SMARCA4,…	80
Cancer,Hematological Disease,Immunological Disease,Organismal Injury and Abnormalities	Diffuse B-cell lymphoma	1.81e-14			ABCC1,ABCG1,ABHD5,ABL2,ACVRL1,ADA,ADRB2,AHNAK,AKAP8,ANPEP,APP,ARID1A,ARL11,ASB10,ASPM,ATG9A,BCL2,BCL6,BIRC6,BRD2,BTG1,BTG2,BTK,BZW2,CACNA1A,CAMTA1,CCDC86,CCND1,CCND3,CD36,CDC123,CDC23,CDCA2,CDK1,CEP250,CEP350,CEP55,CERS2,CFP,CHD3,CHD6,CHEK2,CKAP2,CNP,COL18A1,CORO2A,CPSF7,CREBBP,CSF1R,CSTF2,CTNNB1,CXCR4,DCK,DDB1,DDX10,DDX5,DENND6A,DHCR24,DHFR,DLD,DLG1,DMXL1,DNMT1,DNMT3A,DOCK2,DTYMK,DYRK1A,ECE2,EDE…	289
Cancer,Organismal Injury and Abnormalities,Renal and Urological Disease	Urothelial transitional cell carcinoma	1.88e-14			AHNAK,ANAPC11,ANKRD11,APC,ARHGAP35,ARHGEF1,ARID1A,ASPM,ASXL1,ATAD5,ATP8B2,ATR,AXL,BAP1,BIRC5,BLM,BRCA1,BUB1B,CARD14,CASP8,CBFB,CCDC80,CCND1,CCNE2,CDC73,CDK1,CDK12,CDKN1A,CENPF,CENPO,CEP55,CHD6,CHEK2,CKAP2,CLSPN,COX7A1,CREBBP,CSF1R,CTNNB1,DDX5,DHFR,DLD,DNMT3A,DPH7,DTYMK,EIF3A,EP300,ESPL1,ETV1,EZH2,FBXW7,FLCN,FLT1,FUBP1,FUCA2,G6PD,GLI1,GNAQ,GOLGA2,GTSE1,GYPC,HDAC5,HNRNPUL1,HSP90AA1,HSP90AB1,HSP90B1…	193
Cancer,Endocrine System Disorders,Organismal Injury and Abnormalities,Reproductive System Disease	Ovarian tumor	2.17e-14	Decreased	-2.02	ABCA1,ABCA13,ABCA3,ABCG1,ABCG2,ABHD17A,ACSS2,ADA,ADAM17,ADAMTS7,ADCY2,ADGRG1,ADGRV1,ADK,ADRB2,AFP,AGPAT2,AHNAK,AHRR,AIF1,AIFM1,AKNA,ALCAM,ALDH1L2,ALDH5A1,AMOTL1,AMPD2,ANGPT2,ANKRD24,ANLN,APC,APEH,APIP,ARHGAP35,ARHGEF1,ARHGEF17,ARHGEF2,ARID1A,ARID2,ASH1L,ASPM,ASPSCR1,ASXL1,ATG2B,ATP11B,ATP1A1,ATP6V1B2,ATP8A1,ATP8B2,ATP8B4,ATP9B,ATR,ATRN,AURKA,AURKB,AXL,B3GALNT1,BAG6,BAP1,BARD1,BAX,BBS10,BBS4,BCL2,…	704
Endocrine System Disorders,Organismal Injury and Abnormalities,Reproductive System Disease	Ovarian lesion	2.33e-14		-1.831	ABCA1,ABCA13,ABCA3,ABCG1,ABCG2,ABHD17A,ACSS2,ADA,ADAM17,ADAMTS7,ADCY2,ADGRG1,ADGRV1,ADK,ADRB2,AFP,AGPAT2,AHNAK,AHRR,AIF1,AIFM1,AKNA,ALCAM,ALDH1L2,ALDH5A1,AMOTL1,AMPD2,ANGPT2,ANKRD24,ANLN,APC,APEH,APIP,ARHGAP35,ARHGEF1,ARHGEF17,ARHGEF2,ARID1A,ARID2,ASH1L,ASPM,ASPSCR1,ASXL1,ATG2B,ATP11B,ATP1A1,ATP6V1B2,ATP8A1,ATP8B2,ATP8B4,ATP9B,ATR,ATRN,AURKA,AURKB,AXL,B3GALNT1,BAG6,BAP1,BARD1,BAX,BBS10,BBS4,BCL2,…	705
Hereditary Disorder,Neurological Disease,Organismal Injury and Abnormalities	Hereditary motor neuropathy	2.46e-14			ABHD16A,ACOX1,AIFM1,ALDH18A1,AMFR,AMPD2,AP4S1,AP5B1,ARF1,ARHGAP9,ARHGEF10,ARL6IP1,ASAH1,ATP1A1,ATP2B3,ATP7B,B4GALNT1,CACNA1A,CEP290,CHP1,CLN6,COX6A1,CPT1C,CTDP1,DARS2,DDHD2,DNAJB2,DNM1L,DNM2,DNMT1,DYNC1H1,ELOVL1,ERLIN1,ERLIN2,ETFDH,EXOSC8,FANCI,FGD4,FIG4,GALC,GARS1,GBA2,GBF1,GLB1,GPT2,HADHB,HK1,IBA57,IFRD1,ITPR1,KCNMA1,KIDINS220,KIF1B,KIF1C,KIF5A,KPNA3,L1CAM,LITAF,LYST,MAG,MARS2,MCOLN1,MED25,MFN2…	105
Cell Cycle	Interphase of tumor cell lines	2.65e-14	Increased	2.635	AATF,ACIN1,ALKBH5,ANKHD1/ANKHD1-EIF4EBP3,ANXA2,APC,ATF5,ATR,AXL,BAG4,BAP1,BAX,BCL2,BCL2L1,BIRC5,BORA,BRCA1,BTG2,C8orf76,CAB39L,CAMKK2,CASP8AP2,CAT,CCDC88A,CCNA2,CCNB1,CCND1,CCND3,CCNE1,CCNG1,CCNG2,CDC25C,CDCA2,CDK1,CDK2,CDK4,CDK5RAP3,CDKN1A,CDKN2D,CDKN3,CEBPD,CENPF,CENPO,CHEK2,CHKA,CIRBP,CNDP2,CNOT6,CNOT7,Crnde,CSE1L,CTNNB1,DDB1,DDIT3,DDX17,DEGS1,DEPDC1B,DESI2,DNMT1,DTD1,DTYMK,E2F1,E2F5,EGLN3,EME…	231
Cell Death and Survival,Organismal Injury and Abnormalities	Cell death of bone cancer cell lines	2.72e-14		-0.302	ABCG2,AHNAK,AIFM1,ATG7,ATMIN,ATR,AXIN1,BAG1,BAG6,BAX,BBC3,BCL2,BCL2L1,BCL6,BCLAF1,BIRC2,BIRC5,BNIP3,BUB3,CAPNS1,CASP8,CCNG1,CDIP1,CDK2,CDKN1A,CFLAR,CHEK2,COPZ1,DCTN3,DNAJA3,DPP8,DRAM1,E2F1,E2F3,FOXK2,FOXO3,FTO,GAS5,GPS2,GRK5,GTSE1,HAT1,HDAC5,IFI16,IGF1,KANK2,KDM4B,LAMP1,LAMP2,LRIG2,MAD1L1,MAP3K1,MAPK8,MAPKAPK2,MDC1,MDM4,MFN2,MIF,MYD88,NEK2,NMNAT1,NUMB,NUPR1,OGT,OSGIN1,PIK3CA,PIM2,PLK1,PML,PPP1R13…	102
Cell Death and Survival,Organismal Injury and Abnormalities	Cell death of breast cancer cell lines	2.74e-14		0.382	ABCG2,ABL2,ADM,AIFM1,ANGPT2,ANXA2,ATG7,BACH1,BAG1,BARD1,BAX,BCAR1,BCL2,BCL2L1,BCL2L12,BCL2L13,BCL6,BIRC2,BIRC5,BNIP3,BNIP3L,BRCA1,BTK,CALR,CASP1,CASP3,CASP6,CASP7,CASP8,CAT,CCAR1,CCDC80,CCND1,CDK1,CDK2,CDKN1A,CEACAM1,CERK,CERS5,CFLAR,CKB,CKS1B,CKS2,CPEB2,CSE1L,CSTB,CTNNB1,CYCS,CYLD,DDIT4,DGAT1,DHODH,DNAJA3,DNAJC15,DNM2,DPH1,DPH2,DRAM1,E2F1,EIF4E,EP300,ETS2,FADD,FBXL2,FOXO3,G6PD,GADD45A,GNG2,GSK3B…	185
Cell-To-Cell Signaling and Interaction,Inflammatory Response	Immune response of antigen presenting cells	2.83e-14	Decreased	-2.625	ABCA1,ADRB2,ANXA1,APP,ATG7,ATP1A1,AXL,BCAR1,BRD2,Brd4,BTK,C3,CALR,CD14,CD36,CD5L,CD68,CD86,CD93,CDKN1A,CMC2,CNN2,COQ7,CSF1,CSF1R,CSF2RA,CTSS,CYLD,DIO2,DLG1,DNMT3A,DOCK2,DOCK8,EGLN3,EIF2AK4,EIF4E,ELMO1,ELOVL1,ERN1,FCER1G,FCGR1A,FCGR2A,FCGR2B,FYN,GAB2,Gm21596/Hmgb1,GRN,GSN,HSP90AA1,ICOSLG/LOC102723996,IFNAR1,IL10RA,IL10RB,IL15,IL18,IL6ST,ISG15,LGALS3,LY96,Macf1,MANF,MAP1S,MAPKAPK2,MECP2,MFGE8,MIF,M…	108
Cancer,Hematological Disease,Immunological Disease,Organismal Injury and Abnormalities	Diffuse lymphoma	2.96e-14		-0.284	ABCC1,ABCG1,ABHD5,ABL2,ACVRL1,ADA,ADRB2,AHNAK,AKAP8,ANPEP,APP,ARHGEF1,ARID1A,ARL11,ASB10,ASPM,ATG9A,BAX,BBC3,BCL2,BCL6,BIRC6,BRCA1,BRD2,BTG1,BTG2,BTK,BZW2,CACNA1A,CAMTA1,CCDC86,CCND1,CCND3,CD36,CDC123,CDC23,CDC34,CDCA2,CDK1,CDK2,CEP250,CEP350,CEP55,CERS2,CFLAR,CFP,CHD3,CHD4,CHD6,CHEK2,CKAP2,CNP,COL18A1,CORO2A,CPSF7,CREBBP,CSF1R,CSTF2,CTNNB1,CXCR4,DCK,DDB1,DDX10,DDX5,DENND6A,DHCR24,DHFR,DLD,DLG1,D…	311
Cell Cycle	Cell cycle progression of tumor cell lines	3.24e-14		0.745	APBB1,APBB2,APP,ATR,AURKA,AURKB,BANF1,BANP,BAX,BCAR1,BCL2,BCL6,BIRC5,BRCA1,CACUL1,CCNA2,CCND1,CCND3,CCNE1,CCNG1,CCNG2,CD14,CDC25C,CDC37,CDK1,CDK14,CDK2,CDK4,CDKN1A,CDKN2C,CHAF1A,CHFR,CKAP2,CKS1B,CLSPN,CSE1L,CSTB,CTNNB1,DDIT4,DNAJB4,DTYMK,DYNC1H1,E2F1,E2F3,EIF3C,EIF4E,EP300,EZH2,F9,FANCA,FLCN,FOXO3,FZR1,GALR2,GLIPR1,GSK3B,HDAC8,HERC2,HEXIM1,HOXB7,IFI16,IGF1,KDM2B,KIF2A,KLF4,KMT2A,LAMP2,LETM1,LGALS…	150
Infectious Diseases,Organismal Injury and Abnormalities	Infection of kidney cell lines	3.26e-14		-0.28	AMDHD2,ANPEP,AP1G2,ARID1A,ARID5A,ATMIN,AXL,BSG,BTG2,CCAR1,CD300LF,CEACAM1,CHAF1A,CHST1,CPSF6,CTBP1,CTDP1,CTSB,CYBB,DAZAP2,DBN1,DMXL1,DNAJB2,DNM2,DOCK10,EIF2B5,EP300,EPAS1,ERCC1,ETS2,GINS4,GPT2,GTF2H2,HID1,HMGCS1,IFITM2,IFITM3,INTS6,IRF3,KAT6A,KIF3A,LRPPRC,MAN1A1,MAT2A,MID1IP1,MRE11,MRPL10,MYOF,NDUFAF3,NLRP1,NPHP3,NUDT3,NUMBL,NUP62,NXF1,PAK1,PARP9,PCBP2,PDZD8,PER3,PFKL,PFKM,PGM1,PLK1,PLOD2,PML,PMM…	123
Infectious Diseases,Organismal Injury and Abnormalities	Infection of cervical cancer cell lines	3.28e-14		0.799	ACACB,ADAL,AGBL5,ALG14,ALKBH8,ARCN1,ARF1,ARGLU1,ARPC1A,ATG7,ATOX1,ATP1A1,ATP6AP2,ATP6V0A1,ATP6V0B,AXL,BAG6,BBC3,BCL9,BCLAF1,BMP2K,BRCA1,CA2,CAMKK2,CARD14,CCDC134,CDC40,CEACAM1,CHST1,CLN3,CLNS1A,CMKLR1,COG4,COPB1,COPB2,COPZ1,CRTC3,CTBP1,CTDP1,CTSZ,CXCR4,CYCS,DDB2,DDOST,DDX10,DDX50,DHX33,DLST,DMXL1,DNAJB1,DNM2,DYNC1H1,EEA1,EIF3A,FAM167B,FBXO21,GABARAP,GAPVD1,GBF1,GM2A,GOLPH3,GOSR2,GTF2A1,H3-3A/H3-3…	181
Cancer,Organismal Injury and Abnormalities	Refractory solid tumor	3.36e-14		0.778	ANPEP,ANXA1,ARHGEF2,AURKA,AURKB,AXL,BCL2,BCL6,BIRC6,BRCA1,BRIP1,BTK,CCNB1,CDK12,CDK4,CHEK2,CPSF6,CSF1R,CTNNB1,CTSK,CXCR4,CYP51A1,DCK,DHFR,DNMT1,EIF4E,EZH2,FANCA,FDFT1,FDPS,FEN1,FES,FKBP1A,FLT1,GAS6,GSR,HDAC2,HDAC3,HDAC5,HDAC6,HDAC7,HDAC8,HELB,HSP90AA1,HSP90AB1,HSP90B1,IL2RG,IMPDH1,IMPDH2,JUN,KDM4A,KIF20A,KLF6,LCK,LIMK1,METTL3,NCOR1,PARP1,PARP2,PDCD1,PIK3CA,PIK3CB,PIK3CD,PIK3CG,POLA1,POLD1,POLE,PO…	101
Hereditary Disorder,Neurological Disease,Organismal Injury and Abnormalities	Hereditary motor and sensory neuropathy	3.36e-14			ABHD16A,ACOX1,AIFM1,ALDH18A1,AMFR,AMPD2,AP4S1,AP5B1,ARF1,ARHGAP9,ARHGEF10,ARL6IP1,ATP1A1,ATP2B3,ATP7B,B4GALNT1,CACNA1A,CEP290,CHP1,CLN6,COX6A1,CPT1C,CTDP1,DARS2,DDHD2,DNAJB2,DNM1L,DNM2,DNMT1,DYNC1H1,ELOVL1,ERLIN1,ERLIN2,EXOSC8,FANCI,FGD4,FIG4,GALC,GARS1,GBA2,GBF1,GLB1,GPT2,HADHB,HK1,IBA57,IFRD1,ITPR1,KCNMA1,KIDINS220,KIF1B,KIF1C,KIF5A,KPNA3,L1CAM,LITAF,LYST,MAG,MARS2,MCOLN1,MED25,MFN2,MKS1,MORC2,…	101
Cellular Assembly and Organization	Development of cytoplasm	3.66e-14		1.472	AATF,ABL2,ACO2,AIF1,ANKRD13A,ANKRD13B,ANKRD13D,ANKRD27,ANXA1,APC,APP,APPL1,ARAP1,ARF1,ARFGEF1,ARHGEF1,ARHGEF10,ARHGEF10L,ARHGEF17,ARHGEF2,ARHGEF3,ARID1A,ARPC2,ARPC5,ATG2A,ATG3,ATG4C,ATG7,ATG9A,AXL,BAG4,BAX,BBS4,BCAR1,BCL2L1,BIRC5,CA9,CAMSAP2,CCDC88A,CCND1,CDC42BPB,CDK4,CDK5RAP2,CDKN1A,CEACAM1,CENPF,CFL1,CHCHD2,CKAP5,CLIP1,CNP,COL18A1,COQ7,CORO7/CORO7-PAM16,CRK,CRTC3,CTSD,CXXC5,Cyb5r3,DBN1,DBNL,DH…	235
DNA Replication, Recombination, and Repair	Double-stranded DNA break repair	3.76e-14		1.175	APBB1,APLF,APP,ARID1A,ATR,BABAM1,BAP1,BAZ1B,BBC3,BLM,BRCA1,CAAP1,CDCA5,CDK1,CHEK2,COPS6,CTNNB1,DDX11,DEK,DTX3L,E2F1,EME1,EP300,ERCC1,ESCO2,EYA3,EZH2,FANCA,FBXW7,FEN1,G6PD,GGN,HAT1,IGF1,INO80,KPNA2,LIG1,LIG3,MAD2L2,MARF1,MCM8,MDC1,MGMT,MLH1,MRE11,MSL2,MYSM1,NABP1,NHEJ1,NPM1,NR1D1,NR4A2,OTUD7B,PARP1,PARP9,PAXX,PBRM1,PGAM1,PKP2,PML,POLA1,POLL,PPP5C,PRKDC,PSMD14,RAD18,RAD21,RAD51,RAD54L,RBBP8,REV1,RI…	103
Cancer,Organismal Injury and Abnormalities,Respiratory Disease	Non-small cell lung carcinoma	3.86e-14		0.175	ABHD17A,ABL2,ACIN1,ACO1,ACOT2,ACOX1,ACSF2,ADA,ADAM17,ADAMTS7,ADARB1,ADCY2,ADGRV1,ADH7,AGFG2,AGO2,AHNAK,AIF1,AIFM1,AIFM2,AIPL1,AKAP8,AKT3,ALCAM,ALDOA,ALDOC,ALKBH5,ANAPC5,ANKFY1,ANKRD13A,ANKRD13B,ANKRD24,ANKRD34A,ANLN,ANPEP,ANXA2,ANXA3,ANXA6,AOAH,AP3S1,APBB2,APC,APH1A,APLP2,APMAP,APPL1,ARAP3,ARCN1,ARFGEF1,ARFGEF2,ARGLU1,ARHGAP30,ARHGAP35,ARHGEF10L,ARHGEF17,ARHGEF2,ARHGEF3,ARHGEF39,ARID1A,ARID2,ARL6…	979
Neurological Disease,Organismal Injury and Abnormalities	Ataxia	3.95e-14		0.756	AFF1,AIFM1,ALDH5A1,AMPD2,APLP2,APP,ATG7,ATP2B3,ATP7B,ATXN7,AXL,B4GALNT1,BAX,BCAR3,C5AR2,CACNA1A,CAMTA1,CANX,CASP1,CASP3,CBLN3,CDKN2C,CEP290,CHP1,CLCN2,CLEC7A,CLN6,COA7,COQ2,CSF1,CSTB,CTBP1,CTSD,CYBB,DAGLA,DARS2,DNAJC19,DNAJC3,DNMT1,DYNC1H1,E2F1,E2F5,ELF2,ENO2,EP300,EPM2A,ERCC1,ERCC6,ETV1,EXOSC8,FAM20C,FLT1,FRMD4A,GALC,GFI1,GLB1,Glrp1,GLS,GNAQ,GOLGA2,GRIN1,HCN2,HEATR5B,HEXB,HSP90AA1,HSP90AB1,Hspa1…	157
Cancer,Hematological Disease,Immunological Disease,Organismal Injury and Abnormalities	Relapsed non-Hodgkin disease	4.05e-14			AURKA,BCL2,BCL6,BTK,DCK,DHFR,DNMT1,EZH2,FKBP1A,GSR,HDAC2,HDAC3,HDAC5,HDAC6,HDAC7,HDAC8,HELB,HSP90AA1,HSP90AB1,HSP90B1,IFNAR1,IFNAR2,IL2RG,PDCD1,PIK3CA,PIK3CD,PIK3CG,POLA1,POLD1,POLE,POLE2,POLE3,PRIM2,PSMB2,PSMD1,PSMD2,RNMT,RRM1,RRM2,TNFRSF9,TOP2A,TOP2B,TUBA1A,TUBA1C,TUBA4A,TUBB2A,TUBB4A,TUBB4B,TUBD1,TUBE1,TUBG1,TYMS,XPO1	53
Cell Cycle	Aneuploidy of cells	4.18e-14		-1.141	AKT3,APC,AURKA,AURKB,BAX,BCL2,BRCA1,BUB1,BUB1B,BUB3,CDC20,CDKN1A,CEBPD,CENPE,CENPH,CENPV,CHFR,DDX11,ERCC1,ESPL1,FBXW7,GADD45A,MAD1L1,MAD2L1,MDC1,NCAPD2,NCAPD3,PARP1,PARP2,PARPBP,PRMT1,PTEN,PTTG1,RAE1,RECQL,SIRT1,SIRT2,SMARCB1,SQSTM1,STAG1,SUDS3,TCIRG1,TOP3B,TP53,VHL	45
Cell Cycle	S phase	4.21e-14		0.227	APC,APP,ATR,BAG4,BCL2,BCL2L1,BIRC5,BLM,BRCA1,CASP8,CASP8AP2,CCNA2,CCND1,CCND3,CCNE1,CCNG1,CCNG2,CDC25C,CDK1,CDK2,CDK4,CDKN1A,CDKN2C,CDKN2D,CHAF1A,CHEK2,CIZ1,CKS2,CREBBP,CSF1,CSF1R,CSTB,DESI2,E2F1,E2F3,E2F5,EP300,EPOR,ERCC1,FANCD2,FEN1,FLCN,FOXO3,FZR1,GADD45A,GEN1,GFI1,GLI1,GRB2,GTF2I,IGF1,ING5,ITGA6,JUN,KLF4,LBH,LMNB1,MAD2L2,MAPK7,MAPK8,MCM3,MCM7,MEIS2,MELK,METTL3,MTBP,MTCH2,MXD1,MXD3,MXI1,MYBL2,…	129
Cancer,Organismal Injury and Abnormalities,Renal and Urological Disease	Urothelial bladder carcinoma	4.41e-14			AHNAK,ANAPC11,ANKRD11,APC,ARHGAP35,ARHGEF1,ARID1A,ASPM,ASXL1,ATAD5,ATP8B2,ATR,AXL,BAP1,BIRC5,BLM,BRCA1,BUB1B,CARD14,CASP8,CBFB,CCDC80,CCND1,CCNE2,CDC73,CDK1,CDK12,CDKN1A,CENPF,CENPO,CEP55,CHD6,CHEK2,CKAP2,CLSPN,COX7A1,CREBBP,CTNNB1,DDX5,DHFR,DLD,DNMT3A,DPH7,DTYMK,EIF3A,EP300,ESPL1,ETV1,EZH2,FBXW7,FLCN,FLT1,FUCA2,G6PD,GLI1,GNAQ,GOLGA2,GTSE1,GYPC,HDAC5,HNRNPUL1,HSP90AA1,HSP90AB1,HSP90B1,IKZF1,IVNS1…	189
Lipid Metabolism,Small Molecule Biochemistry	Fatty acid metabolism	4.51e-14		-1.417	AACS,ABCA1,ABCA13,ABCA3,Abcb1b,ABCC1,ABCG1,ABCG2,ABHD16A,ACAA1,ACAA2,ACACA,ACACB,ACAD9,ACADL,ACADVL,ACAT1,ACLY,ACOT2,ACOT7,ACOT8,ACOT9,ACOX1,ACSBG1,ACSF2,ACSL5,ACSS2,ADA,ALDH5A1,ANGPT2,ANO6,ANXA1,ANXA6,AOAH,APOBEC1,APP,AQP9,ASAH1,ASAH2,ATP11A,ATP11B,ATP11C,ATP8A1,B4GALNT1,B4GALT1,BACH1,BRCA1,CADM1,CANX,CASP1,CBR4,CCR2,CD14,CD36,CD82,CD9,CEACAM1,CERK,CHKA,CLEC7A,CLN3,COTL1,CPT1C,CPT2,CS,CSF1,CTNNB…	259
Cell Death and Survival,Organismal Injury and Abnormalities	Apoptosis of sarcoma cell lines	4.65e-14		-0.754	AHNAK,AIFM1,ATF1,ATG7,ATMIN,AURKA,AXIN1,BAG1,BAX,BBC3,BCL2,BCL2A1,BCL2L1,BCL6,BCLAF1,BIRC2,BIRC5,BNIP3,BUB3,CAPNS1,CASP7,CASP8,CASP8AP2,CCNG1,CDIP1,CDK2,CDKN1A,CFLAR,CHEK2,COPZ1,CTSB,DNAJA3,DUSP6,E2F1,E2F3,EMILIN2,FADD,FOXK2,FOXO3,FTO,GPS2,GRK5,GTSE1,HAT1,HDAC5,IFI16,IFNAR2,IGF1,ING2,IRF3,JUN,KANK2,KDM4B,LIMS1,LRIG2,MAD1L1,MAP3K1,MAPK8,MAVS,MDM4,MFN2,MIF,MYD88,NEK2,NUMB,NUPR1,OGT,OSGIN1,PIM2,PLK1…	102
Cellular Movement	Cell movement of tumor cell lines	5e-14		1.091	ABCA1,ACAA2,ACLY,ACP1,ACVR1,ADAM17,ADRB2,AFAP1L1,AFP,AGO2,AGTRAP,AHNAK,AIF1,AKT1S1,AKT3,ALCAM,ALDOA,ALKBH5,AMOTL1,ANGPT2,ANPEP,ANXA1,ANXA2,ANXA6,ANXA7,APC,APP,APPL1,ARAP3,ARF1,ARFGEF1,ARFGEF2,ARHGAP35,ARHGDIB,ARHGEF1,ARHGEF17,ARHGEF2,ARHGEF39,ARID1A,ARID2,ARID3A,ARPC1B,ARPC2,ARPC5,ARRDC3,ASNS,ASPH,ASPM,ATE1,ATG7,ATG9A,ATOX1,AURKA,AVL9,AXL,BACH1,BAG1,BAG4,BANP,BCAR1,BCAR3,BCAS1,BCKDK,BCL2L1,BCL9,B…	651
Cell-To-Cell Signaling and Interaction,Inflammatory Response	Response of macrophages	5.11e-14	Decreased	-3.055	ABCA1,ADRB2,ANXA1,APP,ATG7,ATP1A1,AXL,BCAR1,BRD2,Brd4,BTK,C3,CALR,CD14,CD36,CD5L,CD93,CDKN1A,CLEC7A,CMC2,CNN2,COQ7,CSF1,CSF1R,CSF2RA,CYLD,DIO2,DNMT3A,DOCK2,DOCK8,EGLN3,EIF2AK4,EIF4E,ELMO1,ELOVL1,ERN1,FCER1G,FCGR1A,FCGR2A,FCGR2B,FYN,GAB2,Gm21596/Hmgb1,GNAQ,GRN,GSN,HDAC2,IL10RA,IL10RB,IL15,IL18,IL6ST,ISG15,LGALS3,LY96,Macf1,MANF,MAP1S,MAPKAPK2,MECP2,MFGE8,MIF,MYD88,NCOA2,NFE2L2,NODAL,NPM1,P2RX7,PFK…	99
Cellular Function and Maintenance	Homeostasis of blood cells	5.33e-14	Decreased	-2.99	ABCG1,ABL2,ADA,ADAM17,ADCY7,ADGRG1,AFF1,AMPD3,ANXA1,AP3D1,APC,ARMC5,AXL,BAP1,BAX,BBC3,BCL2,BCL2A1,BCL6,BIRC5,BLM,BRCA1,BSG,BTK,CADM1,CARD9,CARM1,CASP1,CASP3,CASP8,CBFB,CBS/LOC102724560,CCNB2,CCND1,CCR2,CD28,CD86,CDK2,CDKN1A,CFLAR,CHD4,CHD7,CHST3,CNR2,CR1L,CREBBP,CRTAM,CSF1,CSF1R,CSF2RB,CTNNB1,CTSV,CXCR4,CYCS,CYLD,DCK,DGKZ,DNAJA3,DNAJB1,DNMT1,DNMT3A,DOCK10,DOCK11,DOCK2,DPP7,E2F1,EEF1D,EIF2AK4,EIF4…	268
Cancer,Hematological Disease,Immunological Disease,Organismal Injury and Abnormalities	Lymphocytic leukemia	5.37e-14		0.082	AAAS,ABCA1,ABCA13,ABHD8,ABL2,ACADL,ACD,ACLY,ACOT2,ACOT9,ACP1,ACP2,ADA,ADAMTS7,ADCY2,ADGRV1,ADNP2,ADRB2,AFF1,AFTPH,AGAP1,AGBL5,AHNAK,AIG1,AKAP8,AKNA,ALG12,ANKH,ANKRD11,ANPEP,ANXA1,APLF,ARHGAP10,ARHGAP5,ARHGEF10L,ARID1A,ARID2,ARID3A,ARMC5,ASXL1,ATAD5,ATF6,ATP11A,ATP11B,ATP6V0D2,ATP8B4,ATP9B,ATR,AURKA,AXL,B4GALT7,BAX,BCAR1,BCAR3,BCL2,BCL2L1,BCL6,BCLAF1,BRIP1,BTG1,BTG2,BTK,C15orf39,C1GALT1C1,C3,C5orf…	615
Inflammatory Response,Organismal Injury and Abnormalities	Inflammation of organ	5.39e-14		-1.016	ABCA1,ABCG1,ABCG2,ACADVL,ACO2,ACOX1,ADA,ADAM17,ADK,ADM,ADRB2,AFP,AGO2,AHCY,AHNAK,AHSA1,AIF1,ALCAM,ALDH5A1,ALDOA,AMBP,AMPD3,ANGPT2,ANGPTL6,ANXA1,ANXA3,ANXA5,ANXA7,APC,APP,APPL1,ARCN1,ARHGAP10,ARHGDIB,ARID1A,ARID5A,ASNS,ATF4,ATG7,ATP11C,ATP1A1,ATP6AP2,AXL,B4GALT1,BAX,BBC3,BCAS1,BCL2,BCL2A1,BCL2L1,BCL2L12,BCL6,BIRC2,BIRC5,BLM,BLMH,Brd4,BSG,BTK,C17orf75,C1GALT1C1,C1QTNF6,C3,C5AR2,CA12,CA14,CA2,CA6,CA…	619
Cancer,Endocrine System Disorders,Organismal Injury and Abnormalities,Reproductive System Disease	Gonadal tumor	5.7e-14	Decreased	-2.551	ABCA1,ABCA13,ABCA3,ABCG1,ABCG2,ABHD17A,ACAD9,ACSS2,ADA,ADAM17,ADAMTS7,ADCY2,ADGRG1,ADGRV1,ADK,ADRB2,AFP,AGPAT2,AHNAK,AHRR,AIF1,AIFM1,AKNA,ALCAM,ALDH1L2,ALDH5A1,AMHR2,AMOTL1,AMPD2,ANGPT2,ANKRD24,ANLN,APC,APEH,APIP,ARHGAP35,ARHGEF1,ARHGEF17,ARHGEF2,ARID1A,ARID2,ASH1L,ASPM,ASPSCR1,ASXL1,ATG2B,ATP11B,ATP1A1,ATP6V1B2,ATP8A1,ATP8B2,ATP8B4,ATP9B,ATR,ATRN,AURKA,AURKB,AXL,B3GALNT1,BAG6,BAP1,BARD1,BAX,BBS1…	732
Cell Death and Survival,Nervous System Development and Function,Organismal Injury and Abnormalities	Cell viability of nervous tissue cell lines	6.29e-14	Increased	2.666	APP,ARPC2,ARPC3,ATG7,ATP6V1B2,ATP6V1C1,ATR,BCL2,BUB1,BUB1B,CAT,CDK12,CLK3,CREBBP,CRLF3,CTH,CYC1,DCPS,DTYMK,DUT,GSR,HMGCR,HMGCS1,IARS2,IGF1,LDHA,LSS,MAPK8,MAT2A,MMAB,MVK,NDUFV2,NFS1,NSF,PDK1,PGGT1B,PI4KB,PMVK,PPA1,PPCDC,PPP1CB,PPP1R13L,PRKAA1,PTEN,PTPN6,RAB7A,RCAN1,RNGTT,SEPSECS,SNAP23,SOD1,SQLE,TRRAP,TUBB,TUFM,UQCRC1,UQCRQ,UROD,VDAC1	59
Cancer,Organismal Injury and Abnormalities	Connective tissue tumor	6.33e-14		-0.724	ABL2,ACACA,ACACB,ADA,ADK,AFAP1L1,AFF1,AGMO,ANGPT2,ANPEP,AP3D1,APBB2,APC,ARHGEF2,ARID1A,ARID2,ARID4A,ARMC2,ASPSCR1,ASXL1,ATP2C1,ATP6V1B2,ATP8B2,ATR,AURKB,AXL,BAP1,BAX,BAZ1B,BCAS1,BCL2,BCL2L1,BCL6,BIRC5,BLM,BPTF,BRCA1,BTBD2,BTBD7,BUB1B,C1orf159,C7orf50,CACNA1A,CAT,CCAR1,CCDC88A,CCNA2,CCND1,CCNE1,CCNE2,CCNF,CCR2,CD36,CD37,CDC73,CDK12,CDK4,CDKN1A,CDKN2C,CDKN2D,CENPF,CENPO,CENPP,CENPT,CEP55,CHD5,CHEK2…	429
Embryonic Development,Nervous System Development and Function,Organismal Development	Development of central nervous system	6.99e-14		-0.794	ABCB6,ABL2,ACVR1,ADGRG1,ADRB2,AGO2,AIFM1,AKT3,ALDH3A2,ALDH5A1,APBB1,APBB2,APH1A,APLP2,APP,ARHGAP35,ARID1A,ASPM,ATAT1,ATF5,ATG7,ATP6AP2,ATRN,AXL,B4GALT5,BAG6,BAX,BBS4,BCL2,BCL2L1,BMPR1A,BPTF,BTG2,CACNA1A,Calm1 (includes others),CASP3,CBS/LOC102724560,CCDC134,CCDC14,CCDC85C,CCND1,CCNF,CD82,CD93,CDC40,CDCA7L,CDK20,CDK5RAP2,CELSR1,CEP120,CEP290,CHD7,CHST3,CKB,CLCN2,CNP,COL4A1,COMMD1,CORO1C,COX6B1,COX…	304
Cell Cycle,Cell Morphology	Formation of mitotic spindle	7.67e-14	Decreased	-2.416	AAAS,ARHGEF10,AURKA,BAP1,BIRC5,BRCA1,CCDC61,CDC20,CDKN1A,CEP192,CEP72,CHD4,CHEK2,CHMP1B,CHMP2A,CHMP6,CHMP7,CKAP2,CKAP5,DYNC1LI1,DYNC1LI2,FBXW5,FLNA,GOLGA2,HAUS1,HAUS5,HAUS7,HAUS8,HDAC3,INO80,KIF11,KIF2A,KIF2C,KIF4A,KIFC1,KMT2E,LSM14A,MEN1,MYBL2,NCOR1,NDE1,NEK2,NEK6,NUF2,PAFAH1B1,PLK1,PRDX5,RAB11A,RAB11B,RINT1,SENP6,SMC1A,SMC3,STAG1,STMN1,TERF1,TP53,TPR,TPX2,TUBB,VPS4B	61
Cell Death and Survival,Organismal Injury and Abnormalities	Apoptosis of neurons	8.18e-14		1.216	ADA,ADAM17,ADAM8,ADARB1,AIFM1,AIMP2,AKT1S1,AKT3,APP,ARHGAP1,ASAH1,ATF4,ATP2C1,AXL,B4GALNT1,BAG6,BAX,BBC3,BCL2,BCL2L1,BIRC5,BNIP3,BTG1,BTG2,CACNA1A,CASP1,CASP3,CASP6,CASP7,CASP8,CAT,CCNB1,CCND1,CDC34,CDK1,CDK2,CDKN1A,CDKN2D,CLN3,CREBBP,CRLF3,CTNNB1,CTSB,CTSV,CYBA,CYCS,DAPK1,DDIT3,DFFA,DLG4,DNM1L,E2F1,EGLN1,EGLN2,EGLN3,EP300,EPM2A,EPOR,FADD,FAM162A,FBXW7,FIS1,FOXO3,FYN,FZR1,G6PD,GAPDH,GBE1,GCLM,GLU…	207
Cellular Assembly and Organization,Cellular Function and Maintenance	Organization of nucleus	8.26e-14		-0.555	ACTL6A,ACTR6,APC,ARID1A,ARID4A,ATR,ATXN7,BANF1,BLM,BRCA1,CDCA8,CELF3,CENPH,CENPT,CENPV,CENPW,CHAF1A,CHD3,CHMP1B,CHMP2A,CHMP6,CHMP7,CTC1,CTDNEP1,DMPK,ERCC1,EZH2,Gm15807/Hmgn5,Gm21596/Hmgb1,H3-3A/H3-3B,HAT1,HDAC2,HDAC3,HDAC5,HDAC7,HDAC8,HIRIP3,HMGN1,INO80,INO80C,INO80D,KAT6A,KIF4A,L3MBTL2,LMNB1,LMNB2,LRRK2,MAPT,METTL4,MLLT6,MRE11,MTHFR,NAA10,NDC80,Neat1,NFE2L1,NPM1,NUCKS1,NUP133,NUP93,PARP10,PARP11…	103
Cancer,Organismal Injury and Abnormalities	Refractory malignant solid tumor	8.27e-14		0.778	ANPEP,ANXA1,ARHGEF2,AURKA,AXL,BCL2,BCL6,BIRC6,BRCA1,BRIP1,BTK,CCNB1,CDK12,CDK4,CHEK2,CPSF6,CSF1R,CTNNB1,CTSK,CYP51A1,DCK,DHFR,DNMT1,EIF4E,EZH2,FANCA,FDFT1,FDPS,FEN1,FES,FKBP1A,FLT1,GAS6,GSR,HDAC2,HDAC3,HDAC5,HDAC6,HDAC7,HDAC8,HELB,HSP90AA1,HSP90AB1,HSP90B1,IL2RG,IMPDH1,IMPDH2,JUN,KDM4A,KIF20A,KLF6,LCK,LIMK1,METTL3,NCOR1,PARP1,PARP2,PDCD1,PIK3CA,PIK3CB,PIK3CD,PIK3CG,POLA1,POLD1,POLE,POLE2,POLE3,PP…	98
Cancer,Organismal Injury and Abnormalities	Blastoma	8.75e-14		0.303	ABCG2,ACACA,ACOT9,ADAM17,ADARB1,ADGRG1,AHCY,AKT3,ALCAM,ALDOA,ANGPT2,ANKRD34A,ANO6,APC,ARHGAP35,ARID1A,ASNS,ASPM,ATE1,ATF4,ATR,AURKA,AZIN2,BAP1,BCAS1,BCL2L1,BCL2L12,BCL2L13,BLM,BNIP3,BNIP3L,BRCA1,BUB1B,C7orf25,CA9,CAMKK2,CAMTA1,CAPN2,CBX3,CCNE1,CD14,CD180,CD300C,CD36,CD93,CDK1,CDK12,CDK4,CDKN1A,CDKN2C,CDKN3,CEBPD,CENPO,CENPP,CEP55,CHAF1A,CHEK2,CHMP2A,CIPC,CISD1,CKAP2,CKS2,COL4A1,COPZ1,CREBBP,CS,CS…	255
Cancer,Neurological Disease,Organismal Injury and Abnormalities	Glioblastoma	8.79e-14		0.52	ABCG2,ACACA,ACOT9,ADAM17,ADARB1,ADGRG1,AHCY,AKT3,ALCAM,ALDOA,ANGPT2,ANKRD34A,ANO6,APC,ARHGAP35,ARID1A,ASNS,ASPM,ATE1,ATF4,ATR,AURKA,AZIN2,BAP1,BCAS1,BCL2L1,BCL2L12,BCL2L13,BLM,BNIP3,BNIP3L,BRCA1,C7orf25,CA9,CAMKK2,CAMTA1,CAPN2,CBX3,CCNE1,CD14,CD180,CD300C,CD36,CD93,CDK1,CDK12,CDK4,CDKN1A,CDKN2C,CDKN3,CEBPD,CENPO,CEP55,CHAF1A,CHEK2,CHMP2A,CIPC,CISD1,CKAP2,CKS2,COL4A1,COPZ1,CREBBP,CS,CSF1,CSF1R,CSR…	247
Organismal Injury and Abnormalities	Visceromegaly	9.19e-14			ABCA1,ABCC1,ACADVL,ACVRL1,ADA,ADAM17,ADGRG1,ADK,ADM,ADRB2,AFF4,AGO2,AIFM1,ANGPT2,ANXA7,AOAH,APC,AQP11,ARHGEF1,ARID4A,ATF6,AXL,B4GALT1,BAG6,BAX,BCAT2,BCL2,BCL2L1,BIRC5,BNIP3,BNIP3L,BTK,C3,CA2,CABIN1,CACNB1,CALR,CAPNS1,CARD6,CASP8,CAT,CBS/LOC102724560,CCDC134,CCND1,CCR2,CD28,CD36,CDK12,CDK13,CDK9,CDKN1A,CDKN2C,CDS2,CFLAR,CHD7,CIZ1,CLCN7,CMKLR1,COX7A1,CPT2,CREBBP,CRK,CSF1,CSF2RB,CTNNB1,CTSB,CTSD,CTS…	343
Cancer,Hematological Disease,Immunological Disease,Organismal Injury and Abnormalities	Newly diagnosed leukemia	9.24e-14			ABL2,ANXA1,ASXL1,AXL,BCL2,CCND1,CSF1R,DCK,DHFR,DNMT1,DNMT3A,FYN,IDH2,IFNAR1,IFNAR2,IMPDH1,IMPDH2,KMT2A,LCK,NPM1,PDCD1,PML,POLA1,POLD1,POLE,POLE2,POLE3,PRIM2,PSMB2,PSMD1,PSMD2,PTEN,RARA,RARB,RNMT,RRM1,RRM2,RUNX1,RXRA,SF3B1,SYK,TEC,TOP2A,TOP2B,TP53,TUBA1A,TUBA1C,TUBA4A,TUBB2A,TUBB4A,TUBB4B,TUBD1,TUBE1,TUBG1,TYMS	55
Cancer,Hematological Disease,Immunological Disease,Organismal Injury and Abnormalities	Adult leukemia	9.38e-14			CD14,CD28,CD86,DCK,DHFR,DNMT3A,FBXW7,FKBP1A,FYN,IDH2,IFNAR1,IFNAR2,IKZF1,IL2RG,IMPDH1,IMPDH2,IRF4,LMO2,NDUFA11,NDUFA13,NDUFA3,NDUFA4,NDUFA5,NDUFA7,NDUFA9,NDUFB10,NDUFB2,NDUFB3,NDUFB5,NDUFB6,NDUFB8,NDUFB9,NDUFS1,NDUFS2,NDUFS3,NDUFS4,NDUFV1,NDUFV2,NDUFV3,PLCG1,POLA1,POLD1,POLE,POLE2,POLE3,POT1,PPIA,PPP3CC,PRIM2,RARA,RRM1,RRM2,SETD2,TOP2A,TOP2B,TP53,TRRAP,TUBA1A,TUBA1C,TUBA4A,TUBB2A,TUBB4A,TUBB4B,TU…	68
Cell-To-Cell Signaling and Interaction,Inflammatory Response	Immune response of leukocytes	9.72e-14	Decreased	-2.84	ABCA1,ADRB2,ANPEP,ANXA1,ANXA5,APP,ATG7,ATP1A1,AXL,BAX,BCAR1,BCL2L1,BCL6,BRD2,Brd4,BTK,C3,CALR,CARD9,CASP1,CASP8,CCR2,CD14,CD180,CD28,CD36,CD5L,CD68,CD86,CD93,CDKN1A,CLCN3,CLEC5A,CMC2,CNN2,COQ7,CSF1,CSF1R,CSF2RA,CSF2RB,CTSS,CYLD,DIO2,DLG1,DNMT3A,DOCK2,DOCK8,EGLN3,EIF2AK4,EIF4E,ELMO1,ELOVL1,ERN1,F9,FCER1G,FCGR1A,FCGR2A,FCGR2B,FFAR4,FYN,GAB2,Gm21596/Hmgb1,GRN,GSN,HPGDS,HSDL1,HSP90AA1,ICOSLG/LOC10272…	158
Cancer,Endocrine System Disorders,Organismal Injury and Abnormalities,Reproductive System Disease	Ovarian cancer	9.76e-14		-1.387	ABCA1,ABCA13,ABCA3,ABCG1,ABHD17A,ADA,ADAM17,ADAMTS7,ADCY2,ADGRG1,ADGRV1,ADRB2,AFP,AGPAT2,AHNAK,AHRR,AIF1,AIFM1,AKNA,ALCAM,ALDH1L2,ALDH5A1,AMOTL1,AMPD2,ANGPT2,ANKRD24,ANLN,APC,APEH,APIP,ARHGAP35,ARHGEF1,ARHGEF17,ARHGEF2,ARID1A,ARID2,ASH1L,ASPM,ASPSCR1,ASXL1,ATG2B,ATP11B,ATP1A1,ATP6V1B2,ATP8A1,ATP8B2,ATP8B4,ATP9B,ATR,ATRN,AURKA,AURKB,B3GALNT1,BAG6,BAP1,BARD1,BBS10,BBS4,BCL2,BCL2L1,BCLAF1,BIRC5,BLM,…	684
Hematological Disease,Immunological Disease,Organismal Injury and Abnormalities	Leukopenia	9.87e-14		-0.664	ADRB2,ATP11C,AXL,BCL2,C3,C5AR2,CD14,CDA,CLPB,CR1L,CREBBP,CXCR4,CYP51A1,DCK,DHFR,DNM2,DNMT1,DOCK8,ERCC1,FCER1G,FNIP1,GFI1,GLI1,GSR,HLA-A,HMGCR,HYOU1,IFNAR1,IKZF1,IL15,IL2RG,IL7R,IMPDH1,IMPDH2,IRF4,ITPKB,KLF2,LAT,LCK,LTBR,MAGT1,MSN,MTHFR,MYD88,NQO2,NR1H2,PGM3,PIK3CD,PIK3CG,POLA1,POLD1,PPIA,PPP3CC,PRIM2,PRKDC,RARA,RARB,RNMT,RRM1,RRM2,RXRA,SBDS,SGPL1,SIRT7,SPHK2,SPI1,SYK,TCF3,TCIRG1,TLR4,TLR7,TNFRSF9…	89
Organismal Development,Organismal Injury and Abnormalities	Abnormal morphology of head	9.97e-14			ABHD11,ABL2,ACSS2,ADAM17,ADGRV1,ADH7,ADRB2,AIPL1,AKAP8,AKT3,ALG14,ANKH,APBB1,APBB2,APP,ARFGEF2,ARHGAP35,ARHGAP5,ARID1A,ARSG,ASPH,ASPM,ASXL1,ATAD5,ATF4,ATF6,ATG7,ATP6V1B2,AXL,B3GLCT,B4GALNT1,B4GALT1,BAG6,BAX,BBS4,BCAR3,BCAS3,BCL2,BLM,BMPR1A,BPTF,BRCA1,BRIP1,BSG,BTBD9,BTG1,C3,CACNA1A,CASP3,CASP6,CAT,CBFB,CBLN3,CBS/LOC102724560,CCDC134,CCND1,CCNE2,CCNK,CCR2,CD36,CD81,CDK13,CDK2,CDK20,CDK4,CDK5RAP2,C…	386
Cell Death and Survival,Organismal Injury and Abnormalities	Cell death of melanoma cell lines	1.01e-13		-0.326	ABL2,AGO2,AKT1S1,AKT3,API5,APMAP,ARL6IP1,ATF1,ATF4,ATG7,AVPI1,AXIN1,BARD1,BAX,BBC3,BCL2,BCL2L1,BIRC2,BIRC5,C1GALT1C1,CASP3,CASP4,CASP8,CDC34,CDK1,CDKN1A,CDT1,CENPI,CFLAR,CLCN7,CLSPN,DDIT3,DEK,DHFR,DIDO1,DLD,EI24,FBXO17,FEN1,FLNB,FOXO3,G3BP1,GADD45A,GADD45G,GBA2,Gm21596/Hmgb1,HDAC3,ILF2,INCENP,Irgm1,JUN,KIDINS220,KMT2A,LATS1,LZTR1,MAP2K6,MAP3K5,MAPK1,MAPK8,MCM7,MCOLN1,MDC1,MDM4,MED21,MITF,MYBL2,NF…	123
Cancer,Endocrine System Disorders,Organismal Injury and Abnormalities,Renal and Urological Disease	Small cell carcinoma of urinary bladder	1.02e-13			ACAD9,ACSL5,ADA,AGO2,ANGPTL6,ANKH,ANKRD24,ANO6,ARID1A,ATF1,ATP11B,ATP6AP1,ATP6V0A1,ATP6V1B2,ATXN7,ATXN7L3,AXL,BAP1,BTK,C9orf43,C9orf85,CAND1,CDC34,CDC42BPG,CDK12,CDK13,CEBPD,CENPC,CEP350,CERS2,CHD7,CHKA,CLPX,CLUH,COPE,CPNE1,CRYBG3,CTNNB1,CYC1,DAGLA,DAP3,DARS2,DHDH,DLG4,DMXL1,DNAAF2,DNAJC13,EGLN1,EMILIN2,ENSA,EPM2A,ERN1,EXTL1,EZR,FBF1,FBXW7,FOXK2,GLOD4,GPATCH2L,GRIN1,GSN,GTF2I,HDAC5,HDLBP,HEATR1,H…	211
Cell Cycle	Arrest in cell cycle progression	1.03e-13			AHNAK,AK1,APC,ARID1A,ARPC5,ATR,AURKA,AURKB,BCL2,BCL2L1,BCL6,BIRC5,BRCA1,Brd4,C1QBP,CCNA2,CCND1,CCNE1,CCNE2,CCNG1,CCNG2,CCNK,CD28,CDC37,CDK14,CDK2,CDK4,CDKN1A,CDKN2C,CHEK2,CHFR,CKAP2,CKS1B,CLSPN,CREBBP,CTNNB1,DCK,DDB2,DDIT4,DDX17,DGKZ,E2F1,E2F3,E2F5,EIF3C,EIF4E,EP300,EZH2,F9,FADD,FANCA,FANCD2,FKBP1A,FOXO3,FZR1,GADD45A,GALR2,HEXIM1,IFI16,IGF1,IKZF1,ING2,IRF7,IRF9,KLF4,KLF6,KMT2A,LAMP2,LCK,LETM1,LGA…	142
Neurological Disease,Organismal Injury and Abnormalities	Degeneration of nervous system	1.08e-13		0.561	ABCA1,ABCG1,ADGRV1,AFF1,AIFM1,AIPL1,Ank2,APP,ARSG,ATG7,ATXN7,AXL,B4GALNT1,BACH1,BAX,BBS10,BCL2,BCL2L1,BSG,C3,CACNA1A,CASP1,CASP3,CASP6,CASP8,CCR2,CERS2,CISD2,CLCN2,CLCN3,CLCN7,CNP,CNR2,CP,CR1L,CREBBP,CROCC,CSF1R,CTSB,CTSD,CTSV,CYBB,Dleu2,DNM1L,Dst,DYNC1H1,EI24,EP300,EPAS1,EPG5,EPM2A,EPOR,ERCC6,ETS2,FABP3,FLT1,GFI1,GLB1,GMPPA,GPHN,GPX1,GRIN1,GRN,GSK3B,GUCA1A,HAP1,HDAC6,HEXB,IDUA,IFNAR1,IGF1,IL18,I…	165
Cancer,Hematological Disease,Organismal Injury and Abnormalities	Relapsed hematologic cancer	1.11e-13			ABL2,ADA,ANXA1,AURKA,AXL,BCL2,BCL6,BTK,CCND1,CSF1R,DCK,DHFR,DNMT1,EZH2,FKBP1A,FLT1,FYN,GSR,HDAC2,HDAC3,HDAC5,HDAC6,HDAC7,HDAC8,HELB,HSP90AA1,HSP90AB1,HSP90B1,IDH2,IFNAR1,IFNAR2,IKZF1,IL2RG,IMPDH1,IMPDH2,LCK,PDCD1,PIK3CA,PIK3CD,PIK3CG,PLK1,PML,POLA1,POLD1,POLE,POLE2,POLE3,PPIA,PPP3CC,PRIM2,PSMB2,PSMB8,PSMB9,PSMD1,PSMD2,PTPRC,RARA,RARB,RNMT,RRM1,RRM2,RXRA,SF3B1,TEC,TNFRSF9,TOP2A,TOP2B,TP53,TUBA1A,T…	79
Cell Cycle	Aneuploidy	1.15e-13		-1.383	AKT3,APC,APP,AURKA,AURKB,BAX,BCL2,BRCA1,BUB1,BUB1B,BUB3,CDC20,CDC23,CDKN1A,CEBPD,CENPE,CENPH,CENPV,CHFR,DDX11,ERCC1,ESPL1,FBXW7,FEN1,GADD45A,IGF1,LATS1,MAD1L1,MAD2L1,MAPT,MDC1,NCAPD2,NCAPD3,PARP1,PARP2,PARPBP,PLK1,PRMT1,PTEN,PTTG1,RAE1,RECQL,SIRT1,SIRT2,SMARCB1,SQSTM1,STAG1,SUDS3,TCIRG1,TOP3B,TP53,VHL	52
Cancer,Hematological Disease,Immunological Disease,Organismal Injury and Abnormalities	Chronic lymphocytic leukemia	1.2e-13			ACD,ACP1,ACP2,ADA,ARID1A,ATF6,BAX,BCL2,BCL2L1,BCL6,BTG2,BTK,CCND1,CD180,CD28,CD86,CDC25C,CDK1,CDK2,CDK9,CDKN1A,CDKN3,CELSR1,CKAP2L,COL27A1,CTDSPL2,DAD1,DAPK1,DCK,DNM1L,DUSP11,DUSP19,E2F3,EIF4G2,FBXW7,FCGR2A,FIG4,FLT1,FZD7,GLI1,GSK3B,HVCN1,IMPA2,IMPDH1,IMPDH2,INPP5F,IRF4,ITGA4,KMT2A,KMT2D,KPNA3,LCK,LONP1,LPIN1,LPIN2,LSM3,MGMT,MIF,MIR17HG,MSMO1,MTMR2,MTMR4,MVK,MYD88,NAMPT,NFE2L2,NRP1,PARP1,PDCD1,PF…	133
Developmental Disorder,Hereditary Disorder,Metabolic Disease,Organismal Injury and Abnormalities	Inborn error of carbohydrate metabolism	1.34e-13			ADRB2,ALG12,ALG2,ALG6,ALG9,ARSK,ATP6AP1,ATP6AP2,B3GALNT2,B4GALT1,C3,CA12,CA14,CA2,CA6,CA9,CELSR1,CEP290,COG4,COG6,DDOST,DHFR,DPM3,DUS4L,EEF2KMT,ENO3,FCGR1A,FCGR2A,FCGR2B,FKRP,FKTN,FUT8,G6PD,GAA,GALE,GALNS,GALNT2,GBE1,GLB1,GNPTG,GNS,GRHPR,GUSB,GYS1,HYAL1,IDUA,IGF1,IKBKG,LDHA,MAGT1,MAN2B2,MCM6,MCOLN1,MGAT2,MPDU1,MPI,NGLY1,PDF,PFKM,PGM1,PHKA2,PIK3CA,PMM2,POMK,PSMB2,PSMD1,PSMD2,PYGL,RBCK1,RPN2,SGSH,S…	78
Cancer,Hematological Disease,Immunological Disease,Organismal Injury and Abnormalities	Relapsed lymphocytic cancer	1.36e-13			ABL2,ADA,ANXA1,AURKA,AXL,BCL2,BCL6,BTK,CSF1R,DCK,DHFR,DNMT1,EZH2,FKBP1A,FYN,GSR,HDAC2,HDAC3,HDAC5,HDAC6,HDAC7,HDAC8,HELB,HSP90AA1,HSP90AB1,HSP90B1,IFNAR1,IFNAR2,IKZF1,IL2RG,IMPDH1,IMPDH2,LCK,PDCD1,PIK3CA,PIK3CD,PIK3CG,POLA1,POLD1,POLE,POLE2,POLE3,PPIA,PPP3CC,PRIM2,PSMB2,PSMD1,PSMD2,RNMT,RRM1,RRM2,SF3B1,TEC,TNFRSF9,TOP2A,TOP2B,TP53,TUBA1A,TUBA1C,TUBA4A,TUBB2A,TUBB4A,TUBB4B,TUBD1,TUBE1,TUBG1,TYMS,X…	68
Cellular Movement	Invasion of tumor cell lines	1.37e-13		0.552	ABI1,ABL2,ACAA2,ACAT1,ACLY,ACSS2,ACVR1,ADAM17,ADAM8,ADM,ADRB2,AFAP1L1,AGO2,AHNAK,AKT1S1,AKT3,ALCAM,ALDOA,ALKBH5,ANAPC11,ANKRD11,ANXA1,ANXA2,ANXA6,ANXA7,APP,ARAP3,ARF1,ARHGEF17,ARHGEF2,ARHGEF7,ARID1A,ARID2,ARID3A,ARPC5,ARRDC3,ASNS,ASPH,ASPM,ATF1,ATG7,ATP6AP1,ATP6V0A1,AURKA,AVL9,AXL,BACH1,BAG1,BBC3,BCAR1,BCAR3,BCKDK,BCL2,BCL2L1,BCL9,BIRC5,BRCA1,BSG,BTG2,C1QBP,C8orf76,CA12,CAB39L,CACNA1B,CALR,CAMSAP…	555
Cell Cycle	Ploidy of cells	1.43e-13		-0.842	AKT3,APC,AURKA,AURKB,BAX,BCL2,BIRC5,BRCA1,BUB1,BUB1B,BUB3,CCNA2,CCNE1,CDC20,CDK1,CDKN1A,CEBPD,CENPE,CENPH,CENPV,CHFR,CKAP2,CKS1B,CKS2,DDX11,E2F1,E2F3,EP300,ERCC1,ESPL1,FANCA,FBXW7,GADD45A,LRP6,LRPPRC,MAD1L1,MAD2L1,MDC1,NCAPD2,NCAPD3,NDRG1,NEK2,NME1,PAFAH1B1,PARP1,PARP2,PARPBP,PDK3,PLK1,PRKCH,PRKDC,PRMT1,PTEN,PTPN6,PTTG1,RAE1,RECQL,SAE1,SH2B3,SIRT1,SIRT2,SKP2,SMARCB1,SQSTM1,SREBF1,STAG1,SUDS3,TACC…	74
Cancer,Organismal Injury and Abnormalities	High-risk neoplasia	1.48e-13			ABL2,ACVR1,ANXA1,ARHGEF2,ASXL1,AXL,BCL2,BRCA1,BRIP1,BTK,CALR,CCND1,CDA,CDK4,CSF1R,CSF2RA,CSF2RB,DCK,DHFR,DNMT1,EZH2,FES,FKBP1A,FYN,HDAC2,HDAC3,HDAC6,HELB,HSP90AA1,HSP90AB1,HSP90B1,IFNAR1,IFNAR2,IL2RG,IMPDH1,IMPDH2,KMT2A,LCK,LIMK1,MAPK1,MAPK8,MUTYH,PANX1,PARP1,PARP2,PDCD1,PIK3CD,PML,POLA1,POLD1,POLE,POLE2,POLE3,PPIA,PPP3CC,PRIM2,PSMB2,PSMB8,PSMB9,PSMD1,PSMD2,RARA,RARB,RNMT,RRM1,RRM2,RUNX1,RXRA,SF3…	84
Hereditary Disorder,Neurological Disease,Organismal Injury and Abnormalities	Hereditary polyneuropathy	1.49e-13			ABHD16A,ACOX1,AIFM1,ALDH18A1,AMFR,AMPD2,AP4S1,AP5B1,ARF1,ARHGAP9,ARHGEF10,ARL6IP1,ATP1A1,ATP2B3,ATP7B,B4GALNT1,CACNA1A,CEP290,CHP1,CLN6,COX6A1,CPT1C,CTDP1,DARS2,DDHD2,DMXL2,DNAJB2,DNM1L,DNM2,DNMT1,DYNC1H1,ELOVL1,ERLIN1,ERLIN2,EXOSC8,FANCI,FGD4,FIG4,GALC,GARS1,GBA2,GBF1,GLB1,GPT2,GSN,HADHB,HK1,IBA57,IFRD1,ITPR1,KCNMA1,KIDINS220,KIF1B,KIF1C,KIF5A,KPNA3,L1CAM,LITAF,LYST,MAG,MARS2,MCOLN1,MED25,MFN2,M…	105
Hematological System Development and Function,Lymphoid Tissue Structure and Development,Organ Morphology,Organismal Development,Tissue Morphology	Morphology of spleen	1.69e-13			ABCA1,ACP2,ADA,ADAM17,AGPAT2,AOAH,ARHGAP1,ARHGEF1,ARID4A,AURKA,AXL,B4GALNT1,B4GALT1,BAX,BBC3,BCL2,BCL2L1,BCL6,BNIP3L,Brd4,BSG,BTK,C3,CALR,CASP8,CCND1,CCR2,CD28,CD72,CD86,CDKN1A,CDKN2C,CFLAR,CIZ1,CKS1B,CREBBP,CSF1,CSF2RB,CTC1,CTSD,CTSK,CYLD,DBNL,DCK,DIDO1,DOCK11,DOCK2,DUSP6,EGLN1,EGLN2,EGLN3,EP300,EZR,F9,FADD,FADS2,FCER1G,FCGR2B,FNIP1,FOXO3,FYN,GNAI2,GSTZ1,ICOSLG/LOC102723996,IFNAR1,IGF1,IKBKG,IKZ…	171
Cellular Response to Therapeutics	Drug resistance of tumor cell lines	1.83e-13		0.201	Abcb1b,ABCG1,ABCG2,AHSA1,AKT1S1,AKT3,ARAP1,ARID1A,AURKA,AURKB,AXL,BAP1,BAX,BCL2,BCL2L1,BIRC6,BMP2K,BRCA1,BRD7,BTBD7,CDC23,CDKN1A,CETN2,CKB,CNOT1,CTNNB1,DCAF7,DCK,DDIT4,DUSP6,E2F1,ECM1,EFR3A,EIF2AK4,EIF3A,EP300,EZH2,FAM117B,FAM83H,FBXO42,FBXW7,GINS1,GLI1,GLUD1,GOLIM4,GSR,HAT1,HERC2,HK2,HMMR,ILF2,IMPDH2,IPO11,ITGA4,ITGA6,KDM1A,KIF11,KIFC1,KLF8,KNTC1,LAMTOR2,LIAS,LUC7L3,LZTR1,MALAT1,Map3k7,MARK2,MAS…	143
Cell Death and Survival,Organismal Injury and Abnormalities	Apoptosis of hematopoietic progenitor cells	1.85e-13		1.034	ADA,ADAM8,AIP,APC,ARHGEF1,ATMIN,BAX,BBC3,BCL2,BCL2A1,BCL2L1,BIRC6,BLM,BNIP3L,BRCA1,BTK,CASP1,CASP3,CASP4,CASP7,CASP8,CD28,CDK2,CDKN1A,CDKN2D,CFLAR,CHEK2,CKS1B,CLPB,CREBBP,CTNNB1,CYLD,DFFA,E2F1,EFNA1,EIF4E,EPAS1,EPOR,ETS2,EZH2,FCGR2B,FNIP1,FYN,GFI1,Gm21596/Hmgb1,GRK5,HDAC2,HDAC5,HDAC8,HSPA9,IGF1,IL18,JUN,KLF13,KLF2,KMT2A,LCK,LRRC8A,LYL1,MAD1L1,MAP2K6,MAP3K2,MAPK8,MCF2L,MYSM1,NFE2L2,NFYA,NHEJ1,NQO2…	104
Cellular Function and Maintenance	Engulfment of tumor cell lines	1.85e-13		-0.206	ABI1,AHSA1,ANXA1,ANXA2,APC,APLP2,APMAP,APPL2,ARPC2,ARPC3,ARPC4,ATP6AP1,ATP6V1A,ATP6V1B2,ATP6V1F,AXL,BCAR1,BTK,CALR,CD36,CD5L,CD93,CDC40,CDK2,CDKN1A,CERS2,CKB,CLIP1,CREBBP,CTNNB1,CYFIP1,DNM2,DOCK2,ELOVL1,ERAP1,ERP44,ETS2,EZR,FCER1G,FCGR1A,FCGR2A,FCGR2B,GAS6,GNAI2,GNE,GRB2,HDAC8,HK2,HSP90AA1,IFITM3,IGF1,IL18,IQSEC1,ITGAL,KAT6A,KLF2,LAMTOR2,LETMD1,LIMK1,LZTR1,MANF,MAPK1,MGAT1,MTMR4,MYO9B,NANS,NDRG1,…	114
Cell Death and Survival,Organismal Injury and Abnormalities	Cell death of phagocytes	1.85e-13		-1.319	ABCG1,ACAT1,ADAM17,ADAM8,AFP,ANGPT2,ANPEP,ANXA1,APP,AXL,BAX,BBC3,BCL2,BCL2A1,BCL2L1,BCL6,BIRC2,BIRC5,BTG1,BTK,CARD9,CASP1,CASP3,CASP4,CASP6,CASP7,CASP8,CAT,CD14,CD5L,CDKN1A,CFLAR,CNR2,COQ7,CSF1,CTSB,CXCR4,CYBB,CYLD,DDIT3,DFFA,EPAS1,FADD,FAR1,FCER1G,FCGR2B,FOXO3,FUT4,Gm14461,GPR132,GSK3B,GSN,HDAC5,HSP90AB1,IFNAR1,IL15,IL18,IRF3,IRGM,Irgm1,ISG15,LAMTOR2,LGALS3,LRP1,LYZ,MAP2K3,MAP3K5,Map3k7,MAPK8,MI…	114
Cellular Function and Maintenance	Homeostasis of leukocytes	1.89e-13	Decreased	-2.931	ABCG1,ABL2,ADA,ADAM17,ADCY7,AFF1,ANXA1,AP3D1,APC,ARMC5,AXL,BAP1,BAX,BBC3,BCL2,BCL2A1,BCL6,BIRC5,BLM,BRCA1,BSG,BTK,CADM1,CARD9,CARM1,CASP1,CASP3,CASP8,CBFB,CBS/LOC102724560,CCNB2,CCND1,CCR2,CD28,CD86,CDK2,CDKN1A,CFLAR,CHD4,CHD7,CHST3,CNR2,CR1L,CREBBP,CRTAM,CSF1,CSF1R,CSF2RB,CTNNB1,CTSV,CXCR4,CYCS,CYLD,DCK,DGKZ,DNAJA3,DNAJB1,DNMT1,DNMT3A,DOCK10,DOCK11,DOCK2,DPP7,E2F1,EEF1D,EIF2AK4,EIF4E,EIF4G2,ELK4…	257
Cell Cycle	Arrest in mitosis	1.99e-13			AURKB,BIRC5,BLM,BRCA1,BUB1,BUB1B,CCNB1,CCNB2,CCNE1,CDC20,CDK1,CDKN1A,CENPC,CENPE,CENPI,CKAP2,CKAP5,CLIP1,CLK3,CSE1L,DYNC1H1,FOXO3,GADD45A,ILK,KIF11,KIF1C,KIF22,KIF4A,KNTC1,MAD2L1,MYBL2,NDC80,NEK6,NUF2,PAFAH1B1,PDLIM7,PLK1,POLD1,PTEN,RACGAP1,SMARCB1,SPAG5,SPC25,TCP1,TP53,TPX2,TRRAP,TTK,TUBA1A,UBA7,ZW10	51
Metabolic Disease,Organismal Injury and Abnormalities	DNA repair-deficiency disorder	2e-13			ADA,BARD1,BLM,BRCA1,BRIP1,BTK,CAT,CHEK2,CXCR4,DCK,DDB2,DOCK8,EPM2AIP1,ERCC1,ERCC6,FANCA,FANCB,FANCD2,FANCG,FANCI,FANCL,FKBP1A,GPX1,HSP90AA1,HSP90AB1,HSP90B1,IGF1,IL2RG,IL7R,IMPDH1,IMPDH2,ITPR1,KDM2B,LAT,LCK,MAD2L2,MCFD2,MLH1,MLH3,MSH3,MSH6,MTHFD1,MUTYH,NHEJ1,PARP1,PARP2,PGM3,POLA1,POLH,PRIM2,PRKDC,PSMB2,PTCH1,PTPRC,RAD51,RAD51C,RECQL4,RFWD3,RFXAP,RRM1,RRM2,RUNX1,SEMA4A,SLC2A4,SLC9A1,SMARCA4,SOD1,…	74
Neurological Disease,Organismal Injury and Abnormalities	Coordination disorder	2.01e-13		0.644	AFF1,AIFM1,ALDH5A1,AMPD2,APLP2,APP,ATG7,ATP2B3,ATP7B,ATXN7,AXL,B4GALNT1,BAX,BCAR3,C5AR2,CACNA1A,CAMTA1,CANX,CASP1,CASP3,CBLN3,CDKN2C,CEP290,CHP1,CLCN2,CLEC7A,CLN6,COA7,COQ2,CSF1,CSTB,CTBP1,CTSD,CYBB,DAGLA,DARS2,DNAJC19,DNAJC3,DNMT1,DYNC1H1,E2F1,E2F5,ELF2,ENO2,EP300,EPM2A,ERCC1,ERCC6,ETV1,EXOSC8,FAM20C,FLT1,FRMD4A,GALC,GFI1,GLB1,Glrp1,GLS,GNAQ,GOLGA2,GRIN1,HCN2,HEATR5B,HEXB,HSP90AA1,HSP90AB1,Hspa1…	158
Cancer,Organismal Injury and Abnormalities	Neoplasia of tumor cell lines	2.07e-13		-0.107	ABCA1,ABHD17A,ABI1,ACLY,ADAM17,AFAP1L1,AIFM2,AKT3,ALCAM,ALKBH5,AMFR,ANAPC11,ANGPT2,ANXA1,APC,ARFGEF2,ARHGDIG,ARHGEF1,ARID1A,ARID2,ARRDC3,ASAH1,ASNS,ATG7,AXL,BACH1,BAG4,BAP1,BBC3,BCAR1,BCL9,BMPR1A,BRCA1,BSG,C8orf76,CACNA1B,CALR,CAMSAP2,CAPN2,CASP3,CASP8,CBFB,CBX3,CCND1,CCNE1,CD200R1,CD81,CD82,CDK1,CDK14,CDK2,CDKN1A,CEACAM1,CEBPD,CERS2,CFL1,CIRBP,CKS1B,CNDP2,CNOT6,CNOT7,COL18A1,COL4A1,COPS6,CR1L,CR…	305
Cancer,Hematological Disease,Organismal Injury and Abnormalities	Recurrent hematologic cancer	2.11e-13			ABL2,ADA,ANXA1,AURKA,AXL,BCL2,BCL6,BTK,CCND1,CSF1R,DCK,DHFR,DNMT1,EZH2,FKBP1A,FLT1,FYN,GSR,HDAC2,HDAC3,HDAC5,HDAC6,HDAC7,HDAC8,HELB,HSP90AA1,HSP90AB1,HSP90B1,IDH2,IFNAR1,IFNAR2,IKZF1,IL2RG,IMPDH1,IMPDH2,LCK,PDCD1,PIK3CA,PIK3CD,PIK3CG,PLK1,PML,POLA1,POLD1,POLE,POLE2,POLE3,PPIA,PPP3CC,PRIM2,PSMB2,PSMB8,PSMB9,PSMD1,PSMD2,PTPRC,RARA,RARB,RNMT,RRM1,RRM2,RXRA,SF3B1,TEC,TNFRSF9,TOP2A,TOP2B,TP53,TUBA1A,T…	79
Cellular Function and Maintenance	Homeostasis of mononuclear leukocytes	2.18e-13	Decreased	-2.766	ABCG1,ABL2,ADA,ADAM17,ADCY7,AFF1,ANXA1,AP3D1,APC,ARMC5,AXL,BAX,BBC3,BCL2,BCL2A1,BCL6,BIRC5,BLM,BRCA1,BSG,BTK,CADM1,CARD9,CARM1,CASP1,CASP3,CASP8,CBFB,CBS/LOC102724560,CCNB2,CCND1,CCR2,CD28,CD86,CDK2,CDKN1A,CFLAR,CHD4,CHD7,CHST3,CNR2,CR1L,CREBBP,CRTAM,CSF1,CSF1R,CTNNB1,CTSV,CXCR4,CYCS,CYLD,DCK,DGKZ,DNAJA3,DNAJB1,DNMT1,DNMT3A,DOCK10,DOCK11,DOCK2,DPP7,E2F1,EEF1D,EIF2AK4,EIF4E,EIF4G2,ELK4,EP300,ETS2,…	253
Cell Death and Survival,Organismal Injury and Abnormalities	Cell death of carcinoma cell lines	2.2e-13	Decreased	-3.206	ABCC1,ACO2,ACOT7,ADAM17,AIFM1,AKT3,ALCAM,ALKBH5,ANXA2,AP2A2,API5,APP,ARID1A,ARL11,ATF4,ATF6,ATG7,ATP1A1,ATR,AURKA,AURKAIP1,AURKB,AXL,BACH1,BAP1,BAX,BBC3,BCKDK,BCL2,BCL2L1,BIRC2,BIRC5,BSG,C8orf76,CALR,CAMKK2,CASP1,CASP3,CASP6,CASP8,CCNB1,CCND1,CCNG1,CD82,CDC20,CDC73,CDCA2,CDKN1A,CDKN2C,CENPO,CERS6,CFLAR,CHCHD1,CHEK2,CIRBP,COL18A1,COL4A1,COX6B1,CSE1L,CTNNB1,CTSB,CYLD,DAPK3,DARS2,DDIT3,DEPDC1B,DESI2…	233
Cellular Function and Maintenance	Biosynthesis of macromolecule	2.23e-13		-0.835	ACO1,ADM,AGO2,AMPD2,ANGPT2,ANXA1,APC,APEH,APP,ARHGEF1,ARHGEF2,ARID1A,ARID2,ASH1L,ATAD5,ATF4,ATF5,B4GALT1,BCL2,BRD7,BTG2,BTK,BZW2,C1QBP,C3,C5AR2,CALR,CARD9,CASP1,CASP3,CASP4,CBS/LOC102724560,CCND1,CD36,CDCA8,CDK13,CDK4,CIRBP,CKAP5,CLN3,CMKLR1,CNOT1,CNOT7,CRK,CRTC1,CSF1,CTNNB1,CYFIP1,DAPK1,DAPK3,DDIT3,DHFR,DHX33,DNMT1,DPM3,DUS3L,EEFSEC,EIF1AX,EIF2AK4,EIF2B5,EIF2S2,EIF2S3,EIF3A,EIF3C,EIF4E,EIF4G2,EI…	243
Cancer,Hematological Disease,Immunological Disease,Organismal Injury and Abnormalities	CD20 positive mature B-cell lymphoma	2.25e-13			BCL2,BTK,DCK,DHFR,GSR,HDAC2,HDAC3,HSP90AA1,HSP90AB1,HSP90B1,PIK3CA,PIK3CD,PIK3CG,POLA1,POLD1,PRIM2,PSMB2,PSMD1,PSMD2,RRM1,RRM2,TOP2A,TOP2B,TUBA1A,TUBA1C,TUBA4A,TUBB2A,TUBB4A,TUBB4B,TUBD1,TUBE1,TUBG1,TYMS,XPO1	34
Cancer,Hematological Disease,Immunological Disease,Organismal Injury and Abnormalities	Refractory B-cell lymphoma	2.38e-13			BCL2,BCL6,BTK,DCK,DNMT1,EZH2,FKBP1A,GSR,HDAC2,HDAC3,HSP90AA1,HSP90AB1,HSP90B1,IMPDH1,IMPDH2,PDCD1,PIK3CA,PIK3CD,PIK3CG,POLA1,POLD1,POLE,POLE2,POLE3,PPIA,PPP3CC,PRIM2,PSMB2,PSMD1,PSMD2,RNMT,RRM1,RRM2,TNFRSF9,TOP2A,TOP2B,TUBA1A,TUBA1C,TUBA4A,TUBB2A,TUBB4A,TUBB4B,TUBD1,TUBE1,TUBG1,XPO1	46
Cell Cycle,DNA Replication, Recombination, and Repair	Modification of chromatin	2.38e-13		1.134	ACTL6A,ARID1A,BANP,BAZ1B,BPTF,CCAR1,CD28,CEBPG,CHD3,CHD4,CHD5,CHD7,DNMT3A,EP300,ERCC6,FLCN,GGN,GMNN,HDAC2,HMG20B,HMGN1,IKZF1,INO80,INO80C,INO80D,IRF4,JMJD6,Kat6b,KDM1A,KDM2B,KDM4B,KDM4C,KDM6B,MBD3,MDC1,MECP2,MEN1,MORC2,MORF4L1,MYSM1,NIPBL,NSD1,NUDT5,PAK1,PARP1,PARP2,PBRM1,PER1,PHC1,POLE3,POU2F1,PWWP2A,RARA,RBBP4,RBBP7,REST,RUVBL2,SATB2,SETD4,SIRT1,SMARCA4,SMARCA5,SMARCB1,SMARCC2,SMARCD2,SMARCE1,S…	80
Organismal Injury and Abnormalities	Organ Degeneration	2.39e-13		-0.432	ABCA1,ACADVL,ACO2,ADAM17,ADGRV1,AFF1,AGBL5,AIFM1,AIPL1,AMHR2,ANGPT2,APBB1,APBB2,APIP,APP,ARL3,ARSG,ASPM,ATF6,ATP6AP2,ATXN7,AXL,B4GALNT1,BBS10,BBS4,BBS5,BCL2,BCL2L1,BCL6,Bmyc,BNIP3,BSG,C3,CA2,CACNA1A,CADM1,CASP1,CASP3,CASP8,CAT,CCR2,CD36,CD81,CD9,CDKN2C,CEP250,CEP290,CERS2,CETN2,CETN3,CHAC1,CHSY1,CLCN2,CLCN3,CLCN7,CLEC4A,CLN3,CNOT7,CNP,CNR2,COL11A2,COL18A1,CP,CR1L,CROCC,CTSB,CTSD,CTSV,CYBB,CYP4V2,…	261
Developmental Disorder,Organismal Injury and Abnormalities	Aplasia or hypoplasia	2.46e-13	Increased	2.437	ACOX1,ACVRL1,ADAM17,AFF1,AKT3,AMPD2,Ank2,APBB1,APBB2,APP,ARHGAP1,ARHGAP35,ARHGDIB,ARID1A,ARID3A,ARID4A,ASXL1,ATF4,ATF6,ATMIN,AXL,B4GALT1,BAG1,BAG4,BAG6,BAX,BCL2,BCL6,BMPR1A,CALR,CASK,CCDC134,CCND1,CCND3,CCNE1,CCNE2,CCNF,CDC40,CDK13,CDK2,CDK4,CDK5RAP2,CDT1,CELSR3,CEP290,CHD7,CHST3,CLN5,CNOT7,COL4A1,COX7B,CREBBP,CRLF2,CSTB,CTNNB1,CTNNBIP1,CTSD,CTSS,CYP51A1,CYTIP,DCK,DDX11,DHRS3,DLG1,DMXL2,DNM1L,DNM…	255
Cancer,Organismal Injury and Abnormalities	Anaplastic carcinoma	2.5e-13			ABCC1,ACSBG1,AHNAK,ALDOA,ANKRD12,APC,ARHGAP22,ARHGEF2,ARID1A,ARID2,ASXL1,AXIN1,AXL,BCKDK,BCL2,BCL2L1,BLM,BUB1,BUB1B,CALR,CASP8,CAT,CCDC80,CCNB2,CCND3,CD276,CD68,CD84,CD86,CDC23,CDCA2,CENPF,CEP55,CHEK2,CLEC7A,CORO7/CORO7-PAM16,CREBBP,CSF1R,CTNNB1,CTSD,CTSK,CTSS,CTSZ,CXCR4,DHFR,DIO2,DNMT3A,ECM1,EIF1AX,ELP2,ENO1,FBXW7,FES,FKBP1A,FLCN,FLT1,FOXK2,FOXO3,FUT8,GAPDH,GPI,HADHB,HECTD1,HSP90AA1,HSP90AB1,HSP…	177
Cancer,Organismal Injury and Abnormalities	Malignant connective or soft tissue neoplasm	2.53e-13		-1.018	ABCA3,ABL2,ACAA2,ACACA,ACACB,ACIN1,ACOT8,ADA,AFAP1L1,AFF1,AFF4,AGMO,AGPAT2,ANGPT2,ANKRD35,ANPEP,AP2A2,AP3D1,APBB2,APC,APLF,ARAP3,ARFGEF1,ARHGAP22,ARHGEF2,ARID1A,ARID2,ARID4A,ARMC2,ASPM,ASPSCR1,ASXL1,ATG4C,ATMIN,ATP2B1,ATP2C1,ATP6AP2,ATP6V1B2,ATP8B2,ATR,AURKB,AXL,B4GALT5,BAP1,BAX,BAZ1B,BCAR3,BCAS1,BCL2,BCL2L1,BCL6,BEND3,BIRC5,BLM,BOLA1,BPTF,BRCA1,BRD2,BTBD2,BTBD7,BUB1B,C19orf47,C1orf159,C7orf50,CA…	649
Cell Death and Survival,Organismal Injury and Abnormalities	Apoptosis of hematopoietic cells	2.59e-13		0.827	ADA,ADAM8,AIP,APC,ARHGEF1,ATMIN,BAX,BBC3,BCL2,BCL2A1,BCL2L1,BIRC6,BLM,BNIP3L,BRCA1,BTK,CASP1,CASP3,CASP4,CASP7,CASP8,CD28,CDK2,CDKN1A,CDKN2D,CFLAR,CHEK2,CKS1B,CLPB,CREBBP,CSF2RA,CTNNB1,CYLD,DFFA,E2F1,EFNA1,EIF4E,EPAS1,EPOR,ETS2,EZH2,FCGR2B,FNIP1,FYN,GFI1,Gm21596/Hmgb1,GRK5,HDAC2,HDAC5,HDAC8,HSPA9,IGF1,IL18,JUN,KLF13,KLF2,KMT2A,LCK,LRRC8A,LYL1,MAD1L1,MAP2K6,MAP3K2,MAPK8,MCF2L,MXD1,MYSM1,NFE2L2,NFY…	107
Cancer,Organismal Injury and Abnormalities	Development of benign tumor	2.62e-13		-0.743	ABCA1,ABCG2,ACSF2,AIP,AKNA,ALDH5A1,ALDOC,ALG14,ALG2,ALG6,ANAPC16,ANGPT2,ANXA2,ANXA3,ANXA5,ANXA7,AP1S1,APC,APOBEC1,APP,ARFGEF1,ARHGEF2,ATG7,ATP1A1,ATP2B3,ATP2C1,ATP6V1F,ATR,AURKB,AXIN1,AXL,BARD1,BBC3,BCL2,BCL2L1,BCL9,BIRC2,BLM,BPTF,BRCA1,BRIP1,BUB1B,C3,CA12,CA2,CADM1,CALR,CCDC80,CCDC88A,CCNB1,CCNB2,CCND1,CCND3,CCNE1,CD36,CDC73,CDK1,CDK2,CDK4,CDKN1A,CDKN2C,CEACAM1,CEBPD,CEP290,CHKA,COL4A1,CRLF2,CSF…	297
Neurological Disease,Organismal Injury and Abnormalities	Neurodegeneration	2.75e-13		0.414	ABCA1,ABCG1,ADGRV1,AFF1,AIFM1,AIPL1,Ank2,APP,ARSG,ATG7,ATXN7,AXL,B4GALNT1,BACH1,BAX,BBS10,BCL2,BCL2L1,BNIP3,BSG,C3,CA2,CACNA1A,CASP1,CASP3,CASP6,CCR2,CERS2,CISD2,CLCN2,CLCN3,CLCN7,CNP,CNR2,CP,CR1L,CREBBP,CROCC,CSF1R,CTSB,CTSD,CTSV,CYBB,Dleu2,DNM1L,Dst,DYNC1H1,EGLN1,EI24,EP300,EPG5,EPM2A,EPOR,ERCC6,ETS2,FABP3,FLT1,FTL,GAPDH,GFI1,GLB1,GMPPA,GPHN,GPX1,GRIN1,GRN,GSK3B,GUCA1A,HAP1,HDAC6,HEXB,HIBCH,IDU…	175
Cancer,Organismal Injury and Abnormalities	Relapsed malignant lymphatic system neoplasm	2.88e-13			ABL2,ADA,ANXA1,AURKA,AXL,BCL2,BCL6,BTK,CSF1R,DCK,DHFR,DNMT1,EZH2,FKBP1A,FYN,GSR,HDAC2,HDAC3,HDAC5,HDAC6,HDAC7,HDAC8,HELB,HSP90AA1,HSP90AB1,HSP90B1,IFNAR1,IFNAR2,IKZF1,IL2RG,IMPDH1,IMPDH2,LCK,PDCD1,PIK3CA,PIK3CD,PIK3CG,POLA1,POLD1,POLE,POLE2,POLE3,PPIA,PPP3CC,PRIM2,PSMB2,PSMB8,PSMB9,PSMD1,PSMD2,RNMT,RRM1,RRM2,SF3B1,TEC,TNFRSF9,TOP2A,TOP2B,TP53,TUBA1A,TUBA1C,TUBA4A,TUBB2A,TUBB4A,TUBB4B,TUBD1,TUBE1,…	70
Connective Tissue Disorders,Inflammatory Disease,Organismal Injury and Abnormalities,Skeletal and Muscular Disorders	Rheumatic Disease	2.88e-13		-1.077	ABCC1,ABCG2,ACLY,ACO1,ACTL6A,ACVR1,ADA,ADAM17,ADAM8,ADAMTS7,ADM,ADRB2,AIF1,ALDOA,ANKH,ANXA1,ANXA6,APLP2,AQP9,ARAP3,ARCN1,ARF1,ARHGAP30,ARHGDIB,ARPC3,ARPC5,ATAT1,ATF6,ATF6B,ATP2B1,ATP2C1,ATP8A1,AXL,B4GALT5,BAG6,BARD1,BCAR1,BCL2,BCL2L13,BCL6,BIRC5,BPTF,BRD2,BSG,C1QTNF6,C3,C6orf47,C6orf62,CA2,CACNA1A,CACNA1B,CALR,CAPN2,CASP1,CASP3,CASP8,CCNB1,CCND3,CCNE1,CCR2,CD14,CD180,CD200R1,CD276,CD28,CD300C,CD3…	481
Developmental Disorder,Organismal Injury and Abnormalities	Dysgenesis	2.98e-13	Increased	2.437	ACOX1,ACVRL1,ADAM17,AFF1,AKT3,AMPD2,Ank2,APBB1,APBB2,APP,ARHGAP1,ARHGAP35,ARHGDIB,ARID1A,ARID3A,ARID4A,ASXL1,ATF4,ATF6,ATMIN,AXL,B3GLCT,B4GALT1,BAG1,BAG4,BAG6,BAX,BCL2,BCL6,BMPR1A,CALR,CASK,CCDC134,CCND1,CCND3,CCNE1,CCNE2,CCNF,CDC40,CDK13,CDK2,CDK4,CDK5RAP2,CDT1,CELSR3,CEP290,CHD7,CHST3,CLN5,CNOT7,COL4A1,COX7B,CREBBP,CRLF2,CSTB,CTNNB1,CTNNBIP1,CTSD,CTSS,CYP51A1,CYTIP,DCK,DDX11,DHRS3,DHX37,DLG1,DM…	265
Neurological Disease,Organismal Injury and Abnormalities	Epilepsy or neurodevelopmental disorder	3.24e-13		-1.585	AAAS,ABCC1,ABHD16A,ADARB1,ADGRG1,ADGRV1,ADM,ADRB2,AGO2,AHNAK,AKT3,ALDH5A1,ALG14,ANKRD11,ANKRD37,AP2S1,AP4S1,APP,ARFGEF1,ARHGAP35,ARHGEF2,ARHGEF7,ARID1A,ARID2,ARRDC3,ASAH1,ASH1L,ATP2B1,ATP6AP2,ATP6V0A1,ATP6V1A,ATR,B3GALNT2,BAP1,BBC3,BCAP31,BPTF,C3,CA12,CA14,CA2,CA6,CA9,CACNA1A,CACNA1B,CAMTA1,CASK,CCPG1,CDC42BPB,CDC73,CDKN1A,CEBPD,CELSR1,CHD3,CHD5,CHD7,CHRM4,CLCN2,CLCN3,CLN3,CLN6,CLUH,CNOT1,CNPY3,C…	357
Cell Cycle,DNA Replication, Recombination, and Repair	Spindle checkpoint	3.7e-13		0.121	APC,ARHGEF17,AURKA,BAP1,BIRC5,BRCA1,BUB1,BUB1B,BUB3,CDT1,CENPE,CENPI,CEP192,DLGAP5,ERCC6L,IK,KIF14,KNTC1,MAD1L1,MAD2L1,MAD2L2,NET1,PEBP1,PIK3CB,PLK1,REST,STIL,TP53,TPR,TRIM33,TRRAP,TTK,UBE2C,VHL,ZW10,ZWILCH	36
Cell-To-Cell Signaling and Interaction,Inflammatory Response	Immune response of macrophages	3.83e-13	Decreased	-2.845	ABCA1,ADRB2,ANXA1,APP,ATG7,ATP1A1,AXL,BCAR1,BRD2,Brd4,BTK,C3,CALR,CD14,CD36,CD5L,CD93,CDKN1A,CMC2,CNN2,COQ7,CSF1,CSF1R,CSF2RA,CYLD,DIO2,DNMT3A,DOCK2,DOCK8,EGLN3,EIF2AK4,EIF4E,ELMO1,ELOVL1,ERN1,FCER1G,FCGR1A,FCGR2A,FCGR2B,FYN,GAB2,Gm21596/Hmgb1,GRN,GSN,IL10RA,IL10RB,IL15,IL18,IL6ST,ISG15,LGALS3,LY96,Macf1,MANF,MAP1S,MAPKAPK2,MECP2,MFGE8,MIF,MYD88,NCOA2,NFE2L2,NODAL,NPM1,P2RX7,PFKFB3,PIEZO1,PLCG2,P…	92
Cancer,Hematological Disease,Immunological Disease,Organismal Injury and Abnormalities	Refractory mature B-cell lymphoma	3.87e-13			BCL2,BCL6,BTK,DCK,DNMT1,EZH2,FKBP1A,GSR,HDAC2,HDAC3,HSP90AA1,HSP90AB1,HSP90B1,PDCD1,PIK3CA,PIK3CD,PIK3CG,POLA1,POLD1,POLE,POLE2,POLE3,PRIM2,PSMB2,PSMD1,PSMD2,RNMT,RRM1,RRM2,TNFRSF9,TOP2A,TOP2B,TUBA1A,TUBA1C,TUBA4A,TUBB2A,TUBB4A,TUBB4B,TUBD1,TUBE1,TUBG1,XPO1	42
Cellular Assembly and Organization,Cellular Function and Maintenance	Organization of mitotic spindle	3.87e-13			ASPM,AURKA,AURKB,BORA,CCNB1,CENPE,CEP72,CHD3,CKAP5,DCTN6,DYNC1H1,FAM110A,GPSM2,ILK,KIF11,KIF2A,KNSTRN,MAP1S,MECP2,NDC80,NEK6,NTMT1,NUDC,NUP62,PKD1,PLK1,POC1A,PRKDC,RAE1,RANBP1,RGS14,SBDS,SIAH1,SPAG5,SPC25,STIL,STMN1,SUN2,TACC3,TPX2,TTK,TUBG1	42
Gastrointestinal Disease,Hepatic System Disease,Metabolic Disease,Organismal Injury and Abnormalities	Hepatic steatosis	3.9e-13		-1.374	ABCA1,ABHD5,ACAA2,ACACA,ACADL,ACADVL,ACLY,ACOX1,ACSS2,ADK,ADRB2,AGO2,AGPAT2,AHNAK,AHSA1,ANGPTL6,ARHGAP10,ATF4,ATF6,ATG7,ATP6AP2,ATP7B,BAX,BBC3,BLVRA,BSG,C1orf162,C3,CAMKK2,CAND1,CASP1,CASP3,CAT,CBS/LOC102724560,CCND1,CCR2,CD14,CD36,CD72,CDKN1A,CHCHD2,CLSPN,CNR2,CPT1C,CPT2,CRELD2,CRTC3,CYSLTR1,DDIT3,DDIT4,DGAT1,DLGAP5,DNAJC7,DPP7,E2F1,ECHDC1,EGLN1,EGLN3,EIF2AK4,ELOVL6,EPAS1,EPM2A,ERCC1,ERN1,FABP5,…	190
Cancer,Hematological Disease,Immunological Disease,Organismal Injury and Abnormalities	Relapsed B-cell non-Hodgkin lymphoma	4.02e-13			BCL2,BCL6,BTK,DCK,DNMT1,EZH2,FKBP1A,GSR,HDAC2,HDAC3,HSP90AA1,HSP90AB1,HSP90B1,IL2RG,PDCD1,PIK3CA,PIK3CD,PIK3CG,POLA1,POLD1,POLE,POLE2,POLE3,PRIM2,PSMB2,PSMD1,PSMD2,RNMT,RRM1,RRM2,TNFRSF9,TOP2A,TOP2B,TUBA1A,TUBA1C,TUBA4A,TUBB2A,TUBB4A,TUBB4B,TUBD1,TUBE1,TUBG1,XPO1	43
Cancer,Hematological Disease,Immunological Disease,Organismal Injury and Abnormalities	Advanced lymphocytic cancer	4.02e-13			ARID1A,BCL2,BTG1,BTK,CREBBP,CXCR4,DCK,DHFR,DNMT1,EP300,EZH2,GSR,HSP90AA1,HSP90AB1,HSP90B1,IL15,IL16,KLHL6,KMT2D,NOTCH2,PIK3CD,POLA1,POLD1,POLE,POLE2,POLE3,PRIM2,RNMT,RRM1,RRM2,TOP2A,TOP2B,TP53,TUBA1A,TUBA1C,TUBA4A,TUBB2A,TUBB4A,TUBB4B,TUBD1,TUBE1,TUBG1,TYMS	43
Cancer,Hematological Disease,Immunological Disease,Organismal Injury and Abnormalities	Recurrent lymphocytic cancer	4.05e-13			ABL2,ADA,ANXA1,AURKA,AXL,BCL2,BCL6,BTK,CSF1R,DCK,DHFR,DNMT1,EZH2,FKBP1A,FYN,GSR,HDAC2,HDAC3,HDAC5,HDAC6,HDAC7,HDAC8,HELB,HSP90AA1,HSP90AB1,HSP90B1,IFNAR1,IFNAR2,IKZF1,IL2RG,IMPDH1,IMPDH2,LCK,PDCD1,PIK3CA,PIK3CD,PIK3CG,POLA1,POLD1,POLE,POLE2,POLE3,PPIA,PPP3CC,PRIM2,PSMB2,PSMD1,PSMD2,RNMT,RRM1,RRM2,SF3B1,TEC,TNFRSF9,TOP2A,TOP2B,TP53,TUBA1A,TUBA1C,TUBA4A,TUBB2A,TUBB4A,TUBB4B,TUBD1,TUBE1,TUBG1,TYMS,X…	68
Cell-To-Cell Signaling and Interaction,Cellular Function and Maintenance,Inflammatory Response	Phagocytosis of leukocytes	4.06e-13		-1.87	ABCA1,ADRB2,ANXA1,ANXA5,APP,ATG7,AXL,BCAR1,BTK,C3,CALR,CCR2,CD14,CD36,CD5L,CD93,CDKN1A,CLCN3,CNN2,COQ7,CSF1,CSF1R,CSF2RA,CSF2RB,CYLD,DIO2,DLG1,DOCK2,DOCK8,EIF2AK4,EIF4E,ELOVL1,FCER1G,FCGR1A,FCGR2A,FCGR2B,FYN,GAB2,Gm21596/Hmgb1,GRN,GSN,ICOSLG/LOC102723996,IFNAR1,IL15,IL18,IRF3,ISG15,LGALS3,MANF,MAP1S,MAPKAPK2,MECP2,MFGE8,MIF,MSR1,MYD88,MYO1G,NFE2L2,NODAL,NPM1,P2RX7,PF4,PFKFB3,PIEZO1,PLCG2,PSEN1,PT…	93
Cancer,Gastrointestinal Disease,Organismal Injury and Abnormalities	Gastroesophageal adenocarcinoma	4.17e-13			AARSD1,ABCA1,ABCA13,ABCB6,ABCC1,ABL2,ACAA1,ACACB,ACAT1,ACBD4,ACIN1,ACO1,ACOT9,ACP1,ACSF2,ACTR1A,ACVR1,ADAL,ADAM17,ADARB1,ADCY2,ADGRL1,ADGRV1,ADHFE1,AFAP1L1,AFF1,AHNAK,AKNA,ALDH18A1,AMHR2,AMOTL1,AMPD2,ANGPT2,ANKRD13A,ANLN,ANPEP,AP2A2,APBB1,APC,APH1B,APP,ARAP1,ARCN1,ARFGEF2,ARHGAP1,ARHGAP22,ARHGAP5,ARHGEF10L,ARHGEF2,ARID1A,ARID2,ARID3A,ARID4A,ARMC2,ARPC5L,ASB10,ASH1L,ASPM,ASXL1,ATF1,ATF5,ATG2A,ATG2…	867
Cellular Function and Maintenance	Lymphocyte homeostasis	4.18e-13	Decreased	-2.766	ABCG1,ABL2,ADA,ADAM17,ADCY7,AFF1,ANXA1,AP3D1,APC,ARMC5,AXL,BAX,BBC3,BCL2,BCL2A1,BCL6,BIRC5,BLM,BRCA1,BSG,BTK,CADM1,CARD9,CARM1,CASP1,CASP3,CASP8,CBFB,CBS/LOC102724560,CCNB2,CCND1,CCR2,CD28,CD86,CDK2,CDKN1A,CFLAR,CHD4,CHD7,CHST3,CNR2,CR1L,CREBBP,CRTAM,CSF1,CTNNB1,CTSV,CXCR4,CYCS,CYLD,DCK,DGKZ,DNAJA3,DNAJB1,DNMT1,DNMT3A,DOCK10,DOCK11,DOCK2,DPP7,E2F1,EEF1D,EIF2AK4,EIF4E,EIF4G2,ELK4,EP300,ETS2,EZH2,F…	251
Cellular Assembly and Organization,Cellular Function and Maintenance	Formation of vesicles	4.2e-13		0.33	ABCA3,ABCB6,ABI1,AIFM1,ANKFY1,ANXA2,ANXA5,AP2A2,ARF1,ARFGEF2,ARHGEF7,ATG2A,ATG2B,ATG3,ATG7,ATG9A,BIRC6,BNIP3,BRCA1,C3,C5AR2,CASP3,CASP8,CD36,CHMP2A,CHMP6,CSF1,CTNNB1,DNAJA3,DNM1L,DNM2,FEZ2,FLNA,FOXO3,FYN,HDAC2,HIP1,Irgm1,LITAF,LRRK2,MAPK1,MAPK8,MAPT,MTM1,MYH9,NDRG1,NOS1,NOS3,NSF,NUPR1,PHF23,PI4KB,PIKFYVE,PIP4K2C,PIP5K1C,PITPNA,PLD1,PLD2,PRKACA,RAB11A,RAB1B,RAB32,RAB3GAP1,RAB3GAP2,RAC1,RALB,ROCK2,…	99
Lymphoid Tissue Structure and Development,Tissue Morphology	Quantity of lymphoid tissue	4.21e-13	Decreased	-2.274	Abcb1b,ADM,AFF1,ARHGAP1,ARHGDIB,ARHGEF1,ARID1A,ARID3A,ASXL1,ATP2B1,ATP6AP2,BAX,BBC3,BBS4,BCL2,BCL2A1,BCL2L1,BLM,BNIP3L,BSG,BTK,C3,CARM1,CASP3,CASP8,CBFB,CCNB2,CCND3,CD180,CD28,CD37,CD5L,CD72,CD84,CD86,CDKN1A,CDKN2C,CHD7,CLEC4A,CNR2,COL18A1,CREBBP,CRLF2,CTSD,CTSE,CXCR4,CYLD,DCK,DDB1,DIDO1,DNAJA3,DOCK11,DOCK2,DOCK8,E2F1,EEF1D,ELK4,EP300,ETS2,EZH2,FADD,FADS2,FBXW7,FCER1G,FCGR2B,FYB1,FYN,GADD45A,GALN…	173
Cancer,Hematological Disease,Immunological Disease,Organismal Injury and Abnormalities	Refractory lymphoma	4.42e-13			AURKA,BCL2,BCL6,BTK,CSF1R,DCK,DHFR,DNMT1,EZH2,FKBP1A,GSR,HDAC2,HDAC3,HDAC5,HDAC6,HDAC7,HDAC8,HELB,HSP90AA1,HSP90AB1,HSP90B1,IL2RG,IMPDH1,IMPDH2,PDCD1,PIK3CA,PIK3CD,PIK3CG,POLA1,POLD1,POLE,POLE2,POLE3,PPIA,PPP3CC,PRIM2,PSMB2,PSMD1,PSMD2,RNMT,RRM1,RRM2,RXRA,TNFRSF9,TOP2A,TOP2B,TUBA1A,TUBA1C,TUBA4A,TUBB2A,TUBB4A,TUBB4B,TUBD1,TUBE1,TUBG1,TYMS,XPO1	57
Cellular Function and Maintenance,Protein Synthesis	Synthesis of protein	4.6e-13		-0.748	ACO1,ADM,AGO2,AMPD2,ANGPT2,ANXA1,APC,APEH,APP,ARHGEF1,ARHGEF2,ARID1A,ARID2,ASH1L,ATAD5,ATF4,ATF5,B4GALT1,BCL2,BRD7,BTG2,BTK,BZW2,C1QBP,C3,C5AR2,CALR,CARD9,CASP1,CASP3,CASP4,CBS/LOC102724560,CCND1,CD36,CDCA8,CDK13,CDK4,CIRBP,CKAP5,CLN3,CMKLR1,CNOT1,CNOT7,CRK,CRTC1,CSF1,CTNNB1,CYFIP1,DAPK1,DAPK3,DDIT3,DHFR,DHX33,DNMT1,DUS3L,EEFSEC,EIF1AX,EIF2AK4,EIF2B5,EIF2S2,EIF2S3,EIF3A,EIF3C,EIF4E,EIF4G2,EIF4G3,…	230
Cell Death and Survival,Organismal Injury and Abnormalities	Apoptosis of colorectal cancer cell lines	4.77e-13		-1.284	AATF,ADAM17,AHSA1,AIFM1,AKT3,AP2A2,APC,ATF4,ATG7,ATMIN,AURKA,AXIN1,BAG1,BANP,BAP1,BAX,BBC3,BCL2,BCL2L1,BIRC5,BTK,CASP1,CASP3,CASP7,CASP8,CBX3,CCAR1,CD14,CDC37,CDIP1,CDK1,CDKN1A,CEACAM1,CFLAR,CHEK2,CKAP2,CNN2,COL18A1,CSE1L,CTBP1,CTNNB1,CYCS,DDIT3,DFFA,DHODH,DHX33,DPP3,DTYMK,E2F1,EIF2AK4,EIF2B5,ENDOG,EP300,EXOC6B,EZR,FADD,FLT1,FOXO3,FUT8,GADD45A,GLIPR1,GLS2,GMDS,GNL1,GSK3B,GSN,HDAC2,HDAC3,IGF1,IVNS…	143
Cellular Development,Cellular Growth and Proliferation	Colony formation of cells	5.04e-13		0.219	ACLY,ADAM17,AIFM1,ANXA1,ANXA2,ANXA7,ASPM,ATF1,ATF6,ATG7,ATOX1,ATR,BAG1,BCL2,BCL2L1,BCL6,BIRC5,BNIP3L,BRCA1,CAB39L,CADM1,CALR,CASP1,CAT,CCDC88A,CCND1,CCNE1,CCNG2,CD82,CD9,CDA,CDCA7L,CDK5RAP2,CDKN1A,CEACAM1,CHFR,CIRBP,CKS1B,CKS2,CNDP2,CNOT7,CREBBP,CRK,CRKL,CRLF2,Crnde,CRTC1,CSF1,CSF1R,CSF2RA,CSF2RB,CTNNB1,CTSB,CTSD,DCK,DDIT3,DDRGK1,DDX5,DEPDC1B,DGCR8,DHCR24,DHX37,DNAJA3,DOCK4,DPH1,DUSP6,DYNC1H1,E2F…	268
Infectious Diseases,Organismal Injury and Abnormalities	Neonatal late-onset sepsis	5.43e-13			ABI1,ASAH1,ATP6V1C1,BCL2,CAP1,CAPZA1,CASK,CASP7,CCDC47,CD63,CDK1,CFL1,COPB1,CSF2RB,CTNNB1,CYBB,DHCR7,DNAJB11,DUSP3,ECT2,EGLN1,EIF4G3,EPAS1,ERLIN2,FANCA,FYN,GNS,GRB2,GSK3B,HMMR,HSP90B1,IFI35,IFITM3,IL7R,INSIG1,IPO11,IRAK2,IRF7,ISG15,KIF11,KIF1B,KIF23,LAMP2,LAMTOR3,LMNB1,LMO4,LRRK2,LY96,MAP2K6,MKNK1,MYD88,MYL12A,NAMPT,NMI,NUP210,PABPC1,PDE7A,PDIA6,PIK3CB,POMP,PPP1R12A,PSEN1,PSMA1,PTEN,PTPN1,RAB11A,…	82
Cellular Movement	Cellular infiltration	5.83e-13		-1.513	ABCG1,ACO2,ADA,ADAM17,ADAM8,ADM,ADRB2,AGTRAP,ALDOA,ALKBH5,AMFR,ANGPT2,ANXA1,ANXA2,ANXA3,APC,APP,ARHGAP25,ATF6,ATG7,ATP6AP2,AXL,B4GALT1,BCL9,BLM,BMPR1A,BRCA1,BSG,C1QTNF6,C3,CARD14,CASP1,CASP8,CBFB,CCDC134,CCDC88A,CCR2,CD14,CD200R1,CD276,CD28,CD300LF,CD36,CD86,CD93,CDC20,CDKN1A,CHD4,CLEC5A,CMKLR1,CNP,CNR2,CRLF2,CSF1,CSF1R,CSF2RB,CTNNB1,CTSB,CTSK,CTSS,CXCL16,CYBB,CYSLTR1,DBNL,DDIT4,DGCR8,DNM1L,DOCK2…	248
Hematological System Development and Function,Humoral Immune Response,Lymphoid Tissue Structure and Development,Tissue Morphology	Quantity of B lymphocytes	5.85e-13	Decreased	-3.044	ABCG1,AFF1,ANGPT2,APP,ARHGDIB,ARHGEF1,ARID3A,ARID4A,ASXL1,ATG7,ATP11C,ATP2B1,BAX,BBS4,BCL2,BCL2A1,BCLAF1,BST1,BTK,C1orf159,C1QTNF6,C3,CA9,CASP8,CCND3,CCR2,CD180,CD28,CD300LF,CD36,CD72,CD81,CD84,CDKN1A,CDKN2C,CLEC4A,CMTM4,CNR2,CREBBP,CRLF2,CSF1,CTSB,CXCR4,CYLD,DAPP1,DCK,DDB1,DDIT3,DOCK10,DOCK11,DOCK2,DOCK8,DYRK1A,EP300,EZH2,FBXW7,FCER1G,FCGR1A,FCGR2A,FCGR2B,FES,FLT1,FNIP1,FUBP1,FYN,GALNT1,GFI1,GLS…	173
Nervous System Development and Function	Morphology of nervous system	6.33e-13			ABL2,ACP2,ACVRL1,ADH7,ADRB2,AIFM1,AIPL1,AKT3,Ank2,ANXA5,AP3D1,APBB1,APBB2,APC,APLP2,APP,ARFGEF2,ARHGAP35,ARHGAP5,ARHGEF7,ARID1A,ARSG,ASPM,ATAT1,ATF6,ATG7,ATP6V1B2,ATRN,AXL,B4GALNT1,BAG6,BAX,BBS10,BBS4,BCAS1,BCL2,BCL2L1,BMPR1A,BRCA1,BRD7,BSG,BTBD9,BTG1,BTG2,C3,CACNA1A,CADM1,CAMKK2,CAMSAP2,CANX,CAPZB,CARD9,CASK,CASP3,CASP4,CASP6,CASP8,CAT,CBLN3,CBS/LOC102724560,CCDC134,CCDC88A,CCND1,CCR2,CD36,CD81,…	411
Cell Death and Survival,Organismal Injury and Abnormalities	Apoptosis of myeloid cells	6.33e-13		-0.415	ABCG1,ADAM17,ADAM8,AIP,ANPEP,ANXA1,APP,ASAH1,ATMIN,BAP1,BAX,BCL2,BCL2A1,BCL2L1,BCL6,BIRC2,BIRC5,BNIP3L,BTG1,BTK,CARD9,CASP1,CASP3,CASP4,CASP6,CASP8,CAT,CD14,CD5L,CDK2,CDKN1A,CDKN2D,CFLAR,CSF1,CXCR4,CYBB,CYLD,DDIT3,DFFA,EPOR,FADD,FAR1,FCER1G,FOXO3,GAS6,Gm14461,GPR132,GSK3B,GSN,HDAC2,HDAC5,IGF1,IL15,IL18,IRF3,ISG15,KLF2,KMT2A,LGALS3,LRP1,LYL1,MAP2K3,MIF,MSR1,MYBL2,MYD88,NAMPT,NCEH1,NF1,NFE2L2,NLRP1…	104
Cancer,Organismal Injury and Abnormalities	Sarcoma	6.49e-13		-1.164	ABL2,ACACB,ADA,AFAP1L1,AFF1,AGMO,ANPEP,AP3D1,APBB2,APC,ARHGEF2,ARID1A,ARID2,ARID4A,ARMC2,ASPSCR1,ASXL1,ATR,AURKB,AXL,BAP1,BAX,BAZ1B,BCAS1,BCL2,BCL2L1,BIRC5,BLM,BPTF,BRCA1,BTBD2,BTBD7,BUB1B,C1orf159,C7orf50,CACNA1A,CCAR1,CCDC88A,CCNA2,CCNF,CCR2,CD36,CD37,CDC73,CDK12,CDK4,CDKN1A,CDKN2C,CDKN2D,CENPF,CENPO,CENPP,CENPT,CEP55,CHD5,CHEK2,CKS2,CNN2,COG4,CORO1C,CPEB2,CREBBP,CRKL,CSF1,CSF1R,CSF2RA,CSF2RB,C…	382
Cancer,Organismal Injury and Abnormalities	Development of sarcoma	6.58e-13		-1.042	AFF1,AGMO,APC,ARID1A,ARID2,ARID4A,ASXL1,AXL,BAP1,BAX,BAZ1B,BCL2L1,BLM,BPTF,BRCA1,BUB1B,CCAR1,CCDC88A,CCNA2,CDK4,CDKN1A,CDKN2C,CDKN2D,CENPF,CEP55,CHD5,CHEK2,CNN2,CREBBP,CSF1R,CTNNB1,CYTIP,DEPDC1,DHFR,E2F1,EXOC7,EXT1,FANCL,FBXO4,FDFT1,FDPS,FKBP1A,FLT1,FOXO3,FTO,FUBP1,GADD45GIP1,GLI1,GSK3B,HAT1,HDAC6,HELB,HSP90AA1,HSP90AB1,HSP90B1,IFITM2,IFNAR1,IFNAR2,IGF1,IL11RA,IMPDH2,ING2,INO80,JUN,KIF11,KIF2C,KM…	155
Developmental Disorder,Organismal Injury and Abnormalities	Hypoplasia	6.85e-13	Increased	2.636	ACOX1,ACVRL1,ADAM17,AFF1,AMPD2,Ank2,APBB1,APBB2,APP,ARHGAP1,ARHGAP35,ARHGDIB,ARID1A,ARID3A,ARID4A,ASXL1,ATF4,ATF6,ATMIN,B4GALT1,BAG1,BAG4,BAG6,BAX,BCL2,BCL6,BMPR1A,CALR,CASK,CCDC134,CCND1,CCND3,CCNE1,CCNE2,CCNF,CDC40,CDK13,CDK2,CDK4,CDK5RAP2,CDT1,CHD7,CHST3,CLN5,CNOT7,COL4A1,CREBBP,CRLF2,CSTB,CTNNBIP1,CTSD,CTSS,CYP51A1,CYTIP,DCK,DDX11,DHRS3,DLG1,DMXL2,DNM1L,DNMT1,DOCK2,DPH1,E2F1,E2F3,ECE2,EPG5,EP…	238
Cancer,Endocrine System Disorders,Organismal Injury and Abnormalities	Anaplastic thyroid carcinoma	7.12e-13			ABCC1,ACSBG1,AHNAK,ALDOA,ANKRD12,APC,ARHGAP22,ARHGEF2,ARID2,ASXL1,AXIN1,BCKDK,BCL2,BUB1,BUB1B,CALR,CASP8,CAT,CCNB2,CD276,CD68,CD84,CD86,CDC23,CDCA2,CENPF,CEP55,CLEC7A,CORO7/CORO7-PAM16,CTNNB1,CTSD,CTSK,CTSS,CTSZ,CXCR4,DIO2,ECM1,EIF1AX,ELP2,ENO1,FLCN,FLT1,FOXK2,FOXO3,GAPDH,GPI,HADHB,HECTD1,HSP90AA1,HSP90AB1,HSP90B1,IFI16,IFI30,IFI44,IL10RA,IL13RA1,ITGAX,KIF23,KNTC1,LATS1,LDHA,LIMK1,MAD2L1,MADD,MAP…	135
Cancer,Hematological Disease,Organismal Injury and Abnormalities	Development of hematological system tumor	7.64e-13		-1.251	ANXA7,APC,ATG2B,AURKA,BAP1,BAX,BBC3,BCL2,BCL2L1,BCL6,BLM,BRCA1,BRD2,BTG2,BUB1B,BUB3,CCND3,CDK2,CDK4,CDKN1A,CDKN2C,CHFR,CSE1L,E2F1,EMP2,ESPL1,FBXO4,FEN1,GRB2,HIPK3,Hmga2,IKZF1,IL15,IL7R,INO80,IVNS1ABP,KIF11,KMT2D,LCK,MAD1L1,MCM3,MDM4,MGMT,MIR17HG,MLH1,MSH3,MSH6,MUTYH,MXI1,NF1,NHEJ1,PARP1,PARP14,PARP2,PIM2,PLK1,PML,PRDX1,PRKDC,PSMB9,PTEN,PTPN1,PTPRC,RBBP8,RCBTB2,RECQL4,RINT1,RORC,RUNX1,S100A4,SH2B3…	90
Cell-To-Cell Signaling and Interaction,Cellular Function and Maintenance,Inflammatory Response	Phagocytosis of phagocytes	7.64e-13		-1.993	ABCA1,ADRB2,ANXA1,ANXA5,APP,ATG7,AXL,BCAR1,BTK,C3,CALR,CCR2,CD14,CD36,CD5L,CD93,CDKN1A,CLCN3,CNN2,COQ7,CSF1,CSF1R,CSF2RA,CSF2RB,CYLD,DIO2,DLG1,DOCK2,DOCK8,EIF2AK4,EIF4E,ELOVL1,FCER1G,FCGR1A,FCGR2A,FCGR2B,FYN,GAB2,Gm21596/Hmgb1,GRN,GSN,ICOSLG/LOC102723996,IFNAR1,IL18,IRF3,ISG15,LGALS3,MANF,MAP1S,MAPKAPK2,MECP2,MFGE8,MIF,MYD88,NFE2L2,NODAL,NPM1,P2RX7,PF4,PFKFB3,PIEZO1,PLCG2,PSEN1,PTEN,PTPRC,RAB11A,…	90
Cancer,Cell Death and Survival,Organismal Injury and Abnormalities,Tumor Morphology	Necrosis of tumor	8.03e-13		-1.198	ABCC1,ACLY,AIFM1,AKT1S1,ANGPT2,ANPEP,ANXA1,ANXA2,APC,APP,ARCN1,ATF4,ATG7,ATMIN,ATP7B,ATR,B4GALNT1,B4GALT5,BAG1,BAX,BBC3,BCL2,BCL2L1,BIRC2,BIRC5,BNIP3,BRCA1,BRD2,BSG,BTG1,BTK,BUB1B,CA9,CASP1,CASP3,CASP6,CASP8,CAT,CCND1,CCND3,CD14,CD28,CDK1,CDK2,CDKN1A,CEACAM1,CEBPD,CFLAR,COL18A1,COPB2,CRNKL1,CSE1L,CSF1,CTNNB1,CTSB,CXCR4,CYCS,DAPK1,DDIT3,DHCR7,E2F1,EGLN3,EIF3C,EMP2,ENO1,EP300,EYA3,EZH2,FADD,FBXL2,F…	196
Cancer,Hematological Disease,Immunological Disease,Organismal Injury and Abnormalities	CD20 positive diffuse B-cell lymphoma	8.03e-13			BCL2,BTK,DCK,DHFR,GSR,HDAC2,HDAC3,HSP90AA1,HSP90AB1,HSP90B1,PIK3CA,PIK3CD,POLA1,POLD1,PRIM2,PSMB2,PSMD1,PSMD2,RRM1,RRM2,TOP2A,TOP2B,TUBA1A,TUBA1C,TUBA4A,TUBB2A,TUBB4A,TUBB4B,TUBD1,TUBE1,TUBG1,TYMS,XPO1	33
Cancer,Cell Death and Survival,Organismal Injury and Abnormalities	Cell death of tumor	8.28e-13		-1.153	ABCC1,ACLY,AIFM1,AKT1S1,ANGPT2,ANPEP,ANXA1,ANXA2,APC,APP,ARCN1,ATF4,ATG7,ATMIN,ATP7B,ATR,B4GALNT1,B4GALT5,BAG1,BAX,BBC3,BCL2,BCL2L1,BIRC2,BIRC5,BNIP3,BRCA1,BRD2,BSG,BTG1,BTK,BUB1B,CA9,CASP1,CASP3,CASP6,CASP8,CAT,CCND1,CCND3,CD14,CD28,CDK1,CDK2,CDKN1A,CEACAM1,CEBPD,CFLAR,COL18A1,COPB2,CRNKL1,CSE1L,CSF1,CTNNB1,CTSB,CXCR4,CYCS,DAPK1,DDIT3,DHCR7,E2F1,EGLN3,EIF3C,EMP2,ENO1,EP300,EYA3,EZH2,FADD,FBXL2,F…	198
Cancer,Cell Death and Survival,Organismal Injury and Abnormalities,Tumor Morphology	Cell death of tumor cells	8.71e-13		-1.249	ABCC1,ACLY,AIFM1,AKT1S1,ANPEP,ANXA1,ANXA2,APC,APP,ARCN1,ATF4,ATG7,ATMIN,ATP7B,ATR,B4GALT5,BAG1,BAX,BBC3,BCL2,BCL2L1,BIRC2,BIRC5,BNIP3,BRCA1,BRD2,BSG,BTK,BUB1B,CA9,CASP1,CASP3,CASP6,CASP8,CAT,CCND1,CCND3,CD14,CD28,CDK1,CDK2,CDKN1A,CEACAM1,CEBPD,CFLAR,COL18A1,COPB2,CRNKL1,CSE1L,CSF1,CTNNB1,CTSB,CXCR4,CYCS,DAPK1,DDIT3,DHCR7,E2F1,EGLN3,EIF3C,EMP2,ENO1,EP300,EYA3,EZH2,FADD,FBXL2,FLT1,GAB2,GADD45A,GCH1…	192
Neurological Disease,Organismal Injury and Abnormalities	Polyneuropathy	8.94e-13			ABHD16A,ACOX1,AIFM1,ALDH18A1,AMFR,AMPD2,AP4S1,AP5B1,ARF1,ARHGAP9,ARHGEF10,ARL6IP1,ATP1A1,ATP2B3,ATP7B,B4GALNT1,C3,CACNA1A,CEP290,CHP1,CLN6,COX6A1,CPT1C,CTDP1,DARS2,DDHD2,DMXL2,DNAJB2,DNM1L,DNM2,DNMT1,DYNC1H1,ELOVL1,ERLIN1,ERLIN2,EXOSC8,FANCI,FCGR1A,FCGR2A,FCGR2B,FGD4,FIG4,GALC,GARS1,GBA2,GBF1,GLB1,GPT2,GSN,HADHB,HK1,IBA57,IFRD1,IQGAP3,ITPR1,KCNMA1,KIDINS220,KIF1B,KIF1C,KIF5A,KPNA3,L1CAM,LITAF,LYS…	111
Cancer,Hematological Disease,Immunological Disease,Organismal Injury and Abnormalities	Low-grade lymphoma	9.31e-13			ABCC1,ABCG1,ABCG2,ABHD5,ACVR1,AHNAK,ANPEP,ANXA2,ANXA6,APP,ARHGAP1,ARL11,ASB10,ATG9A,ATRN,BCL2,BCL6,BCLAF1,BIRC6,BTK,BZW2,CACNA1A,CASP7,CASP8,CCDC86,CCND3,CCR2,CDC20,CDC23,CDCA2,CDK1,CDK2,CEP250,CEP350,CFP,CHAF1A,CHD6,CHEK2,CLPTM1,CNP,COL18A1,CPSF7,CREBBP,CSF1R,CSF2RB,CSTF2,CTBP1,CXCR4,DCK,DENND6A,DHCR24,DHX16,DLG1,DMXL1,DNMT1,DYRK1A,ECE2,EDEM2,ENO2,EP300,ETV1,FADD,FAM50A,FANCB,FBXW7,FEN1,FILIP1L,…	261
Cancer,Neurological Disease,Organismal Injury and Abnormalities	Neurogenic tumor	9.51e-13		-0.207	ACAT1,ADM,ANGPT2,BAX,BBC3,BRD7,CCND1,CDK4,CDKN2C,CEP55,COL18A1,CSF1R,DDB2,DLD,DLST,DUT,EPAS1,FDX1,FEN1,FH,FKBP4,FLT1,GALR2,GINS1,GINS2,GINS4,HMGCR,HMGN1,HMMR,KIF11,KIF1B,KMT2C,KMT2D,LAMB2,LCK,LENG8,LIG1,MAD2L1,MCM3,MCM5,MCM6,MCM7,MDH2,MEN1,MLF2,MLH1,MTHFD2,MXI1,MYCN,NF1,NOP2,PDCD1,PIK3CA,POLA1,POLA2,POLD1,POLD2,POLE,POLE2,POLE3,PRC1,PRIM2,PTEN,RANBP1,RFC2,RFC4,RNASEH2A,RPA3,RRM2,RTP4,RUNX1,RUVBL2…	101
Cancer,Organismal Injury and Abnormalities	Benign Tumors	1e-12		-0.779	ABCA1,ABCG2,ACSF2,ADARB1,ADGRL1,ADRB2,AFF1,AIG1,AIP,AKNA,ALCAM,ALDH5A1,ALDOA,ALDOC,ALG14,ALG2,ALG6,ANAPC16,ANGPT2,ANKH,ANXA1,ANXA2,ANXA3,ANXA5,ANXA7,AP1S1,AP2S1,APC,APOBEC1,APP,ARFGEF1,ARFGEF2,ARHGEF2,ATG7,ATP1A1,ATP2B3,ATP2C1,ATP6V1F,ATR,ATRN,AURKB,AXIN1,AXL,BAP1,BARD1,BBC3,BCL2,BCL2L1,BCL9,BIRC2,BIRC5,BLM,BPTF,BRCA1,BRIP1,BUB1B,C3,CA12,CA2,CADM1,CALR,CCDC80,CCDC88A,CCNB1,CCNB2,CCND1,CCND3,CCNE1…	417
Cell Death and Survival	Cell viability of breast cancer cell lines	1.03e-12		0.133	ABL2,ACACA,AGO2,AK1,AKT3,ANGPT2,ANXA2,ATG7,ATR,AURKA,BACH1,BAG1,BCL2,BCL2L1,BCL6,BCLAF1,BIRC5,BRCA1,BRD7,BRIP1,BTG2,BUB1B,CA2,CA9,CALR,CAPN2,CASP3,CCND1,CCNE1,CCR2,CDK2,CDKL4,CDKN1A,CEBPD,CFP,CHCHD6,CKB,CLN3,CRKL,CTNNB1,DAPK3,DEGS1,DPH1,DPH2,ECM1,EIF4E,ELOVL1,EP300,ERCC1,GCH1,GLI1,GPX1,HHEX,HIPK1,IDH2,IGF1,ILK,INSIG1,ITGA6,JUN,KIF11,KIF2C,KIF5A,KIFC1,LGALS3,MAD2L1,MAP2K3,MAP2K6,MAP3K15,MDM4,METTL…	126
Cell Cycle	G1 phase	1.05e-12		1.129	AATF,ACIN1,ACTL6A,ACVRL1,ALKBH5,ANXA2,AP2A2,APC,AXL,BAP1,BARD1,BAX,BCL2,BCL2L1,BIRC5,BRCA1,BTG2,BTK,C8orf76,CAB39L,CACUL1,CAMKK2,CAPNS1,CARM1,CCDC88A,CCNA2,CCND1,CCND3,CCNE1,CCNE2,CCNG1,CCNG2,CD180,CD28,CDC25C,CDCA2,CDK1,CDK2,CDK4,CDK5RAP3,CDKN1A,CDKN2D,CDKN3,CEBPD,CHEK2,CIRBP,CNDP2,CNOT6,CRKL,CSF1,CSF1R,CTNNB1,CYBB,CYLD,DDIT3,DEGS1,DGKZ,DTD1,DTYMK,DYRK1A,E2F1,E2F3,E2F5,EGLN3,EIF4E,EP300,EPOR,EZH…	215
Organismal Survival	Survival of organism	1.06e-12		1.354	ABCA3,Abcb1b,ABCC1,ABCG2,ADM,ADRB2,AGPAT2,AIFM2,ALDH5A1,ANGPT2,ANXA1,APC,APLP2,APOBEC1,APP,AQP9,ARHGDIB,ASAH1,ASPM,ASXL1,ATF6,ATG7,ATP2C1,ATP7B,ATR,AURKB,AXL,B3GALNT1,BABAM1,BAP1,BAX,BBC3,BCL2,BCL2A1,BCL2L1,BCL6,BIRC5,BLM,BLMH,BRCA1,BTK,C3,CA12,CA14,CA6,CACNA1A,CADM1,CALR,CAMKK2,CAMTA1,CANX,CARD9,CASP1,CASP4,CASP8,CBS/LOC102724560,CCND1,CCNG1,CCNK,CCR2,CD14,CD28,CD300C,CD5L,CDA,CDC73,CDCA8,CDK9,C…	378
Cancer,Hematological Disease,Immunological Disease,Organismal Injury and Abnormalities	Refractory non-Hodgkin lymphoma	1.07e-12			AURKA,BCL2,BCL6,BTK,CSF1R,DCK,DHFR,DNMT1,EZH2,FKBP1A,GSR,HDAC2,HDAC3,HDAC5,HDAC6,HDAC7,HDAC8,HELB,HSP90AA1,HSP90AB1,HSP90B1,IL2RG,PDCD1,PIK3CA,PIK3CD,PIK3CG,POLA1,POLD1,POLE,POLE2,POLE3,PRIM2,PSMB2,PSMD1,PSMD2,RNMT,RRM1,RRM2,RXRA,TNFRSF9,TOP2A,TOP2B,TUBA1A,TUBA1C,TUBA4A,TUBB2A,TUBB4A,TUBB4B,TUBD1,TUBE1,TUBG1,TYMS,XPO1	53
Cancer,Dermatological Diseases and Conditions,Hematological Disease,Immunological Disease,Organismal Injury and Abnormalities	Cutaneous T-cell lymphoma	1.09e-12			ADA,ANXA1,ARHGEF3,ARID1A,AURKA,BAX,BCL2,CD28,CREBBP,DHFR,DNMT3A,GSR,HDAC2,HDAC3,HDAC6,IFI30,IFI35,IFI44,IFNAR1,IFNAR2,IL13RA1,IL15,IL16,IL2RG,IRF4,IRF7,ISG15,KMT2C,KMT2D,LATS1,MAPK1,NCOR1,NF1,OAS1,OAS2,PDCD1,PLCG1,POT1,PSMB2,PSMD1,PSMD2,PTPRC,RARA,RARB,RBPJ,RFXAP,RRM1,RRM2,RXRA,SELPLG,SETDB2,SMARCB1,TIA1,TLR2,TLR4,TLR7,TOP2A,TOP2B,TP53,TRAFD1,TRRAP,TUBA1A,TUBA1C,TUBA4A,TUBB2A,TUBB4A,TUBB4B,TUBD1,…	72
Cancer,Organismal Injury and Abnormalities	Recurrent lymphoid cancer	1.13e-12			ABL2,ADA,ANXA1,AURKA,AXL,BCL2,BCL6,BTK,CSF1R,DCK,DHFR,DNMT1,EZH2,FKBP1A,FYN,GSR,HDAC2,HDAC3,HDAC5,HDAC6,HDAC7,HDAC8,HELB,HSP90AA1,HSP90AB1,HSP90B1,IFNAR1,IFNAR2,IKZF1,IL2RG,IMPDH1,IMPDH2,LCK,PDCD1,PIK3CA,PIK3CD,PIK3CG,POLA1,POLD1,POLE,POLE2,POLE3,PPIA,PPP3CC,PRIM2,PSMB2,PSMB8,PSMB9,PSMD1,PSMD2,RNMT,RRM1,RRM2,SF3B1,TEC,TNFRSF9,TOP2A,TOP2B,TP53,TUBA1A,TUBA1C,TUBA4A,TUBB2A,TUBB4A,TUBB4B,TUBD1,TUBE1,…	70
Developmental Disorder,Organismal Injury and Abnormalities	Hypoplasia of organ	1.18e-12	Increased	2.385	ACOX1,ACVRL1,ADAM17,AFF1,AMPD2,Ank2,APBB1,APBB2,APP,ARHGAP1,ARHGAP35,ARHGDIB,ARID1A,ARID3A,ARID4A,ASXL1,ATF4,ATMIN,B4GALT1,BAG1,BAG4,BAG6,BAX,BCL2,BCL6,CALR,CASK,CCDC134,CCND1,CCND3,CCNE1,CCNE2,CCNF,CDC40,CDK2,CDK4,CDK5RAP2,CHD7,CHST3,CLN5,CNOT7,COL4A1,CREBBP,CRLF2,CSTB,CTNNBIP1,CTSD,CTSS,CYP51A1,CYTIP,DCK,DDX11,DLG1,DMXL2,DNM1L,DNMT1,DOCK2,E2F1,E2F3,ECE2,EPG5,EPOR,ERCC1,ERCC6,ERN1,EXOSC8,FADD,FA…	211
Cancer,Endocrine System Disorders,Organismal Injury and Abnormalities	Anaplastic thyroid cancer	1.21e-12			ABCC1,ACSBG1,AHNAK,ALDOA,ANKRD12,APC,ARHGAP22,ARHGEF2,ARID2,ASXL1,AXIN1,BCKDK,BCL2,BUB1,BUB1B,CALR,CASP8,CAT,CCNB2,CD276,CD68,CD84,CD86,CDC23,CDCA2,CENPF,CEP55,CLEC7A,CORO7/CORO7-PAM16,CTNNB1,CTSD,CTSK,CTSS,CTSZ,CXCR4,DIO2,ECM1,EIF1AX,ELP2,ENO1,FLCN,FLT1,FOXK2,FOXO3,GAPDH,GPI,HADHB,HDAC2,HECTD1,HSP90AA1,HSP90AB1,HSP90B1,IFI16,IFI30,IFI44,IL10RA,IL13RA1,ITGAX,KIF23,KNTC1,LATS1,LDHA,LIMK1,MAD2L1,MA…	137
Infectious Diseases,Organismal Injury and Abnormalities	Replication of Influenza virus	1.22e-12		-0.361	AGTRAP,ANPEP,ANXA6,ARCN1,ATP2C1,ATP6AP1,ATP6AP2,ATP6V0B,ATP6V1A,ATP6V1B2,ATP6V1G1,BCL2,CASP3,CD81,CDC42BPB,CDK4,CLUH,COPB1,COPB2,COX6A1,CSE1L,DBT,DEK,DTX3,DUSP3,EIF3A,EIF3C,ENGASE,ERN1,EZH2,FANCG,FDPS,GAK,GLYR1,GOPC,GPR146,GRK5,GSK3B,HARBI1,HECTD1,HERPUD1,HIPK1,HIPK3,HSP90AA1,IFITM2,IFITM3,IFNAR1,IL17RA,ISG15,JUN,KANSL1,KATNB1,KIF11,KIF2A,LIMK1,LONP1,MAP2K3,MAPK1,MARK2,MID1IP1,MTHFD1,N4BP2,NAA10,…	128
Cell Death and Survival,Organismal Injury and Abnormalities	Cell death of epithelial cell lines	1.26e-12		-0.866	ABCC1,ABCG2,AIFM1,AMOTL1,APC,API5,APP,ATG7,AURKAIP1,BAG1,BAG4,BAX,BCL2,BCL2A1,BCL2L1,BCL6,BIRC2,BIRC5,BNIP3,BNIP3L,BRCA1,BTK,C8orf76,CARD14,CASP1,CASP3,CASP4,CASP7,CASP8,CAT,CDKN1A,CEBPD,CENPF,CFLAR,CSE1L,CTNNB1,CYCS,CYP4V2,DAP3,DAPK1,DDIT3,DDX17,DLST,EIF2B5,EMP2,ERN1,FADD,FKBP8,FOXO3,FYN,GAPDH,GFM2,GLI1,GSK3B,HDAC6,HK1,HK2,IGF1,IKBKG,ITCH,ITPR1,ITPR2,JUN,KCNA3,KLF8,LAMP2,LDHA,LIMS1,MAP2K6,MAP3K1…	152
Cellular Function and Maintenance	Engulfment of leukocytes	1.27e-12		-1.814	ABCA1,ADRB2,AKT3,ANXA1,ANXA5,APP,ATG7,AXL,BCAR1,BTK,C3,CALR,CCR2,CD14,CD36,CD5L,CD93,CDKN1A,CLCN3,CNN2,COQ7,CRK,CSF1,CSF1R,CSF2RA,CSF2RB,CYLD,DIO2,DLG1,DOCK2,DOCK8,EIF2AK4,EIF4E,ELMO1,ELOVL1,FCER1G,FCGR1A,FCGR2A,FCGR2B,FYN,GAB2,Gm21596/Hmgb1,GRN,GSN,HYOU1,ICOSLG/LOC102723996,IFNAR1,IL15,IL18,IRF3,ISG15,LGALS3,MANF,MAP1S,MAPKAPK2,MECP2,MFGE8,MIF,MRC1,MSR1,MYD88,MYO1G,NFE2L2,NODAL,NPM1,ORAI2,P2RX7,…	103
Hematological System Development and Function,Lymphoid Tissue Structure and Development,Organ Morphology,Organismal Development,Tissue Morphology	Morphology of thymus gland	1.31e-12			ABCA1,ABCG1,AKT3,ARHGAP5,ARHGDIB,ARHGEF1,ARID1A,ASXL1,ATP6AP2,B4GALNT1,BCL2,BCL6,BRCA1,CARM1,CASP8,CCNB2,CCND1,CCND3,CD28,CD5L,CDKN2C,CTC1,CTNNB1,DAD1,DCK,DOCK11,E2F1,ETS2,FADS2,GABPA,GADD45A,GFI1,HIVEP2,HNRNPL,HOXB7,IGF1,IKBKG,IL15,IL2RG,IL7R,IRF7,ITGAL,ITPKB,JMJD6,KAT6A,KLF13,KMT2E,LAMP2,LAT,LCK,LCP2,LRRC8A,MAD1L1,MGMT,MIR17HG,MLH1,NCOR1,NHEJ1,NUMB,PARP2,PHC1,PIK3CD,PIK3CG,PLCG1,POLD1,PRKDC,PTE…	90
Developmental Disorder,Hereditary Disorder,Neurological Disease,Organismal Injury and Abnormalities	Recessive mental retardation	1.36e-12			ADK,ALDH18A1,ALG14,ALKBH8,AP4S1,ARL14EP,ATP6AP2,B3GALNT2,BCAP31,C12orf4,CASK,CCNA2,CELSR1,CHSY1,CKAP2L,CNOT1,COG6,COL18A1,COPB1,COQ5,DLG3,DPM3,EEF1D,EIF2S3,ELP2,ERCC6,ERLIN2,FAM50A,FBXL3,FKRP,FKTN,FRY,FTSJ1,GAMT,GATM,GMPPA,GPT2,GTF2E2,GTPBP2,HERC1,HERC2,HEXA,HOXA1,INTS1,IQSEC1,KDM6B,KIF4A,L1CAM,L2HGDH,LMAN2L,LSS,MADD,MAOA,MBOAT7,MED12,MED13L,MED23,MED25,METTL23,NANS,NKAP,NMNAT1,NONO,NSDHL,NSUN2,O…	107
Cell Cycle	Interphase of fibroblast cell lines	1.38e-12		-0.507	BCL2,BRCA1,CARM1,CCND1,CCND3,CCNE1,CDK1,CDK2,CDK4,CDKN1A,CDKN2D,CIZ1,CKS1B,CKS2,CSF1,CSF1R,CSTB,DYRK1A,E2F1,E2F3,EP300,FOXO3,FZR1,GADD45A,GNL3,GPI,GTF2I,HDAC2,IGF1,IL16,JUN,KLF6,LATS1,MAD2L2,MAP2K3,MAP2K6,MELK,MEN1,MXD1,MYBL2,MYCN,NCOA3,OLA1,PARP1,PBRM1,PPP5C,PRKCD,PRKDC,PTTG1,RAC1,REV1,RORA,SIRT1,SIRT7,SKP2,SMARCB1,SUN1,SUN2,TBPL1,TFDP1,TIA1,TOB2,TOP2A,TP53,TRAF2,TSC2,UBR5	67
Infectious Diseases,Organismal Injury and Abnormalities	Replication of Influenza A virus	1.52e-12		-0.468	AGTRAP,ANPEP,ANXA6,ARCN1,ATP2C1,ATP6AP1,ATP6AP2,ATP6V0B,ATP6V1A,ATP6V1B2,ATP6V1G1,BCL2,CD81,CDC42BPB,CDK4,CLUH,COPB1,COPB2,COX6A1,CSE1L,DBT,DEK,DTX3,DUSP3,EIF3A,EIF3C,ENGASE,ERN1,EZH2,FANCG,FDPS,GAK,GLYR1,GOPC,GPR146,GRK5,GSK3B,HARBI1,HECTD1,HERPUD1,HIPK1,HIPK3,HSP90AA1,IFITM2,IFITM3,IFNAR1,IL17RA,ISG15,JUN,KANSL1,KATNB1,KIF11,KIF2A,LIMK1,LONP1,MAP2K3,MAPK1,MARK2,MID1IP1,MTHFD1,N4BP2,NAA10,NACC1,…	127
Nervous System Development and Function,Organ Morphology,Organismal Development	Morphology of brain	1.73e-12			ABL2,ADH7,AIFM1,AKT3,Ank2,APBB1,APBB2,APP,ARFGEF2,ARHGAP35,ARHGAP5,ARID1A,ARSG,ASPM,ATAT1,ATG7,ATP6V1B2,AXL,B4GALNT1,BAG6,BAX,BBS4,BMPR1A,BTBD9,BTG1,BTG2,C3,CACNA1A,CAMSAP2,CASK,CASP3,CASP6,CASP8,CBLN3,CCDC134,CCND1,CCR2,CD81,CDK5RAP2,CDKN1A,CDKN2C,CELSR3,CEP290,CEP55,CETN2,CKB,CLCN2,CLCN3,CLN3,CLN5,CNR2,COL18A1,CP,CR1L,CREBBP,CSTB,CTNNB1,CTSB,CTSV,CXCR4,DBN1,DDHD2,DDIT3,DFFA,DHCR7,DISP1,DLG3,DNA…	228
Cancer	Transformation of fibroblast cell lines	1.75e-12		-1.568	ACOX1,ADCY2,ADM,AFAP1L1,AKT3,Anp32a,ARHGEF1,ASPH,AURKA,AURKB,AXL,BARD1,BAX,BCL2,BCL6,Brd4,BRD7,BTG2,BTK,CASP8,CCND1,CCND3,CCNE1,CDK4,CDKN1A,CRK,CSF1,CSF1R,CSF2RA,CSF2RB,CTNNB1,DNMT1,DNPH1,E2F1,ECT2,EEF1D,EIF4E,EP300,FBXO4,FEN1,FES,FH,FOXO3,FYN,G6PD,GLDC,GNAI2,GNAQ,GPI,GPR132,GRB2,Hmga2,HSP90AA1,INCENP,ITSN1,JUN,KLF6,LCK,LDHA,LETMD1,MALAT1,MAP2K6,MAP3K11,MAPK1,MAPK7,MAPK8,MCF2L,METTL3,MITF,MTBP,MX…	115
Organismal Injury and Abnormalities	Atrophy of organ	1.9e-12		-0.568	AGTRAP,AIFM1,ALG14,APLP2,APP,ARF1,ARHGAP1,ARHGEF10,ASAH1,ATF4,ATP1A1,BCL2,BCL2L1,BRCA1,BUB1B,CACNA1A,CCDC88A,CCNE2,CCNF,CCR2,CDK2,CDKN2D,CEBPD,CFLAR,CHCHD10,CKS2,CLCN3,CNP,COX6A1,CSF1R,CTDP1,CTH,CTSB,CTSV,CYBB,CYLD,DDX5,DGAT1,DLG4,DNAJA3,DNAJB2,DNM2,DNMT1,DYNC1H1,E2F1,E2F3,ECEL1,EP300,EPG5,ETFDH,ETV1,EXOC7,FBXW7,FEN1,FGD4,FIG4,FOXO3,GADD45A,GARS1,GBF1,GLT8D1,GRN,GSTZ1,GTF2I,HADHB,HAT1,HDAC5,HDAC6…	178
Cellular Growth and Proliferation,Tissue Development	Proliferation of neural cells	1.98e-12	Decreased	-2.648	ADAM17,ADGRG1,ADRB2,AKT3,ALCAM,Anp32a,ANXA1,ANXA7,APBB1,APBB2,APC,APP,APPL2,ARFGEF1,ARHGAP5,ARHGEF7,ASPM,AXIN1,B4GALNT1,BAG1,BAX,BCL2,BMPR1A,BTG1,BTG2,CAMKK2,CAP1,CAPZB,CAT,CCND1,CCND3,CCR2,CD9,CDK1,CDK2,CDK4,CDKN1A,CDKN2C,CELSR1,CERS2,CFL1,CFLAR,CHD4,CLDN11,CLPTM1,CNP,CNR2,COTL1,CPE,CREB3,CRK,CSF1,CSF1R,CSRP1,CTNNB1,CTNNBIP1,CXCL16,CXCR4,CYFIP1,CYSLTR1,DAGLA,DBI,DHCR24,DHCR7,DIXDC1,DLG4,DNAJA3,D…	291
Cell Cycle	G2/M phase	2e-12		-1.021	ACTL6A,ANKHD1/ANKHD1-EIF4EBP3,APC,APP,ATF5,ATR,AURKA,BABAM1,BCL2,BCL2L1,BIRC5,BLM,BRCA1,Brd4,Calm1 (includes others),CAT,CCDC88A,CCNA2,CCNB1,CCND1,CCNE1,CCNG1,CCNY,CDC25C,CDK1,CDK14,CDK2,CDK5RAP3,CDKN1A,CENPF,CENPO,CHEK2,CLSPN,CNOT7,CSE1L,CTNNB1,DDB1,DDX17,DEPDC1B,EME1,EP300,EPOR,ERCC1,FADD,FANCD2,FBXL2,FLCN,FZR1,GADD45A,GADD45G,GMNN,HDAC3,HLA-G,HMGN1,HYAL1,IDH2,JUN,KLF4,LATS1,LIMK1,LMO4,LRPPRC,M…	123
Cancer,Endocrine System Disorders,Organismal Injury and Abnormalities	Development of endocrine gland tumor	2.32e-12		-1.36	APP,BAP1,BCL2,BMPR1A,CCDC80,CCND1,CCNE1,CCNF,CDC73,CDK1,CDKN2C,CENPO,CEP55,CTNNB1,CTSB,CTSS,DDB2,DDX5,DLD,DLST,DTYMK,E2F1,E2F3,EIF1AX,EPAS1,EZH2,FBXW7,FDX1,FH,FOXO3,FUCA2,G6PD,GALR2,GRB2,H3-3A/H3-3B,HMGN1,HSP90AA1,HSP90AB1,HSP90B1,KIF1B,KMT2A,KMT2D,MDH2,MELK,MEN1,MLH1,MSH6,MTHFD2,MYCN,NDUFC1,NF1,NFE2L2,NSD1,ORC1,PABPC1,PDIA3,PIK3CA,PRC1,PRDX1,PTEN,PTTG1,RINT1,SDHAF2,SDHB,SDHC,SDHD,SLC25A11,SMARCA…	91
Cellular Movement	Migration of tumor cell lines	2.42e-12		1.383	ACAA2,ACLY,ACVR1,ADAM17,ADRB2,AFAP1L1,AFP,AGO2,AGTRAP,AHNAK,AIF1,AKT1S1,AKT3,ALCAM,ALDOA,ALKBH5,AMOTL1,ANGPT2,ANPEP,ANXA1,ANXA2,ANXA6,ANXA7,APC,APP,APPL1,ARF1,ARFGEF1,ARHGAP35,ARHGDIB,ARHGEF1,ARHGEF17,ARHGEF2,ARHGEF39,ARID1A,ARID2,ARID3A,ARPC2,ARPC5,ARRDC3,ASNS,ASPH,ASPM,ATE1,ATG7,ATG9A,ATOX1,AURKA,AVL9,AXL,BACH1,BAG1,BAG4,BANP,BCAR1,BCAR3,BCAS1,BCKDK,BCL2L1,BCL9,BPTF,BRCA1,BSG,C1QBP,C3,C8orf76,C…	592
Cancer,Organismal Injury and Abnormalities	Refractory malignant lymphatic system neoplasm	2.65e-12			ABL2,ADA,AURKA,AXL,BCL2,BCL6,BTK,CSF1R,CXCR4,DCK,DHFR,DNMT1,EZH2,FKBP1A,FYN,GSR,HDAC2,HDAC3,HDAC5,HDAC6,HDAC7,HDAC8,HELB,HSP90AA1,HSP90AB1,HSP90B1,IKZF1,IL2RG,IMPDH1,IMPDH2,IRF4,LCK,PDCD1,PIK3CA,PIK3CD,PIK3CG,POLA1,POLD1,POLE,POLE2,POLE3,PPIA,PPP3CC,PRIM2,PSMB2,PSMB8,PSMB9,PSMD1,PSMD2,RNMT,RRM1,RRM2,RXRA,TEC,TNFRSF9,TOP2A,TOP2B,TP53,TUBA1A,TUBA1C,TUBA4A,TUBB2A,TUBB4A,TUBB4B,TUBD1,TUBE1,TUBG1,TYMS…	69
Neurological Disease,Organismal Injury and Abnormalities	Peripheral neuropathy	2.7e-12		1.964	ABHD16A,ACOX1,AIFM1,ALDH18A1,AMFR,AMPD2,AP4S1,AP5B1,ARF1,ARHGAP9,ARHGEF10,ARL6IP1,ASAH1,ATP1A1,ATP2B3,ATP7B,B4GALNT1,C3,CACNA1A,CACNA1B,CD86,CEP290,CHP1,CLN6,COX6A1,CPT1C,CTDP1,DARS2,DDHD2,DNAJB2,DNM1L,DNM2,DNMT1,DYNC1H1,ELF2,ELOVL1,ERLIN1,ERLIN2,ETFDH,EXOSC8,FANCD2,FANCI,FCGR1A,FCGR2A,FCGR2B,FDFT1,FDPS,FGD4,FIG4,FLT1,FTO,GALC,GARS1,GBA2,GBF1,GFPT1,GLB1,GPT2,GSS,HADHB,HK1,IARS2,IBA57,IFRD1,IQGAP3…	141
Cancer,Hematological Disease,Immunological Disease,Organismal Injury and Abnormalities	Chronic lymphocytic leukemia / small lymphocytic lymphoma	2.73e-12			ABCC1,ABCG1,ABHD5,ACD,ACP1,ACP2,ADA,AHNAK,ANPEP,APP,ARID1A,ARL11,ASB10,ATF6,ATG9A,BAX,BCL2,BCL2L1,BCL6,BIRC6,BTG2,BTK,BZW2,CACNA1A,CCDC86,CCND1,CCND3,CD180,CD28,CD86,CDC23,CDC25C,CDCA2,CDK1,CDK2,CDK9,CDKN1A,CDKN3,CELSR1,CEP250,CEP350,CFP,CHD6,CHEK2,CKAP2L,CNP,COL18A1,COL27A1,CPSF7,CREBBP,CSF1R,CSTF2,CTDSPL2,DAD1,DAPK1,DCK,DENND6A,DHCR24,DLG1,DMXL1,DNM1L,DUSP11,DUSP19,DYRK1A,E2F3,ECE2,EDEM2,EIF4G2…	266
Developmental Disorder,Hereditary Disorder,Metabolic Disease,Organismal Injury and Abnormalities	Lysosomal storage disease	2.77e-12		1.684	ABHD5,ACADL,ACP2,ADGRV1,ALDH3A2,APP,ARSK,ASAH1,C3,CCR2,CD14,CD36,CD68,CHRM4,CLCN7,CLN3,CLN5,CLN6,CTSD,CYSLTR1,DHFR,FCGR1A,FCGR2A,FCGR2B,GALC,GALNS,GBA2,GFM2,GLA,GLB1,GM2A,GNE,GNPTG,GNS,GRN,GUSB,HDAC5,HEXA,HEXB,HNRNPH2,HYAL1,IDUA,INSIG1,INSIG2,ITGAX,KCTD7,LAMP1,LAMP2,LRP1,LRRK2,MCOLN1,MFSD8,MPEG1,MSH6,NOS3,NPC1,P2RX4,PPT1,PPT2,PSAP,SGSH,SIRT7,SLC17A5,TMEM109,TPP1	65
Cell Death and Survival	Cell death of lymphoid organ	2.86e-12		0.715	ADA,ADAM8,ARHGEF1,AXL,BAX,BBC3,BCL2,BCL2A1,BCL2L1,BIRC5,BIRC6,BLM,BNIP3L,BRCA1,CASP1,CASP3,CASP7,CASP8,CD28,CDK2,CDKN1A,CFLAR,CHEK2,CTNNB1,CYLD,DDIT4,DFFA,DNAJA3,E2F1,EFNA1,ETS2,FADD,FBXW7,FYN,GAPDH,GFI1,Gm21596/Hmgb1,GRK5,HDAC5,IL18,JUN,KLF13,LCK,LGALS3,LRRC8A,MAP2K6,MAP3K2,MAPK8,MCF2L,MXD3,MYD88,NFAT5,NFE2L2,NHEJ1,NLK,NQO2,PARP1,PIK3CD,PIK3CG,Pmaip1,PML,PRKDC,PTPN6,PTPRC,RAD54L,RAP1GDS1,RELA,RI…	85
Cell Cycle,DNA Replication, Recombination, and Repair	Checkpoint control	3.13e-12		1.939	ATR,BRCA1,BUB1,BUB1B,BUB3,CCNB1,CCNB2,CDC20,CDK2,CDKN1A,CHEK2,CHFR,CKS1B,CKS2,E2F1,EIF4E,ERCC6L,FANCD2,HELB,HMGN1,MAD2L1,MBD4,MCM7,MDC1,MEN1,MTBP,MXD1,NDC80,PARP1,PARP2,PLK1,POLH,PTEN,PTTG1,RAD18,RAD51C,RAE1,RBBP8,SIRT1,SMC1A,SMC3,TERF1,TIPIN,TP53,TP53BP2,TRRAP	46
Connective Tissue Development and Function,Tissue Morphology	Quantity of connective tissue	3.31e-12		-0.308	ABCA1,ACACA,ACACB,ACADL,ACADVL,ADM,ADRB2,AGPAT2,AHNAK,AIDA,ANGPT2,ANGPTL6,APP,ARF1,ARHGAP1,ARHGAP5,ARID4A,ATG7,B4GALT1,BBS10,BBS4,BCL2,BIRC5,BLM,BLVRA,BMPR1A,BNIP3L,BRCA1,BUB3,C3,CAMKK2,CAPNS1,CASP8,CBFB,CCDC80,CCND1,CCND3,CCNG1,CCNY,CCR2,CD14,CD36,CD81,CD9,CDK1,CDK2,CDK4,CDKN1A,CEACAM1,CEBPD,CERS6,CISD2,CLCN7,CLEC10A,COMMD3,CPE,CREBBP,CRTC3,CRY2,CSF1,CSF1R,CTNNB1,CTSK,CTSV,CXCL14,CYLD,DGAT1,DGAT…	241
Hereditary Disorder,Metabolic Disease,Neurological Disease,Organismal Injury and Abnormalities,Skeletal and Muscular Disorders	Autosomal recessive Leigh syndrome	3.32e-12			CLPB,COX15,COX8A,DLAT,DLD,DNM1L,FOXRED1,GFM1,GFM2,HIBCH,IARS2,LIAS,LONP1,LRPPRC,MRPS34,NARS2,NDUFA12,NDUFA13,NDUFA4,NDUFA9,NDUFAF5,NDUFB8,NDUFC2,NDUFS1,NDUFS2,NDUFS3,NDUFS4,NDUFS7,NDUFV1,NDUFV2,NUP62,OPA1,PDHX,PET100,POLG,SDHAF1,SLC25A19,SLC39A8,SUCLA2,SUCLG1,TACO1,TIMMDC1,TSFM,UQCRQ,VPS13D	45
Organismal Development,Organismal Injury and Abnormalities	Abnormal morphology of abdomen	3.63e-12			ABCA1,ABCG2,ABL2,ACOX1,ACVRL1,ADA,ADAM17,AGPAT2,AIDA,AMBP,AMHR2,AMPD2,ANXA7,AOAH,APC,AQP11,ARFGEF2,ARFGEF3,ARHGAP35,ARHGDIB,ARHGEF1,ARID4A,ARL8B,ARSG,ASAH1,ASAH2,ATF4,ATP7B,AXL,B4GALT1,BAG6,BAX,BBC3,BBS10,BCAR1,BCAT2,BCL2,BCL6,BLVRA,BNIP3L,BRCA1,BSG,BTK,C3,CA9,CALR,CASP3,CASP8,CAT,CBS/LOC102724560,CCDC134,CCND1,CCNG1,CCR2,CD28,CD300LB,CD36,CD86,CD9,CDK13,CDK2,CDK4,CDKN1A,CDKN2C,CEACAM1,CELSR3,CFL…	373
DNA Replication, Recombination, and Repair	Chromosomal aberration	3.66e-12		-1.805	ABCG1,ACD,ADARB1,ANXA7,APC,APP,AURKA,BABAM1,BACH1,BARD1,BCLAF1,BIRC5,BLM,BRCA1,BUB1,BUB1B,CASP8,CCNB1,CCND1,CDA,CDK12,CDK2,CDK4,CDKN1A,CEP72,CHEK2,CHFR,CKAP5,COL11A2,COL18A1,CST7,CTC1,DAD1,DCK,DFFA,DGCR8,DNMT1,DYRK1A,E2F5,ECT2,EME1,ERCC6L,ETS2,FANCA,FANCD2,FANCG,FBXW7,FOXO3,GABPA,GFI1,GRHL1,GTSE1,HELB,HLA-DOB,IFNGR2,IQGAP3,IRF7,ITSN1,KCNAB3,KIF11,KIFC1,KLF13,KMT2D,L1CAM,LATS1,LIG1,LSS,LYST,MAD1L1…	123
Cellular Function and Maintenance	Engulfment of phagocytes	3.68e-12		-1.8	ABCA1,ADRB2,AKT3,ANXA1,ANXA5,APP,ATG7,AXL,BCAR1,BTK,C3,CALR,CCR2,CD14,CD36,CD5L,CD93,CDKN1A,CLCN3,CNN2,COQ7,CSF1,CSF1R,CSF2RA,CSF2RB,CYLD,DIO2,DLG1,DOCK2,DOCK8,EIF2AK4,EIF4E,ELOVL1,FCER1G,FCGR1A,FCGR2A,FCGR2B,FYN,GAB2,Gm21596/Hmgb1,GRN,GSN,HYOU1,ICOSLG/LOC102723996,IFNAR1,IL18,IRF3,ISG15,LGALS3,MANF,MAP1S,MAPKAPK2,MECP2,MFGE8,MIF,MRC1,MSR1,MYD88,NFE2L2,NODAL,NPM1,P2RX7,PF4,PFKFB3,PIEZO1,PLCG2,PSE…	97
Cancer,Hematological Disease,Immunological Disease,Organismal Injury and Abnormalities	Adult acute myeloid leukemia	3.77e-12			IDH2,IL2RG,NDUFA11,NDUFA13,NDUFA3,NDUFA4,NDUFA5,NDUFA7,NDUFA9,NDUFB10,NDUFB2,NDUFB3,NDUFB5,NDUFB6,NDUFB8,NDUFB9,NDUFS1,NDUFS2,NDUFS3,NDUFS4,NDUFV1,NDUFV2,NDUFV3,POLA1,POLD1,RARA,TOP2A,TOP2B	28
Cancer,Hematological Disease,Immunological Disease,Organismal Injury and Abnormalities	Incidence of lymphoma	3.97e-12		-1.196	ANXA7,APC,AURKA,BAP1,BAX,BBC3,BCL2,BCL6,BLM,BRCA1,BRD2,BTG2,BUB1B,BUB3,CCND3,CDK2,CDK4,CDKN1A,CDKN2C,CHFR,CSE1L,E2F1,EMP2,ESPL1,FBXO4,FEN1,GRB2,HIPK3,Hmga2,IKZF1,IL15,INO80,IVNS1ABP,KIF11,KMT2D,LCK,MAD1L1,MCM3,MDM4,MGMT,MIR17HG,MLH1,MSH3,MSH6,MUTYH,MXI1,NF1,NHEJ1,PARP1,PARP14,PARP2,PIM2,PLK1,PML,PRDX1,PRKDC,PSMB9,PTEN,PTPN1,PTPRC,RBBP8,RCBTB2,RECQL4,RINT1,RORC,RUNX1,S100A4,SH2B3,SIRT1,SIRT2,SKI,S…	86
Developmental Disorder,Neurological Disease,Organismal Injury and Abnormalities	Syndromic mental retardation	4.17e-12			ADARB1,ADRB2,AGO2,ALDH18A1,ALG14,ANKRD11,APP,ARHGAP35,ARHGAP5,ARID1A,ARID2,ATP6AP2,ATP6V1B2,B3GALNT2,BCAP31,BPTF,CACNA1A,CAMTA1,CASK,CDK13,CELSR1,CHD3,CHD4,CHSY1,CKAP2L,CNOT1,COG6,CREBBP,CTNNB1,DDB1,DGCR8,DNMT3A,DPF2,DPM3,EIF2S3,EP300,ERCC6,FAM50A,FBXL3,FKRP,FKTN,FLNA,GMPPA,GRIN1,GTF2E2,GTPBP2,HERC1,HK1,HNRNPH2,HNRNPR,HOXA1,IQSEC1,ITPR1,KANSL1,KAT6A,KDM6B,KIDINS220,KMT2A,KMT2C,KMT2D,KMT2E,L1CAM,L…	139
Cell Death and Survival,Organismal Injury and Abnormalities,Renal and Urological Disease	Apoptosis of kidney cell lines	4.22e-12		0.023	AATF,ABCC1,AMOTL1,API5,APP,ATF6,ATG7,BAX,BCL2,BCL2A1,BCL2L1,BCL6,BIRC2,BIRC5,BNIP3L,BRCA1,CARD14,CASP1,CASP3,CASP4,CASP7,CASP8,CAT,CCNB1,CDKN1A,CENPF,CFLAR,CTNNB1,CYCS,DAP3,DDIT3,DDX17,DPM3,ECEL1,EZR,F7,FADD,FOXO3,FTO,GLS,GNAL,GNAQ,GNG2,GSK3B,GSN,HYOU1,IGF1,ILK,ITCH,ITPR1,KCNA3,LRP5,LRP6,MAP1S,MAP2K6,MAP3K1,MAP3K5,MAPK8,MAPT,MAVS,MELK,METTL3,MIF,MLKL,MSH5,NFE2L2,P2RX7,PAK1,PARK7,PEA15,PKD1,Pmaip1…	110
Connective Tissue Disorders,Developmental Disorder,Neurological Disease,Organismal Injury and Abnormalities,Skeletal and Muscular Disorders	Exencephaly	4.52e-12		0.085	ABI1,ARFGEF2,ARHGAP35,ATMIN,ATP2C1,BAG6,BCL2L1,BRCA1,CALR,CASP3,CASP7,CDK20,CFL1,CREBBP,CTNNBIP1,EP300,FKBP1A,FKBP8,GADD45A,HDAC8,HECTD1,HIPK1,JMJD6,LMO4,LRP6,MAP3K4,MAPK8,Marcks,MDM4,MEN1,MIB2,MTHFD1L,MYO10,NF1,PARP1,PHGDH,PIGA,PLXNB2,PRKACA,PTCH1,PTPN9,PTPRS,RALB,RARA,RPGRIP1L,SIRT1,SKI,SLC25A19,SMARCA4,SMURF1,SNX1,SNX2,SPHK2,TCOF1,TFDP1,TGIF1,TMEM107,TP53,TRAF6,YBX1	60
Cancer,Organismal Injury and Abnormalities,Respiratory Disease	Development of lung tumor	4.6e-12		-1.216	ABHD17A,ABL2,ACIN1,ACO1,ACSF2,ADA,ADAMTS7,ADCY2,ADGRV1,ADH7,AGFG2,AGO2,AHNAK,AIFM1,AIPL1,AKAP8,AKT3,ALDOA,ALDOC,ANAPC5,ANKRD13A,ANKRD13B,ANKRD34A,ANLN,ANPEP,ANXA3,AOAH,AP3S1,APBB2,APC,APH1A,APLP2,ARAP3,ARFGEF1,ARFGEF2,ARHGAP30,ARHGAP35,ARHGEF10L,ARHGEF2,ARHGEF39,ARID1A,ARID2,ARL6IP1,ASAH1,ASH1L,ASNS,ASPM,ASPSCR1,ASXL1,ATAD5,ATE1,ATMIN,ATP2B1,ATP8B2,ATR,AURKA,AURKB,AVL9,AXIN1,AXL,B3GNT3,BAG6,BAP1,…	725
Hematological System Development and Function,Immunological Disease,Lymphoid Tissue Structure and Development,Organ Morphology,Organismal Development,Organismal Injury and Abnormalities,Tissue Morphology	Abnormal morphology of spleen	4.65e-12			ABCA1,ADAM17,AOAH,ARHGEF1,ARID4A,AXL,B4GALT1,BAX,BBC3,BCL2,BCL6,BNIP3L,BTK,C3,CALR,CASP8,CCND1,CCR2,CD28,CD86,CDKN1A,CDKN2C,CFLAR,CIZ1,CREBBP,CSF1,CSF2RB,CTC1,CTSD,CYLD,DCK,DIDO1,DOCK11,DOCK2,EGLN2,EGLN3,EP300,EZR,F9,FADS2,FCER1G,FCGR2B,FNIP1,FOXO3,FYN,ICOSLG/LOC102723996,IFNAR1,IKBKG,IKZF1,IL10RB,IL2RG,IL6ST,IRF4,KAT6A,KCNN4,KLF13,KLHL6,KMT2E,LAT,LCP2,LIG1,LRRC8A,LTBR,MAFG,MARK2,MAVS,MFGE8,MGAT2…	141
Cancer,Organismal Injury and Abnormalities	TP53 mutation positive cancer	4.67e-12			ARHGEF2,BCL2,BTK,DCK,HSP90AA1,HSP90AB1,HSP90B1,PARP1,PARP2,PDCD1,PIK3CD,POLA1,POLD1,PRIM2,PSMB2,PSMD1,PSMD2,PTPRC,RRM1,RRM2,TOP2A,TOP2B,TUBA1A,TUBA1C,TUBA4A,TUBB2A,TUBB4A,TUBB4B,TUBD1,TUBE1,TUBG1	31
Inflammatory Response	Inflammatory response	4.82e-12	Decreased	-2.68	ABCC1,ADA,ADAM17,ADAM8,ADM,AIF1,AKNA,ANGPT2,ANO6,ANPEP,ANXA1,ANXA2,AOAH,APP,AQP9,ARAP3,AREL1,ARHGAP25,ARHGEF7,ASH1L,ATG7,AXL,B4GALT1,BAG4,BAP1,BCL2A1,BCL6,BIRC2,BRD2,Brd4,BSG,BST1,C1QBP,C3,C5AR2,CACNA1A,CALR,CASP1,CASP3,CASP4,CASP8,CCDC88A,CCND1,CCR2,CD14,CD276,CD28,CD36,CD37,CD63,CD72,CD84,CD9,CDKN1A,CEBPD,CERS6,CIRBP,CKLF,CLCN7,CLEC4A,CLEC5A,CLEC7A,CLN3,CMC2,CMKLR1,CMTM4,CNR2,COL18A1,CR1L,CREB3…	341
Cell-mediated Immune Response,Cellular Function and Maintenance,Hematological System Development and Function	T cell homeostasis	4.94e-12	Decreased	-2.699	ABCG1,ABL2,ADA,ADAM17,ADCY7,AFF1,ANXA1,AP3D1,APC,ARMC5,AXL,BAX,BBC3,BCL2,BCL2A1,BCL6,BIRC5,BLM,BRCA1,BSG,BTK,CADM1,CARD9,CARM1,CASP1,CASP3,CASP8,CBFB,CBS/LOC102724560,CCNB2,CCND1,CCR2,CD28,CD86,CDK2,CDKN1A,CFLAR,CHD4,CHD7,CHST3,CNR2,CR1L,CREBBP,CRTAM,CSF1,CTNNB1,CTSV,CXCR4,CYLD,DCK,DGKZ,DNAJA3,DNAJB1,DNMT1,DNMT3A,DOCK2,DPP7,E2F1,EEF1D,EIF2AK4,EIF4E,EIF4G2,ELK4,EP300,ETS2,EZH2,FADD,FCER1G,FCGR2A,F…	237
Cell Cycle	Interaction of DNA	4.97e-12		-0.495	AATF,ADRB2,AGO2,AHRR,ANGPT2,ANXA7,APLF,APP,ATF6B,BAG1,BANF1,BANP,BCAT2,BCL2,BMPR1A,BRCA1,Brd4,BRD7,BTAF1,BTG2,BTK,CALR,CARM1,CAT,CCAR1,CCND1,CD28,CDK1,CDK2,CDKN1A,CEBPD,CFL1,CFLAR,CREBBP,CSF2RA,CTNNB1,CTSB,Cux1,CXCR4,DDB2,DDIT3,DDIT4,DNAJB1,E2F1,EP300,EPAS1,EPC1,EPOR,ETS2,EZH2,FADD,FOXO3,FYB1,GAPDH,GFI1,GFPT1,Gm21596/Hmgb1,GMNN,GPX1,GSK3B,GTF2A1,H3-3A/H3-3B,HDAC8,HIVEP2,HMGB2,IFI16,IFNAR1,IGF1,IK…	212
Cell Death and Survival	Cell viability of myeloma cell lines	5.14e-12		0.267	ABCG2,AGTRAP,AURKA,AURKB,BCL2,BCL2L1,BTK,C5AR2,CAT,CDKN1A,CKAP5,CKS1B,COPB2,CTNNB1,EIF2AK4,EIF3C,FBXO9,FES,GAK,GLS,GSK3B,HIP1,HK1,HSP90B1,IGF1,IK,IKZF1,IRF4,KIF11,LDHA,LEPROT,NAMPT,NDC80,NUF2,PARP14,PLK1,POMP,PSMA1,PSMA3,RAB11A,RRM1,SF3A1,SLC1A5,SLC2A4,SMG1,SNRPA1,SNW1,SOD1,TPMT,TRIM21,ULK3,USP36,USP8,XPO1	54
Cellular Development,Cellular Growth and Proliferation,Hematological System Development and Function,Lymphoid Tissue Structure and Development	Cell proliferation of T lymphocytes	5.18e-12		-0.94	ABCG1,ABI1,ADK,ADRB2,AHCY,AHNAK,AIF1,ALCAM,ANO6,ANXA1,APPL1,ARHGDIB,ARHGEF1,ARMC5,ATF6B,AURKA,AURKB,AXL,BAX,BBC3,BCL2,BCL2L1,BCL6,BCLAF1,BIRC5,BLM,BRCA1,Brd4,BSG,C1QBP,C3,CALR,CASP3,CASP8,CBFB,CBS/LOC102724560,CCDC134,CCDC88B,CCND3,CCR2,CD14,CD276,CD28,CD36,CD37,CD81,CD84,CD86,CDK2,CDKN1A,CDKN2C,CEACAM1,CFLAR,CFP,CHST3,CLEC10A,CR1L,CRLF2,CRTAM,CSF2RB,CTH,CTNNB1,CTSD,CTSZ,CXCL14,CXCR4,CYLD,CYTIP,D…	257
Cancer,Hematological Disease,Organismal Injury and Abnormalities	Refractory hematologic cancer	5.18e-12			ABL2,ADA,AURKA,AXL,BCL2,BCL6,BTK,CCND1,CSF1R,CXCR4,DCK,DHFR,DNMT1,EPOR,EZH2,FKBP1A,FLT1,FYN,GSR,HDAC2,HDAC3,HDAC5,HDAC6,HDAC7,HDAC8,HELB,HSP90AA1,HSP90AB1,HSP90B1,IDH2,IKZF1,IL2RG,IMPDH1,IMPDH2,IRF4,LCK,LYZ,PDCD1,PIK3CA,PIK3CD,PIK3CG,PML,POLA1,POLD1,POLE,POLE2,POLE3,PPIA,PPP3CC,PRIM2,PSIP1,PSMB2,PSMB8,PSMB9,PSMD1,PSMD2,PSME1,PTPRC,RARA,RARB,RNMT,RPL6,RPS12,RRM1,RRM2,RXRA,SF3B1,TEC,TNFRSF9,TOP2A,T…	86
Cancer,Immunological Disease,Organismal Injury and Abnormalities	Thymoma	5.43e-12			ADA,ARHGEF2,ASPM,BCL2,CASP1,CCNF,CDK1,CEP55,CKAP2,DDX5,DLD,DTYMK,ERCC1,FDX1,FKBP1A,GTF2I,GTSE1,KIF11,KIF20A,LCK,MMP2,NDC80,NEK2,NUF2,P2RX7,PABPC1,PDCD1,PLK1,PRC1,RPN2,TOP2A,TP53,TROAP,TTK,TUBA1A,TUBA1C,TUBA4A,TUBB2A,TUBB4A,TUBB4B,TUBD1,TUBE1,TUBG1,TYMS,YKT6	45
Cancer,Hematological Disease,Organismal Injury and Abnormalities	Advanced hematologic cancer	5.57e-12			ABL2,ARID1A,ASXL1,AXL,BCL2,BTG1,BTK,CREBBP,CSF1R,CXCR4,DCK,DHFR,DNMT1,EP300,EZH2,FYN,GSR,HSP90AA1,HSP90AB1,HSP90B1,IDH2,IFNAR1,IFNAR2,IKZF1,IL15,IL16,KLHL6,KMT2C,KMT2D,LCK,NOTCH2,NUMB,PF4,PIK3CD,POLA1,POLD1,POLE,POLE2,POLE3,PRIM2,PSMB2,PSMD1,PSMD2,RNMT,RRM1,RRM2,RUNX1,SMARCB1,TEC,TOP2A,TOP2B,TP53,TSPO,TUBA1A,TUBA1C,TUBA4A,TUBB2A,TUBB4A,TUBB4B,TUBD1,TUBE1,TUBG1,TYMS	63
Inflammatory Disease,Inflammatory Response,Organismal Injury and Abnormalities,Respiratory Disease	Inflammation of lung	5.69e-12		0.53	ABCG1,ACO2,ADA,ADAM17,ADRB2,ALDOA,AMBP,AMPD3,ANXA1,ANXA3,ANXA5,ATG7,BAX,BCL2L1,BCL6,BIRC5,BSG,C3,CARD9,CASP1,CASP3,CCR2,CD14,CD180,CD200R1,CD300LF,CD36,CD72,CD86,CDKN1A,CHD4,CHD7,CLEC5A,CLEC7A,CMKLR1,COX4I2,CRLF2,CROCC,CSF1R,CSF2RB,CTSS,CYBB,CYLD,CYP51A1,CYSLTR1,DDIT4,DHFR,E2F3,EGLN2,EIF2AK4,ENO1,ETFA,FCGR1A,FCGR2A,FCGR2B,FDFT1,FDPS,FKBP1A,FOXO3,GAPDH,GCH1,GPX1,GRHPR,HLA-A,HMGCR,HNRNPAB,IFNAR1,IF…	172
Cell Death and Survival,Organismal Injury and Abnormalities	Apoptosis of bone cancer cell lines	5.71e-12		-0.539	AHNAK,AIFM1,ATG7,ATMIN,AXIN1,BAG1,BAX,BBC3,BCL2,BCL2L1,BCL6,BCLAF1,BIRC5,BNIP3,BUB3,CAPNS1,CASP8,CCNG1,CDIP1,CDK2,CDKN1A,CFLAR,CHEK2,COPZ1,DNAJA3,E2F1,E2F3,FOXK2,FOXO3,FTO,GAS5,GPS2,GRK5,GTSE1,HAT1,HDAC5,IFI16,IGF1,KANK2,KDM4B,LRIG2,MAD1L1,MAP3K1,MAPK8,MDM4,MFN2,MIF,MYD88,NEK2,NUMB,NUPR1,OGT,OSGIN1,PIM2,PLK1,PML,PPP1R13L,PRKAA1,PRKCD,PRMT1,PRPS1,PTTG1,RBBP6,RELA,RIPK1,RUNX3,SENP8,SESN2,SIPA1L1,SI…	83
Cellular Development,Cellular Growth and Proliferation,Embryonic Development	Proliferation of embryonic cell lines	6.31e-12		1.531	5430416N02Rik,AATF,AKT3,ALKBH5,ARHGEF1,BAX,BCAR1,BCL2,BIRC5,BRD2,BTG1,BTG2,CASK,CCNB1,CCNB2,CCND1,CDK2AP1,CDK4,CDKN1A,CHKA,CIRBP,CKS1B,CKS2,Cops2,CSTF2,CTNNB1,DAPK1,DGCR8,DLGAP5,DLST,E2F1,E2F3,ERCC6,EZH2,FDX1,FOXO3,FZR1,G6PD,GADD45A,GLCE,GPN3,GRB2,HSP90AA1,HSP90AB1,ICMT,IFI16,IGF1,ITPR1,ITPR2,JUN,KCNMA1,KDM2B,KLF2,KLF4,KMT2A,LAMTOR3,LDHA,MAD2L2,MAP2K3,MAP2K6,MCM8,MCU,MDM4,MEN1,MFN2,MGA,MICU1,MIF,…	132
Cell Death and Survival,Connective Tissue Development and Function	Cell viability of fibroblast cell lines	6.41e-12		1.395	APPL1,APPL2,ATF4,ATR,BCL2L1,BCL6,BLM,BRCA1,CDKN1A,CEBPD,CSF1,DDIT3,EIF3A,EMILIN2,ERCC6,FANCA,FANCD2,FANCG,FH,FOXO3,GADD45A,GAS6,Gm21596/Hmgb1,GSK3B,HMGN1,HSF2,HSPBAP1,IGF1,JUN,MAPK1,MDC1,MELK,MGMT,MLH1,MSH6,MYD88,NFE2L2,PAK1,PARP1,PFKM,PIK3CB,PLCG1,POLH,POLK,POLL,POU2F1,PRKAA1,PSMB4,RAC1,RAD18,RAD54L,RELA,RUNX1,SHMT2,SIRT1,SIRT2,SMARCB1,SMUG1,STUB1,THOC1,TP53,TRAF2,TSC2,UNG,VDAC1,WRN	66
Cell Death and Survival,Organismal Injury and Abnormalities	Apoptosis of leukocytes	6.44e-12		-0.75	ABCG1,ADA,ADAM17,ADAM8,AFP,ANPEP,ANXA1,APP,ARHGEF1,AURKB,AXL,BAX,BBC3,BCL2,BCL2A1,BCL2L1,BCL6,BIRC2,BIRC5,BIRC6,BLM,BRCA1,BTG1,BTK,CARD9,CASP1,CASP3,CASP4,CASP6,CASP7,CASP8,CAT,CCAR1,CCDC86,CCNB1,CD14,CD28,CD5L,CD9,CDK2,CDKN1A,CFLAR,CHEK2,CNR2,CRKL,CSF1,CTNNB1,CXCR4,CYBB,CYLD,DCK,DDB1,DDIT3,DFFA,DNAJA3,DOCK8,E2F1,EFNA1,EIF4E,EP300,ETS2,EZR,FADD,FAR1,FBXW7,FCER1G,FCGR2B,FNIP1,FOXO3,FYN,GADD45G,GFI…	195
Cell Morphology	Morphology of leukocytes	6.47e-12			Abcb1b,ABHD5,ACP2,AFF1,AGTRAP,APP,ARSG,ASXL1,B4GALNT1,BAX,BCL2,BCL2L1,BIRC5,BTK,C3,CACNA1A,CASP1,CASP8,CCDC86,CCND1,CCR2,CD28,CD36,CD5L,CD81,CD84,CD86,CDKN1A,CDKN2C,CLN3,CMKLR1,CNN2,CP,CREBBP,CSF1,CTSD,CTSZ,CYLD,CYTIP,DCK,DOCK11,E2F1,EIF4E,ENTPD5,ERN1,ETS2,FCER1G,FCGR2B,FLOT1,FNIP1,FOXO3,FTL,FYN,GCNT1,GFI1,GLA,GRN,HEXB,HIVEP2,HLA-A,HLA-G,IDUA,IFNAR1,IKZF1,IL11RA,IL15,IL18,IL2RG,IL7R,IMPDH1,IMPDH2…	146
Cancer,Hematological Disease,Immunological Disease,Organismal Injury and Abnormalities	Recurrent leukemia	6.51e-12			ABL2,ADA,ANXA1,AXL,BCL2,BTK,CCND1,CSF1R,DCK,DHFR,DNMT1,FKBP1A,FLT1,FYN,HSP90AA1,HSP90AB1,HSP90B1,IDH2,IKZF1,IMPDH1,IMPDH2,LCK,PIK3CD,PIK3CG,PLK1,PML,POLA1,POLD1,POLE,POLE2,POLE3,PPIA,PPP3CC,PRIM2,PSMB2,PSMD1,PSMD2,PTPRC,RARA,RARB,RNMT,RRM1,RRM2,RXRA,SF3B1,TEC,TOP2A,TOP2B,TP53,TUBA1A,TUBA1C,TUBA4A,TUBB2A,TUBB4A,TUBB4B,TUBD1,TUBE1,TUBG1,TYMS,XPO1	60
Cancer,Cardiovascular Disease,Organismal Injury and Abnormalities	Development of cardiovascular neoplasm	6.58e-12		-0.537	ANGPT2,ANXA7,APC,ATR,AXL,BCL2L1,BIRC2,BLM,BRCA1,BRIP1,CCND1,CCND3,CDK1,CDK2,CDKN1A,CDKN2C,CEACAM1,CRLF2,CSF1R,CXCL14,EIF2AK4,EPAS1,ERCC6,EZH2,FANCA,FANCB,FANCD2,FBXO4,FLT1,FUBP1,GNAQ,HLA-A,HSP90AB1,IL6ST,IL7R,KAT6A,KLF2,KLF4,KMT2A,KMT2C,KMT2D,MAP3K1,MAP3K5,MAPK1,MDM4,MEN1,MLH1,MSH6,MSN,MUTYH,MYH9,NF1,NOTCH2,NRP2,PBRM1,PIK3CA,PIK3CG,PRKDC,PTCH1,RECQL4,S100A4,SBDS,SDHC,SDHD,SETD2,SH2B3,SMARCA4,SMAR…	74
Cell Cycle	M phase of tumor cell lines	7.27e-12		1.355	ANLN,AURKA,AURKB,BCL2,BIRC5,CAPZB,CCNE1,CDKN1A,CDT1,CEP55,CHFR,DCTN3,ECT2,FADD,GNAI2,GOLGA2,ILK,KIF14,KIF20A,KIF20B,KIF22,KIF23,KIF4A,KIFC1,KLHL21,LATS1,LIMK1,MAD2L1,MCM7,MEN1,MOB1A,NCAPD2,NDC80,NEK2,NEK6,NPM1,NUF2,PBXIP1,PI4KB,PLK1,PTTG1,RAC1,RACGAP1,RGS14,SETD6,SF3B3,SIAH1,STAG1,STUB1,TERF1,TINF2,TOP2A,TOP2B,TP53,TRIO,UNC45A,ZW10	57
Organismal Injury and Abnormalities	Benign lesion	7.38e-12		-0.144	ABCA1,ABCG2,ACSF2,ADARB1,ADGRL1,ADRB2,AFF1,AHNAK,AIG1,AIP,AKNA,ALCAM,ALDH5A1,ALDOA,ALDOC,ALG14,ALG2,ALG6,ANAPC16,ANGPT2,ANKH,ANXA1,ANXA2,ANXA3,ANXA5,ANXA7,AP1S1,AP2S1,APC,APLP2,APOBEC1,APP,ARFGEF1,ARFGEF2,ARHGEF2,ATG7,ATP1A1,ATP2B3,ATP2C1,ATP6V1F,ATR,ATRN,AURKB,AXIN1,AXL,B4GALNT1,B4GALT1,BAP1,BARD1,BBC3,BCL2,BCL2L1,BCL9,BCLAF1,BIRC2,BIRC5,BLM,BLMH,BPTF,BRCA1,BRIP1,BUB1B,C3,CA12,CA2,CADM1,CALR,CCD…	460
Cancer,Hematological Disease,Immunological Disease,Organismal Injury and Abnormalities	Refractory lymphocytic cancer	7.87e-12			ABL2,ADA,AURKA,AXL,BCL2,BCL6,BTK,CSF1R,DCK,DHFR,DNMT1,EZH2,FKBP1A,FYN,GSR,HDAC2,HDAC3,HDAC5,HDAC6,HDAC7,HDAC8,HELB,HSP90AA1,HSP90AB1,HSP90B1,IL2RG,IMPDH1,IMPDH2,LCK,PDCD1,PIK3CA,PIK3CD,PIK3CG,POLA1,POLD1,POLE,POLE2,POLE3,PPIA,PPP3CC,PRIM2,PSMB2,PSMD1,PSMD2,RNMT,RRM1,RRM2,RXRA,TEC,TNFRSF9,TOP2A,TOP2B,TUBA1A,TUBA1C,TUBA4A,TUBB2A,TUBB4A,TUBB4B,TUBD1,TUBE1,TUBG1,TYMS,XPO1	63
Cancer,Cardiovascular Disease,Organismal Injury and Abnormalities	Development of hemangioma	7.87e-12		-0.132	ANXA7,APC,ATR,AXL,BCL2L1,BIRC2,BLM,BRCA1,BRIP1,CCND1,CCND3,CDK1,CDK2,CDKN1A,CDKN2C,CEACAM1,CRLF2,CSF1R,CXCL14,EIF2AK4,EPAS1,ERCC6,EZH2,FANCA,FANCB,FANCD2,FBXO4,FLT1,FUBP1,GNAQ,HLA-A,HSP90AB1,IL6ST,IL7R,KAT6A,KMT2A,KMT2C,KMT2D,MAP3K1,MAP3K5,MAPK1,MDM4,MEN1,MLH1,MSH6,MSN,MUTYH,MYH9,NF1,NOTCH2,NRP2,PBRM1,PIK3CA,PIK3CG,PRKDC,PTCH1,RECQL4,S100A4,SBDS,SDHC,SETD2,SH2B3,SMARCA4,SMARCB1,SMC3,TP53,TRIM33,T…	70
Cell-mediated Immune Response,Cellular Development,Cellular Function and Maintenance,Cellular Growth and Proliferation,Embryonic Development,Hematological System Development and Function,Hematopoiesis,Lymphoid Tissue Structure and Development,Organ Development,Organismal Development,Tissue Development	T cell development	8.45e-12	Decreased	-2.754	ABCG1,ABL2,ADA,ADAM17,ADCY7,AFF1,ANXA1,AP3D1,APC,ARMC5,AXL,BAX,BBC3,BCL2,BCL2A1,BCL6,BIRC5,BLM,BRCA1,BSG,BTK,CADM1,CARD9,CARM1,CASP1,CBFB,CBS/LOC102724560,CCND1,CCR2,CD28,CD86,CDK2,CDKN1A,CFLAR,CHD4,CHD7,CNR2,CR1L,CREBBP,CRTAM,CSF1,CTNNB1,CTSV,CXCR4,CYLD,DCK,DGKZ,DNAJA3,DNAJB1,DNMT1,DNMT3A,DOCK2,E2F1,EEF1D,EIF2AK4,EIF4E,EIF4G2,ELK4,EP300,ETS2,EZH2,FADD,FCER1G,FCGR2A,FCGR2B,FKBP1A,FLT1,FNIP1,FOXO3…	231
Cancer,Organismal Injury and Abnormalities	Benign solid tumor	8.97e-12		-0.85	ABCA1,ABCG2,ACSF2,ADARB1,ADGRL1,ADRB2,AFF1,AIG1,AIP,AKNA,ALCAM,ALDH5A1,ALDOA,ALDOC,ALG14,ALG2,ALG6,ANAPC16,ANGPT2,ANKH,ANXA1,ANXA2,ANXA3,ANXA5,ANXA7,AP1S1,AP2S1,APC,APOBEC1,APP,ARFGEF1,ARFGEF2,ARHGEF2,ATG7,ATP1A1,ATP2B3,ATP2C1,ATP6V1F,ATR,ATRN,AURKB,AXIN1,AXL,BAP1,BARD1,BBC3,BCL2,BCL2L1,BCL9,BIRC2,BIRC5,BLM,BPTF,BRCA1,BRIP1,BUB1B,C3,CA12,CA2,CADM1,CALR,CCDC80,CCDC88A,CCNB1,CCNB2,CCND1,CCND3,CCNE1…	409
Cellular Compromise,Cellular Function and Maintenance	Endoplasmic reticulum stress response	9.14e-12		0.304	AMFR,APOBEC1,ATF4,ATF6,BAX,BBC3,BCAP31,BCL2,BNIP3,CALR,CCDC47,CCND1,CDC37,CDK5RAP3,COL4A1,CTH,CTSB,CTSD,CTSS,DDIT3,DDRGK1,DERL1,DNAJB1,DNAJB2,DNAJB4,DNAJB9,DNAJC4,DNM1L,EIF2AK4,EIF2B5,ERMP1,ERN1,ERP44,FIS1,FLOT1,GAA,GBA2,GLA,GSK3B,HERPUD1,HSP90AA1,HSP90AB1,HSP90B1,HYOU1,IGF1,MANF,MAP3K5,MAPK8,MAPT,Marcks,MBTPS2,MFN2,MGAT2,MIA3,NFE2L1,NFE2L2,OS9,P4HB,PAFAH1B1,PARP16,PKD1,PPP1R15A,PPP1R15B,PSEN2,PT…	87
Cancer,Hematological Disease,Immunological Disease,Organismal Injury and Abnormalities	CD20 positive aggressive mature B-cell lymphoma	9.88e-12			BCL2,BTK,DCK,DHFR,GSR,HDAC2,HDAC3,HSP90AA1,HSP90AB1,HSP90B1,POLA1,POLD1,PRIM2,PSMB2,PSMD1,PSMD2,RRM1,RRM2,TOP2A,TOP2B,TUBA1A,TUBA1C,TUBA4A,TUBB2A,TUBB4A,TUBB4B,TUBD1,TUBE1,TUBG1,TYMS,XPO1	31
Cell Death and Survival,Organismal Injury and Abnormalities	Cell death of antigen presenting cells	9.89e-12	Decreased	-2.527	ABCG1,ACAT1,ADAM8,AFP,APP,AXL,BAX,BCL2,BCL2L1,BCL6,BIRC2,BIRC5,BTG1,CARD9,CASP1,CASP3,CASP4,CASP6,CASP7,CASP8,CD14,CD5L,CDKN1A,CFLAR,CNR2,COQ7,CSF1,CTSB,CYBB,CYLD,DDIT3,DFFA,EPAS1,FADD,FAR1,Gm14461,GPR132,GSK3B,HDAC5,HSP90AB1,IFNAR1,IL15,IL18,IRF3,IRGM,Irgm1,ISG15,LAMTOR2,LGALS3,LRP1,LYZ,MAP2K3,MAP3K5,Map3k7,MAPK8,MIF,MSR1,MYD88,Naip1 (includes others),NAMPT,NCEH1,NFE2L2,NLRP1,NPC1,OGT,P2RX7,PARP…	89
Cancer,Hematological Disease,Immunological Disease,Organismal Injury and Abnormalities	Recurrent diffuse large B cell lymphoma	1.06e-11			BCL2,BCL6,BTK,DCK,DNMT1,GSR,HDAC2,HDAC3,HSP90AA1,HSP90AB1,HSP90B1,PDCD1,POLA1,POLD1,POLE,POLE2,POLE3,PRIM2,PSMB2,PSMD1,PSMD2,RNMT,RRM1,RRM2,TNFRSF9,TOP2A,TOP2B,TUBA1A,TUBA1C,TUBA4A,TUBB2A,TUBB4A,TUBB4B,TUBD1,TUBE1,TUBG1,XPO1	37
Cancer,Hematological Disease,Immunological Disease,Organismal Injury and Abnormalities	Refractory diffuse large B-cell lymphoma	1.06e-11			BCL2,BCL6,BTK,DCK,DNMT1,GSR,HDAC2,HDAC3,HSP90AA1,HSP90AB1,HSP90B1,PDCD1,POLA1,POLD1,POLE,POLE2,POLE3,PRIM2,PSMB2,PSMD1,PSMD2,RNMT,RRM1,RRM2,TNFRSF9,TOP2A,TOP2B,TUBA1A,TUBA1C,TUBA4A,TUBB2A,TUBB4A,TUBB4B,TUBD1,TUBE1,TUBG1,XPO1	37
Cancer,Cardiovascular Disease,Organismal Injury and Abnormalities	Development of angioma	1.08e-11		-0.492	ANGPT2,ANXA7,APC,ATR,AXL,BCL2L1,BIRC2,BLM,BRCA1,BRIP1,CCND1,CCND3,CDK1,CDK2,CDKN1A,CDKN2C,CEACAM1,CRLF2,CSF1R,CXCL14,EIF2AK4,EPAS1,ERCC6,EZH2,FANCA,FANCB,FANCD2,FBXO4,FLT1,FUBP1,GNAQ,HLA-A,HSP90AB1,IL6ST,IL7R,KAT6A,KLF2,KLF4,KMT2A,KMT2C,KMT2D,MAP3K1,MAP3K5,MAPK1,MDM4,MEN1,MLH1,MSH6,MSN,MUTYH,MYH9,NF1,NOTCH2,NRP2,PBRM1,PIK3CA,PIK3CG,PRKDC,PTCH1,RECQL4,S100A4,SBDS,SDHC,SETD2,SH2B3,SMARCA4,SMARCB1,S…	73
Neurological Disease,Organismal Injury and Abnormalities	Progressive neurological disorder	1.09e-11		0.033	ABCA1,ABCG2,ACLY,ACO1,ACO2,ACOX1,ADAM17,ADGRL1,ADRB2,AHCY,AIF1,AIFM1,AIMP2,ALCAM,ALDH5A1,ALG14,ALG2,AMPD3,ANKRD11,ANKRD34A,ANXA1,ANXA2,ANXA5,APBB1,APBB2,APLP2,APOBEC1,APP,ARHGDIB,ARMC2,ARSG,ASAH1,ATF4,ATG7,ATL2,ATP1A1,ATP8A1,ATP8B4,ATR,AXL,B4GALNT1,BACH1,BAG1,BAG6,BAX,BCAS1,BCL2,BCL2L1,BIRC5,BRCA1,BRD2,BSG,BTK,C3,CACNA1A,CACNA1B,CANX,CAPN2,CAPZB,CARD14,CARS2,CASP1,CASP3,CASP4,CASP6,CASP7,CASP8,CB…	487
Cancer,Hematological Disease,Immunological Disease,Organismal Injury and Abnormalities	Recurrent large-cell diffuse lymphoma	1.1e-11			BCL2,BCL6,BTK,DCK,DNMT1,GSR,HDAC2,HDAC3,HSP90AA1,HSP90AB1,HSP90B1,IL2RG,PDCD1,POLA1,POLD1,POLE,POLE2,POLE3,PRIM2,PSMB2,PSMD1,PSMD2,RNMT,RRM1,RRM2,TNFRSF9,TOP2A,TOP2B,TUBA1A,TUBA1C,TUBA4A,TUBB2A,TUBB4A,TUBB4B,TUBD1,TUBE1,TUBG1,XPO1	38
Cancer,Hematological Disease,Immunological Disease,Organismal Injury and Abnormalities	Relapsed large-cell diffuse lymphoma	1.1e-11			BCL2,BCL6,BTK,DCK,DNMT1,GSR,HDAC2,HDAC3,HSP90AA1,HSP90AB1,HSP90B1,IL2RG,PDCD1,POLA1,POLD1,POLE,POLE2,POLE3,PRIM2,PSMB2,PSMD1,PSMD2,RNMT,RRM1,RRM2,TNFRSF9,TOP2A,TOP2B,TUBA1A,TUBA1C,TUBA4A,TUBB2A,TUBB4A,TUBB4B,TUBD1,TUBE1,TUBG1,XPO1	38
Cancer,Hematological Disease,Immunological Disease,Organismal Injury and Abnormalities	Recurrent aggressive non-Hodgkin lymphoma	1.11e-11			BCL2,BCL6,BTK,DCK,DNMT1,FKBP1A,GSR,HDAC2,HDAC3,HSP90AA1,HSP90AB1,HSP90B1,IL2RG,PDCD1,PIK3CD,POLA1,POLD1,POLE,POLE2,POLE3,PRIM2,PSMB2,PSMD1,PSMD2,RNMT,RRM1,RRM2,TNFRSF9,TOP2A,TOP2B,TUBA1A,TUBA1C,TUBA4A,TUBB2A,TUBB4A,TUBB4B,TUBD1,TUBE1,TUBG1,XPO1	40
Cancer,Hematological Disease,Immunological Disease,Organismal Injury and Abnormalities	Refractory aggressive non-Hodgkin lymphoma	1.11e-11			BCL2,BCL6,BTK,DCK,DNMT1,FKBP1A,GSR,HDAC2,HDAC3,HSP90AA1,HSP90AB1,HSP90B1,PDCD1,PIK3CD,POLA1,POLD1,POLE,POLE2,POLE3,PRIM2,PSMB2,PSMD1,PSMD2,RNMT,RRM1,RRM2,TNFRSF9,TOP2A,TOP2B,TUBA1A,TUBA1C,TUBA4A,TUBB2A,TUBB4A,TUBB4B,TUBD1,TUBE1,TUBG1,XPO1	39
Nervous System Development and Function,Organismal Development	Morphology of central nervous system	1.15e-11			ABL2,ADH7,AIFM1,AKT3,Ank2,APBB1,APBB2,APP,ARFGEF2,ARHGAP35,ARHGAP5,ARID1A,ARSG,ASPM,ATAT1,ATG7,ATP6V1B2,ATRN,AXL,B4GALNT1,BAG6,BAX,BBS4,BMPR1A,BTBD9,BTG1,BTG2,C3,CACNA1A,CAMSAP2,CASK,CASP3,CASP4,CASP6,CASP8,CBLN3,CBS/LOC102724560,CCDC134,CCND1,CCR2,CD81,CD86,CDK5RAP2,CDKN1A,CDKN2C,CELSR3,CEP290,CEP55,CETN2,CISD2,CKB,CLCN2,CLCN3,CLN3,CLN5,CNR2,COL18A1,CP,CR1L,CREBBP,CSTB,CTNNB1,CTSB,CTSV,CXCR4,DBN…	244
Molecular Transport	Export of molecule	1.17e-11		-1.404	ABCA1,ABCA3,Abcb1b,ABCC1,ABCG1,ABCG2,ABHD5,ACAT1,ACO1,ADA,ALKBH5,ANKLE1,ANXA6,APP,ATOX1,ATP11B,ATP7B,BCAP31,BCL2,BSG,CALR,CANX,CCR2,CD14,CD36,CHP1,CHRM4,CLCN3,CNP,CP,CTDSPL2,CTSS,DESI1,DIO2,E2F1,EIF4E,EIF5A,ELOVL6,FADD,FYN,FYTTD1,GLE1,GPS2,GSK3B,HHEX,HSPA9,Ifi27,LAMTOR1,LETM1,LMAN2L,LPCAT3,LPL,LRP1,LSS,MAP2K3,MAPK1,MAPT,MSN,MSR1,NCBP1,NCBP2,NCEH1,NOS1,NPC1,NR1H2,NR1H3,NUP107,NUP133,NXF1,NXT1,OSBP…	130
Cancer,Organismal Injury and Abnormalities,Reproductive System Disease	Hormone receptor positive HER2 negative breast cancer	1.18e-11			AKT1S1,API5,ARHGEF2,BAP1,BCL2,CD276,CDK4,CHD4,DEK,DHFR,FKBP1A,GNG2,GSK3B,HDAC2,HELB,KAT6A,KICS2,KLF2,MARK2,MYBL2,PARP1,PARP2,PDCD1,PDE7A,PIK3CA,PIK3CB,PIK3CD,PIK3CG,PRMT1,RRM1,RRM2,SZT2,TOP2A,TOP2B,TSC2,TUBA1A,TUBA1C,TUBA4A,TUBB,TUBB2A,TUBB4A,TUBB4B,TUBD1,TUBE1,TUBG1,TYMS,USP35	47
Cell Cycle,DNA Replication, Recombination, and Repair	Homologous recombination	1.2e-11	Increased	2.641	ATXN7L3,BARD1,BLM,BRCA1,BRIP1,CDK2,CHD4,COPS7A,CREBBP,CTDP1,DDB1,FANCD2,FBXW5,FBXW7,GADD45A,GPS1,IK,KANK2,LRRC40,LSM2,LSM4,MCM8,MED12,MEPCE,MLH1,MMS22L,MND1,MRE11,MSH5,NCOA3,NDE1,NEK1,PABPC1,PARP1,PARPBP,PRKDC,PTEN,RAD21,RAD51,RAD51B,RAD51C,RAD54L,RECQL4,RFC1,RFC2,RNF126,RPS9,RUVBL2,SF3B1,SF3B2,SF3B3,SF3B5,SIRT7,SMCHD1,SNRNP27,SNRPA1,SNRPD2,SPIDR,SRCAP,SUN1,SUPT5H,SUPT6H,SYCE2,TIMM13,TOPBP1,TP53,…	71
Cancer,Hematological Disease,Immunological Disease,Organismal Injury and Abnormalities	Peripheral T-cell lymphoma	1.22e-11			AMOTL1,ANGPT2,ARID1A,AURKA,BCL6,BTG1,C3,CD28,CDKN2C,COL23A1,COL27A1,COL4A1,CREBBP,CTNNB1,CXCL14,DHFR,DNMT1,DNMT3A,ELF2,EPAS1,EPC1,EPOR,FGF11,FYN,GADD45A,GAS6,GSR,GTF2I,HDAC2,HDAC3,HDAC5,HDAC6,HDAC7,HDAC8,HELB,HIPK1,HSP90AA1,HSP90AB1,HSP90B1,IDH2,IFI44,IFI44L,IL2RG,ISG15,ITGAX,ITPKB,JMJD1C,JUN,KLF6,KMT2C,KMT2D,L1CAM,LAMB2,LCK,LIFR,MMP2,MYD88,MYOF,NR4A2,PDCD1,PER1,PIK3CA,PIK3CD,PIK3CG,PIM2,PLCG1,PO…	111
Neurological Disease,Organismal Injury and Abnormalities,Psychological Disorders	Tauopathy	1.22e-11		0.742	ABCA1,ABCG2,ACLY,ACO1,ACO2,ADGRL1,ADRB2,AIF1,AIFM1,ALDH5A1,ALG2,ANKRD34A,APBB1,APBB2,APLP2,APOBEC1,APP,ARMC2,ATF4,ATG7,ATL2,ATP1A1,ATP6V0D2,ATP8A1,ATP8B4,ATR,BAG1,BAX,BCL2,BCL2L1,BRCA1,C3,CACNA1B,CANX,CAPZB,CASP1,CASP3,CASP4,CASP6,CASP7,CASP8,CBS/LOC102724560,CCNB1,CCNF,CD14,CD200R1,CD36,CD63,CD68,CD9,CDK1,CDK2,CDK4,CFL1,CHD5,CHRM4,CLEC7A,CLUH,CNP,CNR2,CRLF2,CS,CSF1R,CST7,CTH,CTSB,CTSD,CTSS,CTSZ,…	272
Cancer,Hematological Disease,Immunological Disease,Organismal Injury and Abnormalities	Stage III-IV diffuse B-cell lymphoma	1.26e-11			BTK,DCK,DHFR,DNMT1,GSR,HSP90AA1,HSP90AB1,HSP90B1,POLA1,POLD1,PRIM2,PSMB2,PSMD1,PSMD2,RNMT,RRM1,RRM2,TOP2A,TOP2B,TUBA1A,TUBA1C,TUBA4A,TUBB2A,TUBB4A,TUBB4B,TUBD1,TUBE1,TUBG1,TYMS	29
Cancer,Hematological Disease,Immunological Disease,Organismal Injury and Abnormalities	Stage III-IV aggressive mature B-cell lymphoma	1.26e-11			BTK,DCK,DHFR,DNMT1,GSR,HSP90AA1,HSP90AB1,HSP90B1,POLA1,POLD1,PRIM2,PSMB2,PSMD1,PSMD2,RNMT,RRM1,RRM2,TOP2A,TOP2B,TUBA1A,TUBA1C,TUBA4A,TUBB2A,TUBB4A,TUBB4B,TUBD1,TUBE1,TUBG1,TYMS	29
Cell Cycle	Arrest in G2 phase	1.26e-11			ACTL6A,ANKHD1/ANKHD1-EIF4EBP3,ANXA2,AP2A2,APC,ATF5,ATR,AURKA,BCL2,BIRC5,BLM,BORA,BRCA1,CAT,CCNA2,CCNB1,CCND1,CDC25C,CDK1,CDK2,CDKN1A,CENPF,CENPO,CHEK2,CKS1B,CKS2,CNOT7,CSE1L,CTNNB1,DDB1,DEPDC1B,DNMT1,E2F5,EME1,EPOR,ERCC1,FADD,FANCD2,FBXL2,FEN1,FLNA,GADD45A,GMNN,HDAC2,HLA-G,HYAL1,IDH2,JUN,KIF11,KLF4,KMT2E,LATS1,LIMK1,LMO4,LRPPRC,MAD2L1,MAP2K6,MAP3K11,MAP3K5,MBD4,MGMT,MLH1,MMS22L,MRE11,MSH5,MTDH,MX…	104
Cell Death and Survival,Organismal Injury and Abnormalities	Apoptosis of connective tissue cells	1.27e-11		0.674	ABL2,ADM,API5,APP,ARHGAP1,ATF5,ATF6,BAX,BBC3,BCL2,BCL2L1,BIRC2,BIRC5,BIRC6,BLM,BMPR1A,BNIP3,BUB1,CABIN1,CAPNS1,CASP1,CASP3,CASP4,CASP7,CASP8,CCDC47,CCDC80,CCND1,CD36,CDKN1A,CDKN2C,CFLAR,CRKL,CSF1,CTBP1,CTNNB1,CTSD,CYCS,DAPK1,DDB2,DDIT3,DDIT4,DHCR24,E2F1,EIF4E,EP300,FADD,FCGR1A,FOXO3,FTO,GAS5,GAS6,GLI1,GLO1,GNL3,GSK3B,IGF1,IKBKG,IL18,IRF3,JUN,KLF2,LGALS8,MAP2K3,MAP3K1,MAP3K5,Map3k7,MAPK1,MAPK8,MAV…	133
[truncated: 213 more rows]

## Sheet: 4.2 IPA - Isotype Ab vs MBP1 Ab
Supplemental Table 4.2. Diseases & Functions Anaylsis with IPA of DEGs in macrophages cultured in eosinophil conditioned medium with the addition of an isotype antibody versus anti-MBP-1 antibody.
Categories	Diseases or Functions Annotation	p-value	Predicted Activation State	Activation z-score	Molecules	# Molecules
[truncated: 1,000 more rows]
