# Supplementary material for: Antibiotic use during influenza infection augments lung eosinophils that impair immunity against secondary bacterial pneumonia
Source: J Clin Invest. 2024 Sep 10;134(21):e180986. doi: 10.1172/JCI180986 (PMC11527449; doi:10.1172/JCI180986)
Supplement: Supplemental table 5 [file jci-134-180986-s063.xlsx]

## Sheet: Table 5.1. 16S time course
Supplemental Table 5.1 OTUs for 16S sequencing across a timecourse	ITS sequencing - Antibiotics Day -7				ITS sequencing - Control Day -7				ITS sequencing - Antibiotics Day 0 PR8 infection				ITS sequencing - Control Day 0 PR8 infection				ITS sequencing - Antibiotics Day 10 PR8 infection				ITS sequencing - Control Day 10 PR8 infection				ITS sequencing - Antibiotics Day 12 PR8 infection				ITS sequencing - Control Day 12 PR8 infection
Bacteria ; Proteobacteria ; Gammaproteobacteria ; Enterobacterales ; Enterobacteriaceae ; Escherichia-Shigella ; NA	403	1	0	0	296	1478	373	244	19211	13489	66	325	252	419	249	266	6004	7415	4013	3238	127	219	70	105	3771	4515	3408	5056	508	435	373	678
Bacteria ; Proteobacteria ; Gammaproteobacteria ; Enterobacterales ; Enterobacteriaceae ; Escherichia-Shigella ; NA	397	1	0	0	265	1172	284	193	16624	9051	40	224	208	349	215	196	5351	6394	3414	2645	85	181	53	86	3202	3694	2814	4147	390	336	336	539
Bacteria ; Proteobacteria ; Gammaproteobacteria ; Burkholderiales ; Sutterellaceae ; Parasutterella ; NA	674	508	394	847	1022	2200	951	1036	3742	4161	22	2	1071	1153	1058	649	2192	2042	2151	716	1054	1870	819	1115	1269	749	589	1154	1943	1105	1096	1110
Bacteria ; Firmicutes ; Clostridia ; Clostridia vadinBB60 group ; NA ; NA ; NA	5	1	0	3	0	0	3	0	13	676	30314	5946	5	2	5	8	0	0	0	0	0	1	5	5	0	0	1	1	0	2	1	4
Bacteria ; Proteobacteria ; Gammaproteobacteria ; Burkholderiales ; Sutterellaceae ; Parasutterella ; NA	576	391	290	680	857	1747	835	823	3151	2723	11	6	898	964	852	538	1850	1748	1795	587	848	1608	660	912	1031	621	579	925	1665	864	906	947
Bacteria ; Firmicutes ; Clostridia ; Clostridia vadinBB60 group ; NA ; NA ; NA	4	0	1	0	0	0	3	0	18	400	19463	4142	3	1	7	11	0	0	1	1	2	1	0	6	0	0	0	0	1	0	2	1
Bacteria ; Firmicutes ; Bacilli ; Lactobacillales ; Lactobacillaceae ; Lactobacillus ; NA	720	442	764	509	1922	1068	2079	1740	1	67	493	29	1066	8	221	8	1	1	1	0	1361	1130	1231	1336	0	0	0	0	1377	1122	1025	879
Bacteria ; Bacteroidota ; Bacteroidia ; Bacteroidales ; Tannerellaceae ; Parabacteroides ; NA	81	3	6	0	88	182	150	101	1945	4925	90	8	110	128	133	123	1629	153	18	1033	76	179	132	93	1370	1127	887	1523	142	187	138	127
Bacteria ; Firmicutes ; Bacilli ; Lactobacillales ; Lactobacillaceae ; Lactobacillus ; NA	575	387	576	415	1519	863	1547	1420	0	46	343	17	823	5	205	11	1	0	0	0	1138	831	1019	1140	1	0	0	1	1097	942	831	760
Bacteria ; Bacteroidota ; Bacteroidia ; Bacteroidales ; Tannerellaceae ; Parabacteroides ; NA	58	5	5	2	76	198	133	73	1067	4139	19	19	96	100	112	90	1108	58	5	737	67	150	106	104	1204	913	773	1294	124	162	150	115
Bacteria ; Bacteroidota ; Bacteroidia ; Bacteroidales ; Tannerellaceae ; Parabacteroides ; distasonis	66	7	2	2	75	180	115	71	1679	3256	54	13	101	132	114	79	1407	138	26	823	62	153	112	84	1037	888	800	1214	123	156	104	128
Bacteria ; Bacteroidota ; Bacteroidia ; Bacteroidales ; Muribaculaceae ; NA ; NA	953	365	275	451	753	4	35	7	1	41	83	73	680	975	1098	557	0	0	1	0	465	1064	967	835	0	0	0	0	935	732	881	493
Bacteria ; Firmicutes ; Bacilli ; Acholeplasmatales ; Acholeplasmataceae ; Anaeroplasma ; NA	0	4	3	0	17	0	0	0	0	2730	3824	4540	17	13	16	17	0	0	0	0	18	1	0	31	0	0	0	0	6	4	1	0
Bacteria ; Bacteroidota ; Bacteroidia ; Bacteroidales ; Muribaculaceae ; NA ; NA	800	311	222	415	620	1	27	3	0	24	72	44	613	809	958	425	0	0	0	0	382	899	793	720	0	0	0	0	794	611	733	392
Bacteria ; Bacteroidota ; Bacteroidia ; Bacteroidales ; Tannerellaceae ; Parabacteroides ; distasonis	58	2	4	3	62	169	98	76	1022	2543	19	13	67	106	84	77	932	65	14	609	70	120	95	68	974	803	621	1036	127	138	103	115
Bacteria ; Firmicutes ; Bacilli ; Acholeplasmatales ; Acholeplasmataceae ; Anaeroplasma ; NA	0	3	1	1	16	0	0	0	0	1808	2761	3472	15	25	17	6	0	0	0	0	18	1	2	23	0	0	0	0	9	4	0	0
Bacteria ; Bacteroidota ; Bacteroidia ; Bacteroidales ; Prevotellaceae ; Prevotellaceae UCG-001 ; NA	101	113	70	161	539	261	673	193	0	12	12	11	428	364	471	92	0	0	0	0	425	864	400	538	0	0	0	0	347	662	605	506
Bacteria ; Firmicutes ; Bacilli ; Lactobacillales ; Lactobacillaceae ; Lactobacillus ; NA	81	289	98	242	11	15	19	10	0	18	34	3	59	767	774	748	3	0	0	0	151	781	253	504	301	791	1197	0	11	239	98	27
Bacteria ; Bacteroidota ; Bacteroidia ; Bacteroidales ; Prevotellaceae ; Prevotellaceae UCG-001 ; NA	124	86	58	152	430	228	554	150	0	3	7	6	340	351	374	70	0	0	0	0	382	621	350	460	0	0	0	0	348	575	548	426
Bacteria ; Firmicutes ; Bacilli ; Lactobacillales ; Lactobacillaceae ; Lactobacillus ; NA	78	212	79	196	13	7	17	4	0	11	25	3	58	636	581	564	0	0	0	0	110	642	210	412	225	601	982	4	9	222	76	21
Bacteria ; Firmicutes ; Clostridia ; Lachnospirales ; Lachnospiraceae ; Lachnoclostridium ; NA	148	0	0	0	439	204	380	193	0	30	24	5	400	247	325	241	0	0	0	0	276	408	343	432	0	0	0	0	454	400	243	369
Bacteria ; Actinobacteriota ; Coriobacteriia ; Coriobacteriales ; Eggerthellaceae ; Enterorhabdus ; NA	522	49	22	127	271	1069	239	176	1	82	137	18	287	206	289	207	0	0	1	0	89	80	147	79	0	0	0	0	337	66	267	101
Bacteria ; Firmicutes ; Clostridia ; Lachnospirales ; Lachnospiraceae ; Lachnoclostridium ; NA	117	1	0	0	317	189	301	182	0	19	9	2	309	199	265	190	0	0	0	0	219	308	368	342	0	0	0	0	417	321	210	316
Bacteria ; Bacteroidota ; Bacteroidia ; Bacteroidales ; Tannerellaceae ; Parabacteroides ; NA	19	2	0	0	27	70	57	25	559	1286	32	1	26	39	35	30	319	17	3	219	28	39	24	23	404	242	261	369	48	36	43	34
Bacteria ; Firmicutes ; Clostridia ; Clostridia vadinBB60 group ; NA ; NA ; NA	0	0	1	0	0	0	0	0	106	1725	0	2456	0	0	0	0	0	0	0	0	0	0	0	0	0	0	0	0	0	0	0	0
Bacteria ; Firmicutes ; Clostridia ; Clostridia vadinBB60 group ; NA ; NA ; NA	0	0	0	0	0	1	0	0	0	2236	396	1540	1	0	0	0	0	0	0	0	0	1	0	0	0	0	0	0	1	1	0	0
Bacteria ; Firmicutes ; Clostridia ; Lachnospirales ; Lachnospiraceae ; Blautia ; NA	110	2	0	0	178	190	475	311	0	96	17	5	145	371	460	226	0	0	0	0	91	224	19	52	0	0	0	0	111	320	401	190
Bacteria ; Proteobacteria ; Gammaproteobacteria ; Burkholderiales ; Sutterellaceae ; Parasutterella ; NA	466	66	4	11	278	354	324	212	932	0	17	6	146	107	108	81	190	0	0	0	76	107	73	51	26	0	8	11	82	72	105	53
Bacteria ; Actinobacteriota ; Coriobacteriia ; Coriobacteriales ; Eggerthellaceae ; Enterorhabdus ; NA	441	45	18	91	222	851	218	142	2	73	88	12	196	177	247	130	0	0	0	0	72	79	115	65	1	0	0	0	279	65	210	73
Bacteria ; Bacteroidota ; Bacteroidia ; Bacteroidales ; Bacteroidaceae ; Bacteroides ; NA	29	2	0	0	254	114	390	333	0	175	42	27	270	202	271	241	0	0	0	0	114	231	110	203	0	0	0	0	152	220	177	125
Bacteria ; Bacteroidota ; Bacteroidia ; Bacteroidales ; Tannerellaceae ; Parabacteroides ; NA	22	1	1	0	28	69	30	33	548	865	25	2	36	42	12	28	285	20	3	189	21	31	21	27	326	198	210	324	48	52	30	27
Bacteria ; Bacteroidota ; Bacteroidia ; Bacteroidales ; Muribaculaceae ; NA ; NA	0	44	46	120	155	321	200	216	0	5	21	15	197	145	136	127	0	0	0	0	198	331	176	202	0	0	0	0	116	274	217	221
Bacteria ; Firmicutes ; Clostridia ; Lachnospirales ; Lachnospiraceae ; Blautia ; coccoides	101	0	0	0	135	159	375	258	1	73	16	3	139	326	444	215	0	0	0	0	84	175	20	56	0	0	0	0	82	306	339	172
Bacteria ; Bacteroidota ; Bacteroidia ; Bacteroidales ; Prevotellaceae ; Prevotellaceae UCG-001 ; NA	65	38	39	73	285	100	312	64	0	2	6	8	201	170	230	37	0	0	0	0	187	341	140	238	0	0	0	0	186	271	231	229
Bacteria ; Proteobacteria ; Alphaproteobacteria ; Rhodospirillales ; NA ; NA ; NA	0	0	0	0	42	0	155	0	0	0	1	1	101	289	77	107	0	0	1	0	101	415	15	111	0	0	0	0	711	484	302	527
Bacteria ; Proteobacteria ; Gammaproteobacteria ; Burkholderiales ; Sutterellaceae ; Parasutterella ; NA	398	46	3	9	198	283	246	172	765	0	5	3	120	95	89	43	156	0	0	0	69	99	58	44	20	1	9	9	83	63	74	43
Bacteria ; Bacteroidota ; Bacteroidia ; Bacteroidales ; Bacteroidaceae ; Bacteroides ; NA	33	0	1	0	220	106	349	302	0	101	28	11	230	198	226	204	0	0	0	0	74	214	92	159	0	0	0	0	115	211	162	116
Bacteria ; Bacteroidota ; Bacteroidia ; Bacteroidales ; Prevotellaceae ; Prevotellaceae UCG-001 ; NA	44	29	32	58	218	119	245	64	0	0	4	7	193	135	186	38	0	0	0	0	174	279	149	197	0	1	0	0	144	236	222	207
Bacteria ; Firmicutes ; Clostridia ; Clostridia vadinBB60 group ; NA ; NA ; NA	0	0	0	0	0	0	0	0	86	1102	0	1767	0	0	0	0	0	0	0	0	0	0	0	0	0	0	0	0	0	0	0	0
Bacteria ; Bacteroidota ; Bacteroidia ; Bacteroidales ; Muribaculaceae ; NA ; NA	0	39	61	78	127	280	171	195	0	2	17	14	159	121	130	103	0	0	0	0	176	292	168	136	0	0	0	0	96	220	174	179
Bacteria ; Firmicutes ; Bacilli ; Lactobacillales ; Lactobacillaceae ; Lactobacillus ; NA	8	30	15	54	1	0	6	0	0	0	0	0	22	193	246	133	0	0	0	0	61	287	98	180	158	478	761	2	1	104	40	3
Bacteria ; Firmicutes ; Clostridia ; Clostridia vadinBB60 group ; NA ; NA ; NA	0	0	0	0	0	0	0	0	0	1420	259	1162	0	0	0	0	0	0	0	0	0	0	0	3	0	0	0	0	0	1	0	0
Bacteria ; Firmicutes ; Bacilli ; Lactobacillales ; Lactobacillaceae ; Lactobacillus ; NA	31	88	28	77	2	5	8	8	0	2	17	2	15	268	282	221	1	0	0	0	58	271	108	193	130	361	516	0	2	98	35	6
Bacteria ; Proteobacteria ; Alphaproteobacteria ; Rhodospirillales ; NA ; NA ; NA	0	0	0	0	29	0	114	0	0	1	0	1	74	218	61	80	0	0	0	0	80	329	14	91	0	0	0	0	597	398	253	431
Bacteria ; Firmicutes ; Clostridia ; Lachnospirales ; Lachnospiraceae ; Lachnoclostridium ; NA	69	0	0	0	186	66	180	96	0	14	5	0	182	102	143	118	0	0	0	1	97	195	159	170	0	0	0	0	208	167	92	175
Bacteria ; Firmicutes ; Bacilli ; Lactobacillales ; Lactobacillaceae ; Lactobacillus ; NA	7	19	14	53	1	1	3	0	0	0	0	0	11	185	174	111	0	0	0	0	53	226	100	186	130	370	620	2	3	78	26	9
Bacteria ; Firmicutes ; Bacilli ; Lactobacillales ; Lactobacillaceae ; Lactobacillus ; NA	21	70	30	67	0	6	10	6	0	4	14	2	17	221	184	187	0	0	0	0	43	264	83	203	114	296	429	2	3	71	20	5
Bacteria ; Proteobacteria ; Gammaproteobacteria ; Burkholderiales ; Sutterellaceae ; Parasutterella ; NA	1	38	41	93	56	115	59	49	17	135	0	0	7	11	10	3	301	224	338	99	19	38	9	25	164	105	112	150	51	23	31	21
Bacteria ; Bacteroidota ; Bacteroidia ; Bacteroidales ; Muribaculaceae ; NA ; NA	163	127	63	59	56	279	296	67	0	8	18	18	75	209	282	236	0	0	0	0	11	52	12	23	0	92	0	0	45	20	83	21
Bacteria ; Bacteroidota ; Bacteroidia ; Bacteroidales ; Muribaculaceae ; Muribaculum ; NA	253	58	24	39	100	532	155	166	0	8	9	3	92	38	67	20	0	0	0	0	45	149	115	107	0	0	0	0	41	95	57	20
Bacteria ; Bacteroidota ; Bacteroidia ; Bacteroidales ; Muribaculaceae ; NA ; NA	10	327	183	224	11	1	2	0	0	17	55	13	22	87	13	11	0	0	0	0	43	52	43	80	0	0	0	0	326	208	152	246
Bacteria ; Bacteroidota ; Bacteroidia ; Bacteroidales ; Rikenellaceae ; Rikenellaceae RC9 gut group ; NA	2	6	4	5	0	0	0	0	2104	0	0	1	0	0	0	0	0	0	0	0	0	0	0	0	0	0	0	0	0	0	0	0
Bacteria ; Firmicutes ; Bacilli ; Lactobacillales ; Lactobacillaceae ; Lactobacillus ; NA	21	74	28	69	4	3	3	0	1	7	21	1	28	175	197	186	0	0	0	0	40	213	75	135	107	233	378	1	4	69	32	7
Bacteria ; Bacteroidota ; Bacteroidia ; Bacteroidales ; Muribaculaceae ; Muribaculum ; NA	247	36	8	19	87	507	168	138	0	4	24	2	91	40	72	26	0	1	0	0	37	150	128	104	0	0	0	0	36	78	71	28
Bacteria ; Firmicutes ; Clostridia ; Lachnospirales ; Lachnospiraceae ; Lachnoclostridium ; NA	55	0	0	0	141	90	126	78	0	6	3	1	136	98	109	92	0	0	0	0	88	141	165	157	0	0	0	0	202	143	88	142
Bacteria ; Bacteroidota ; Bacteroidia ; Bacteroidales ; Tannerellaceae ; NA ; NA	14	0	0	1	136	208	237	283	5	7	1	4	95	95	107	146	0	0	0	0	79	38	53	47	0	0	0	0	121	154	82	100
Bacteria ; Bacteroidota ; Bacteroidia ; Bacteroidales ; Rikenellaceae ; Rikenellaceae RC9 gut group ; NA	1	3	4	2	0	0	0	0	2000	0	0	0	0	0	0	0	0	0	0	0	0	0	0	0	0	0	0	0	1	0	0	0
Bacteria ; Firmicutes ; Bacilli ; Lactobacillales ; Streptococcaceae ; Streptococcus ; NA	0	0	1	0	2	0	2	0	1	395	1376	149	0	2	1	0	0	2	0	1	0	0	0	0	0	0	0	3	0	0	2	1
Bacteria ; Bacteroidota ; Bacteroidia ; Bacteroidales ; Rikenellaceae ; Alistipes ; NA	19	43	19	26	188	0	1	0	5	64	4	4	102	86	133	53	0	0	0	0	83	206	81	80	0	0	0	0	163	217	208	152
Bacteria ; Bacteroidota ; Bacteroidia ; Bacteroidales ; Prevotellaceae ; Prevotellaceae UCG-001 ; NA	31	31	22	54	134	54	169	42	0	0	5	12	107	87	107	24	0	0	0	0	107	234	93	126	0	0	0	0	90	150	131	108
Bacteria ; Proteobacteria ; Gammaproteobacteria ; Burkholderiales ; Sutterellaceae ; Parasutterella ; NA	3	38	25	65	36	88	44	51	21	104	0	0	19	8	3	1	283	186	271	93	16	24	14	13	123	93	73	112	43	24	12	21
Bacteria ; Firmicutes ; Bacilli ; Lactobacillales ; Lactobacillaceae ; Lactobacillus ; NA	19	59	29	54	3	3	9	4	0	7	38	1	18	153	172	138	0	0	0	0	39	184	75	114	96	243	313	3	0	72	29	10
Bacteria ; Bacteroidota ; Bacteroidia ; Bacteroidales ; Muribaculaceae ; NA ; NA	151	86	50	54	39	250	218	85	0	7	11	12	50	175	230	184	0	0	0	0	12	45	8	10	0	58	0	0	26	17	64	36
Bacteria ; Proteobacteria ; Gammaproteobacteria ; Burkholderiales ; Alcaligenaceae ; Alcaligenes ; NA	0	1	0	0	0	0	0	0	0	294	1391	169	1	0	0	1	0	0	0	0	0	0	0	0	0	2	0	1	0	0	0	0
Bacteria ; Bacteroidota ; Bacteroidia ; Bacteroidales ; Muribaculaceae ; NA ; NA	1	4	1	1	35	54	70	55	906	448	0	0	22	17	15	15	0	0	0	0	31	55	21	20	0	0	0	0	19	33	16	13
Bacteria ; Firmicutes ; Clostridia ; Lachnospirales ; Lachnospiraceae ; Lachnoclostridium ; NA	48	0	0	0	137	51	107	70	0	23	3	3	112	105	126	103	0	0	0	0	84	130	128	116	0	0	0	0	134	172	83	104
Bacteria ; Bacteroidota ; Bacteroidia ; Bacteroidales ; Tannerellaceae ; NA ; NA	11	0	0	0	101	201	217	234	11	3	4	6	100	97	113	123	0	0	0	0	55	28	50	50	0	0	0	0	126	130	75	100
Bacteria ; Bacteroidota ; Bacteroidia ; Bacteroidales ; Muribaculaceae ; NA ; NA	0	0	2	0	30	52	73	48	717	608	10	3	32	15	24	17	0	0	0	0	39	45	14	33	0	0	0	0	11	25	10	23
Bacteria ; Bacteroidota ; Bacteroidia ; Bacteroidales ; Muribaculaceae ; NA ; NA	8	262	147	175	13	1	3	0	0	9	47	9	16	74	18	12	0	0	0	0	29	58	29	76	0	0	0	0	285	199	144	201
Bacteria ; Bacteroidota ; Bacteroidia ; Bacteroidales ; Muribaculaceae ; Muribaculum ; intestinale	225	34	10	23	74	441	124	132	0	7	11	7	89	37	60	16	0	0	0	0	30	116	104	81	0	0	0	0	31	65	71	14
Bacteria ; Bacteroidota ; Bacteroidia ; Bacteroidales ; Muribaculaceae ; Muribaculum ; NA	204	44	13	16	77	438	131	137	0	5	7	5	86	38	65	11	0	0	0	0	32	105	77	85	0	0	0	0	29	80	71	25
Bacteria ; Firmicutes ; Bacilli ; Staphylococcales ; Staphylococcaceae ; Staphylococcus ; NA	0	2	1	1	0	0	0	0	0	751	865	160	0	0	0	0	0	0	0	0	0	0	1	0	0	0	0	0	0	0	0	0
Bacteria ; Firmicutes ; Bacilli ; Lactobacillales ; Lactobacillaceae ; Lactobacillus ; NA	151	112	7	17	120	105	111	144	0	24	52	0	49	12	35	4	0	0	0	0	47	90	169	126	0	0	0	0	49	133	73	120
Bacteria ; Firmicutes ; Bacilli ; Lactobacillales ; Lactobacillaceae ; Lactobacillus ; NA	14	52	19	55	3	3	7	6	0	6	14	2	19	167	184	133	0	0	0	0	26	178	58	119	88	197	276	1	3	67	18	5
Bacteria ; Firmicutes ; Clostridia ; Clostridia vadinBB60 group ; NA ; NA ; NA	0	2	6	2	3	0	0	0	0	953	0	628	5	2	0	0	0	1	0	0	4	8	3	5	0	0	0	0	3	10	1	2
Bacteria ; Firmicutes ; Bacilli ; Lactobacillales ; Lactobacillaceae ; Lactobacillus ; NA	152	92	13	32	123	99	105	141	1	14	85	0	44	15	24	2	0	0	0	0	36	73	158	116	0	0	0	0	43	96	71	86
Bacteria ; Bacteroidota ; Bacteroidia ; Bacteroidales ; Rikenellaceae ; Alistipes ; NA	23	26	16	19	148	0	0	0	3	43	3	3	91	79	98	38	0	0	0	0	91	151	85	76	0	0	0	0	162	176	164	125
Bacteria ; Firmicutes ; Clostridia ; Lachnospirales ; Lachnospiraceae ; Lachnoclostridium ; NA	49	0	0	0	116	56	105	63	0	13	2	0	117	73	101	59	0	0	0	0	68	119	84	119	0	0	0	0	133	143	67	115
Bacteria ; Bacteroidota ; Bacteroidia ; Bacteroidales ; Muribaculaceae ; NA ; NA	2	1	1	3	25	50	65	62	806	309	1	0	22	9	20	13	0	0	0	0	28	41	26	16	0	0	0	0	15	29	14	16
Bacteria ; Firmicutes ; Bacilli ; Lactobacillales ; Lactobacillaceae ; Lactobacillus ; murinus	20	41	19	41	2	6	6	5	0	5	14	1	9	123	134	108	0	0	0	0	32	173	66	100	73	183	274	1	1	63	22	5
Bacteria ; Bacteroidota ; Bacteroidia ; Bacteroidales ; Rikenellaceae ; Alistipes ; NA	0	324	384	219	30	0	0	0	0	2	13	4	47	0	0	0	0	0	0	0	89	36	60	97	0	0	0	0	74	54	31	52
Bacteria ; Bacteroidota ; Bacteroidia ; Bacteroidales ; Muribaculaceae ; NA ; NA	0	4	0	0	30	45	63	47	661	389	7	2	22	15	16	7	0	0	0	0	25	37	17	24	0	0	0	0	13	21	11	15
Bacteria ; Firmicutes ; Clostridia ; Lachnospirales ; Lachnospiraceae ; Blautia ; NA	35	1	0	1	74	71	159	121	0	43	8	1	37	144	171	95	0	0	0	0	29	70	13	19	0	0	0	0	32	118	149	62
Bacteria ; Firmicutes ; Bacilli ; Lactobacillales ; Lactobacillaceae ; Lactobacillus ; reuteri	104	85	19	43	81	81	102	135	0	11	80	0	41	16	27	3	0	0	0	0	31	57	133	88	0	0	0	0	44	95	87	81
Bacteria ; Firmicutes ; Bacilli ; Lactobacillales ; Lactobacillaceae ; Lactobacillus ; reuteri	125	68	7	28	81	89	90	128	1	10	44	0	38	14	28	0	0	0	0	0	31	69	145	106	0	0	0	0	42	103	67	77
Bacteria ; Actinobacteriota ; Coriobacteriia ; Coriobacteriales ; Atopobiaceae ; Coriobacteriaceae UCG-003 ; NA	27	15	8	17	83	11	58	64	0	44	251	13	94	38	41	14	0	0	0	0	69	94	18	44	0	0	0	0	114	81	117	49
Bacteria ; Firmicutes ; Bacilli ; Lactobacillales ; Streptococcaceae ; Streptococcus ; NA	0	0	0	1	0	1	0	0	1	230	983	88	0	1	2	0	0	0	1	3	0	1	0	1	0	2	1	0	0	0	0	0
Bacteria ; Bacteroidota ; Bacteroidia ; Bacteroidales ; Muribaculaceae ; NA ; NA	4	184	122	158	9	0	2	0	0	6	42	7	17	50	9	20	0	0	0	0	23	36	24	47	0	0	0	0	169	132	108	131
Bacteria ; Bacteroidota ; Bacteroidia ; Bacteroidales ; Rikenellaceae ; Alistipes ; NA	0	282	328	153	26	0	0	0	0	1	10	1	71	0	0	0	0	0	0	0	60	33	44	93	0	0	0	0	72	48	25	45
Bacteria ; Bacteroidota ; Bacteroidia ; Bacteroidales ; Muribaculaceae ; NA ; NA	0	88	79	142	6	48	34	7	0	1	0	1	78	47	159	42	0	0	0	0	55	114	53	38	0	0	0	0	45	150	63	40
Bacteria ; Firmicutes ; Clostridia ; Lachnospirales ; Lachnospiraceae ; Blautia ; NA	32	0	0	0	34	53	131	122	0	41	8	0	41	124	147	74	0	0	0	0	28	70	0	19	0	0	0	0	35	101	154	53
Bacteria ; Proteobacteria ; Gammaproteobacteria ; Burkholderiales ; Alcaligenaceae ; Alcaligenes ; faecalis	0	0	0	0	0	0	0	0	0	205	943	106	0	0	0	0	0	1	1	0	0	0	0	0	0	0	0	1	0	0	1	0
Bacteria ; Bacteroidota ; Bacteroidia ; Bacteroidales ; Muribaculaceae ; NA ; NA	0	67	75	115	6	40	19	5	0	1	19	4	71	70	157	34	0	0	0	0	56	81	51	35	0	0	0	0	48	156	76	42
Bacteria ; Firmicutes ; Bacilli ; Staphylococcales ; Staphylococcaceae ; Staphylococcus ; nepalensis	0	1	0	0	0	0	0	0	0	495	595	118	0	0	0	0	0	0	0	0	0	0	0	0	0	0	0	0	0	0	0	0
Bacteria ; Actinobacteriota ; Coriobacteriia ; Coriobacteriales ; Atopobiaceae ; Coriobacteriaceae UCG-003 ; NA	29	9	2	14	65	5	35	49	0	41	187	10	112	32	49	18	0	0	0	0	56	99	25	35	0	0	0	0	116	69	87	29
Bacteria ; Firmicutes ; Clostridia ; Clostridia vadinBB60 group ; NA ; NA ; NA	0	2	4	4	3	0	0	0	0	626	0	494	5	2	0	1	0	0	0	0	3	9	0	4	0	0	0	0	0	4	4	0
Bacteria ; Bacteroidota ; Bacteroidia ; Bacteroidales ; Bacteroidaceae ; Bacteroides ; caecimuris	6	8	2	1	86	73	112	124	0	1	0	3	44	28	35	62	0	0	0	0	96	77	78	66	0	0	0	0	115	55	56	24
Bacteria ; Bacteroidota ; Bacteroidia ; Bacteroidales ; Muribaculaceae ; NA ; NA	10	172	85	134	5	0	0	0	0	9	22	6	16	48	17	9	0	0	0	0	18	26	18	53	0	0	0	0	163	107	109	124
Bacteria ; Bacteroidota ; Bacteroidia ; Bacteroidales ; Bacteroidaceae ; Bacteroides ; NA	6	4	4	7	77	53	108	88	0	2	0	7	49	24	57	77	0	0	0	0	86	90	65	57	0	0	0	0	125	65	60	38
Bacteria ; Firmicutes ; Clostridia ; Lachnospirales ; Lachnospiraceae ; NA ; NA	26	1	0	0	51	68	103	82	0	12	13	0	49	103	129	79	0	0	0	0	17	66	7	19	0	0	0	0	44	73	119	45
Bacteria ; Bacteroidota ; Bacteroidia ; Bacteroidales ; Muribaculaceae ; NA ; NA	0	54	62	111	4	36	21	4	0	2	0	3	70	54	156	39	0	0	0	0	49	83	50	32	0	0	0	1	55	130	47	29
Bacteria ; Bacteroidota ; Bacteroidia ; Bacteroidales ; Muribaculaceae ; NA ; NA	7	154	77	122	7	0	0	0	0	6	22	2	12	52	8	6	0	0	0	0	23	22	15	32	0	0	0	0	198	113	107	105
Bacteria ; Bacteroidota ; Bacteroidia ; Bacteroidales ; Bacteroidaceae ; Bacteroides ; NA	8	3	1	0	91	35	125	97	0	56	2	3	67	63	78	71	0	0	0	0	28	71	26	49	0	0	0	0	43	58	53	44
Bacteria ; Bacteroidota ; Bacteroidia ; Bacteroidales ; Muribaculaceae ; NA ; NA	0	55	50	90	9	37	18	4	0	2	10	2	74	42	133	34	0	0	0	0	56	106	54	38	0	0	0	0	39	111	59	41
Bacteria ; Bacteroidota ; Bacteroidia ; Bacteroidales ; Bacteroidaceae ; Bacteroides ; NA	178	71	69	65	38	25	49	35	1	1	13	0	55	26	38	80	0	0	0	0	41	57	19	39	0	0	0	0	35	38	51	32
Bacteria ; Firmicutes ; Clostridia ; Christensenellales ; Christensenellaceae ; Christensenella ; NA	15	0	0	1	55	139	45	58	0	0	0	0	96	36	43	11	0	0	0	0	70	91	13	7	0	0	0	0	113	118	47	84
Bacteria ; Firmicutes ; Clostridia ; Clostridia vadinBB60 group ; NA ; NA ; NA	0	6	6	4	0	0	0	0	14	82	328	595	0	0	0	0	0	0	0	0	0	0	0	0	0	0	0	0	0	0	0	0
Bacteria ; Firmicutes ; Bacilli ; Lactobacillales ; Lactobacillaceae ; Lactobacillus ; NA	271	318	73	275	0	0	0	0	0	1	91	2	0	0	0	0	0	0	0	0	0	0	0	0	0	0	0	0	0	0	0	0
Bacteria ; Firmicutes ; Clostridia ; Clostridia vadinBB60 group ; NA ; NA ; NA	4	0	0	0	0	0	0	0	47	287	232	405	0	0	0	4	0	0	0	0	0	30	1	0	0	0	0	0	0	0	8	0
Bacteria ; Firmicutes ; Clostridia ; Lachnospirales ; Lachnospiraceae ; NA ; NA	36	2	0	0	35	38	109	73	0	10	3	1	46	83	121	62	0	0	0	0	20	57	7	18	0	0	0	0	41	71	88	53
Bacteria ; Firmicutes ; Clostridia ; Christensenellales ; Christensenellaceae ; Christensenella ; NA	21	1	0	0	68	110	55	43	0	0	0	0	59	23	34	17	0	0	0	0	61	99	10	13	0	0	0	0	78	99	52	94
Bacteria ; Bacteroidota ; Bacteroidia ; Bacteroidales ; Bacteroidaceae ; Bacteroides ; NA	114	51	31	41	38	21	54	64	0	1	11	7	50	31	43	67	0	0	0	0	28	44	20	27	0	0	0	0	47	53	49	35
Bacteria ; Bacteroidota ; Bacteroidia ; Bacteroidales ; Muribaculaceae ; NA ; NA	24	158	174	181	12	15	32	16	0	8	11	11	11	41	38	15	0	0	0	0	10	28	9	35	0	0	0	0	2	55	3	20
Bacteria ; Bacteroidota ; Bacteroidia ; Bacteroidales ; Bacteroidaceae ; Bacteroides ; acidifaciens	6	2	0	0	56	28	120	82	0	36	7	3	57	44	69	55	0	0	0	0	24	56	36	57	0	0	0	0	34	55	49	32
Bacteria ; Desulfobacterota ; Desulfovibrionia ; Desulfovibrionales ; Desulfovibrionaceae ; Desulfovibrio ; NA	108	137	70	72	9	17	5	1	0	31	54	3	57	2	5	9	0	0	0	0	6	44	86	25	0	0	0	0	108	27	6	16
Bacteria ; Bacteroidota ; Bacteroidia ; Bacteroidales ; Muribaculaceae ; NA ; NA	9	124	67	112	2	0	2	0	0	2	14	2	14	33	6	5	0	0	0	0	24	21	23	35	0	0	0	0	129	94	74	100
Bacteria ; Firmicutes ; Clostridia ; Oscillospirales ; Ruminococcaceae ; NA ; NA	23	8	3	9	2	66	3	5	0	670	0	33	6	2	3	3	0	0	0	0	2	1	33	4	0	0	0	0	5	3	0	3
Bacteria ; Proteobacteria ; Gammaproteobacteria ; Burkholderiales ; Sutterellaceae ; Parasutterella ; NA	21	18	18	26	41	60	43	23	11	17	1	0	35	41	41	31	16	0	0	11	28	59	28	42	19	13	21	19	57	46	49	49
Bacteria ; Firmicutes ; Bacilli ; Staphylococcales ; Staphylococcaceae ; Staphylococcus ; NA	0	1	0	0	0	0	0	0	0	427	341	81	0	0	0	0	0	0	0	0	0	0	0	0	0	0	0	0	0	0	0	0
Bacteria ; Bacteroidota ; Bacteroidia ; Bacteroidales ; Bacteroidaceae ; Bacteroides ; vulgatus	156	60	49	43	37	16	36	38	0	0	11	4	32	28	27	42	0	0	0	0	32	46	7	34	0	0	0	0	25	51	37	33
Bacteria ; Proteobacteria ; Gammaproteobacteria ; Burkholderiales ; Sutterellaceae ; Parasutterella ; NA	114	13	0	6	50	78	63	33	206	0	0	1	30	28	16	10	37	0	0	0	24	21	20	13	5	0	2	2	22	15	19	5
Bacteria ; Firmicutes ; Bacilli ; Lactobacillales ; Lactobacillaceae ; Lactobacillus ; intestinalis	259	224	61	225	0	0	0	0	0	6	50	1	0	0	0	0	0	0	0	0	0	0	0	0	0	0	0	0	0	0	0	0
Bacteria ; Proteobacteria ; Gammaproteobacteria ; Enterobacterales ; Enterobacteriaceae ; Escherichia-Shigella ; NA	0	0	0	0	38	204	50	31	2	4	0	0	28	54	38	47	2	0	2	1	16	25	11	15	1	0	1	1	63	59	35	92
Bacteria ; Bacteroidota ; Bacteroidia ; Bacteroidales ; Muribaculaceae ; NA ; NA	23	120	139	161	9	13	27	19	0	6	11	7	17	42	43	21	0	0	0	0	15	31	9	30	0	0	0	0	2	51	0	23
Bacteria ; Bacteroidota ; Bacteroidia ; Bacteroidales ; Tannerellaceae ; NA ; NA	0	0	0	0	44	102	112	125	0	2	7	5	34	40	56	63	0	0	0	0	24	10	16	11	0	0	0	0	50	37	31	47
Bacteria ; Firmicutes ; Clostridia ; Clostridia vadinBB60 group ; NA ; NA ; NA	0	0	0	0	0	0	0	0	3	351	332	114	0	0	0	0	0	0	0	0	0	0	0	0	0	0	0	0	0	0	0	0
Bacteria ; Desulfobacterota ; Desulfovibrionia ; Desulfovibrionales ; Desulfovibrionaceae ; NA ; NA	0	0	0	0	21	85	20	14	0	4	0	0	66	38	15	28	0	0	0	0	17	38	75	69	0	0	0	0	174	41	36	49
Bacteria ; Bacteroidota ; Bacteroidia ; Bacteroidales ; Bacteroidaceae ; Bacteroides ; vulgatus	86	38	25	25	36	22	40	34	0	0	6	4	51	35	34	60	0	0	0	0	35	42	19	37	0	0	0	0	28	39	43	26
Bacteria ; Proteobacteria ; Gammaproteobacteria ; Burkholderiales ; Sutterellaceae ; Parasutterella ; NA	18	15	8	24	25	43	32	36	14	5	0	0	41	52	37	21	8	1	1	6	18	55	27	27	15	14	14	23	52	48	44	39
Bacteria ; Bacteroidota ; Bacteroidia ; Bacteroidales ; Tannerellaceae ; NA ; NA	30	0	0	0	97	0	1	0	8	5	14	5	72	24	28	17	0	0	0	0	37	29	17	53	0	0	0	0	87	103	62	47
Bacteria ; Firmicutes ; Bacilli ; Lactobacillales ; Lactobacillaceae ; Lactobacillus ; NA	0	0	0	0	28	1	7	2	0	1	1	1	82	0	16	1	0	0	0	0	78	76	73	81	0	0	0	0	94	61	79	52
Bacteria ; Firmicutes ; Clostridia ; Clostridia vadinBB60 group ; NA ; NA ; NA	6	0	1	1	0	0	0	0	38	195	130	317	0	0	0	4	0	0	0	0	0	26	3	0	0	0	0	0	0	0	3	0
Bacteria ; Bacteroidota ; Bacteroidia ; Bacteroidales ; Muribaculaceae ; NA ; NA	134	94	57	48	9	120	63	26	0	7	0	0	10	55	12	63	0	0	0	0	1	0	1	1	0	0	0	0	9	2	6	3
Bacteria ; Firmicutes ; Clostridia ; Clostridia vadinBB60 group ; NA ; NA ; NA	0	2	14	9	0	0	0	0	16	56	191	433	0	0	0	0	0	0	0	0	0	0	0	0	0	0	0	0	0	0	0	0
Bacteria ; Bacteroidota ; Bacteroidia ; Bacteroidales ; Muribaculaceae ; NA ; NA	145	75	50	37	8	124	49	28	0	4	9	5	9	68	10	61	0	0	0	0	0	3	2	2	0	0	0	0	10	3	7	4
Bacteria ; Cyanobacteria ; Cyanobacteriia ; Chloroplast ; NA ; NA ; NA	0	1	0	0	0	0	0	0	1	61	544	91	0	0	0	1	1	1	0	0	0	0	0	0	0	2	1	1	2	1	1	0
Bacteria ; Desulfobacterota ; Desulfovibrionia ; Desulfovibrionales ; Desulfovibrionaceae ; Desulfovibrio ; NA	116	97	63	49	12	18	2	0	0	9	42	3	30	4	1	8	0	0	0	0	6	25	55	22	0	0	0	0	90	30	10	14
Bacteria ; Firmicutes ; Clostridia ; Clostridia vadinBB60 group ; NA ; NA ; NA	0	4	8	4	0	0	0	0	15	192	451	30	0	0	0	0	0	0	0	0	0	0	0	0	0	0	0	0	1	0	1	0
Bacteria ; Bacteroidota ; Bacteroidia ; Bacteroidales ; Bacteroidaceae ; Bacteroides ; NA	84	153	154	61	2	61	62	52	0	4	1	4	10	3	21	6	0	0	0	0	0	7	0	4	0	0	0	0	4	1	1	2
Bacteria ; Bacteroidota ; Bacteroidia ; Bacteroidales ; Muribaculaceae ; NA ; NA	122	76	44	59	12	120	44	38	0	5	3	8	4	55	14	56	0	0	0	0	1	0	0	1	0	0	0	0	10	3	9	2
Bacteria ; Proteobacteria ; Gammaproteobacteria ; Burkholderiales ; Sutterellaceae ; Parasutterella ; NA	95	14	2	0	35	59	59	27	182	0	0	0	23	19	15	11	35	0	0	0	11	25	8	5	8	0	0	0	11	6	18	6
Bacteria ; Bacteroidota ; Bacteroidia ; Bacteroidales ; Rikenellaceae ; Rikenella ; NA	0	53	45	20	32	0	5	0	0	5	0	0	57	38	30	8	0	0	0	0	15	113	60	57	0	0	0	0	56	30	26	7
Bacteria ; Proteobacteria ; Gammaproteobacteria ; Enterobacterales ; Enterobacteriaceae ; Escherichia-Shigella ; NA	0	0	0	0	32	156	50	27	3	1	0	0	37	45	40	30	0	1	0	1	11	15	4	6	0	0	0	2	49	45	29	72
Bacteria ; Desulfobacterota ; Desulfovibrionia ; Desulfovibrionales ; Desulfovibrionaceae ; NA ; NA	0	0	0	0	26	67	28	10	0	4	0	0	44	35	10	33	0	0	0	0	21	25	88	68	0	0	0	0	124	19	22	26
Bacteria ; Bacteroidota ; Bacteroidia ; Bacteroidales ; Muribaculaceae ; NA ; NA	126	65	36	44	10	103	69	20	0	0	13	2	8	64	10	46	0	0	0	0	1	2	0	0	0	0	0	0	12	2	6	2
Bacteria ; Firmicutes ; Bacilli ; Staphylococcales ; Staphylococcaceae ; Staphylococcus ; nepalensis	0	3	0	0	0	0	0	0	0	315	239	83	0	0	0	0	0	0	0	0	0	0	0	0	0	0	0	0	0	0	0	0
Bacteria ; Bacteroidota ; Bacteroidia ; Bacteroidales ; Muribaculaceae ; NA ; NA	117	61	52	58	11	114	44	25	0	2	4	7	10	59	12	28	0	0	0	0	0	3	2	0	0	0	0	0	12	5	8	5
Bacteria ; Actinobacteriota ; Coriobacteriia ; Coriobacteriales ; Eggerthellaceae ; NA ; NA	34	5	3	11	23	39	55	14	0	8	42	2	34	39	46	18	0	0	0	0	44	62	63	24	0	0	0	0	22	27	13	11
Bacteria ; Firmicutes ; Clostridia ; Oscillospirales ; Ruminococcaceae ; NA ; NA	18	9	1	8	1	77	10	2	0	424	0	26	5	4	1	2	0	0	0	0	2	3	30	3	0	0	0	0	4	6	2	0
Bacteria ; Bacteroidota ; Bacteroidia ; Bacteroidales ; Bacteroidaceae ; Bacteroides ; NA	58	127	153	62	6	69	45	54	0	3	1	0	4	2	17	9	0	0	0	0	0	4	2	3	0	0	0	0	4	4	5	2
Bacteria ; Bacteroidota ; Bacteroidia ; Bacteroidales ; Muribaculaceae ; NA ; NA	111	79	42	57	7	114	43	25	0	2	0	0	9	58	10	49	0	0	0	0	0	0	0	0	0	0	0	0	11	5	6	4
Bacteria ; Bacteroidota ; Bacteroidia ; Bacteroidales ; Tannerellaceae ; NA ; NA	2	0	0	0	37	96	80	81	0	3	2	3	27	28	46	49	0	0	0	0	26	6	18	10	0	0	0	0	31	28	18	41
Bacteria ; Bacteroidota ; Bacteroidia ; Bacteroidales ; Tannerellaceae ; NA ; NA	27	2	0	0	88	0	2	0	11	0	3	5	64	19	23	17	0	0	0	0	29	27	18	43	0	0	0	0	64	83	54	50
Bacteria ; Desulfobacterota ; Desulfovibrionia ; Desulfovibrionales ; Desulfovibrionaceae ; Desulfovibrio ; NA	71	67	46	34	9	18	1	1	0	10	33	3	33	4	9	11	0	0	0	0	6	27	67	19	0	0	0	0	92	32	15	14
Bacteria ; Bacteroidota ; Bacteroidia ; Bacteroidales ; Muribaculaceae ; NA ; NA	108	68	54	45	9	90	40	20	0	1	8	6	4	56	16	34	0	0	0	0	2	3	2	4	0	0	0	0	15	4	8	4
Bacteria ; Desulfobacterota ; Desulfovibrionia ; Desulfovibrionales ; Desulfovibrionaceae ; Desulfovibrio ; NA	71	1	0	0	3	7	5	3	407	0	0	0	32	7	4	7	0	0	0	0	4	1	18	10	0	0	0	0	17	0	4	0
Bacteria ; Desulfobacterota ; Desulfovibrionia ; Desulfovibrionales ; Desulfovibrionaceae ; Desulfovibrio ; NA	58	1	1	0	5	8	6	2	418	0	0	0	37	9	1	3	0	0	0	0	1	0	11	10	0	0	0	0	14	0	9	3
Bacteria ; Bacteroidota ; Bacteroidia ; Bacteroidales ; Rikenellaceae ; Rikenella ; NA	0	56	47	20	36	0	5	0	0	1	0	0	52	26	15	7	0	0	0	0	8	99	65	45	0	0	0	0	37	24	34	11
Bacteria ; Firmicutes ; Bacilli ; Lactobacillales ; Lactobacillaceae ; Lactobacillus ; NA	0	0	0	0	21	2	6	2	0	0	0	1	64	0	14	2	0	0	0	0	70	44	59	68	0	0	0	0	70	56	42	62
Bacteria ; Deferribacterota ; Deferribacteres ; Deferribacterales ; Deferribacteraceae ; Mucispirillum ; NA	17	39	65	26	14	0	94	0	0	4	0	1	29	16	27	68	0	0	0	0	6	20	11	9	0	0	0	0	23	87	15	3
Bacteria ; Bacteroidota ; Bacteroidia ; Bacteroidales ; Muribaculaceae ; NA ; NA	46	29	12	10	11	78	75	29	0	5	7	3	13	64	59	45	0	0	0	0	2	11	1	3	0	19	0	0	9	5	19	8
Bacteria ; Proteobacteria ; Alphaproteobacteria ; Rhodospirillales ; NA ; NA ; NA	0	0	0	0	10	0	0	0	0	0	0	0	50	14	63	0	0	0	0	0	53	180	9	27	0	0	0	0	41	10	73	30
Bacteria ; Actinobacteriota ; Coriobacteriia ; Coriobacteriales ; Eggerthellaceae ; NA ; NA	29	3	2	8	14	48	36	16	0	10	28	1	34	32	30	14	0	0	0	0	26	56	63	20	0	0	1	0	17	20	14	18
Eukaryota ; NA ; NA ; NA ; NA ; NA ; NA	11	3	5	7	6	8	9	8	23	11	21	24	8	0	3	2	30	26	39	24	8	4	11	15	14	11	11	10	58	30	51	45
Bacteria ; Bacteroidota ; Bacteroidia ; Bacteroidales ; Muribaculaceae ; NA ; NA	95	64	34	32	4	95	37	14	0	0	12	1	6	45	13	50	0	0	0	0	1	1	2	2	0	0	0	0	7	6	8	4
Bacteria ; Desulfobacterota ; Desulfovibrionia ; Desulfovibrionales ; Desulfovibrionaceae ; Desulfovibrio ; NA	60	56	40	39	4	18	3	0	0	3	22	1	23	2	5	7	0	0	0	0	9	27	61	23	0	0	0	0	87	20	6	10
Bacteria ; Bacteroidota ; Bacteroidia ; Bacteroidales ; Muribaculaceae ; NA ; NA	11	5	5	7	19	116	34	21	0	3	0	1	18	24	23	0	0	0	0	0	22	27	21	18	0	0	0	0	36	42	32	25
Bacteria ; Firmicutes ; Clostridia ; Clostridia vadinBB60 group ; NA ; NA ; NA	0	0	0	0	0	0	0	0	2	199	225	75	0	0	0	0	0	0	0	0	0	0	0	0	0	0	0	0	1	1	0	0
Bacteria ; Bacteroidota ; Bacteroidia ; Bacteroidales ; Muribaculaceae ; NA ; NA	46	17	12	8	6	67	69	18	0	1	10	1	9	46	63	47	0	0	0	0	7	11	3	3	0	20	0	0	6	4	16	11
Bacteria ; Proteobacteria ; Gammaproteobacteria ; Burkholderiales ; Oxalobacteraceae ; Candidatus Profftella ; NA	0	0	0	0	0	0	1	0	3	44	377	65	0	0	1	0	0	0	1	0	0	0	0	0	2	0	0	2	0	0	0	0
Bacteria ; Firmicutes ; Clostridia ; Clostridia vadinBB60 group ; NA ; NA ; NA	0	0	1	0	0	0	0	0	1	57	177	242	0	0	0	1	0	0	0	0	0	0	0	0	0	0	0	0	0	0	0	0
Bacteria ; Firmicutes ; Bacilli ; Lactobacillales ; Streptococcaceae ; Streptococcus ; NA	0	0	0	0	0	0	0	0	0	80	362	33	0	0	0	0	1	0	0	0	0	0	0	0	1	0	0	0	0	0	0	0
Bacteria ; Bacteroidota ; Bacteroidia ; Bacteroidales ; Muribaculaceae ; NA ; NA	15	5	6	10	16	90	35	35	0	2	0	2	18	11	18	1	0	0	0	0	17	19	15	24	0	0	0	0	40	23	22	36
Bacteria ; Firmicutes ; Clostridia ; Clostridia vadinBB60 group ; NA ; NA ; NA	0	3	1	1	0	0	0	0	5	127	288	28	0	0	0	0	0	0	0	0	0	0	0	0	0	0	0	0	0	0	0	0
Bacteria ; Bacteroidota ; Bacteroidia ; Bacteroidales ; Tannerellaceae ; NA ; NA	22	1	0	2	65	1	0	0	6	5	0	3	48	15	14	11	0	0	0	0	29	18	10	24	0	0	0	0	49	60	35	34
Bacteria ; Bacteroidota ; Bacteroidia ; Bacteroidales ; Muribaculaceae ; NA ; NA	13	22	10	16	12	29	17	18	0	3	6	3	15	27	34	25	0	0	0	0	23	24	24	6	0	0	0	0	39	33	34	18
Bacteria ; Bacteroidota ; Bacteroidia ; Bacteroidales ; Rikenellaceae ; Rikenellaceae RC9 gut group ; NA	0	1	3	1	0	0	0	0	436	0	1	0	0	0	0	0	0	0	0	0	0	0	0	0	0	0	0	0	0	0	0	0
Bacteria ; Deferribacterota ; Deferribacteres ; Deferribacterales ; Deferribacteraceae ; Mucispirillum ; schaedleri	16	37	63	25	13	0	64	0	0	4	0	0	15	15	18	38	0	0	0	0	7	10	13	7	0	0	0	0	21	66	6	3
Bacteria ; Bacteroidota ; Bacteroidia ; Bacteroidales ; Rikenellaceae ; Alistipes ; NA	3	4	0	4	20	0	1	0	0	210	0	0	15	1	15	0	0	0	0	0	21	13	2	5	0	0	0	0	33	44	19	24
Bacteria ; Proteobacteria ; Alphaproteobacteria ; Rhodospirillales ; NA ; NA ; NA	0	0	0	0	7	0	0	0	0	0	0	0	52	10	43	0	0	0	0	0	36	117	7	22	0	0	0	0	47	12	60	21
Bacteria ; Actinobacteriota ; Coriobacteriia ; Coriobacteriales ; Eggerthellaceae ; Enterorhabdus ; NA	2	25	15	20	20	61	25	37	0	5	96	0	7	27	14	8	0	0	0	0	4	7	6	2	0	0	0	0	5	8	3	8
Bacteria ; Bacteroidota ; Bacteroidia ; Bacteroidales ; Rikenellaceae ; Rikenellaceae RC9 gut group ; NA	1	0	5	4	0	0	0	0	394	0	1	0	0	0	0	0	0	0	0	0	0	0	0	0	0	0	0	0	0	0	0	0
Bacteria ; Bacteroidota ; Bacteroidia ; Bacteroidales ; Muribaculaceae ; NA ; NA	19	26	11	13	16	23	14	11	0	2	4	0	22	25	26	15	0	0	0	0	13	12	16	7	0	0	0	0	35	39	30	23
Bacteria ; Actinobacteriota ; Actinobacteria ; Micrococcales ; Microbacteriaceae ; Microbacterium ; NA	0	0	0	0	0	0	0	0	0	7	391	3	0	0	0	0	0	0	0	0	0	0	0	0	0	0	0	0	0	0	0	0
Bacteria ; Firmicutes ; Clostridia ; Oscillospirales ; Oscillospiraceae ; Oscillibacter ; NA	0	203	131	50	0	0	0	0	0	4	0	0	0	0	0	0	0	0	0	0	0	0	0	0	0	0	0	0	0	0	0	0
Bacteria ; Bacteroidota ; Bacteroidia ; Bacteroidales ; Tannerellaceae ; NA ; NA	16	0	0	0	45	1	1	1	5	4	0	4	33	8	13	14	0	0	0	0	22	17	6	28	0	0	0	0	37	51	26	24
Bacteria ; Bacteroidota ; Bacteroidia ; Bacteroidales ; Muribaculaceae ; NA ; NA	0	105	141	87	0	0	0	0	0	9	6	0	0	0	0	0	0	0	0	0	0	0	0	0	0	0	0	0	0	0	0	0
Bacteria ; Bacteroidota ; Bacteroidia ; Bacteroidales ; Rikenellaceae ; Alistipes ; NA	1	2	1	1	8	0	0	0	0	165	0	3	14	0	18	0	0	0	0	0	11	16	0	3	0	0	0	0	14	31	19	29
Bacteria ; Actinobacteriota ; Coriobacteriia ; Coriobacteriales ; Eggerthellaceae ; Enterorhabdus ; caecimuris	3	17	5	28	16	45	21	26	0	3	72	0	7	31	23	4	0	0	0	0	2	4	5	1	0	0	0	0	4	3	1	11
Bacteria ; Bacteroidota ; Bacteroidia ; Bacteroidales ; Muribaculaceae ; NA ; NA	0	128	127	68	0	0	0	0	0	0	0	2	0	0	0	0	0	0	0	0	0	0	0	0	0	0	0	0	0	1	1	0
Bacteria ; Bacteroidota ; Bacteroidia ; Bacteroidales ; Muribaculaceae ; NA ; NA	57	11	9	24	9	0	1	0	0	0	0	0	16	36	21	24	0	0	0	0	6	10	21	13	0	0	0	0	22	21	16	6
Bacteria ; Bacteroidota ; Bacteroidia ; Bacteroidales ; Muribaculaceae ; NA ; NA	0	121	92	69	0	0	0	0	0	4	13	7	0	0	0	0	0	0	0	0	0	3	1	0	0	0	0	0	3	1	2	0
Bacteria ; Firmicutes ; Bacilli ; Lactobacillales ; Lactobacillaceae ; Lactobacillus ; NA	16	22	1	8	21	8	17	30	0	1	45	1	6	2	4	1	0	0	0	0	5	15	30	24	0	0	0	0	6	20	15	15
Bacteria ; Bacteroidota ; Bacteroidia ; Bacteroidales ; Tannerellaceae ; NA ; NA	19	0	1	0	50	0	2	0	4	3	0	3	29	9	16	7	0	0	0	0	22	8	8	26	0	0	0	0	23	39	27	12
Bacteria ; Firmicutes ; Bacilli ; Lactobacillales ; Leuconostocaceae ; Weissella ; NA	0	0	0	0	0	0	0	0	0	55	210	42	0	0	0	1	0	0	0	0	0	0	0	0	0	0	0	0	0	0	0	0
Bacteria ; Firmicutes ; Clostridia ; Oscillospirales ; Oscillospiraceae ; Oscillibacter ; NA	0	157	104	43	0	0	0	0	0	1	0	0	0	0	0	0	0	0	0	0	0	0	0	0	0	0	0	0	0	0	0	0
Bacteria ; Cyanobacteria ; Cyanobacteriia ; Chloroplast ; NA ; NA ; NA	0	0	0	0	0	0	1	0	0	26	253	19	0	1	2	0	0	0	0	0	1	1	0	0	0	0	0	0	0	0	0	0
Bacteria ; Bacteroidota ; Bacteroidia ; Bacteroidales ; Rikenellaceae ; Alistipes ; NA	10	0	0	0	20	63	31	21	0	20	0	2	12	12	7	6	0	0	0	0	9	19	0	5	0	0	0	0	14	14	18	12
Bacteria ; Desulfobacterota ; Desulfovibrionia ; Desulfovibrionales ; Desulfovibrionaceae ; NA ; NA	0	0	0	0	12	34	12	0	0	0	0	0	21	19	8	6	0	0	0	0	4	14	30	37	0	0	0	0	54	11	15	17
Bacteria ; Bacteroidota ; Bacteroidia ; Bacteroidales ; Muribaculaceae ; NA ; NA	0	104	96	64	0	0	0	0	0	7	6	7	0	0	0	0	0	0	0	0	0	0	1	1	0	0	0	0	1	1	2	0
Bacteria ; Bacteroidota ; Bacteroidia ; Bacteroidales ; Muribaculaceae ; NA ; NA	0	11	6	2	3	0	0	0	0	7	6	0	0	54	55	44	0	0	0	0	2	17	5	5	0	0	0	0	53	4	8	8
Bacteria ; Firmicutes ; Bacilli ; Erysipelotrichales ; Erysipelotrichaceae ; Faecalibaculum ; NA	1	13	8	9	8	3	15	7	0	1	130	1	22	2	7	0	0	0	0	0	17	20	2	6	0	0	0	0	4	6	3	4
Bacteria ; Firmicutes ; Clostridia ; Clostridia vadinBB60 group ; NA ; NA ; NA	0	2	2	0	0	0	0	0	0	28	110	146	0	0	0	0	0	0	0	0	0	0	0	0	0	0	0	0	0	0	0	0
Bacteria ; Firmicutes ; Bacilli ; Erysipelotrichales ; Erysipelotrichaceae ; Faecalibaculum ; NA	4	15	10	23	5	0	2	4	0	4	184	3	6	0	2	0	0	0	0	0	3	15	2	1	0	0	0	0	0	3	1	0
Bacteria ; Desulfobacterota ; Desulfovibrionia ; Desulfovibrionales ; Desulfovibrionaceae ; NA ; NA	0	0	0	0	14	21	8	6	0	0	0	0	19	18	14	9	0	0	0	0	6	18	33	37	0	0	0	0	49	10	8	17
Bacteria ; Bacteroidota ; Bacteroidia ; Bacteroidales ; Muribaculaceae ; NA ; NA	35	101	57	70	0	0	0	0	0	5	15	0	0	0	0	0	0	0	0	0	0	0	0	0	0	0	0	0	0	0	0	0
Bacteria ; Bacteroidota ; Bacteroidia ; Bacteroidales ; Tannerellaceae ; NA ; NA	17	0	1	0	29	0	0	0	8	8	5	1	16	11	9	9	0	0	0	0	21	26	10	15	0	0	0	0	24	34	24	12
Bacteria ; Desulfobacterota ; Desulfovibrionia ; Desulfovibrionales ; Desulfovibrionaceae ; Bilophila ; NA	63	9	5	5	4	36	9	4	2	0	0	0	30	8	5	8	0	0	0	0	3	2	18	26	0	0	0	0	36	5	0	1
Bacteria ; Bacteroidota ; Bacteroidia ; Bacteroidales ; Muribaculaceae ; NA ; NA	1	0	0	0	4	84	59	55	0	0	0	0	4	9	12	4	0	0	0	0	1	10	2	3	0	0	0	0	6	4	7	13
Bacteria ; Bacteroidota ; Bacteroidia ; Bacteroidales ; Muribaculaceae ; NA ; NA	0	12	5	3	4	0	0	0	0	5	4	0	4	45	48	41	0	0	0	0	2	12	1	4	0	0	0	0	60	5	6	16
Bacteria ; Bacteroidota ; Bacteroidia ; Bacteroidales ; Muribaculaceae ; NA ; NA	7	41	39	41	3	6	16	9	0	1	4	3	7	21	13	9	0	0	0	0	8	9	3	12	0	0	0	0	1	17	1	5
Bacteria ; Bacteroidota ; Bacteroidia ; Bacteroidales ; Muribaculaceae ; NA ; NA	16	99	56	89	0	0	0	0	0	6	3	3	0	0	0	0	0	0	0	0	0	0	0	0	0	0	0	0	0	0	0	0
Bacteria ; Bacteroidota ; Bacteroidia ; Bacteroidales ; Tannerellaceae ; NA ; NA	11	0	1	0	36	0	3	0	9	0	0	1	22	8	13	3	0	0	0	0	13	15	5	16	0	0	0	0	29	39	31	17
Bacteria ; Actinobacteriota ; Coriobacteriia ; Coriobacteriales ; Eggerthellaceae ; Enterorhabdus ; NA	5	96	18	32	1	13	0	0	0	13	70	2	1	1	2	1	0	0	0	0	1	1	4	0	0	0	0	0	1	5	1	2
Bacteria ; Firmicutes ; Clostridia ; Lachnospirales ; Lachnospiraceae ; NA ; NA	0	1	0	3	0	1	2	0	0	3	0	0	43	3	1	1	0	0	0	0	39	52	29	51	0	0	0	0	7	14	15	5
Bacteria ; Bacteroidota ; Bacteroidia ; Bacteroidales ; Muribaculaceae ; NA ; NA	0	36	26	18	9	0	0	0	0	0	0	3	13	0	0	0	0	0	0	0	7	21	26	23	0	0	0	0	19	17	36	15
Bacteria ; Firmicutes ; Bacilli ; Erysipelotrichales ; Erysipelotrichaceae ; Faecalibaculum ; NA	3	19	7	12	3	2	3	4	0	7	165	2	7	0	6	0	0	0	0	0	9	9	0	3	0	0	0	0	0	5	0	2
Bacteria ; Bacteroidota ; Bacteroidia ; Bacteroidales ; Muribaculaceae ; NA ; NA	0	84	90	69	0	0	0	0	0	3	9	4	0	0	0	0	0	0	0	0	0	4	0	0	0	0	0	0	0	1	1	0
Bacteria ; Bacteroidota ; Bacteroidia ; Bacteroidales ; Muribaculaceae ; NA ; NA	0	74	104	70	0	0	0	0	0	4	9	1	0	0	0	0	0	0	0	0	0	0	0	0	0	0	0	0	0	0	0	0
Bacteria ; Bacteroidota ; Bacteroidia ; Bacteroidales ; Muribaculaceae ; NA ; NA	9	3	3	2	18	6	10	5	0	3	0	0	6	18	32	28	0	0	0	0	11	12	9	4	0	0	0	0	29	37	13	3
Bacteria ; Bacteroidota ; Bacteroidia ; Bacteroidales ; Muribaculaceae ; NA ; NA	7	17	16	11	3	0	0	0	0	0	6	2	7	4	2	0	0	0	0	0	9	11	17	21	0	0	0	0	26	21	27	54
Bacteria ; Firmicutes ; Bacilli ; Erysipelotrichales ; Erysipelotrichaceae ; Faecalibaculum ; NA	0	9	8	11	10	1	11	9	0	2	89	2	18	4	14	0	0	0	0	0	18	31	0	2	0	0	0	0	5	9	1	3
Bacteria ; Firmicutes ; Bacilli ; Erysipelotrichales ; Erysipelotrichaceae ; Faecalibaculum ; NA	3	18	12	25	3	0	3	3	0	2	151	3	6	0	0	0	0	0	0	0	7	11	0	1	0	0	0	0	1	2	2	3
Bacteria ; Bacteroidota ; Bacteroidia ; Bacteroidales ; Muribaculaceae ; NA ; NA	12	38	37	43	1	2	16	4	0	0	2	4	10	12	13	6	0	0	0	0	1	12	7	14	0	0	0	0	2	15	0	3
Bacteria ; Desulfobacterota ; Desulfovibrionia ; Desulfovibrionales ; Desulfovibrionaceae ; Bilophila ; NA	59	8	4	2	5	35	11	3	1	0	0	0	20	7	11	3	0	0	0	0	0	7	17	11	1	0	0	0	35	6	4	2
Bacteria ; Bacteroidota ; Bacteroidia ; Bacteroidales ; Muribaculaceae ; NA ; NA	0	85	102	64	0	0	0	0	0	0	0	1	0	0	0	0	0	0	0	0	0	0	0	0	0	0	0	0	0	0	0	0
Bacteria ; Bacteroidota ; Bacteroidia ; Bacteroidales ; Muribaculaceae ; NA ; NA	0	0	0	0	3	75	57	56	0	0	0	0	4	5	8	2	0	0	0	0	0	7	5	1	0	0	0	0	4	10	6	9
Bacteria ; Bacteroidota ; Bacteroidia ; Bacteroidales ; Muribaculaceae ; NA ; NA	11	6	2	4	10	3	11	5	0	3	0	1	10	21	38	35	0	0	0	0	4	5	6	10	0	0	0	0	26	31	7	2
Bacteria ; Firmicutes ; Bacilli ; Erysipelotrichales ; Erysipelotrichaceae ; Faecalibaculum ; NA	2	7	8	14	6	0	9	5	0	2	135	8	9	3	1	0	0	0	0	0	9	17	1	0	0	0	0	0	1	9	1	1
Bacteria ; Bacteroidota ; Bacteroidia ; Bacteroidales ; Muribaculaceae ; NA ; NA	25	85	64	65	0	0	0	0	0	4	2	2	0	0	0	0	0	0	0	0	0	0	0	0	0	0	0	0	0	0	0	0
Bacteria ; Bacteroidota ; Bacteroidia ; Bacteroidales ; Muribaculaceae ; NA ; NA	4	17	13	8	0	0	0	0	0	0	3	1	6	0	2	0	0	0	0	0	9	9	13	23	0	0	0	0	36	27	26	47
Bacteria ; Bacteroidota ; Bacteroidia ; Bacteroidales ; Tannerellaceae ; NA ; NA	10	0	0	0	27	0	3	0	8	5	1	1	25	7	14	5	0	0	0	0	22	12	8	15	0	0	0	0	19	28	14	16
Bacteria ; Bacteroidota ; Bacteroidia ; Bacteroidales ; Bacteroidaceae ; Bacteroides ; NA	3	1	1	0	16	8	30	24	0	0	0	1	16	6	12	16	0	0	0	0	18	13	13	10	0	0	0	0	21	11	15	5
Bacteria ; Bacteroidota ; Bacteroidia ; Bacteroidales ; Bacteroidaceae ; Bacteroides ; caecimuris	2	0	1	1	21	16	23	18	1	0	0	1	11	5	8	5	0	0	0	0	24	14	13	14	0	0	0	0	20	14	15	4
Bacteria ; Firmicutes ; Bacilli ; Lactobacillales ; Leuconostocaceae ; Weissella ; NA	0	0	0	0	0	0	0	0	0	37	172	20	0	0	0	0	0	0	1	0	0	0	0	0	0	0	0	1	0	0	0	0
Bacteria ; Firmicutes ; Bacilli ; Lactobacillales ; Leuconostocaceae ; Weissella ; NA	0	0	0	0	0	0	0	0	0	19	196	15	0	0	0	0	0	0	0	0	0	0	0	0	0	0	0	0	0	0	1	0
Bacteria ; Firmicutes ; Clostridia ; Lachnospirales ; Lachnospiraceae ; NA ; NA	0	2	0	3	0	2	0	0	0	0	0	0	39	3	4	1	0	0	0	0	27	41	27	46	0	0	0	0	8	7	12	8
Bacteria ; Bacteroidota ; Bacteroidia ; Bacteroidales ; Muribaculaceae ; NA ; NA	3	5	1	3	19	0	4	4	0	2	0	0	4	16	27	27	0	0	0	0	5	10	5	6	0	0	0	0	17	46	22	3
Bacteria ; Bacteroidota ; Bacteroidia ; Bacteroidales ; Muribaculaceae ; NA ; NA	1	76	75	64	0	0	0	0	0	1	2	7	0	0	0	0	0	0	0	0	0	1	1	0	0	0	0	0	0	0	0	1
Bacteria ; Bacteroidota ; Bacteroidia ; Bacteroidales ; Rikenellaceae ; Alistipes ; timonensis	5	0	0	0	17	44	26	18	0	12	0	1	13	9	4	4	0	0	0	0	2	10	5	6	0	0	0	0	17	6	13	15
Bacteria ; Bacteroidota ; Bacteroidia ; Bacteroidales ; Muribaculaceae ; NA ; NA	4	5	1	3	15	2	9	6	0	3	0	0	9	14	31	31	0	0	0	0	11	14	6	7	0	0	0	0	19	25	8	3
Bacteria ; Actinobacteriota ; Actinobacteria ; Micrococcales ; Microbacteriaceae ; Curtobacterium ; NA	0	0	0	0	0	0	0	0	0	16	200	8	0	0	0	0	0	0	0	0	0	0	0	0	0	1	0	0	0	0	1	0
Bacteria ; Firmicutes ; Bacilli ; Lactobacillales ; Lactobacillaceae ; Lactobacillus ; NA	9	14	1	3	12	0	18	13	0	1	44	0	7	0	2	0	0	0	0	0	5	11	20	18	0	0	0	0	7	16	11	6
Bacteria ; Bacteroidota ; Bacteroidia ; Bacteroidales ; Muribaculaceae ; NA ; NA	0	31	33	7	5	0	0	0	0	0	0	2	6	0	0	0	0	0	0	0	4	20	15	14	0	0	0	0	24	15	31	10
Bacteria ; Bacteroidota ; Bacteroidia ; Bacteroidales ; Muribaculaceae ; NA ; NA	8	6	3	2	22	2	11	2	0	0	0	0	2	13	35	33	0	0	0	0	10	6	4	3	0	0	0	0	16	22	15	1
Bacteria ; Bacteroidota ; Bacteroidia ; Bacteroidales ; Muribaculaceae ; NA ; NA	5	4	2	1	21	1	9	2	0	0	0	5	4	20	28	21	0	0	0	0	8	8	5	9	0	0	0	0	18	24	16	0
Bacteria ; Firmicutes ; Clostridia ; Clostridia vadinBB60 group ; NA ; NA ; NA	0	0	0	0	0	0	0	0	0	51	26	131	1	0	0	0	0	0	0	0	0	0	0	0	0	0	0	0	0	1	0	1
Bacteria ; Cyanobacteria ; Cyanobacteriia ; Chloroplast ; NA ; NA ; NA	0	0	0	1	0	0	4	0	0	17	176	10	0	0	0	0	0	0	0	0	0	0	0	1	0	0	0	0	0	0	0	0
Bacteria ; Bacteroidota ; Bacteroidia ; Bacteroidales ; Muribaculaceae ; NA ; NA	17	66	46	70	0	0	0	0	0	0	6	2	0	0	0	0	0	0	0	0	0	0	0	0	0	0	0	0	0	0	0	0
Bacteria ; Bacteroidota ; Bacteroidia ; Bacteroidales ; Muribaculaceae ; NA ; NA	13	64	42	67	0	0	0	0	0	5	14	0	0	0	0	0	0	0	0	0	0	0	0	0	0	0	0	0	0	0	0	0
Bacteria ; Bacteroidota ; Bacteroidia ; Bacteroidales ; Muribaculaceae ; NA ; NA	5	10	2	4	11	7	11	5	0	0	0	8	24	9	7	10	0	0	0	0	14	1	1	5	0	0	0	0	16	20	6	24
Bacteria ; Bacteroidota ; Bacteroidia ; Bacteroidales ; Muribaculaceae ; NA ; NA	4	4	1	2	13	1	9	1	0	0	0	2	7	15	24	17	0	0	0	0	13	14	6	2	0	0	0	0	20	30	12	1
Bacteria ; Bacteroidota ; Bacteroidia ; Bacteroidales ; Muribaculaceae ; NA ; NA	0	50	67	69	0	0	0	0	0	0	8	1	0	0	0	0	0	0	0	0	0	0	0	0	0	0	0	0	0	0	0	0
Bacteria ; Bacteroidota ; Bacteroidia ; Bacteroidales ; Muribaculaceae ; NA ; NA	5	2	2	2	16	10	9	2	0	0	0	1	4	17	30	23	0	0	0	0	7	5	2	4	0	0	0	0	18	23	9	2
Bacteria ; Cyanobacteria ; Cyanobacteriia ; Chloroplast ; NA ; NA ; NA	0	0	0	0	0	0	0	0	0	10	171	10	0	0	0	0	0	0	0	0	0	0	0	0	0	1	0	1	0	0	0	0
Bacteria ; Actinobacteriota ; Coriobacteriia ; Coriobacteriales ; Eggerthellaceae ; Enterorhabdus ; NA	3	60	25	29	0	11	2	2	0	7	42	0	1	3	1	1	0	0	0	0	0	0	2	0	0	0	0	0	1	1	0	1
Bacteria ; Bacteroidota ; Bacteroidia ; Bacteroidales ; Muribaculaceae ; NA ; NA	6	1	3	4	12	44	12	12	0	0	9	0	5	3	4	1	0	0	0	0	7	6	9	2	0	0	0	0	18	10	7	16
Bacteria ; Firmicutes ; Clostridia ; Clostridia vadinBB60 group ; NA ; NA ; NA	0	0	0	0	0	0	0	0	0	5	18	167	1	0	0	0	0	0	0	0	0	0	0	0	0	0	0	0	0	0	0	0
Bacteria ; Firmicutes ; Bacilli ; Erysipelotrichales ; Erysipelotrichaceae ; Faecalibaculum ; NA	2	17	8	11	2	0	2	3	0	2	105	1	4	1	3	0	0	0	0	0	1	13	0	3	0	0	0	0	0	6	1	4
Bacteria ; Bacteroidota ; Bacteroidia ; Bacteroidales ; Muribaculaceae ; NA ; NA	8	1	2	6	15	1	8	1	0	0	0	8	20	11	9	5	0	0	0	0	8	7	2	2	0	0	0	0	23	14	7	27
Bacteria ; Bacteroidota ; Bacteroidia ; Bacteroidales ; Muribaculaceae ; NA ; NA	0	0	0	0	18	4	12	4	0	3	0	0	18	10	10	9	0	0	0	0	6	6	2	8	0	0	0	0	23	11	9	27
Bacteria ; Firmicutes ; Bacilli ; Erysipelotrichales ; Erysipelotrichaceae ; Faecalibaculum ; NA	2	8	3	8	4	1	4	10	0	2	91	4	6	4	6	2	0	0	0	0	5	7	3	2	0	0	0	0	1	4	1	0
Bacteria ; Bacteroidota ; Bacteroidia ; Bacteroidales ; Muribaculaceae ; NA ; NA	16	49	41	63	0	0	0	0	0	0	4	2	0	0	0	0	0	0	0	0	0	0	0	0	0	0	0	0	0	0	0	0
Bacteria ; Actinobacteriota ; Coriobacteriia ; Coriobacteriales ; Eggerthellaceae ; Enterorhabdus ; NA	10	7	3	6	12	10	12	8	0	6	9	1	11	11	3	4	0	0	0	0	4	9	6	7	0	0	0	0	11	8	10	4
Bacteria ; Actinobacteriota ; Coriobacteriia ; Coriobacteriales ; Eggerthellaceae ; Enterorhabdus ; NA	8	8	5	7	11	6	10	11	0	6	9	0	11	12	14	5	0	1	0	0	6	8	4	1	0	0	0	0	7	7	13	1
Bacteria ; Patescibacteria ; Saccharimonadia ; Saccharimonadales ; Saccharimonadaceae ; Candidatus Saccharimonas ; NA	0	116	21	18	0	0	0	0	0	0	13	1	0	0	0	0	0	0	0	0	0	0	0	0	0	0	0	0	0	0	0	0
Bacteria ; Bacteroidota ; Bacteroidia ; Bacteroidales ; Muribaculaceae ; NA ; NA	0	1	0	0	6	0	1	0	0	1	0	3	13	26	5	28	0	0	0	0	13	5	17	18	0	0	0	0	3	15	11	2
Bacteria ; Bacteroidota ; Bacteroidia ; Bacteroidales ; Muribaculaceae ; NA ; NA	16	7	1	7	4	14	11	13	0	8	0	0	2	4	2	3	0	0	0	0	1	13	6	8	0	0	0	0	5	16	13	11
Bacteria ; Bacteroidota ; Bacteroidia ; Bacteroidales ; Muribaculaceae ; NA ; NA	4	26	24	16	0	0	1	0	0	0	0	1	9	0	4	0	0	0	0	0	4	3	8	8	0	0	0	0	16	7	19	12
Bacteria ; Bacteroidota ; Bacteroidia ; Bacteroidales ; Muribaculaceae ; NA ; NA	0	0	0	0	6	3	6	2	0	2	0	0	20	11	10	11	0	0	0	0	15	7	2	3	0	0	0	0	26	11	4	23
Bacteria ; Actinobacteriota ; Coriobacteriia ; Coriobacteriales ; Eggerthellaceae ; Enterorhabdus ; NA	6	14	10	16	3	8	4	3	0	6	67	1	1	4	4	1	0	0	0	0	3	0	1	1	0	0	0	0	3	3	1	0
Bacteria ; Actinobacteriota ; Actinobacteria ; Micrococcales ; Microbacteriaceae ; Curtobacterium ; NA	0	0	0	0	0	0	0	0	0	96	51	9	0	0	0	0	0	0	0	0	0	0	0	0	0	0	0	0	0	0	1	0
Bacteria ; Firmicutes ; Bacilli ; Erysipelotrichales ; Erysipelotrichaceae ; Faecalibaculum ; NA	0	8	3	4	4	0	4	8	0	3	78	1	9	0	2	0	0	0	0	0	5	18	2	2	0	0	0	0	0	1	1	1
Bacteria ; Bacteroidota ; Bacteroidia ; Bacteroidales ; Muribaculaceae ; NA ; NA	0	2	6	0	6	1	17	6	0	0	0	1	4	23	24	12	0	0	0	0	3	8	5	7	0	0	0	0	1	7	10	11
Bacteria ; Actinobacteriota ; Actinobacteria ; Micrococcales ; Microbacteriaceae ; Curtobacterium ; NA	0	0	0	0	0	0	0	0	0	15	128	6	0	0	0	0	0	0	0	0	0	0	0	0	0	0	0	0	0	0	0	0
Bacteria ; Bacteroidota ; Bacteroidia ; Bacteroidales ; Muribaculaceae ; NA ; NA	3	2	4	2	4	32	9	13	0	0	4	0	7	2	5	0	0	0	0	0	2	6	7	0	0	0	0	0	11	14	10	9
Bacteria ; Firmicutes ; Bacilli ; Lactobacillales ; Lactobacillaceae ; Lactobacillus ; NA	3	6	3	7	0	0	1	1	0	0	0	0	6	20	27	14	0	0	0	0	2	22	6	12	0	0	0	0	0	8	0	3
Bacteria ; Bacteroidota ; Bacteroidia ; Bacteroidales ; Muribaculaceae ; NA ; NA	7	8	2	5	8	17	3	2	0	0	0	0	0	6	6	10	0	0	0	0	5	5	7	2	0	0	0	0	11	14	12	10
Bacteria ; Bacteroidota ; Bacteroidia ; Bacteroidales ; Muribaculaceae ; NA ; NA	0	0	1	2	2	0	0	0	0	0	0	2	6	20	4	24	0	0	0	0	11	11	12	15	0	0	0	0	6	13	8	3
Bacteria ; Patescibacteria ; Saccharimonadia ; Saccharimonadales ; Saccharimonadaceae ; Candidatus Saccharimonas ; NA	0	92	21	16	0	0	0	0	0	0	10	0	0	0	0	0	0	0	0	0	0	0	0	0	0	0	0	0	0	0	0	0
Bacteria ; Bacteroidota ; Bacteroidia ; Bacteroidales ; Rikenellaceae ; Alistipes ; NA	0	28	82	20	0	0	0	0	0	8	0	0	0	0	0	0	0	0	0	0	0	0	0	0	0	0	0	0	0	0	0	0
Eukaryota ; NA ; NA ; NA ; NA ; NA ; NA	0	1	0	0	2	0	0	1	3	3	0	1	5	1	1	0	4	4	6	3	2	4	3	0	6	4	5	3	24	24	19	8
Bacteria ; Bacteroidota ; Bacteroidia ; Bacteroidales ; Muribaculaceae ; NA ; NA	0	2	0	1	4	3	5	3	0	0	0	1	6	8	33	18	0	0	0	0	3	9	7	6	0	0	0	0	4	6	2	14
Bacteria ; Bacteroidota ; Bacteroidia ; Bacteroidales ; Muribaculaceae ; NA ; NA	15	7	7	1	3	11	9	9	0	7	0	0	5	4	3	2	0	0	0	0	5	9	7	4	0	0	0	0	2	7	10	7
Bacteria ; Firmicutes ; Bacilli ; Erysipelotrichales ; Erysipelotrichaceae ; Faecalibaculum ; NA	0	5	2	5	3	1	6	2	0	0	82	0	5	1	0	0	0	0	0	0	4	9	3	1	0	0	0	0	0	3	1	1
Bacteria ; Actinobacteriota ; Coriobacteriia ; Coriobacteriales ; Eggerthellaceae ; Enterorhabdus ; NA	0	31	19	32	0	4	1	0	0	2	43	0	0	1	0	0	0	0	0	0	0	0	0	0	0	0	0	0	0	0	0	0
Bacteria ; Bacteroidota ; Bacteroidia ; Bacteroidales ; Muribaculaceae ; NA ; NA	8	21	21	6	1	0	0	0	0	0	0	0	6	1	0	0	0	0	0	0	10	4	7	5	0	0	0	0	10	8	9	14
Bacteria ; Desulfobacterota ; Desulfovibrionia ; Desulfovibrionales ; Desulfovibrionaceae ; Desulfovibrio ; NA	6	0	1	0	2	2	5	1	59	0	0	0	18	4	1	0	0	0	0	0	1	0	10	1	0	0	0	0	12	0	1	5
Bacteria ; Bacteroidota ; Bacteroidia ; Bacteroidales ; Rikenellaceae ; Alistipes ; NA	0	34	76	16	0	0	0	0	0	1	0	2	0	0	0	0	0	0	0	0	0	0	0	0	0	0	0	0	0	0	0	0
Bacteria ; Bacteroidota ; Bacteroidia ; Bacteroidales ; Muribaculaceae ; NA ; NA	2	6	9	5	6	39	26	15	0	0	0	0	1	3	2	1	0	0	0	0	4	1	1	2	0	0	0	0	2	2	1	0
Bacteria ; Bacteroidota ; Bacteroidia ; Bacteroidales ; Muribaculaceae ; NA ; NA	4	11	1	4	6	15	7	3	0	0	0	0	6	7	2	6	0	0	0	0	9	2	6	2	0	0	0	0	10	9	8	8
Bacteria ; Firmicutes ; Bacilli ; Staphylococcales ; Staphylococcaceae ; Staphylococcus ; NA	0	0	0	0	0	0	0	0	0	53	49	24	0	0	0	0	0	0	0	0	0	0	0	0	0	0	0	0	0	0	0	0
Bacteria ; Firmicutes ; Clostridia ; Lachnospirales ; Lachnospiraceae ; Lachnospiraceae NK4A136 group ; NA	0	14	57	26	0	0	0	0	0	24	0	4	0	0	0	0	0	0	0	0	0	0	0	0	0	0	0	0	0	0	0	0
Bacteria ; Bacteroidota ; Bacteroidia ; Bacteroidales ; Muribaculaceae ; NA ; NA	16	37	31	27	0	0	0	0	0	4	7	2	0	0	0	0	0	0	0	0	0	0	0	0	0	0	0	0	0	0	0	0
Bacteria ; Bacteroidota ; Bacteroidia ; Bacteroidales ; Muribaculaceae ; NA ; NA	4	10	5	3	10	14	39	18	0	0	0	0	8	4	3	0	0	0	0	0	1	1	1	0	0	0	0	0	1	1	0	0
Bacteria ; Patescibacteria ; Saccharimonadia ; Saccharimonadales ; Saccharimonadaceae ; Candidatus Saccharimonas ; NA	0	42	38	36	0	0	0	0	0	3	3	1	0	0	0	0	0	0	0	0	0	0	0	0	0	0	0	0	0	0	0	0
Bacteria ; Cyanobacteria ; Cyanobacteriia ; Chloroplast ; NA ; NA ; NA	0	0	0	0	0	0	0	0	0	1	98	17	0	0	0	0	0	0	1	0	0	0	0	0	0	0	0	1	0	0	0	0
Bacteria ; Bacteroidota ; Bacteroidia ; Bacteroidales ; Tannerellaceae ; Parabacteroides ; NA	0	0	0	0	0	0	0	0	0	0	0	0	0	0	0	0	0	0	0	10	0	0	0	0	0	0	97	10	0	0	0	0
Bacteria ; Actinobacteriota ; Coriobacteriia ; Coriobacteriales ; Eggerthellaceae ; Enterorhabdus ; NA	7	9	5	18	0	5	1	1	0	1	42	0	1	2	5	1	0	0	0	0	0	2	1	0	0	0	0	0	6	0	3	2
Bacteria ; Actinobacteriota ; Coriobacteriia ; Coriobacteriales ; Eggerthellaceae ; Enterorhabdus ; NA	0	20	22	13	0	0	0	0	0	4	52	0	0	0	0	0	0	0	0	0	0	0	0	0	0	0	0	0	0	0	0	0
Bacteria ; Bacteroidota ; Bacteroidia ; Bacteroidales ; Muribaculaceae ; NA ; NA	13	35	27	30	0	0	0	0	0	1	2	2	0	0	0	0	0	0	0	0	0	0	0	0	0	0	0	0	0	0	0	0
Bacteria ; Bacteroidota ; Bacteroidia ; Bacteroidales ; Muribaculaceae ; NA ; NA	2	11	6	3	4	15	22	23	0	0	0	2	6	3	1	0	0	0	0	0	2	0	2	4	0	0	0	0	2	1	0	1
Bacteria ; Firmicutes ; Bacilli ; Erysipelotrichales ; Erysipelotrichaceae ; Faecalibaculum ; NA	0	1	3	1	2	1	0	3	0	0	64	1	4	2	2	1	0	0	0	0	5	12	0	2	0	0	0	0	1	5	0	0
Bacteria ; Bacteroidota ; Bacteroidia ; Bacteroidales ; Tannerellaceae ; Parabacteroides ; NA	0	0	0	0	0	0	0	0	1	0	0	0	0	0	0	0	0	0	1	10	0	0	0	0	1	0	89	8	0	0	0	0
Bacteria ; Bacteroidota ; Bacteroidia ; Bacteroidales ; Muribaculaceae ; NA ; NA	1	2	4	1	2	11	11	20	0	0	0	0	7	4	4	5	0	0	0	0	3	3	2	1	0	0	0	0	6	2	4	16
Bacteria ; Bacteroidota ; Bacteroidia ; Bacteroidales ; Muribaculaceae ; NA ; NA	2	6	10	6	6	22	29	8	0	1	0	0	2	2	2	2	0	0	0	0	2	0	0	2	0	0	0	0	0	1	2	2
Bacteria ; Firmicutes ; Bacilli ; Erysipelotrichales ; Erysipelotrichaceae ; Faecalibaculum ; NA	1	6	2	1	1	0	2	4	0	1	54	1	7	0	2	0	0	0	0	0	4	13	2	0	0	0	0	0	1	3	0	2
Bacteria ; Patescibacteria ; Saccharimonadia ; Saccharimonadales ; Saccharimonadaceae ; Candidatus Saccharimonas ; NA	0	34	26	36	0	0	0	0	0	0	7	3	0	0	0	0	0	0	0	0	0	0	0	0	0	0	0	0	0	0	0	0
Bacteria ; Actinobacteriota ; Coriobacteriia ; Coriobacteriales ; Eggerthellaceae ; Enterorhabdus ; NA	0	24	12	16	0	0	0	0	0	2	52	0	0	0	0	0	0	0	0	0	0	0	0	0	0	0	0	0	0	0	0	0
Bacteria ; Bacteroidota ; Bacteroidia ; Bacteroidales ; Muribaculaceae ; NA ; NA	3	7	1	7	11	16	12	6	0	0	0	0	7	4	8	6	0	0	0	0	4	0	0	2	0	0	0	0	4	2	1	4
Bacteria ; Bacteroidota ; Bacteroidia ; Bacteroidales ; Muribaculaceae ; NA ; NA	0	14	11	13	0	6	9	0	0	0	0	0	5	11	12	6	0	0	0	0	3	0	4	2	0	0	0	0	2	5	0	2
Bacteria ; Bacteroidota ; Bacteroidia ; Bacteroidales ; Muribaculaceae ; NA ; NA	4	6	4	3	6	16	19	11	0	0	0	0	6	3	6	2	0	0	0	0	4	1	0	4	0	0	0	0	5	2	1	1
Bacteria ; Firmicutes ; Bacilli ; Staphylococcales ; Staphylococcaceae ; Staphylococcus ; NA	0	2	0	0	0	0	0	0	0	34	52	15	0	0	0	0	0	0	0	0	0	0	0	0	0	0	0	0	0	0	0	0
Bacteria ; Bacteroidota ; Bacteroidia ; Bacteroidales ; Muribaculaceae ; NA ; NA	0	5	5	7	11	22	17	8	0	0	0	0	6	4	2	4	0	0	0	0	1	1	0	0	0	0	0	0	0	2	2	3
Bacteria ; Desulfobacterota ; Desulfovibrionia ; Desulfovibrionales ; Desulfovibrionaceae ; Desulfovibrio ; NA	10	0	0	0	0	4	3	5	38	0	0	0	11	5	2	1	0	0	0	0	1	0	5	3	0	0	0	0	6	0	2	3
Bacteria ; Actinobacteriota ; Coriobacteriia ; Coriobacteriales ; Eggerthellaceae ; Enterorhabdus ; NA	4	19	18	39	1	0	0	0	0	2	2	2	2	0	0	0	0	0	0	0	1	0	1	1	0	0	0	0	2	2	1	2
Bacteria ; Actinobacteriota ; Coriobacteriia ; Coriobacteriales ; Eggerthellaceae ; Enterorhabdus ; NA	0	14	0	15	0	2	2	3	0	0	52	0	2	2	2	0	0	0	0	0	0	2	1	1	0	0	0	0	0	1	0	0
Bacteria ; Firmicutes ; Clostridia ; Lachnospirales ; Lachnospiraceae ; Lachnospiraceae NK4A136 group ; NA	0	12	55	22	0	0	0	0	0	9	0	0	0	0	0	0	0	0	0	0	0	0	1	0	0	0	0	0	0	0	0	0
Bacteria ; Firmicutes ; Bacilli ; Erysipelotrichales ; Erysipelotrichaceae ; Faecalibaculum ; NA	2	4	2	4	4	0	7	3	0	1	43	1	5	3	1	0	0	0	0	0	5	6	3	2	0	0	0	0	0	0	1	1
Bacteria ; Proteobacteria ; Gammaproteobacteria ; Burkholderiales ; Sutterellaceae ; Parasutterella ; NA	77	13	0	1	0	0	0	0	4	0	0	0	0	0	0	0	0	0	0	0	0	0	0	0	0	0	0	0	0	0	0	0
Bacteria ; Actinobacteriota ; Coriobacteriia ; Coriobacteriales ; Eggerthellaceae ; Enterorhabdus ; NA	10	6	0	4	1	3	1	0	0	7	29	1	3	7	1	0	0	0	0	0	0	3	2	0	0	0	0	0	5	3	3	5
Bacteria ; Actinobacteriota ; Actinobacteria ; Micrococcales ; Microbacteriaceae ; Curtobacterium ; NA	0	0	0	0	0	0	0	0	1	48	41	4	0	0	0	0	0	0	0	0	0	0	0	0	0	0	0	0	0	0	0	0
Bacteria ; Firmicutes ; Bacilli ; Staphylococcales ; Staphylococcaceae ; Staphylococcus ; NA	0	0	0	0	0	0	0	0	0	42	38	14	0	0	0	0	0	0	0	0	0	0	0	0	0	0	0	0	0	0	0	0
Bacteria ; Firmicutes ; Bacilli ; Lactobacillales ; Enterococcaceae ; Enterococcus ; gallinarum	5	0	0	0	3	7	7	5	0	0	0	0	13	10	12	9	0	0	0	0	2	4	1	5	0	0	0	0	3	2	2	3
Bacteria ; Bacteroidota ; Bacteroidia ; Bacteroidales ; Muribaculaceae ; NA ; NA	1	7	3	4	10	23	19	10	0	0	0	0	1	3	6	0	0	0	0	0	1	1	0	2	0	0	0	0	1	1	0	0
Bacteria ; Firmicutes ; Clostridia ; Lachnospirales ; Lachnospiraceae ; [Eubacterium] xylanophilum group ; NA	0	30	32	27	0	0	0	0	0	4	0	0	0	0	0	0	0	0	0	0	0	0	0	0	0	0	0	0	0	0	0	0
Bacteria ; Bacteroidota ; Bacteroidia ; Bacteroidales ; Muribaculaceae ; NA ; NA	0	9	14	4	2	0	0	0	0	0	0	4	1	0	0	0	0	0	0	0	3	5	7	7	0	0	0	0	5	7	13	11
Bacteria ; Bacteroidota ; Bacteroidia ; Bacteroidales ; Rikenellaceae ; Rikenellaceae RC9 gut group ; NA	0	14	51	24	0	0	0	0	0	2	0	0	0	0	0	0	0	0	0	0	0	0	0	0	0	0	0	0	0	0	0	0
Bacteria ; Actinobacteriota ; Actinobacteria ; Micrococcales ; Microbacteriaceae ; Clavibacter ; NA	0	0	0	0	0	0	0	0	0	9	74	6	0	0	0	0	0	0	0	0	0	0	0	1	0	0	0	0	0	0	0	0
Bacteria ; Firmicutes ; Bacilli ; Lactobacillales ; Leuconostocaceae ; Leuconostoc ; NA	0	0	0	0	0	0	0	0	0	0	10	79	0	0	0	0	0	0	0	0	0	0	0	0	0	1	0	0	0	0	0	0
Bacteria ; Actinobacteriota ; Actinobacteria ; Pseudonocardiales ; Pseudonocardiaceae ; NA ; NA	0	0	0	0	0	0	0	0	0	16	56	16	0	0	1	0	0	0	0	0	0	0	0	0	0	0	0	0	0	0	0	0
Bacteria ; Firmicutes ; Bacilli ; Lactobacillales ; Enterococcaceae ; Enterococcus ; NA	9	0	0	0	4	4	4	3	0	0	0	0	14	5	12	4	0	0	0	0	0	11	4	4	0	0	0	0	0	2	4	3
Bacteria ; Actinobacteriota ; Coriobacteriia ; Coriobacteriales ; Eggerthellaceae ; Enterorhabdus ; NA	0	20	9	20	2	11	0	0	0	3	16	1	1	0	2	0	0	0	0	0	0	0	0	0	0	0	0	0	0	2	0	0
Bacteria ; Bacteroidota ; Bacteroidia ; Bacteroidales ; Muribaculaceae ; NA ; NA	1	3	1	1	2	3	15	3	0	0	0	0	3	10	14	4	0	0	0	0	1	1	0	2	0	0	0	0	2	5	5	10
Bacteria ; Firmicutes ; Bacilli ; Erysipelotrichales ; Erysipelotrichaceae ; Faecalibaculum ; rodentium	0	2	1	2	1	0	0	0	0	4	71	1	1	0	0	1	0	0	0	0	0	1	0	0	0	0	0	0	1	0	0	0
Bacteria ; Proteobacteria ; Alphaproteobacteria ; Rhizobiales ; Rhizobiaceae ; Allorhizobium-Neorhizobium-Pararhizobium-Rhizobium ; NA	0	0	0	0	0	0	0	0	0	5	79	2	0	0	0	0	0	0	0	0	0	0	0	0	0	0	0	0	0	0	0	0
Bacteria ; Firmicutes ; Clostridia ; Lachnospirales ; Lachnospiraceae ; NA ; NA	0	25	36	24	0	0	0	0	0	0	0	0	0	0	0	0	0	0	0	0	0	0	0	0	0	0	0	0	0	0	0	0
Bacteria ; Proteobacteria ; Gammaproteobacteria ; Burkholderiales ; Sutterellaceae ; Parasutterella ; NA	74	4	3	0	0	0	0	1	2	0	0	0	0	0	0	0	0	0	0	0	0	0	0	0	0	0	0	0	0	0	0	0
Bacteria ; Desulfobacterota ; Desulfovibrionia ; Desulfovibrionales ; Desulfovibrionaceae ; Desulfovibrio ; NA	13	11	11	7	0	2	1	0	0	0	0	0	4	0	0	1	0	0	0	0	1	5	9	4	0	0	0	0	11	1	2	1
NA ; NA ; NA ; NA ; NA ; NA ; NA	0	0	0	0	5	3	1	0	6	5	5	2	0	1	0	0	3	4	0	1	0	5	2	0	2	3	2	2	21	1	9	0
Bacteria ; Proteobacteria ; Gammaproteobacteria ; Burkholderiales ; Sutterellaceae ; Parasutterella ; NA	7	0	0	2	8	7	6	5	3	0	0	0	5	2	2	5	1	0	0	0	2	9	1	1	1	0	0	0	2	3	8	1
Bacteria ; Firmicutes ; Clostridia ; Peptococcales ; Peptococcaceae ; NA ; NA	0	33	23	20	0	0	0	0	0	2	0	3	0	0	0	0	0	0	0	0	0	0	0	0	0	0	0	0	0	0	0	0
Bacteria ; Firmicutes ; Clostridia ; Oscillospirales ; Oscillospiraceae ; UCG-003 ; NA	0	31	17	33	0	0	0	0	0	0	0	0	0	0	0	0	0	0	0	0	0	0	0	0	0	0	0	0	0	0	0	0
Bacteria ; Firmicutes ; Clostridia ; Lachnospirales ; Lachnospiraceae ; [Eubacterium] xylanophilum group ; NA	0	30	24	21	0	0	0	0	0	2	4	0	0	0	0	0	0	0	0	0	0	0	0	0	0	0	0	0	0	0	0	0
Bacteria ; Actinobacteriota ; Actinobacteria ; Micrococcales ; Microbacteriaceae ; Plantibacter ; NA	0	0	0	0	0	0	0	0	0	12	68	1	0	0	0	0	0	0	0	0	0	0	0	0	0	0	0	0	0	0	0	0
Bacteria ; Bacteroidota ; Bacteroidia ; Bacteroidales ; Muribaculaceae ; NA ; NA	3	4	6	3	6	14	12	8	0	0	0	0	1	1	7	4	0	0	0	0	1	0	1	2	0	0	0	0	3	2	0	2
Bacteria ; Firmicutes ; Clostridia ; Lachnospirales ; Lachnospiraceae ; [Eubacterium] xylanophilum group ; NA	0	31	27	21	0	0	0	0	0	1	0	0	0	0	0	0	0	0	0	0	0	0	0	0	0	0	0	0	0	0	0	0
Bacteria ; Actinobacteriota ; Coriobacteriia ; Coriobacteriales ; Eggerthellaceae ; Enterorhabdus ; NA	2	12	21	29	0	0	0	0	0	0	0	0	1	0	0	2	0	0	0	0	0	2	2	2	0	0	0	0	2	4	0	0
Bacteria ; Firmicutes ; Clostridia ; Oscillospirales ; Ruminococcaceae ; Paludicola ; NA	0	1	0	2	3	0	0	0	0	0	0	0	13	13	0	2	0	0	0	0	9	23	3	3	0	0	0	0	1	6	0	0
Bacteria ; Actinobacteriota ; Actinobacteria ; Micrococcales ; Sanguibacteraceae ; Sanguibacter ; NA	0	0	0	0	0	0	0	0	0	79	0	0	0	0	0	0	0	0	0	0	0	0	0	0	0	0	0	0	0	0	0	0
Bacteria ; Bacteroidota ; Bacteroidia ; Bacteroidales ; Muribaculaceae ; NA ; NA	1	6	3	8	6	6	10	5	0	0	0	0	3	2	5	3	0	0	0	0	3	0	0	2	0	0	0	0	6	1	1	7
Bacteria ; Firmicutes ; Clostridia ; Lachnospirales ; Lachnospiraceae ; NA ; NA	0	26	29	23	0	0	0	0	0	0	0	0	0	0	0	0	0	0	0	0	0	0	0	0	0	0	0	0	0	0	0	0
Bacteria ; Firmicutes ; Bacilli ; Erysipelotrichales ; Erysipelotrichaceae ; Faecalibaculum ; NA	0	6	0	5	0	0	1	0	0	0	60	0	1	1	0	0	0	0	0	0	2	0	1	0	0	0	0	0	0	1	0	0
Bacteria ; Bacteroidota ; Bacteroidia ; Bacteroidales ; Muribaculaceae ; NA ; NA	0	5	6	6	5	12	8	3	0	0	0	1	8	1	1	0	0	0	0	0	0	6	1	1	0	0	0	0	7	3	1	2
Bacteria ; Actinobacteriota ; Coriobacteriia ; Coriobacteriales ; Eggerthellaceae ; Enterorhabdus ; NA	5	0	2	8	2	1	1	0	0	5	16	1	2	6	3	1	0	0	0	0	2	1	1	2	0	0	0	0	6	3	7	1
Bacteria ; Firmicutes ; Bacilli ; Lactobacillales ; Enterococcaceae ; Enterococcus ; NA	2	0	0	0	2	6	2	8	0	0	11	2	7	6	4	4	0	0	0	0	2	7	1	4	0	0	0	0	0	4	3	0
Bacteria ; Firmicutes ; Bacilli ; Erysipelotrichales ; Erysipelotrichaceae ; Faecalibaculum ; NA	1	2	3	8	5	0	6	0	0	1	30	0	4	1	1	0	0	0	0	0	4	7	0	0	0	0	0	0	0	1	0	1
Bacteria ; Firmicutes ; Clostridia ; Lachnospirales ; Lachnospiraceae ; [Eubacterium] xylanophilum group ; NA	0	24	20	20	0	0	0	0	0	9	2	0	0	0	0	0	0	0	0	0	0	0	0	0	0	0	0	0	0	0	0	0
Bacteria ; Bacteroidota ; Bacteroidia ; Bacteroidales ; Muribaculaceae ; NA ; NA	0	1	1	2	6	4	16	9	0	0	0	0	5	1	3	4	0	0	0	0	5	2	2	0	0	0	0	0	3	4	1	6
Bacteria ; Proteobacteria ; Gammaproteobacteria ; Enterobacterales ; Erwiniaceae ; Pantoea ; NA	0	0	0	0	0	0	0	0	0	1	73	1	0	0	0	0	0	0	0	0	0	0	0	0	0	0	0	0	0	0	0	0
Bacteria ; Bacteroidota ; Bacteroidia ; Bacteroidales ; Muribaculaceae ; NA ; NA	8	4	1	1	1	3	7	4	0	2	0	0	0	1	1	6	0	0	0	0	4	4	3	5	0	0	0	0	2	6	4	7
Bacteria ; Bacteroidota ; Bacteroidia ; Bacteroidales ; Muribaculaceae ; NA ; NA	0	4	3	10	0	2	17	4	0	0	0	1	0	0	12	0	0	0	0	0	1	9	2	0	0	0	0	0	0	4	0	5
Bacteria ; Bacteroidota ; Bacteroidia ; Bacteroidales ; Muribaculaceae ; NA ; NA	10	5	1	2	6	4	8	4	0	0	0	0	4	4	3	1	0	0	0	0	3	6	2	1	0	0	0	0	1	5	1	2
Bacteria ; Desulfobacterota ; Desulfovibrionia ; Desulfovibrionales ; Desulfovibrionaceae ; Desulfovibrio ; NA	13	11	6	4	0	1	0	0	0	0	0	0	2	0	1	4	0	0	0	0	1	3	7	2	0	0	0	0	9	4	3	1
Bacteria ; Bacteroidota ; Bacteroidia ; Bacteroidales ; Rikenellaceae ; Rikenellaceae RC9 gut group ; NA	0	13	29	21	0	0	0	0	0	0	9	0	0	0	0	0	0	0	0	0	0	0	0	0	0	0	0	0	0	0	0	0
Bacteria ; Bacteroidota ; Bacteroidia ; Bacteroidales ; Muribaculaceae ; NA ; NA	0	2	0	2	3	15	6	6	0	0	0	0	1	2	2	8	0	0	0	0	2	4	1	2	0	0	0	0	0	6	2	8
Bacteria ; Desulfobacterota ; Desulfovibrionia ; Desulfovibrionales ; Desulfovibrionaceae ; NA ; NA	0	0	0	0	4	6	3	0	0	0	0	0	6	4	1	3	0	0	0	0	3	0	10	7	0	0	0	0	12	4	3	6
Bacteria ; Actinobacteriota ; Actinobacteria ; Propionibacteriales ; Propionibacteriaceae ; Cutibacterium ; NA	0	0	0	0	0	0	0	0	0	25	31	14	0	0	0	0	0	0	1	0	0	0	0	0	0	0	0	0	0	1	0	0
Bacteria ; Bacteroidota ; Bacteroidia ; Bacteroidales ; Rikenellaceae ; Rikenella ; NA	0	45	9	5	0	0	0	0	0	10	0	1	0	1	0	0	0	0	0	0	0	0	0	0	0	0	0	0	0	0	0	0
Bacteria ; Actinobacteriota ; Actinobacteria ; Corynebacteriales ; Corynebacteriaceae ; Corynebacterium ; NA	0	0	0	0	0	0	0	0	0	30	38	2	0	0	0	0	0	0	0	1	0	0	0	0	0	0	0	0	0	0	0	0
Bacteria ; Actinobacteriota ; Actinobacteria ; Corynebacteriales ; Nocardiaceae ; Rhodococcus ; NA	0	0	0	0	0	0	0	0	0	11	53	6	0	0	0	0	0	0	0	0	0	0	0	0	1	0	0	0	0	0	0	0
Bacteria ; Actinobacteriota ; Actinobacteria ; Micrococcales ; Microbacteriaceae ; NA ; NA	0	0	0	0	0	0	0	0	0	3	65	2	0	0	0	0	0	0	0	0	0	0	0	0	0	0	0	0	0	0	0	0
Bacteria ; Proteobacteria ; Gammaproteobacteria ; Burkholderiales ; Sutterellaceae ; Parasutterella ; NA	9	3	0	1	6	5	5	4	3	0	2	0	1	4	2	6	0	0	0	0	0	2	2	2	0	0	1	0	4	2	3	2
Bacteria ; Firmicutes ; Bacilli ; Lactobacillales ; Lactobacillaceae ; Lactobacillus ; NA	0	0	0	0	0	0	0	0	0	33	35	1	0	0	0	0	0	0	0	0	0	0	0	0	0	0	0	0	0	0	0	0
Bacteria ; Firmicutes ; Bacilli ; Lactobacillales ; Streptococcaceae ; Streptococcus ; NA	8	1	1	8	8	6	4	9	0	6	0	0	6	1	1	1	0	0	0	0	0	2	0	0	0	3	0	0	1	1	1	0
Bacteria ; Actinobacteriota ; Coriobacteriia ; Coriobacteriales ; Eggerthellaceae ; Parvibacter ; NA	0	6	1	4	0	0	0	0	0	0	53	0	0	0	0	0	0	0	0	0	0	3	0	0	0	0	0	0	0	0	0	1
Bacteria ; Actinobacteriota ; Actinobacteria ; Micrococcales ; Microbacteriaceae ; Pseudoclavibacter ; NA	0	0	0	0	0	0	0	0	0	24	35	9	0	0	0	0	0	0	0	0	0	0	0	0	0	0	0	0	0	0	0	0
Bacteria ; Bacteroidota ; Bacteroidia ; Bacteroidales ; Muribaculaceae ; NA ; NA	6	4	3	2	2	4	4	5	0	1	0	0	2	1	3	2	0	0	0	0	2	3	1	3	0	0	0	0	3	8	5	3
Bacteria ; Bacteroidota ; Bacteroidia ; Bacteroidales ; Rikenellaceae ; Rikenellaceae RC9 gut group ; NA	0	14	21	25	0	0	0	0	0	0	7	0	0	0	0	0	0	0	0	0	0	0	0	0	0	0	0	0	0	0	0	0
Bacteria ; Bacteroidota ; Bacteroidia ; Bacteroidales ; Muribaculaceae ; NA ; NA	0	6	7	3	2	0	0	0	0	0	0	2	4	0	0	0	0	0	0	0	2	8	6	3	0	0	0	0	6	5	9	4
Bacteria ; Firmicutes ; Bacilli ; Lactobacillales ; Lactobacillaceae ; Pediococcus ; NA	0	0	0	0	0	0	0	0	0	12	53	2	0	0	0	0	0	0	0	0	0	0	0	0	0	0	0	0	0	0	0	0
Bacteria ; Actinobacteriota ; Coriobacteriia ; Coriobacteriales ; Eggerthellaceae ; DNF00809 ; NA	0	1	3	11	0	0	0	0	0	0	51	0	0	0	0	0	0	0	0	0	0	0	0	0	0	0	0	0	0	0	0	0
Bacteria ; Proteobacteria ; Alphaproteobacteria ; Rhodospirillales ; NA ; NA ; NA	0	0	0	0	0	0	0	0	0	0	0	0	0	0	0	0	0	0	0	0	5	24	5	3	0	0	0	0	13	5	10	1
Bacteria ; Firmicutes ; Clostridia ; Oscillospirales ; Butyricicoccaceae ; UCG-009 ; NA	0	22	25	15	0	0	0	0	0	0	0	3	0	0	0	0	0	0	0	0	0	0	0	0	0	0	0	0	0	0	0	0
Bacteria ; Firmicutes ; Clostridia ; Peptostreptococcales-Tissierellales ; Peptostreptococcaceae ; Peptostreptococcus ; NA	0	0	0	0	0	0	0	0	0	19	44	2	0	0	0	0	0	0	0	0	0	0	0	0	0	0	0	0	0	0	0	0
Bacteria ; Actinobacteriota ; Actinobacteria ; Micrococcales ; Microbacteriaceae ; Curtobacterium ; NA	0	0	0	0	0	0	0	0	0	10	48	6	0	0	0	0	0	0	0	0	0	0	0	0	0	0	0	1	0	0	0	0
Bacteria ; Firmicutes ; Clostridia ; Lachnospirales ; Lachnospiraceae ; Tyzzerella ; NA	0	29	20	7	0	0	0	0	0	8	0	0	0	0	0	0	0	0	0	0	0	0	0	0	0	0	0	0	0	0	0	0
Bacteria ; Firmicutes ; Clostridia ; Clostridia vadinBB60 group ; NA ; NA ; NA	0	1	1	1	0	0	0	0	0	53	0	5	0	0	0	0	0	0	0	0	0	0	1	0	0	0	0	0	0	0	2	0
Bacteria ; Firmicutes ; Bacilli ; Lactobacillales ; Enterococcaceae ; Enterococcus ; NA	0	0	0	0	2	1	4	3	0	3	12	1	8	8	4	2	0	0	0	0	1	4	1	3	0	0	0	0	2	1	3	1
Bacteria ; Firmicutes ; Bacilli ; Lactobacillales ; Lactobacillaceae ; Lactobacillus ; NA	1	5	5	23	0	0	0	0	0	4	25	0	0	0	0	0	0	0	0	0	0	0	0	0	0	0	0	0	0	0	0	0
Bacteria ; Bacteroidota ; Bacteroidia ; Bacteroidales ; Muribaculaceae ; NA ; NA	14	5	3	3	2	13	3	0	0	0	1	1	0	8	1	3	0	0	0	0	0	1	0	1	0	0	0	0	2	0	0	0
Bacteria ; Firmicutes ; Clostridia ; Lachnospirales ; Lachnospiraceae ; Lachnospiraceae NK4A136 group ; NA	0	12	32	16	0	0	0	0	0	0	0	1	0	0	0	0	0	0	0	0	0	0	0	0	0	0	0	0	0	0	0	0
Bacteria ; Proteobacteria ; Alphaproteobacteria ; Rhizobiales ; Rhizobiaceae ; Allorhizobium-Neorhizobium-Pararhizobium-Rhizobium ; NA	0	0	0	0	0	0	0	0	0	16	41	4	0	0	0	0	0	0	0	0	0	0	0	0	0	0	0	0	0	0	0	0
Bacteria ; Firmicutes ; Bacilli ; Lactobacillales ; Lactobacillaceae ; Lactobacillus ; NA	0	4	8	17	0	0	0	0	0	0	15	0	0	1	3	0	0	0	0	0	2	5	1	2	0	0	0	0	0	1	1	0
Bacteria ; Firmicutes ; Bacilli ; Lactobacillales ; Lactobacillaceae ; Pediococcus ; pentosaceus	0	0	0	0	0	0	0	0	0	14	37	7	0	0	0	0	0	0	0	0	0	0	0	0	0	0	0	0	2	0	0	0
Bacteria ; Firmicutes ; Bacilli ; Lactobacillales ; Streptococcaceae ; Streptococcus ; NA	10	2	1	3	11	3	3	8	0	5	0	0	1	2	3	0	0	0	0	0	0	1	2	0	0	2	0	0	0	1	0	1
Bacteria ; Actinobacteriota ; Coriobacteriia ; Coriobacteriales ; Eggerthellaceae ; Enterorhabdus ; NA	0	10	3	13	2	1	1	0	0	0	21	1	3	0	3	0	0	0	0	0	0	1	0	0	0	0	0	0	0	0	0	0
Bacteria ; Firmicutes ; Clostridia ; Lachnospirales ; Lachnospiraceae ; Lachnospiraceae NK4A136 group ; NA	0	7	30	13	0	0	0	0	0	6	0	3	0	0	0	0	0	0	0	0	0	0	0	0	0	0	0	0	0	0	0	0
Bacteria ; Firmicutes ; Bacilli ; Staphylococcales ; Staphylococcaceae ; Staphylococcus ; NA	0	0	0	0	0	0	0	0	0	22	32	3	0	0	1	0	0	0	0	0	0	0	0	1	0	0	0	0	0	0	0	0
Bacteria ; Firmicutes ; Bacilli ; Staphylococcales ; Staphylococcaceae ; Staphylococcus ; NA	0	0	0	0	0	0	0	0	0	17	30	6	1	0	2	0	0	0	0	0	1	0	0	0	0	0	0	0	0	0	1	1
Bacteria ; Firmicutes ; Clostridia ; Clostridia vadinBB60 group ; NA ; NA ; NA	0	0	0	0	1	0	0	0	0	12	0	42	1	0	0	0	0	0	0	0	0	0	0	0	0	0	0	0	1	1	0	0
Bacteria ; Firmicutes ; Bacilli ; Staphylococcales ; Staphylococcaceae ; Staphylococcus ; vitulinus	0	0	0	0	0	0	0	0	0	5	52	1	0	0	0	0	0	0	0	0	0	0	0	0	0	0	0	0	0	0	0	0
Bacteria ; Actinobacteriota ; Coriobacteriia ; Coriobacteriales ; Eggerthellaceae ; NA ; NA	1	4	2	2	0	0	2	0	0	1	39	0	0	1	0	0	0	0	0	0	1	2	1	0	0	0	0	0	0	0	1	0
Bacteria ; Firmicutes ; Clostridia ; Lachnospirales ; Lachnospiraceae ; Lachnospiraceae NK4A136 group ; NA	0	9	19	28	0	0	0	0	0	0	0	1	0	0	0	0	0	0	0	0	0	0	0	0	0	0	0	0	0	0	0	0
Bacteria ; Desulfobacterota ; Desulfovibrionia ; Desulfovibrionales ; Desulfovibrionaceae ; NA ; NA	0	0	0	0	7	6	1	2	0	0	0	0	4	1	1	3	0	0	0	0	1	3	7	3	0	0	0	0	8	5	1	4
Bacteria ; Bacteroidota ; Bacteroidia ; Bacteroidales ; Muribaculaceae ; NA ; NA	0	0	0	0	5	0	0	0	0	0	0	0	2	9	2	7	0	0	0	0	3	6	4	4	0	0	0	0	2	7	5	1
Bacteria ; Actinobacteriota ; Actinobacteria ; Micrococcales ; Microbacteriaceae ; Curtobacterium ; NA	0	0	0	0	0	0	0	0	0	20	35	2	0	0	0	0	0	0	0	0	0	0	0	0	0	0	0	0	0	0	0	0
Bacteria ; Cyanobacteria ; Cyanobacteriia ; Chloroplast ; NA ; NA ; NA	0	0	0	0	0	0	0	0	0	11	41	5	0	0	0	0	0	0	0	0	0	0	0	0	0	0	0	0	0	0	0	0
Bacteria ; Proteobacteria ; Alphaproteobacteria ; Rhizobiales ; Rhizobiaceae ; Allorhizobium-Neorhizobium-Pararhizobium-Rhizobium ; NA	0	0	0	0	0	0	0	0	0	9	44	4	0	0	0	0	0	0	0	0	0	0	0	0	0	0	0	0	0	0	0	0
Bacteria ; Firmicutes ; Bacilli ; Lactobacillales ; Lactobacillaceae ; Lactobacillus ; NA	0	7	4	17	0	0	0	0	0	0	15	0	0	1	1	4	0	0	0	0	2	0	1	0	0	0	0	0	0	1	3	0
Bacteria ; Actinobacteriota ; Coriobacteriia ; Coriobacteriales ; Eggerthellaceae ; Enterorhabdus ; NA	0	7	8	18	0	1	0	0	0	0	8	0	1	0	0	0	0	0	0	0	0	0	4	2	0	0	0	0	1	2	2	2
Bacteria ; Actinobacteriota ; Actinobacteria ; Micrococcales ; Microbacteriaceae ; Microbacterium ; NA	0	0	0	0	0	0	0	0	0	16	34	6	0	0	0	0	0	0	0	0	0	0	0	0	0	0	0	0	0	0	0	0
Bacteria ; Desulfobacterota ; Desulfovibrionia ; Desulfovibrionales ; Desulfovibrionaceae ; Desulfovibrio ; NA	5	7	6	4	0	0	0	0	0	0	1	0	4	2	0	0	0	0	0	0	0	4	7	4	0	0	0	0	4	4	1	2
Bacteria ; Firmicutes ; Clostridia ; Lachnospirales ; Lachnospiraceae ; NA ; NA	0	18	22	14	0	0	0	0	0	1	0	0	0	0	0	0	0	0	0	0	0	0	0	0	0	0	0	0	0	0	0	0
Bacteria ; Bacteroidota ; Bacteroidia ; Bacteroidales ; Muribaculaceae ; NA ; NA	0	1	6	6	3	9	11	0	0	0	0	0	2	0	0	0	0	0	0	0	0	4	1	0	0	0	0	0	3	6	1	2
Bacteria ; Cyanobacteria ; Cyanobacteriia ; Chloroplast ; NA ; NA ; NA	0	0	0	0	0	0	0	0	0	6	38	11	0	0	0	0	0	0	0	0	0	0	0	0	0	0	0	0	0	0	0	0
Bacteria ; Actinobacteriota ; Actinobacteria ; Micrococcales ; Microbacteriaceae ; Microbacterium ; NA	0	0	0	0	0	0	0	0	0	0	55	0	0	0	0	0	0	0	0	0	0	0	0	0	0	0	0	0	0	0	0	0
Bacteria ; Actinobacteriota ; Actinobacteria ; Micrococcales ; Microbacteriaceae ; Frigoribacterium ; NA	0	0	0	0	0	0	0	0	0	0	53	2	0	0	0	0	0	0	0	0	0	0	0	0	0	0	0	0	0	0	0	0
Bacteria ; Firmicutes ; Bacilli ; Thermoactinomycetales ; Thermoactinomycetaceae ; Kroppenstedtia ; NA	0	0	0	0	0	0	0	0	0	0	26	29	0	0	0	0	0	0	0	0	0	0	0	0	0	0	0	0	0	0	0	0
Bacteria ; Actinobacteriota ; Coriobacteriia ; Coriobacteriales ; Atopobiaceae ; Coriobacteriaceae UCG-003 ; NA	7	2	1	3	0	0	0	0	0	5	35	1	0	0	0	0	0	0	0	0	0	0	0	0	0	0	0	0	0	0	0	0
Bacteria ; Bacteroidota ; Bacteroidia ; Bacteroidales ; Rikenellaceae ; Alistipes ; NA	0	1	2	1	10	0	3	0	0	0	0	0	7	2	0	1	0	0	0	0	3	6	1	4	0	0	0	0	6	1	3	3
Eukaryota ; NA ; NA ; NA ; NA ; NA ; NA	0	0	0	0	1	0	1	1	1	3	2	1	0	1	0	0	4	2	2	0	1	0	1	0	4	7	3	0	6	5	5	3
Bacteria ; Actinobacteriota ; Actinobacteria ; Corynebacteriales ; Corynebacteriaceae ; Corynebacterium ; variabile	0	0	0	0	0	0	0	0	0	26	26	2	0	0	0	0	0	0	0	0	0	0	0	0	0	0	0	0	0	0	0	0
Bacteria ; Actinobacteriota ; Actinobacteria ; Micrococcales ; Microbacteriaceae ; Rathayibacter ; tritici	0	0	0	0	0	0	0	0	0	9	32	12	0	0	0	0	0	1	0	0	0	0	0	0	0	0	0	0	0	0	0	0
Bacteria ; Firmicutes ; Clostridia ; Lachnospirales ; Lachnospiraceae ; Lachnospiraceae NK4A136 group ; NA	0	6	33	11	0	0	0	0	0	3	0	0	0	0	0	0	0	0	0	0	0	0	0	0	0	0	0	0	0	0	0	0
Bacteria ; Firmicutes ; Bacilli ; Lactobacillales ; Lactobacillaceae ; Lactobacillus ; NA	0	0	0	0	8	1	0	0	0	0	0	0	16	2	4	0	0	0	0	0	5	3	3	2	0	0	0	0	0	5	3	1
Bacteria ; Actinobacteriota ; Actinobacteria ; Micrococcales ; Microbacteriaceae ; Microbacterium ; NA	0	0	0	0	0	0	0	0	0	4	49	0	0	0	0	0	0	0	0	0	0	0	0	0	0	0	0	0	0	0	0	0
Bacteria ; Firmicutes ; Clostridia ; Clostridiales ; Clostridiaceae ; Clostridium sensu stricto 1 ; NA	0	0	0	0	0	0	0	0	0	6	38	7	0	0	0	0	0	1	0	0	0	0	0	0	0	0	0	0	0	0	0	0
Bacteria ; Firmicutes ; Bacilli ; Lactobacillales ; Leuconostocaceae ; Leuconostoc ; NA	0	0	0	0	0	0	0	0	0	0	8	44	0	0	0	0	0	0	0	0	0	0	0	0	0	0	0	0	0	0	0	0
Bacteria ; Bacteroidota ; Bacteroidia ; Bacteroidales ; Muribaculaceae ; NA ; NA	1	7	4	8	1	0	1	0	0	0	0	0	3	5	6	4	0	0	0	0	1	1	0	2	0	0	0	0	0	6	0	1
Bacteria ; Bacteroidota ; Bacteroidia ; Bacteroidales ; Muribaculaceae ; NA ; NA	0	13	11	13	1	0	0	0	0	0	3	0	0	0	0	0	0	0	0	0	0	1	0	0	0	0	0	0	3	2	2	2
Bacteria ; Firmicutes ; Clostridia ; Lachnospirales ; Lachnospiraceae ; NA ; NA	0	0	0	0	13	0	0	0	0	0	0	1	12	0	0	0	0	0	0	0	0	8	9	7	0	0	0	0	0	0	1	0
Bacteria ; Desulfobacterota ; Desulfovibrionia ; Desulfovibrionales ; Desulfovibrionaceae ; Desulfovibrio ; NA	5	4	10	2	1	0	0	0	0	0	0	0	2	0	0	1	0	0	0	0	2	4	4	1	0	0	0	0	12	0	1	1
Bacteria ; Proteobacteria ; Alphaproteobacteria ; Rhizobiales ; Rhizobiaceae ; Allorhizobium-Neorhizobium-Pararhizobium-Rhizobium ; NA	0	0	0	0	0	0	0	0	0	4	46	0	0	0	0	0	0	0	0	0	0	0	0	0	0	0	0	0	0	0	0	0
Bacteria ; Bacteroidota ; Bacteroidia ; Bacteroidales ; Muribaculaceae ; NA ; NA	9	2	1	2	0	3	1	1	0	2	0	0	0	0	2	0	0	0	0	0	4	5	3	1	0	0	0	0	5	1	6	1
Bacteria ; Proteobacteria ; Alphaproteobacteria ; Rhizobiales ; Rhizobiaceae ; Allorhizobium-Neorhizobium-Pararhizobium-Rhizobium ; NA	0	0	0	0	0	0	0	0	0	0	48	1	0	0	0	0	0	0	0	0	0	0	0	0	0	0	0	0	0	0	0	0
Bacteria ; Actinobacteriota ; Coriobacteriia ; Coriobacteriales ; Atopobiaceae ; Coriobacteriaceae UCG-003 ; NA	12	3	5	4	0	0	0	0	0	5	17	1	0	0	0	0	0	0	0	0	0	1	0	0	0	0	0	0	0	0	0	0
Bacteria ; Bacteroidota ; Bacteroidia ; Bacteroidales ; Bacteroidaceae ; Bacteroides ; NA	0	29	19	0	0	0	0	0	0	0	0	0	0	0	0	0	0	0	0	0	0	0	0	0	0	0	0	0	0	0	0	0
Bacteria ; Cyanobacteria ; Vampirivibrionia ; Gastranaerophilales ; NA ; NA ; NA	0	0	0	0	3	34	3	5	0	0	0	0	0	0	0	0	0	0	0	0	1	0	0	0	0	0	0	0	0	1	1	0
Bacteria ; Bacteroidota ; Bacteroidia ; Bacteroidales ; Muribaculaceae ; NA ; NA	0	0	0	0	2	0	0	0	0	0	0	0	4	3	2	11	0	0	0	0	4	5	3	4	0	0	0	0	2	3	5	0
Bacteria ; Actinobacteriota ; Actinobacteria ; Micrococcales ; Microbacteriaceae ; Frigoribacterium ; NA	0	0	0	0	0	0	0	0	0	13	29	6	0	0	0	0	0	0	0	0	0	0	0	0	0	0	0	0	0	0	0	0
Bacteria ; Firmicutes ; Clostridia ; Peptostreptococcales-Tissierellales ; Peptostreptococcaceae ; Peptostreptococcus ; russellii	0	0	0	0	0	0	0	0	0	13	34	1	0	0	0	0	0	0	0	0	0	0	0	0	0	0	0	0	0	0	0	0
Bacteria ; Actinobacteriota ; Actinobacteria ; Micrococcales ; Sanguibacteraceae ; Sanguibacter ; NA	0	0	0	0	0	0	0	0	0	11	30	7	0	0	0	0	0	0	0	0	0	0	0	0	0	0	0	0	0	0	0	0
Bacteria ; Actinobacteriota ; Coriobacteriia ; Coriobacteriales ; Eggerthellaceae ; Enterorhabdus ; NA	1	0	0	1	0	4	4	5	0	0	0	0	1	6	4	2	0	0	0	0	2	5	2	0	0	0	0	0	1	4	2	3
Bacteria ; Firmicutes ; Bacilli ; Staphylococcales ; Staphylococcaceae ; Staphylococcus ; aureus	0	0	0	0	0	0	0	0	0	8	22	2	0	0	0	0	0	0	0	0	0	0	0	0	6	5	1	2	1	0	0	0
Bacteria ; Bacteroidota ; Bacteroidia ; Bacteroidales ; Muribaculaceae ; NA ; NA	0	10	9	9	1	0	0	0	0	0	0	0	0	0	0	0	0	0	0	0	0	3	1	2	0	0	0	0	5	2	4	0
Bacteria ; Bacteroidota ; Bacteroidia ; Bacteroidales ; Rikenellaceae ; Rikenellaceae RC9 gut group ; NA	0	7	19	13	0	0	0	0	0	0	5	1	0	0	0	0	0	0	0	0	0	1	0	0	0	0	0	0	0	0	0	0
Bacteria ; Firmicutes ; Bacilli ; Lactobacillales ; Lactobacillaceae ; Lactobacillus ; NA	0	0	0	0	6	2	0	0	0	0	0	0	10	3	8	0	0	0	0	0	6	1	3	3	0	0	0	0	1	1	1	1
Bacteria ; Actinobacteriota ; Actinobacteria ; Micrococcales ; Microbacteriaceae ; Microbacterium ; NA	0	0	0	0	0	0	0	0	0	6	39	1	0	0	0	0	0	0	0	0	0	0	0	0	0	0	0	0	0	0	0	0
Bacteria ; Firmicutes ; Bacilli ; Erysipelotrichales ; Erysipelotrichaceae ; Faecalibaculum ; NA	1	3	3	3	0	0	0	0	0	0	34	0	0	0	0	0	0	0	0	0	1	0	0	0	0	0	0	0	0	0	0	0
Bacteria ; Bacteroidota ; Bacteroidia ; Bacteroidales ; Rikenellaceae ; Rikenellaceae RC9 gut group ; NA	0	11	15	19	0	0	0	0	0	0	0	0	0	0	0	0	0	0	0	0	0	0	0	0	0	0	0	0	0	0	0	0
Bacteria ; Firmicutes ; Clostridia ; Lachnospirales ; Lachnospiraceae ; [Eubacterium] xylanophilum group ; NA	0	8	22	15	0	0	0	0	0	0	0	0	0	0	0	0	0	0	0	0	0	0	0	0	0	0	0	0	0	0	0	0
Bacteria ; Actinobacteriota ; Coriobacteriia ; Coriobacteriales ; Eggerthellaceae ; Enterorhabdus ; NA	0	4	7	7	0	0	0	0	0	3	23	1	0	0	0	0	0	0	0	0	0	0	0	0	0	0	0	0	0	0	0	0
Bacteria ; Cyanobacteria ; Cyanobacteriia ; Chloroplast ; NA ; NA ; NA	0	0	0	0	0	0	0	0	0	7	30	7	0	0	0	0	0	0	0	0	0	0	0	0	0	0	0	0	0	0	0	0
Bacteria ; Bacteroidota ; Bacteroidia ; Bacteroidales ; Rikenellaceae ; Rikenellaceae RC9 gut group ; NA	0	7	21	14	0	0	0	0	0	0	0	1	0	0	0	0	0	0	0	0	0	0	0	0	0	0	0	0	0	0	0	0
Bacteria ; Firmicutes ; Clostridia ; Clostridia vadinBB60 group ; NA ; NA ; NA	0	3	2	0	0	0	0	0	0	32	0	3	0	0	1	0	0	0	0	0	0	0	1	0	0	0	0	0	0	0	1	0
Bacteria ; Actinobacteriota ; Coriobacteriia ; Coriobacteriales ; Eggerthellaceae ; Enterorhabdus ; NA	0	0	0	0	6	0	3	3	0	2	0	0	3	11	4	2	0	0	0	0	3	1	0	0	0	0	0	0	1	1	0	3
Bacteria ; Firmicutes ; Bacilli ; Staphylococcales ; Staphylococcaceae ; Staphylococcus ; NA	0	0	0	0	0	0	0	0	0	7	32	4	0	0	0	0	0	0	0	0	0	0	0	0	0	0	0	0	0	0	0	0
Bacteria ; Actinobacteriota ; Actinobacteria ; Micrococcales ; Microbacteriaceae ; Curtobacterium ; NA	0	0	0	0	0	0	0	0	0	6	34	3	0	0	0	0	0	0	0	0	0	0	0	0	0	0	0	0	0	0	0	0
Bacteria ; Proteobacteria ; Gammaproteobacteria ; Pseudomonadales ; Pseudomonadaceae ; Pseudomonas ; NA	0	0	0	0	0	0	0	0	0	0	43	0	0	0	0	0	0	0	0	0	0	0	0	0	0	0	0	0	0	0	0	0
Bacteria ; Firmicutes ; Clostridia ; Lachnospirales ; Lachnospiraceae ; NA ; NA	0	18	5	19	0	0	0	0	0	0	0	0	0	0	0	0	0	0	0	0	0	0	0	0	0	0	0	0	0	0	0	0
Bacteria ; Firmicutes ; Clostridia ; Oscillospirales ; Oscillospiraceae ; Oscillibacter ; NA	0	16	15	11	0	0	0	0	0	0	0	0	0	0	0	0	0	0	0	0	0	0	0	0	0	0	0	0	0	0	0	0
Eukaryota ; NA ; NA ; NA ; NA ; NA ; NA	0	2	1	0	2	0	1	0	3	6	0	2	0	0	0	0	3	2	2	0	1	1	0	2	0	2	0	0	3	1	6	2
Bacteria ; Actinobacteriota ; Coriobacteriia ; Coriobacteriales ; Eggerthellaceae ; Enterorhabdus ; NA	0	0	0	0	4	3	5	6	0	1	0	0	5	7	4	2	0	0	0	0	0	1	0	0	0	0	0	0	0	1	2	1
Bacteria ; Firmicutes ; Clostridia ; Oscillospirales ; Ruminococcaceae ; Incertae Sedis ; NA	10	2	4	4	1	0	4	0	0	0	0	0	1	1	3	0	0	0	0	0	2	3	3	0	0	0	0	0	1	2	0	0
Bacteria ; Bacteroidota ; Bacteroidia ; Bacteroidales ; Muribaculaceae ; NA ; NA	1	4	3	1	1	7	5	3	0	0	0	0	0	3	0	2	0	0	0	0	1	1	2	0	0	0	0	0	3	2	1	1
Bacteria ; Firmicutes ; Clostridia ; Oscillospirales ; Oscillospiraceae ; Oscillibacter ; NA	0	27	7	7	0	0	0	0	0	0	0	0	0	0	0	0	0	0	0	0	0	0	0	0	0	0	0	0	0	0	0	0
Bacteria ; Firmicutes ; Clostridia ; Oscillospirales ; Oscillospiraceae ; Oscillibacter ; NA	0	16	4	21	0	0	0	0	0	0	0	0	0	0	0	0	0	0	0	0	0	0	0	0	0	0	0	0	0	0	0	0
Bacteria ; Firmicutes ; Clostridia ; Lachnospirales ; Lachnospiraceae ; NA ; NA	0	12	6	8	0	0	0	0	0	4	11	0	0	0	0	0	0	0	0	0	0	0	0	0	0	0	0	0	0	0	0	0
Bacteria ; Proteobacteria ; Alphaproteobacteria ; Rhizobiales ; Devosiaceae ; Devosia ; NA	0	0	0	0	0	0	0	0	0	3	38	0	0	0	0	0	0	0	0	0	0	0	0	0	0	0	0	0	0	0	0	0
Bacteria ; Actinobacteriota ; Actinobacteria ; Micrococcales ; Microbacteriaceae ; Frigoribacterium ; NA	0	0	0	0	0	0	0	0	0	3	36	1	0	0	0	0	0	0	0	0	0	0	0	0	0	0	0	1	0	0	0	0
Eukaryota ; NA ; NA ; NA ; NA ; NA ; NA	4	0	0	1	0	3	0	0	1	1	0	1	0	0	0	0	2	0	0	2	1	3	1	0	2	0	1	0	6	10	0	1
Bacteria ; Firmicutes ; Clostridia ; Oscillospirales ; Ruminococcaceae ; Incertae Sedis ; NA	0	31	7	2	0	0	0	0	0	0	0	0	0	0	0	0	0	0	0	0	0	0	0	0	0	0	0	0	0	0	0	0
Bacteria ; Actinobacteriota ; Coriobacteriia ; Coriobacteriales ; Eggerthellaceae ; DNF00809 ; NA	0	6	4	3	0	0	0	0	0	0	27	0	0	0	0	0	0	0	0	0	0	0	0	0	0	0	0	0	0	0	0	0
Bacteria ; Firmicutes ; Bacilli ; Erysipelotrichales ; Erysipelotrichaceae ; Faecalibaculum ; NA	0	0	2	0	0	0	0	0	0	0	35	2	0	0	0	0	0	0	0	0	0	1	0	0	0	0	0	0	0	0	0	0
Bacteria ; Actinobacteriota ; Actinobacteria ; Pseudonocardiales ; Pseudonocardiaceae ; Saccharopolyspora ; NA	0	0	0	0	0	0	0	0	0	1	39	0	0	0	0	0	0	0	0	0	0	0	0	0	0	0	0	0	0	0	0	0
Bacteria ; Actinobacteriota ; Actinobacteria ; Micrococcales ; Microbacteriaceae ; Cryobacterium ; NA	0	0	0	0	0	0	0	0	0	0	40	0	0	0	0	0	0	0	0	0	0	0	0	0	0	0	0	0	0	0	0	0
Bacteria ; Firmicutes ; Clostridia ; Oscillospirales ; Oscillospiraceae ; NA ; NA	0	16	10	13	0	0	0	0	0	0	0	0	0	0	0	0	0	0	0	0	0	0	0	0	0	0	0	0	0	0	0	0
Bacteria ; Firmicutes ; Clostridia ; Oscillospirales ; Ruminococcaceae ; NA ; NA	0	16	18	4	0	0	0	0	0	1	0	0	0	0	0	0	0	0	0	0	0	0	0	0	0	0	0	0	0	0	0	0
Bacteria ; Firmicutes ; Clostridia ; Lachnospirales ; Lachnospiraceae ; Lachnospiraceae NK4A136 group ; NA	0	7	21	11	0	0	0	0	0	0	0	0	0	0	0	0	0	0	0	0	0	0	0	0	0	0	0	0	0	0	0	0
Bacteria ; Proteobacteria ; Gammaproteobacteria ; Burkholderiales ; Sutterellaceae ; Parasutterella ; NA	0	0	2	2	3	0	0	3	1	0	0	0	0	1	0	0	1	0	0	1	0	1	0	3	6	3	6	1	2	1	1	1
Bacteria ; Actinobacteriota ; Actinobacteria ; Micrococcales ; Microbacteriaceae ; Frigoribacterium ; faeni	0	0	0	0	0	0	0	0	0	19	14	5	0	0	0	0	0	0	0	0	0	0	0	0	0	0	0	1	0	0	0	0
Bacteria ; Firmicutes ; Clostridia ; Clostridiales ; Clostridiaceae ; Clostridium sensu stricto 1 ; NA	0	0	0	0	0	0	0	0	0	9	27	2	0	0	0	0	0	0	0	0	0	0	0	0	1	0	0	0	0	0	0	0
Bacteria ; Firmicutes ; Bacilli ; Lactobacillales ; Aerococcaceae ; Aerococcus ; NA	0	0	0	0	0	0	0	0	0	8	30	1	0	0	0	0	0	0	0	0	0	0	0	0	0	0	0	0	0	0	0	0
Bacteria ; Actinobacteriota ; Actinobacteria ; Micrococcales ; Microbacteriaceae ; Curtobacterium ; NA	0	0	0	0	0	0	0	0	0	2	34	3	0	0	0	0	0	0	0	0	0	0	0	0	0	0	0	0	0	0	0	0
Bacteria ; Actinobacteriota ; Actinobacteria ; Micrococcales ; Microbacteriaceae ; Curtobacterium ; NA	0	0	0	0	0	0	0	0	0	2	35	2	0	0	0	0	0	0	0	0	0	0	0	0	0	0	0	0	0	0	0	0
Bacteria ; Firmicutes ; Clostridia ; Oscillospirales ; Oscillospiraceae ; NA ; NA	0	21	9	8	0	0	0	0	0	0	0	0	0	0	0	0	0	0	0	0	0	0	0	0	0	0	0	0	0	0	0	0
Bacteria ; Firmicutes ; Clostridia ; Lachnospirales ; Lachnospiraceae ; NA ; NA	0	2	19	16	0	0	0	0	0	0	0	1	0	0	0	0	0	0	0	0	0	0	0	0	0	0	0	0	0	0	0	0
Bacteria ; Cyanobacteria ; Vampirivibrionia ; Gastranaerophilales ; NA ; NA ; NA	0	0	0	0	1	22	1	10	0	0	0	0	0	0	0	0	0	0	0	0	1	0	0	0	0	0	0	0	1	0	2	0
Bacteria ; Firmicutes ; Bacilli ; Lactobacillales ; Streptococcaceae ; Streptococcus ; NA	1	1	0	0	0	0	0	0	0	29	0	0	1	0	3	0	0	0	0	0	0	0	0	1	0	0	0	0	0	0	0	1
Bacteria ; Firmicutes ; Clostridia ; Lachnospirales ; Lachnospiraceae ; NA ; NA	0	3	3	18	0	0	0	0	0	0	13	0	0	0	0	0	0	0	0	0	0	0	0	0	0	0	0	0	0	0	0	0
Bacteria ; Firmicutes ; Bacilli ; Lactobacillales ; Lactobacillaceae ; Lactobacillus ; NA	0	3	7	3	0	0	0	0	0	0	23	1	0	0	0	0	0	0	0	0	0	0	0	0	0	0	0	0	0	0	0	0
Bacteria ; Firmicutes ; Bacilli ; Staphylococcales ; Staphylococcaceae ; Staphylococcus ; NA	0	0	0	0	0	0	0	0	0	7	16	1	0	0	0	0	0	0	0	0	0	0	0	0	5	3	2	1	1	1	0	0
Bacteria ; Firmicutes ; Bacilli ; Thermoactinomycetales ; Thermoactinomycetaceae ; Kroppenstedtia ; NA	0	0	0	0	0	0	0	0	0	6	18	12	0	0	0	0	0	0	1	0	0	0	0	0	0	0	0	0	0	0	0	0
Bacteria ; Firmicutes ; Clostridia ; Clostridia vadinBB60 group ; NA ; NA ; NA	1	0	0	0	0	0	0	0	0	0	0	1	0	0	1	0	0	0	0	0	0	5	0	2	0	0	0	0	0	26	0	0
Bacteria ; Bacteroidota ; Bacteroidia ; Bacteroidales ; Muribaculaceae ; NA ; NA	0	11	11	7	0	0	0	0	0	1	0	0	1	0	0	0	0	0	0	0	0	0	0	0	0	0	0	0	3	1	0	1
Bacteria ; Firmicutes ; Clostridia ; Lachnospirales ; Lachnospiraceae ; [Eubacterium] xylanophilum group ; NA	0	11	12	13	0	0	0	0	0	0	0	0	0	0	0	0	0	0	0	0	0	0	0	0	0	0	0	0	0	0	0	0
Bacteria ; Bacteroidota ; Bacteroidia ; Bacteroidales ; Rikenellaceae ; Rikenellaceae RC9 gut group ; NA	0	4	15	17	0	0	0	0	0	0	0	0	0	0	0	0	0	0	0	0	0	0	0	0	0	0	0	0	0	0	0	0
Bacteria ; Actinobacteriota ; Actinobacteria ; Micrococcales ; Sanguibacteraceae ; Sanguibacter ; inulinus	0	0	0	0	0	0	0	0	0	13	21	2	0	0	0	0	0	0	0	0	0	0	0	0	0	0	0	0	0	0	0	0
Bacteria ; Firmicutes ; Bacilli ; Bacillales ; Bacillaceae ; Geobacillus ; NA	0	0	0	0	0	0	0	0	0	5	27	3	0	0	0	0	1	0	0	0	0	0	0	0	0	0	0	0	0	0	0	0
Bacteria ; Proteobacteria ; Alphaproteobacteria ; Rhizobiales ; Devosiaceae ; Devosia ; riboflavina	0	0	0	0	0	0	0	0	0	2	34	0	0	0	0	0	0	0	0	0	0	0	0	0	0	0	0	0	0	0	0	0
Bacteria ; Proteobacteria ; Alphaproteobacteria ; Rhodobacterales ; Rhodobacteraceae ; Falsirhodobacter ; NA	0	0	0	0	0	0	0	0	0	0	36	0	0	0	0	0	0	0	0	0	0	0	0	0	0	0	0	0	0	0	0	0
Bacteria ; Desulfobacterota ; Desulfovibrionia ; Desulfovibrionales ; Desulfovibrionaceae ; Bilophila ; NA	8	0	0	0	2	3	3	0	0	0	0	0	3	2	0	1	0	0	0	0	0	2	4	2	0	0	0	0	3	0	1	1
Bacteria ; Proteobacteria ; Gammaproteobacteria ; Burkholderiales ; Sutterellaceae ; Parasutterella ; NA	2	0	1	1	2	6	5	2	2	0	0	0	0	3	1	0	1	0	0	0	2	1	3	0	0	0	0	0	1	2	0	0
Bacteria ; Firmicutes ; Clostridia ; Lachnospirales ; Lachnospiraceae ; Lachnospiraceae NK4A136 group ; NA	0	15	4	11	0	0	0	0	0	5	0	0	0	0	0	0	0	0	0	0	0	0	0	0	0	0	0	0	0	0	0	0
Bacteria ; Bacteroidota ; Bacteroidia ; Bacteroidales ; Muribaculaceae ; NA ; NA	0	7	5	6	0	0	0	1	0	0	0	0	2	1	5	1	0	0	0	0	1	1	0	0	0	0	0	0	3	1	0	1
Bacteria ; Proteobacteria ; Gammaproteobacteria ; Burkholderiales ; Sutterellaceae ; Parasutterella ; NA	0	0	3	3	3	3	2	0	0	1	0	0	1	0	0	1	3	0	0	1	0	0	1	0	3	2	3	3	0	2	0	0
Bacteria ; Actinobacteriota ; Actinobacteria ; Micrococcales ; Microbacteriaceae ; Curtobacterium ; NA	0	0	0	0	0	0	0	0	0	13	20	2	0	0	0	0	0	0	0	0	0	0	0	0	0	0	0	0	0	0	0	0
Bacteria ; Actinobacteriota ; Actinobacteria ; Kineosporiales ; Kineosporiaceae ; Quadrisphaera ; NA	0	0	0	0	0	0	0	0	0	8	26	1	0	0	0	0	0	0	0	0	0	0	0	0	0	0	0	0	0	0	0	0
Bacteria ; Bacteroidota ; Bacteroidia ; Bacteroidales ; Muribaculaceae ; NA ; NA	0	0	0	0	0	0	0	0	0	4	15	16	0	0	0	0	0	0	0	0	0	0	0	0	0	0	0	0	0	0	0	0
Bacteria ; Desulfobacterota ; Desulfovibrionia ; Desulfovibrionales ; Desulfovibrionaceae ; Desulfovibrio ; NA	10	0	1	0	0	0	3	1	8	0	0	0	4	0	0	0	0	0	0	0	1	0	5	1	0	0	0	0	0	0	0	0
Bacteria ; Actinobacteriota ; Coriobacteriia ; Coriobacteriales ; Eggerthellaceae ; NA ; NA	3	1	0	2	0	1	1	0	0	4	0	0	1	1	1	3	0	0	0	0	2	1	0	2	0	0	0	0	2	2	2	5
Bacteria ; Firmicutes ; Clostridia ; Clostridiales ; Clostridiaceae ; Candidatus Arthromitus ; NA	0	20	5	0	0	0	0	0	0	0	9	0	0	0	0	0	0	0	0	0	0	0	0	0	0	0	0	0	0	0	0	0
Bacteria ; Cyanobacteria ; Vampirivibrionia ; Gastranaerophilales ; NA ; NA ; NA	0	15	14	5	0	0	0	0	0	0	0	0	0	0	0	0	0	0	0	0	0	0	0	0	0	0	0	0	0	0	0	0
Bacteria ; Firmicutes ; Clostridia ; Oscillospirales ; Oscillospiraceae ; Colidextribacter ; NA	0	10	8	16	0	0	0	0	0	0	0	0	0	0	0	0	0	0	0	0	0	0	0	0	0	0	0	0	0	0	0	0
Bacteria ; Firmicutes ; Bacilli ; Lactobacillales ; Lactobacillaceae ; Lactobacillus ; NA	0	2	0	2	0	0	0	0	0	0	0	0	0	8	2	4	0	0	0	0	2	3	0	10	0	0	0	0	0	1	0	0
Bacteria ; Firmicutes ; Bacilli ; Lactobacillales ; Streptococcaceae ; Lactococcus ; NA	0	0	0	0	0	0	0	0	0	17	12	5	0	0	0	0	0	0	0	0	0	0	0	0	0	0	0	0	0	0	0	0
Bacteria ; Firmicutes ; Bacilli ; Lactobacillales ; Leuconostocaceae ; Weissella ; NA	0	0	0	0	0	0	0	0	0	2	29	2	0	0	0	0	0	0	0	0	0	0	0	1	0	0	0	0	0	0	0	0
Bacteria ; Actinobacteriota ; Actinobacteria ; Micrococcales ; Microbacteriaceae ; Leucobacter ; NA	0	0	0	0	0	0	0	0	0	1	32	1	0	0	0	0	0	0	0	0	0	0	0	0	0	0	0	0	0	0	0	0
Bacteria ; Firmicutes ; Bacilli ; Lactobacillales ; Leuconostocaceae ; Leuconostoc ; NA	0	0	0	0	0	0	0	0	0	0	0	34	0	0	0	0	0	0	0	0	0	0	0	0	0	0	0	0	0	0	0	0
Bacteria ; Firmicutes ; Clostridia ; Clostridia vadinBB60 group ; NA ; NA ; NA	0	0	0	0	0	0	0	0	0	0	0	0	0	0	0	3	0	0	0	0	1	12	1	2	0	0	0	0	0	3	12	0
Bacteria ; Bacteroidota ; Bacteroidia ; Bacteroidales ; Muribaculaceae ; NA ; NA	7	7	7	7	0	0	0	0	0	0	0	5	0	0	0	0	0	0	0	0	0	0	0	0	0	0	0	0	0	0	0	0
Bacteria ; Bacteroidota ; Bacteroidia ; Bacteroidales ; Marinifilaceae ; Odoribacter ; NA	0	17	10	6	0	0	0	0	0	0	0	0	0	0	0	0	0	0	0	0	0	0	0	0	0	0	0	0	0	0	0	0
Bacteria ; Firmicutes ; Clostridia ; Lachnospirales ; Lachnospiraceae ; NA ; NA	0	17	10	6	0	0	0	0	0	0	0	0	0	0	0	0	0	0	0	0	0	0	0	0	0	0	0	0	0	0	0	0
Bacteria ; Firmicutes ; Bacilli ; Erysipelotrichales ; Erysipelotrichaceae ; NA ; NA	0	12	5	0	0	0	0	0	0	0	16	0	0	0	0	0	0	0	0	0	0	0	0	0	0	0	0	0	0	0	0	0
Bacteria ; Firmicutes ; Clostridia ; Lachnospirales ; Lachnospiraceae ; Lachnospiraceae UCG-001 ; NA	0	10	8	14	0	0	0	0	0	0	0	1	0	0	0	0	0	0	0	0	0	0	0	0	0	0	0	0	0	0	0	0
Bacteria ; Firmicutes ; Clostridia ; Lachnospirales ; Lachnospiraceae ; Lachnospiraceae NK4A136 group ; NA	0	8	17	8	0	0	0	0	0	0	0	0	0	0	0	0	0	0	0	0	0	0	0	0	0	0	0	0	0	0	0	0
Bacteria ; Firmicutes ; Clostridia ; Clostridia vadinBB60 group ; NA ; NA ; NA	0	0	0	0	1	0	0	0	0	0	0	0	0	0	1	0	0	0	0	0	1	16	2	1	0	0	0	0	0	1	10	0
Bacteria ; Firmicutes ; Bacilli ; Lactobacillales ; Enterococcaceae ; Enterococcus ; NA	0	0	0	0	1	0	1	3	0	0	0	0	13	4	2	1	0	0	0	0	0	2	1	0	0	0	0	0	2	1	0	2
Bacteria ; Proteobacteria ; Alphaproteobacteria ; Rhizobiales ; Beijerinckiaceae ; Methylobacterium-Methylorubrum ; NA	0	0	0	0	0	0	0	0	0	8	25	0	0	0	0	0	0	0	0	0	0	0	0	0	0	0	0	0	0	0	0	0
Bacteria ; Actinobacteriota ; Actinobacteria ; Micrococcales ; Microbacteriaceae ; Curtobacterium ; NA	0	0	0	0	0	0	0	0	0	2	28	3	0	0	0	0	0	0	0	0	0	0	0	0	0	0	0	0	0	0	0	0
Bacteria ; Proteobacteria ; Alphaproteobacteria ; Rhizobiales ; Devosiaceae ; Devosia ; NA	0	0	0	0	0	0	0	0	0	1	25	7	0	0	0	0	0	0	0	0	0	0	0	0	0	0	0	0	0	0	0	0
Bacteria ; Firmicutes ; Bacilli ; Erysipelotrichales ; Erysipelotrichaceae ; Faecalibaculum ; NA	0	0	0	0	0	0	0	0	0	0	33	0	0	0	0	0	0	0	0	0	0	0	0	0	0	0	0	0	0	0	0	0
Bacteria ; Firmicutes ; Clostridia ; Lachnospirales ; Lachnospiraceae ; Lachnospiraceae NK4A136 group ; NA	0	23	5	4	0	0	0	0	0	0	0	0	0	0	0	0	0	0	0	0	0	0	0	0	0	0	0	0	0	0	0	0
Bacteria ; Firmicutes ; Clostridia ; Oscillospirales ; Oscillospiraceae ; NA ; NA	0	12	12	8	0	0	0	0	0	0	0	0	0	0	0	0	0	0	0	0	0	0	0	0	0	0	0	0	0	0	0	0
Bacteria ; Firmicutes ; Clostridia ; Oscillospirales ; Oscillospiraceae ; Oscillibacter ; NA	0	9	4	19	0	0	0	0	0	0	0	0	0	0	0	0	0	0	0	0	0	0	0	0	0	0	0	0	0	0	0	0
Bacteria ; Bacteroidota ; Bacteroidia ; Bacteroidales ; Muribaculaceae ; NA ; NA	0	9	5	18	0	0	0	0	0	0	0	0	0	0	0	0	0	0	0	0	0	0	0	0	0	0	0	0	0	0	0	0
Bacteria ; Firmicutes ; Bacilli ; Lactobacillales ; Leuconostocaceae ; Weissella ; NA	0	0	0	0	0	0	0	0	0	3	25	4	0	0	0	0	0	0	0	0	0	0	0	0	0	0	0	0	0	0	0	0
Bacteria ; Desulfobacterota ; Desulfovibrionia ; Desulfovibrionales ; Desulfovibrionaceae ; Bilophila ; NA	5	2	1	0	1	4	1	0	0	0	0	0	4	5	0	1	0	0	0	0	0	1	2	1	0	0	0	0	2	1	0	0
Bacteria ; Firmicutes ; Clostridia ; Oscillospirales ; Oscillospiraceae ; Colidextribacter ; NA	0	13	6	12	0	0	0	0	0	0	0	0	0	0	0	0	0	0	0	0	0	0	0	0	0	0	0	0	0	0	0	0
Bacteria ; Firmicutes ; Clostridia ; Lachnospirales ; Lachnospiraceae ; NA ; NA	0	0	27	2	0	0	0	0	0	2	0	0	0	0	0	0	0	0	0	0	0	0	0	0	0	0	0	0	0	0	0	0
Bacteria ; Firmicutes ; Clostridia ; Clostridia vadinBB60 group ; NA ; NA ; NA	0	0	0	0	0	0	0	0	0	27	0	4	0	0	0	0	0	0	0	0	0	0	0	0	0	0	0	0	0	0	0	0
Bacteria ; Actinobacteriota ; Actinobacteria ; Pseudonocardiales ; Pseudonocardiaceae ; Saccharopolyspora ; NA	0	0	0	0	0	0	0	0	0	15	16	0	0	0	0	0	0	0	0	0	0	0	0	0	0	0	0	0	0	0	0	0
Bacteria ; Firmicutes ; Bacilli ; Lactobacillales ; Streptococcaceae ; Streptococcus ; NA	0	0	0	0	0	0	0	0	0	1	28	2	0	0	0	0	0	0	0	0	0	0	0	0	0	0	0	0	0	0	0	0
Bacteria ; Actinobacteriota ; Coriobacteriia ; Coriobacteriales ; Atopobiaceae ; Coriobacteriaceae UCG-003 ; NA	2	1	0	0	0	0	0	0	0	7	19	0	0	0	0	0	0	0	0	0	0	0	0	0	0	0	0	0	1	0	0	0
Bacteria ; Actinobacteriota ; Coriobacteriia ; Coriobacteriales ; Eggerthellaceae ; Enterorhabdus ; NA	2	4	3	9	2	5	1	0	0	0	0	0	0	1	0	0	0	0	0	0	0	0	1	0	0	0	0	0	0	2	0	0
Bacteria ; Bacteroidota ; Bacteroidia ; Bacteroidales ; Muribaculaceae ; NA ; NA	1	2	1	0	2	4	10	6	0	0	0	0	1	0	2	0	0	0	0	0	0	1	0	0	0	0	0	0	0	0	0	0
Bacteria ; Firmicutes ; Clostridia ; Lachnospirales ; Lachnospiraceae ; Lachnospiraceae UCG-006 ; NA	0	16	9	5	0	0	0	0	0	0	0	0	0	0	0	0	0	0	0	0	0	0	0	0	0	0	0	0	0	0	0	0
Bacteria ; Firmicutes ; Clostridia ; Lachnospirales ; Lachnospiraceae ; NA ; NA	0	14	6	6	0	0	0	0	0	0	0	4	0	0	0	0	0	0	0	0	0	0	0	0	0	0	0	0	0	0	0	0
Bacteria ; Actinobacteriota ; Actinobacteria ; Frankiales ; NA ; NA ; NA	0	0	0	0	0	0	0	0	0	30	0	0	0	0	0	0	0	0	0	0	0	0	0	0	0	0	0	0	0	0	0	0
Bacteria ; Actinobacteriota ; Actinobacteria ; Kineosporiales ; Kineosporiaceae ; Quadrisphaera ; NA	0	0	0	0	0	0	0	0	0	4	21	5	0	0	0	0	0	0	0	0	0	0	0	0	0	0	0	0	0	0	0	0
Bacteria ; Firmicutes ; Bacilli ; Lactobacillales ; Leuconostocaceae ; Weissella ; NA	0	0	0	0	0	0	0	0	0	1	26	3	0	0	0	0	0	0	0	0	0	0	0	0	0	0	0	0	0	0	0	0
Bacteria ; Firmicutes ; Bacilli ; Thermoactinomycetales ; Thermoactinomycetaceae ; Kroppenstedtia ; NA	0	0	0	0	0	0	0	0	0	0	28	2	0	0	0	0	0	0	0	0	0	0	0	0	0	0	0	0	0	0	0	0
Bacteria ; Actinobacteriota ; Coriobacteriia ; Coriobacteriales ; Eggerthellaceae ; NA ; NA	3	0	0	0	1	1	1	0	0	1	0	0	2	2	0	1	0	0	0	0	1	2	1	1	0	0	0	0	6	1	1	4
Bacteria ; Firmicutes ; Clostridia ; Lachnospirales ; Lachnospiraceae ; NA ; NA	0	17	3	9	0	0	0	0	0	0	0	0	0	0	0	0	0	0	0	0	0	0	0	0	0	0	0	0	0	0	0	0
Bacteria ; Actinobacteriota ; Coriobacteriia ; Coriobacteriales ; Eggerthellaceae ; Enterorhabdus ; NA	0	8	2	4	0	0	0	0	0	0	15	0	0	0	0	0	0	0	0	0	0	0	0	0	0	0	0	0	0	0	0	0
Bacteria ; Firmicutes ; Clostridia ; Lachnospirales ; Lachnospiraceae ; NA ; NA	0	5	12	11	0	0	0	0	0	0	0	1	0	0	0	0	0	0	0	0	0	0	0	0	0	0	0	0	0	0	0	0
Bacteria ; Actinobacteriota ; Actinobacteria ; Kineosporiales ; Kineosporiaceae ; Quadrisphaera ; NA	0	0	0	0	0	0	0	0	0	29	0	0	0	0	0	0	0	0	0	0	0	0	0	0	0	0	0	0	0	0	0	0
Bacteria ; Firmicutes ; Bacilli ; Bacillales ; Bacillaceae ; Geobacillus ; NA	0	0	0	0	0	0	0	0	0	10	17	2	0	0	0	0	0	0	0	0	0	0	0	0	0	0	0	0	0	0	0	0
Bacteria ; Bacteroidota ; Bacteroidia ; Bacteroidales ; Muribaculaceae ; NA ; NA	2	0	0	2	0	1	0	2	0	0	0	0	0	2	1	0	0	0	0	0	0	3	1	2	0	0	0	0	0	3	5	4
Bacteria ; Bacteroidota ; Bacteroidia ; Bacteroidales ; Rikenellaceae ; Alistipes ; NA	0	10	10	3	0	0	0	0	0	0	0	0	1	0	0	0	0	0	0	0	0	1	1	1	0	0	0	0	1	0	0	0
Bacteria ; Bacteroidota ; Bacteroidia ; Bacteroidales ; Muribaculaceae ; NA ; NA	0	7	3	18	0	0	0	0	0	0	0	0	0	0	0	0	0	0	0	0	0	0	0	0	0	0	0	0	0	0	0	0
Bacteria ; Firmicutes ; Clostridia ; Lachnospirales ; Lachnospiraceae ; Lachnoclostridium ; NA	0	5	15	5	0	0	0	0	0	3	0	0	0	0	0	0	0	0	0	0	0	0	0	0	0	0	0	0	0	0	0	0
Eukaryota ; NA ; NA ; NA ; NA ; NA ; NA	0	0	0	1	0	1	0	1	3	2	1	0	0	0	0	0	2	0	0	0	2	1	1	0	0	1	0	0	6	1	5	0
Bacteria ; Desulfobacterota ; Desulfovibrionia ; Desulfovibrionales ; Desulfovibrionaceae ; NA ; NA	0	0	0	0	1	3	1	0	0	0	0	0	1	2	1	3	0	0	0	0	0	3	3	2	0	0	0	0	4	0	2	2
Bacteria ; Firmicutes ; Clostridia ; Clostridia vadinBB60 group ; NA ; NA ; NA	0	0	0	0	0	0	0	0	0	21	0	7	0	0	0	0	0	0	0	0	0	0	0	0	0	0	0	0	0	0	0	0
Bacteria ; Actinobacteriota ; Actinobacteria ; Micrococcales ; Dermabacteraceae ; Brachybacterium ; NA	0	0	0	0	0	0	0	0	0	5	21	1	0	1	0	0	0	0	0	0	0	0	0	0	0	0	0	0	0	0	0	0
Bacteria ; Proteobacteria ; Alphaproteobacteria ; Rhizobiales ; Devosiaceae ; Devosia ; NA	0	0	0	0	0	0	0	0	0	4	22	2	0	0	0	0	0	0	0	0	0	0	0	0	0	0	0	0	0	0	0	0
Bacteria ; Firmicutes ; Bacilli ; Bacillales ; Bacillaceae ; Bacillus ; NA	0	0	0	0	0	0	0	0	0	0	26	2	0	0	0	0	0	0	0	0	0	0	0	0	0	0	0	0	0	0	0	0
Bacteria ; Actinobacteriota ; Coriobacteriia ; Coriobacteriales ; Eggerthellaceae ; Enterorhabdus ; NA	2	4	2	6	0	6	0	0	0	0	0	0	1	1	0	2	0	0	0	0	0	1	1	0	0	0	0	0	0	0	0	1
Bacteria ; Firmicutes ; Clostridia ; Lachnospirales ; Lachnospiraceae ; Lachnospiraceae UCG-001 ; NA	0	8	5	12	0	0	0	0	0	2	0	0	0	0	0	0	0	0	0	0	0	0	0	0	0	0	0	0	0	0	0	0
Bacteria ; Firmicutes ; Clostridia ; Oscillospirales ; Oscillospiraceae ; NA ; NA	0	6	3	5	0	0	0	0	0	3	10	0	0	0	0	0	0	0	0	0	0	0	0	0	0	0	0	0	0	0	0	0
Bacteria ; Patescibacteria ; Saccharimonadia ; Saccharimonadales ; Saccharimonadaceae ; Candidatus Saccharimonas ; NA	0	4	3	4	0	0	0	0	0	2	14	0	0	0	0	0	0	0	0	0	0	0	0	0	0	0	0	0	0	0	0	0
Bacteria ; Firmicutes ; Clostridia ; Lachnospirales ; Lachnospiraceae ; NA ; NA	0	3	9	13	0	0	0	0	0	2	0	0	0	0	0	0	0	0	0	0	0	0	0	0	0	0	0	0	0	0	0	0
Eukaryota ; NA ; NA ; NA ; NA ; NA ; NA	0	0	1	0	2	1	0	0	0	2	0	2	0	0	0	0	3	2	0	1	0	0	0	0	3	0	1	0	5	2	0	2
Bacteria ; Firmicutes ; Bacilli ; Lactobacillales ; Enterococcaceae ; Enterococcus ; NA	0	0	0	0	0	0	4	2	0	0	0	0	6	3	4	1	0	0	0	0	1	1	1	1	0	0	0	0	1	0	1	1
Bacteria ; Actinobacteriota ; Actinobacteria ; Micrococcales ; Microbacteriaceae ; Frigoribacterium ; NA	0	0	0	0	0	0	0	0	0	10	13	4	0	0	0	0	0	0	0	0	0	0	0	0	0	0	0	0	0	0	0	0
Bacteria ; Actinobacteriota ; Actinobacteria ; Streptomycetales ; Streptomycetaceae ; Streptomyces ; NA	0	0	0	0	0	0	0	0	0	2	25	0	0	0	0	0	0	0	0	0	0	0	0	0	0	0	0	0	0	0	0	0
Bacteria ; Firmicutes ; Bacilli ; Lactobacillales ; Aerococcaceae ; Aerococcus ; NA	0	0	0	0	0	0	0	0	0	0	27	0	0	0	0	0	0	0	0	0	0	0	0	0	0	0	0	0	0	0	0	0
Eukaryota ; NA ; NA ; NA ; NA ; NA ; NA	1	0	0	0	2	0	0	0	2	1	0	0	0	0	0	0	1	1	0	2	2	2	0	0	2	0	0	0	7	3	0	0
Bacteria ; Firmicutes ; Clostridia ; Oscillospirales ; Ruminococcaceae ; Incertae Sedis ; NA	0	17	5	4	0	0	0	0	0	0	0	0	0	0	0	0	0	0	0	0	0	0	0	0	0	0	0	0	0	0	0	0
Bacteria ; Firmicutes ; Clostridia ; Lachnospirales ; Lachnospiraceae ; NA ; NA	0	8	8	10	0	0	0	0	0	0	0	0	0	0	0	0	0	0	0	0	0	0	0	0	0	0	0	0	0	0	0	0
Bacteria ; Bacteroidota ; Bacteroidia ; Bacteroidales ; Muribaculaceae ; NA ; NA	0	4	4	4	1	0	1	0	0	0	0	0	1	0	0	1	0	0	0	0	0	3	1	0	0	0	0	0	0	3	1	2
Bacteria ; Firmicutes ; Clostridia ; Lachnospirales ; Lachnospiraceae ; Marvinbryantia ; NA	0	4	11	7	0	0	0	0	0	4	0	0	0	0	0	0	0	0	0	0	0	0	0	0	0	0	0	0	0	0	0	0
Bacteria ; Bacteroidota ; Bacteroidia ; Bacteroidales ; Prevotellaceae ; Prevotellaceae UCG-001 ; NA	0	1	0	1	6	0	2	0	0	0	0	0	0	4	1	0	0	0	0	0	0	1	0	0	0	0	0	0	0	2	8	0
Bacteria ; Bacteroidota ; Bacteroidia ; Bacteroidales ; Muribaculaceae ; NA ; NA	0	1	5	2	5	0	1	1	0	0	0	0	2	0	0	0	0	0	0	0	0	0	4	1	0	0	0	0	1	0	2	1
Bacteria ; Bacteroidota ; Bacteroidia ; Bacteroidales ; Muribaculaceae ; NA ; NA	0	1	1	4	2	0	0	0	0	0	0	0	4	0	1	0	0	0	0	0	0	3	2	0	0	0	0	0	3	3	1	1
Bacteria ; Actinobacteriota ; Actinobacteria ; Micrococcales ; Microbacteriaceae ; Conyzicola ; NA	0	0	0	0	0	0	0	0	0	26	0	0	0	0	0	0	0	0	0	0	0	0	0	0	0	0	0	0	0	0	0	0
Bacteria ; Firmicutes ; Clostridia ; Clostridia vadinBB60 group ; NA ; NA ; NA	0	0	0	0	0	0	0	0	0	21	0	4	1	0	0	0	0	0	0	0	0	0	0	0	0	0	0	0	0	0	0	0
Bacteria ; Firmicutes ; Bacilli ; Paenibacillales ; Paenibacillaceae ; Paenibacillus ; NA	0	0	0	0	0	0	0	0	0	14	8	4	0	0	0	0	0	0	0	0	0	0	0	0	0	0	0	0	0	0	0	0
Bacteria ; Firmicutes ; Bacilli ; Lactobacillales ; Leuconostocaceae ; Weissella ; NA	0	0	0	0	0	0	0	0	0	5	19	2	0	0	0	0	0	0	0	0	0	0	0	0	0	0	0	0	0	0	0	0
Bacteria ; Actinobacteriota ; Actinobacteria ; Micrococcales ; Dermabacteraceae ; Brachybacterium ; NA	0	0	0	0	0	0	0	0	0	4	16	6	0	0	0	0	0	0	0	0	0	0	0	0	0	0	0	0	0	0	0	0
Bacteria ; Actinobacteriota ; Coriobacteriia ; Coriobacteriales ; Atopobiaceae ; Atopobium ; NA	0	0	0	0	0	0	0	0	0	3	22	1	0	0	0	0	0	0	0	0	0	0	0	0	0	0	0	0	0	0	0	0
Bacteria ; Proteobacteria ; Alphaproteobacteria ; Rhizobiales ; Beijerinckiaceae ; Methylobacterium-Methylorubrum ; NA	0	0	0	0	0	0	0	0	0	1	20	5	0	0	0	0	0	0	0	0	0	0	0	0	0	0	0	0	0	0	0	0
Bacteria ; Bacteroidota ; Bacteroidia ; Bacteroidales ; Muribaculaceae ; NA ; NA	2	1	0	1	1	0	1	0	0	0	0	0	0	2	0	0	0	0	0	0	2	2	3	1	0	0	0	0	4	2	0	3
Bacteria ; Firmicutes ; Clostridia ; Lachnospirales ; Lachnospiraceae ; NA ; NA	0	10	8	7	0	0	0	0	0	0	0	0	0	0	0	0	0	0	0	0	0	0	0	0	0	0	0	0	0	0	0	0
Bacteria ; Firmicutes ; Clostridia ; Oscillospirales ; Oscillospiraceae ; NA ; NA	0	10	8	6	0	0	0	0	0	1	0	0	0	0	0	0	0	0	0	0	0	0	0	0	0	0	0	0	0	0	0	0
Bacteria ; Bacteroidota ; Bacteroidia ; Bacteroidales ; Muribaculaceae ; NA ; NA	0	8	13	4	0	0	0	0	0	0	0	0	0	0	0	0	0	0	0	0	0	0	0	0	0	0	0	0	0	0	0	0
Bacteria ; Firmicutes ; Clostridia ; Lachnospirales ; Lachnospiraceae ; Lachnoclostridium ; NA	0	6	6	12	0	0	0	0	0	0	0	1	0	0	0	0	0	0	0	0	0	0	0	0	0	0	0	0	0	0	0	0
Bacteria ; Firmicutes ; Clostridia ; Lachnospirales ; Lachnospiraceae ; Lachnoclostridium ; NA	0	6	15	3	0	0	0	0	0	0	0	1	0	0	0	0	0	0	0	0	0	0	0	0	0	0	0	0	0	0	0	0
Bacteria ; Firmicutes ; Clostridia ; Oscillospirales ; Butyricicoccaceae ; Butyricicoccus ; NA	0	3	11	10	0	0	0	0	0	1	0	0	0	0	0	0	0	0	0	0	0	0	0	0	0	0	0	0	0	0	0	0
Bacteria ; Firmicutes ; Clostridia ; Lachnospirales ; Lachnospiraceae ; Lachnospiraceae NK4A136 group ; NA	0	0	3	22	0	0	0	0	0	0	0	0	0	0	0	0	0	0	0	0	0	0	0	0	0	0	0	0	0	0	0	0
Bacteria ; Desulfobacterota ; Desulfovibrionia ; Desulfovibrionales ; Desulfovibrionaceae ; NA ; NA	0	0	0	0	1	5	1	0	0	0	0	0	2	4	0	1	0	0	0	0	0	3	0	3	0	0	0	0	4	1	0	0
Eukaryota ; NA ; NA ; NA ; NA ; NA ; NA	0	0	0	0	0	0	0	0	3	0	3	1	1	0	0	0	3	0	1	1	3	0	0	0	0	0	0	0	5	2	1	1
Bacteria ; Actinobacteriota ; Actinobacteria ; Micrococcales ; Micrococcaceae ; Kocuria ; NA	0	0	0	0	0	0	0	0	0	10	14	1	0	0	0	0	0	0	0	0	0	0	0	0	0	0	0	0	0	0	0	0
Bacteria ; Firmicutes ; Bacilli ; Lactobacillales ; Lactobacillaceae ; Lactobacillus ; NA	0	0	0	0	0	0	0	0	0	6	18	1	0	0	0	0	0	0	0	0	0	0	0	0	0	0	0	0	0	0	0	0
Bacteria ; Firmicutes ; Bacilli ; Lactobacillales ; Carnobacteriaceae ; Trichococcus ; NA	0	0	0	0	0	0	0	0	0	3	20	2	0	0	0	0	0	0	0	0	0	0	0	0	0	0	0	0	0	0	0	0
Bacteria ; Proteobacteria ; Alphaproteobacteria ; Rhizobiales ; Rhizobiaceae ; Allorhizobium-Neorhizobium-Pararhizobium-Rhizobium ; NA	0	0	0	0	0	0	0	0	0	0	25	0	0	0	0	0	0	0	0	0	0	0	0	0	0	0	0	0	0	0	0	0
Bacteria ; Firmicutes ; Bacilli ; Lactobacillales ; Streptococcaceae ; Streptococcus ; NA	0	0	0	0	0	0	0	0	0	0	25	0	0	0	0	0	0	0	0	0	0	0	0	0	0	0	0	0	0	0	0	0
Bacteria ; Proteobacteria ; Alphaproteobacteria ; Rhizobiales ; Rhizobiaceae ; NA ; NA	0	0	0	0	0	0	0	0	0	0	24	1	0	0	0	0	0	0	0	0	0	0	0	0	0	0	0	0	0	0	0	0
Bacteria ; Actinobacteriota ; Actinobacteria ; Micrococcales ; AKAU3644 ; NA ; NA	0	0	0	0	0	0	0	0	0	0	22	3	0	0	0	0	0	0	0	0	0	0	0	0	0	0	0	0	0	0	0	0
Eukaryota ; NA ; NA ; NA ; NA ; NA ; NA	1	0	0	0	0	0	2	0	0	0	3	0	0	0	0	0	1	0	2	0	0	2	1	0	1	1	1	1	0	5	2	1
Bacteria ; Bacteroidota ; Bacteroidia ; Bacteroidales ; Muribaculaceae ; NA ; NA	1	0	0	0	1	2	2	1	0	0	0	0	1	3	1	1	0	0	0	0	1	1	0	2	0	0	0	0	3	0	1	3
Bacteria ; Firmicutes ; Clostridia ; Oscillospirales ; Oscillospiraceae ; NA ; NA	0	12	4	8	0	0	0	0	0	0	0	0	0	0	0	0	0	0	0	0	0	0	0	0	0	0	0	0	0	0	0	0
Bacteria ; Firmicutes ; Clostridia ; Lachnospirales ; Lachnospiraceae ; Lachnospiraceae NK4A136 group ; NA	0	11	5	7	0	0	0	0	0	1	0	0	0	0	0	0	0	0	0	0	0	0	0	0	0	0	0	0	0	0	0	0
Bacteria ; Firmicutes ; Clostridia ; Lachnospirales ; Lachnospiraceae ; Lachnospiraceae NK4A136 group ; NA	0	9	10	3	0	0	0	0	0	2	0	0	0	0	0	0	0	0	0	0	0	0	0	0	0	0	0	0	0	0	0	0
Bacteria ; Firmicutes ; Clostridia ; Peptostreptococcales-Tissierellales ; Anaerovoracaceae ; [Eubacterium] brachy group ; NA	0	7	7	9	0	0	0	0	0	1	0	0	0	0	0	0	0	0	0	0	0	0	0	0	0	0	0	0	0	0	0	0
Bacteria ; Firmicutes ; Clostridia ; Lachnospirales ; Lachnospiraceae ; NA ; NA	0	7	8	8	0	0	0	0	0	1	0	0	0	0	0	0	0	0	0	0	0	0	0	0	0	0	0	0	0	0	0	0
Bacteria ; Patescibacteria ; Saccharimonadia ; Saccharimonadales ; Saccharimonadaceae ; Candidatus Saccharimonas ; NA	0	7	10	7	0	0	0	0	0	0	0	0	0	0	0	0	0	0	0	0	0	0	0	0	0	0	0	0	0	0	0	0
Eukaryota ; NA ; NA ; NA ; NA ; NA ; NA	0	0	2	0	0	1	0	2	0	0	1	2	0	1	0	0	2	0	1	0	0	1	0	1	1	0	1	1	2	1	1	3
Bacteria ; Proteobacteria ; Gammaproteobacteria ; Enterobacterales ; Erwiniaceae ; Incertae Sedis ; NA	0	0	0	0	0	3	0	0	12	2	0	0	1	0	1	0	0	0	0	0	0	0	0	0	0	0	0	0	1	1	2	1
Bacteria ; Actinobacteriota ; Actinobacteria ; Micrococcales ; Microbacteriaceae ; Conyzicola ; NA	0	0	0	0	0	0	0	0	0	15	9	0	0	0	0	0	0	0	0	0	0	0	0	0	0	0	0	0	0	0	0	0
Bacteria ; Actinobacteriota ; Actinobacteria ; Micrococcales ; Microbacteriaceae ; Microbacterium ; NA	0	0	0	0	0	0	0	0	0	8	11	5	0	0	0	0	0	0	0	0	0	0	0	0	0	0	0	0	0	0	0	0
Bacteria ; Actinobacteriota ; Actinobacteria ; Micrococcales ; Microbacteriaceae ; Microbacterium ; NA	0	0	0	0	0	0	0	0	0	5	17	2	0	0	0	0	0	0	0	0	0	0	0	0	0	0	0	0	0	0	0	0
Bacteria ; Actinobacteriota ; Actinobacteria ; Micrococcales ; Microbacteriaceae ; Microbacterium ; NA	0	0	0	0	0	0	0	0	0	2	21	1	0	0	0	0	0	0	0	0	0	0	0	0	0	0	0	0	0	0	0	0
Bacteria ; Actinobacteriota ; Actinobacteria ; Corynebacteriales ; Nocardiaceae ; Williamsia ; NA	0	0	0	0	0	0	0	0	0	0	24	0	0	0	0	0	0	0	0	0	0	0	0	0	0	0	0	0	0	0	0	0
Bacteria ; Firmicutes ; Bacilli ; Lactobacillales ; Lactobacillaceae ; Lactobacillus ; NA	1	2	4	9	0	0	0	0	0	0	7	0	0	0	0	0	0	0	0	0	0	0	0	0	0	0	0	0	0	0	0	0
Bacteria ; Firmicutes ; Clostridia ; Lachnospirales ; Lachnospiraceae ; Lachnospiraceae UCG-006 ; NA	0	11	10	2	0	0	0	0	0	0	0	0	0	0	0	0	0	0	0	0	0	0	0	0	0	0	0	0	0	0	0	0
Bacteria ; Firmicutes ; Clostridia ; Oscillospirales ; Oscillospiraceae ; NA ; NA	0	10	5	8	0	0	0	0	0	0	0	0	0	0	0	0	0	0	0	0	0	0	0	0	0	0	0	0	0	0	0	0
Bacteria ; Firmicutes ; Clostridia ; Oscillospirales ; Oscillospiraceae ; NA ; NA	0	6	9	4	0	0	0	0	0	4	0	0	0	0	0	0	0	0	0	0	0	0	0	0	0	0	0	0	0	0	0	0
Bacteria ; Firmicutes ; Clostridia ; Lachnospirales ; Lachnospiraceae ; NA ; NA	0	5	11	5	0	0	0	0	0	2	0	0	0	0	0	0	0	0	0	0	0	0	0	0	0	0	0	0	0	0	0	0
Bacteria ; Desulfobacterota ; Desulfovibrionia ; Desulfovibrionales ; Desulfovibrionaceae ; Desulfovibrio ; NA	0	4	7	1	0	1	0	0	0	0	1	0	0	2	0	0	0	0	0	0	0	1	0	2	0	0	0	0	2	1	0	1
Bacteria ; Firmicutes ; Clostridia ; Lachnospirales ; Lachnospiraceae ; Lachnoclostridium ; NA	0	3	4	16	0	0	0	0	0	0	0	0	0	0	0	0	0	0	0	0	0	0	0	0	0	0	0	0	0	0	0	0
Bacteria ; Bacteroidota ; Bacteroidia ; Bacteroidales ; Muribaculaceae ; NA ; NA	0	0	3	1	0	4	6	0	0	0	0	0	3	2	1	0	0	0	0	0	0	0	0	1	0	0	0	0	1	1	0	0
Bacteria ; Actinobacteriota ; Actinobacteria ; Corynebacteriales ; Corynebacteriaceae ; Corynebacterium ; NA	0	0	0	0	0	0	0	0	1	2	19	0	0	0	0	0	0	0	0	0	0	0	0	0	0	0	0	0	0	0	1	0
Bacteria ; Firmicutes ; Bacilli ; Lactobacillales ; Leuconostocaceae ; Weissella ; NA	0	0	0	0	0	0	0	0	0	4	17	2	0	0	0	0	0	0	0	0	0	0	0	0	0	0	0	0	0	0	0	0
Bacteria ; Firmicutes ; Bacilli ; Bacillales ; Bacillaceae ; Calditerricola ; NA	0	0	0	0	0	0	0	0	0	3	17	3	0	0	0	0	0	0	0	0	0	0	0	0	0	0	0	0	0	0	0	0
Bacteria ; Actinobacteriota ; Actinobacteria ; Micrococcales ; Microbacteriaceae ; Cryobacterium ; NA	0	0	0	0	0	0	0	0	0	2	19	2	0	0	0	0	0	0	0	0	0	0	0	0	0	0	0	0	0	0	0	0
Bacteria ; Actinobacteriota ; Actinobacteria ; Frankiales ; Geodermatophilaceae ; Klenkia ; NA	0	0	0	0	0	0	0	0	0	0	22	1	0	0	0	0	0	0	0	0	0	0	0	0	0	0	0	0	0	0	0	0
Bacteria ; Firmicutes ; Bacilli ; Lactobacillales ; Leuconostocaceae ; Leuconostoc ; NA	0	0	0	0	0	0	0	0	0	0	0	23	0	0	0	0	0	0	0	0	0	0	0	0	0	0	0	0	0	0	0	0
Bacteria ; Proteobacteria ; Gammaproteobacteria ; Burkholderiales ; Sutterellaceae ; Parasutterella ; NA	7	0	0	0	2	4	0	1	0	0	0	0	0	2	0	0	0	0	0	0	2	0	2	0	0	0	0	0	0	0	2	0
Eukaryota ; NA ; NA ; NA ; NA ; NA ; NA	2	0	0	0	0	0	1	0	3	0	0	0	2	0	0	0	0	0	0	0	0	0	0	0	0	0	0	0	6	4	2	2
Bacteria ; Actinobacteriota ; Coriobacteriia ; Coriobacteriales ; Eggerthellaceae ; Enterorhabdus ; NA	2	2	0	3	0	4	1	0	0	0	0	0	1	1	2	1	0	0	0	0	0	0	0	0	0	0	0	0	0	2	3	0
Bacteria ; Proteobacteria ; Gammaproteobacteria ; Burkholderiales ; Sutterellaceae ; Parasutterella ; NA	1	1	0	0	0	0	0	0	1	0	0	0	0	1	0	0	4	0	0	3	0	0	0	0	2	1	5	2	0	0	0	1
Bacteria ; Firmicutes ; Clostridia ; Oscillospirales ; Ruminococcaceae ; [Eubacterium] siraeum group ; NA	0	12	3	7	0	0	0	0	0	0	0	0	0	0	0	0	0	0	0	0	0	0	0	0	0	0	0	0	0	0	0	0
Bacteria ; Firmicutes ; Clostridia ; Oscillospirales ; Ruminococcaceae ; NA ; NA	0	8	6	8	0	0	0	0	0	0	0	0	0	0	0	0	0	0	0	0	0	0	0	0	0	0	0	0	0	0	0	0
Bacteria ; Firmicutes ; Bacilli ; Lactobacillales ; Lactobacillaceae ; Lactobacillus ; NA	0	2	2	0	1	1	0	2	0	0	8	2	0	0	0	0	0	0	0	0	1	0	1	0	0	0	0	0	2	0	0	0
Bacteria ; Bacteroidota ; Bacteroidia ; Bacteroidales ; Muribaculaceae ; NA ; NA	0	0	1	2	0	0	0	0	0	0	0	0	0	1	1	0	0	0	0	0	3	6	0	3	0	0	0	0	0	4	0	1
Bacteria ; Actinobacteriota ; Actinobacteria ; Micrococcales ; Microbacteriaceae ; Okibacterium ; fritillariae	0	0	0	0	0	0	0	0	0	5	16	1	0	0	0	0	0	0	0	0	0	0	0	0	0	0	0	0	0	0	0	0
Bacteria ; Actinobacteriota ; Actinobacteria ; Micrococcales ; Microbacteriaceae ; Curtobacterium ; NA	0	0	0	0	0	0	0	0	0	2	20	0	0	0	0	0	0	0	0	0	0	0	0	0	0	0	0	0	0	0	0	0
Bacteria ; Proteobacteria ; Alphaproteobacteria ; Sphingomonadales ; Sphingomonadaceae ; Sphingomonas ; NA	0	0	0	0	0	0	0	0	0	0	22	0	0	0	0	0	0	0	0	0	0	0	0	0	0	0	0	0	0	0	0	0
Bacteria ; NA ; NA ; NA ; NA ; NA ; NA	0	0	0	0	0	0	0	0	0	0	22	0	0	0	0	0	0	0	0	0	0	0	0	0	0	0	0	0	0	0	0	0
Bacteria ; Desulfobacterota ; Desulfovibrionia ; Desulfovibrionales ; Desulfovibrionaceae ; Desulfovibrio ; NA	10	0	0	0	0	0	0	1	6	0	0	0	0	0	1	0	0	0	0	0	0	0	1	1	0	0	0	0	1	0	0	0
Bacteria ; Proteobacteria ; Gammaproteobacteria ; Burkholderiales ; Sutterellaceae ; Parasutterella ; NA	4	1	0	0	2	2	4	1	0	0	0	0	1	0	0	0	0	0	0	0	0	3	2	0	0	0	0	0	1	0	0	0
Eukaryota ; NA ; NA ; NA ; NA ; NA ; NA	2	0	0	0	0	1	0	0	1	0	0	0	2	0	0	0	0	1	0	0	1	0	0	0	1	0	0	0	2	1	1	8
Bacteria ; Desulfobacterota ; Desulfovibrionia ; Desulfovibrionales ; Desulfovibrionaceae ; Desulfovibrio ; NA	1	1	1	2	0	1	0	0	0	0	1	0	1	0	0	0	0	0	0	0	0	0	1	1	0	0	0	0	9	2	0	0
Bacteria ; Firmicutes ; Clostridia ; Lachnospirales ; Lachnospiraceae ; A2 ; NA	0	7	11	3	0	0	0	0	0	0	0	0	0	0	0	0	0	0	0	0	0	0	0	0	0	0	0	0	0	0	0	0
Bacteria ; Firmicutes ; Clostridia ; Lachnospirales ; Lachnospiraceae ; Lachnoclostridium ; NA	0	3	1	4	0	0	0	0	0	5	8	0	0	0	0	0	0	0	0	0	0	0	0	0	0	0	0	0	0	0	0	0
Bacteria ; Bacteroidota ; Bacteroidia ; Bacteroidales ; Muribaculaceae ; NA ; NA	0	2	2	4	1	0	0	1	0	0	0	0	2	0	0	0	0	0	0	0	0	1	0	2	0	0	0	0	2	3	0	1
Bacteria ; Bacteroidota ; Bacteroidia ; Bacteroidales ; Muribaculaceae ; NA ; NA	0	1	0	0	2	3	2	2	0	0	0	0	2	0	3	0	0	0	0	0	0	1	0	0	0	0	0	0	5	0	0	0
Bacteria ; Firmicutes ; Bacilli ; Lactobacillales ; Lactobacillaceae ; Lactobacillus ; NA	0	0	0	0	0	0	0	0	0	9	11	1	0	0	0	0	0	0	0	0	0	0	0	0	0	0	0	0	0	0	0	0
Bacteria ; Proteobacteria ; Alphaproteobacteria ; Rhizobiales ; Rhizobiaceae ; Allorhizobium-Neorhizobium-Pararhizobium-Rhizobium ; NA	0	0	0	0	0	0	0	0	0	2	19	0	0	0	0	0	0	0	0	0	0	0	0	0	0	0	0	0	0	0	0	0
Bacteria ; Actinobacteriota ; Actinobacteria ; Corynebacteriales ; Corynebacteriaceae ; Corynebacterium ; NA	0	0	0	0	0	0	0	0	0	0	21	0	0	0	0	0	0	0	0	0	0	0	0	0	0	0	0	0	0	0	0	0
Bacteria ; Firmicutes ; Clostridia ; Eubacteriales ; Garciellaceae ; Garciella ; NA	0	0	0	0	0	0	0	0	0	0	20	1	0	0	0	0	0	0	0	0	0	0	0	0	0	0	0	0	0	0	0	0
Bacteria ; Firmicutes ; Bacilli ; Paenibacillales ; Paenibacillaceae ; Saccharibacillus ; NA	0	0	0	0	0	0	0	0	0	0	20	1	0	0	0	0	0	0	0	0	0	0	0	0	0	0	0	0	0	0	0	0
Bacteria ; Proteobacteria ; Gammaproteobacteria ; Burkholderiales ; Sutterellaceae ; Parasutterella ; NA	2	0	0	0	0	3	0	2	0	0	0	0	4	0	1	1	0	0	0	0	0	3	1	0	0	0	0	0	0	2	1	0
Bacteria ; Firmicutes ; Clostridia ; Oscillospirales ; Oscillospiraceae ; UCG-003 ; NA	0	10	3	7	0	0	0	0	0	0	0	0	0	0	0	0	0	0	0	0	0	0	0	0	0	0	0	0	0	0	0	0
Bacteria ; Firmicutes ; Clostridia ; Oscillospirales ; Oscillospiraceae ; UCG-003 ; NA	0	10	4	6	0	0	0	0	0	0	0	0	0	0	0	0	0	0	0	0	0	0	0	0	0	0	0	0	0	0	0	0
Bacteria ; Actinobacteriota ; Coriobacteriia ; Coriobacteriales ; Coriobacteriales Incertae Sedis ; NA ; NA	0	9	3	3	0	0	0	0	0	5	0	0	0	0	0	0	0	0	0	0	0	0	0	0	0	0	0	0	0	0	0	0
Bacteria ; Firmicutes ; Clostridia ; Lachnospirales ; Lachnospiraceae ; Lachnospiraceae NK4A136 group ; NA	0	9	7	4	0	0	0	0	0	0	0	0	0	0	0	0	0	0	0	0	0	0	0	0	0	0	0	0	0	0	0	0
Bacteria ; Firmicutes ; Clostridia ; Oscillospirales ; Ruminococcaceae ; Incertae Sedis ; NA	0	7	4	9	0	0	0	0	0	0	0	0	0	0	0	0	0	0	0	0	0	0	0	0	0	0	0	0	0	0	0	0
Bacteria ; Actinobacteriota ; Coriobacteriia ; Coriobacteriales ; Eggerthellaceae ; NA ; NA	0	3	4	4	0	0	0	0	0	0	9	0	0	0	0	0	0	0	0	0	0	0	0	0	0	0	0	0	0	0	0	0
Bacteria ; Firmicutes ; Bacilli ; Lactobacillales ; Lactobacillaceae ; Lactobacillus ; NA	0	1	0	2	0	0	0	0	0	0	0	0	0	0	0	0	0	0	0	0	0	0	0	1	3	6	7	0	0	0	0	0
Eukaryota ; NA ; NA ; NA ; NA ; NA ; NA	0	0	1	0	1	0	0	0	1	0	2	1	0	0	0	0	0	1	1	0	0	0	1	0	0	0	1	0	4	1	5	0
Bacteria ; Proteobacteria ; Gammaproteobacteria ; Enterobacterales ; Enterobacteriaceae ; Escherichia-Shigella ; NA	0	0	0	0	0	0	0	0	5	3	0	0	0	0	0	0	2	1	1	0	0	0	0	0	2	4	1	1	0	0	0	0
Bacteria ; Firmicutes ; Bacilli ; Lactobacillales ; Enterococcaceae ; Enterococcus ; NA	0	0	0	0	0	0	0	0	0	9	11	0	0	0	0	0	0	0	0	0	0	0	0	0	0	0	0	0	0	0	0	0
Bacteria ; Firmicutes ; Bacilli ; Bacillales ; Bacillaceae ; Bacillus ; NA	0	0	0	0	0	0	0	0	0	8	9	3	0	0	0	0	0	0	0	0	0	0	0	0	0	0	0	0	0	0	0	0
Bacteria ; Firmicutes ; Bacilli ; Paenibacillales ; Paenibacillaceae ; Paenibacillus ; NA	0	0	0	0	0	0	0	0	0	6	12	2	0	0	0	0	0	0	0	0	0	0	0	0	0	0	0	0	0	0	0	0
Bacteria ; Firmicutes ; Bacilli ; Lactobacillales ; Leuconostocaceae ; Weissella ; NA	0	0	0	0	0	0	0	0	0	5	15	0	0	0	0	0	0	0	0	0	0	0	0	0	0	0	0	0	0	0	0	0
Bacteria ; Actinobacteriota ; Actinobacteria ; Micrococcales ; Microbacteriaceae ; Frigoribacterium ; NA	0	0	0	0	0	0	0	0	0	3	12	5	0	0	0	0	0	0	0	0	0	0	0	0	0	0	0	0	0	0	0	0
Bacteria ; Actinobacteriota ; Actinobacteria ; Kineosporiales ; Kineosporiaceae ; Kineococcus ; NA	0	0	0	0	0	0	0	0	0	1	16	2	0	0	0	0	1	0	0	0	0	0	0	0	0	0	0	0	0	0	0	0
Bacteria ; Firmicutes ; Bacilli ; Staphylococcales ; Staphylococcaceae ; Macrococcus ; caseolyticus	0	0	0	0	0	0	0	0	0	0	20	0	0	0	0	0	0	0	0	0	0	0	0	0	0	0	0	0	0	0	0	0
Bacteria ; Proteobacteria ; Alphaproteobacteria ; Rhizobiales ; Rhizobiaceae ; Allorhizobium-Neorhizobium-Pararhizobium-Rhizobium ; NA	0	0	0	0	0	0	0	0	0	0	20	0	0	0	0	0	0	0	0	0	0	0	0	0	0	0	0	0	0	0	0	0
Bacteria ; Actinobacteriota ; Actinobacteria ; Micrococcales ; Intrasporangiaceae ; Terrabacter ; NA	0	0	0	0	0	0	0	0	0	0	20	0	0	0	0	0	0	0	0	0	0	0	0	0	0	0	0	0	0	0	0	0
Bacteria ; NA ; NA ; NA ; NA ; NA ; NA	0	0	0	0	0	0	0	0	0	0	20	0	0	0	0	0	0	0	0	0	0	0	0	0	0	0	0	0	0	0	0	0
Bacteria ; Firmicutes ; Clostridia ; Lachnospirales ; Lachnospiraceae ; NA ; NA	0	0	0	0	0	0	0	0	0	0	20	0	0	0	0	0	0	0	0	0	0	0	0	0	0	0	0	0	0	0	0	0
Bacteria ; Bacteroidota ; Bacteroidia ; Bacteroidales ; Muribaculaceae ; NA ; NA	5	6	3	5	0	0	0	0	0	0	0	0	0	0	0	0	0	0	0	0	0	0	0	0	0	0	0	0	0	0	0	0
Bacteria ; NA ; NA ; NA ; NA ; NA ; NA	1	0	0	1	0	0	0	0	1	2	0	1	0	0	0	0	3	0	1	0	3	1	0	0	0	1	0	0	2	2	0	0
Bacteria ; Firmicutes ; Clostridia ; Oscillospirales ; Ruminococcaceae ; NA ; NA	0	10	6	3	0	0	0	0	0	0	0	0	0	0	0	0	0	0	0	0	0	0	0	0	0	0	0	0	0	0	0	0
Bacteria ; Firmicutes ; Clostridia ; Oscillospirales ; Oscillospiraceae ; Colidextribacter ; NA	0	9	0	3	0	0	0	0	0	0	7	0	0	0	0	0	0	0	0	0	0	0	0	0	0	0	0	0	0	0	0	0
Bacteria ; Bacteroidota ; Bacteroidia ; Bacteroidales ; Rikenellaceae ; Alistipes ; NA	0	5	7	3	0	0	0	0	0	0	0	0	1	0	0	0	0	0	0	0	0	0	0	1	0	0	0	0	1	0	1	0
Bacteria ; Firmicutes ; Clostridia ; Lachnospirales ; Lachnospiraceae ; NA ; NA	0	4	11	4	0	0	0	0	0	0	0	0	0	0	0	0	0	0	0	0	0	0	0	0	0	0	0	0	0	0	0	0
Bacteria ; Firmicutes ; Clostridia ; Lachnospirales ; Lachnospiraceae ; NA ; NA	0	3	12	4	0	0	0	0	0	0	0	0	0	0	0	0	0	0	0	0	0	0	0	0	0	0	0	0	0	0	0	0
Bacteria ; Firmicutes ; Clostridia ; Lachnospirales ; Lachnospiraceae ; Roseburia ; NA	0	2	2	7	0	0	0	0	0	8	0	0	0	0	0	0	0	0	0	0	0	0	0	0	0	0	0	0	0	0	0	0
Bacteria ; Firmicutes ; Bacilli ; Lactobacillales ; Lactobacillaceae ; Lactobacillus ; NA	0	2	0	0	0	1	1	0	0	0	6	0	1	0	0	0	0	0	0	0	0	3	2	1	0	0	0	0	1	0	1	0
Bacteria ; Bacteroidota ; Bacteroidia ; Bacteroidales ; Muribaculaceae ; NA ; NA	0	1	0	2	0	0	0	0	0	0	0	0	0	3	0	0	0	0	0	0	2	6	0	0	0	0	0	0	1	2	2	0
Bacteria ; Bacteroidota ; Bacteroidia ; Bacteroidales ; Muribaculaceae ; NA ; NA	0	0	0	1	0	0	2	0	0	0	0	0	0	0	2	2	0	0	0	0	0	2	0	2	0	0	0	0	0	3	2	3
Bacteria ; Bacteroidota ; Bacteroidia ; Bacteroidales ; Muribaculaceae ; NA ; NA	0	0	0	0	1	3	0	0	0	0	0	0	0	7	2	0	0	0	0	0	1	0	1	0	0	0	0	0	0	0	1	3
Bacteria ; Bacteroidota ; Bacteroidia ; Bacteroidales ; Muribaculaceae ; NA ; NA	0	0	0	0	0	1	0	0	0	0	0	0	1	3	5	1	0	0	0	0	2	1	2	0	0	0	0	0	0	0	2	1
Bacteria ; Actinobacteriota ; Actinobacteria ; Micrococcales ; Microbacteriaceae ; Microbacterium ; NA	0	0	0	0	0	0	0	0	0	15	4	0	0	0	0	0	0	0	0	0	0	0	0	0	0	0	0	0	0	0	0	0
Bacteria ; Actinobacteriota ; Actinobacteria ; Corynebacteriales ; Corynebacteriaceae ; Corynebacterium ; NA	0	0	0	0	0	0	0	0	0	12	0	7	0	0	0	0	0	0	0	0	0	0	0	0	0	0	0	0	0	0	0	0
Bacteria ; Actinobacteriota ; Actinobacteria ; Micrococcales ; Microbacteriaceae ; Leucobacter ; NA	0	0	0	0	0	0	0	0	0	9	9	0	0	0	0	0	0	0	0	0	0	0	0	0	0	0	0	0	0	1	0	0
Bacteria ; Actinobacteriota ; Actinobacteria ; Micrococcales ; Microbacteriaceae ; Curtobacterium ; NA	0	0	0	0	0	0	0	0	0	6	13	0	0	0	0	0	0	0	0	0	0	0	0	0	0	0	0	0	0	0	0	0
Bacteria ; Proteobacteria ; Alphaproteobacteria ; Rhizobiales ; Rhizobiaceae ; Allorhizobium-Neorhizobium-Pararhizobium-Rhizobium ; NA	0	0	0	0	0	0	0	0	0	6	10	3	0	0	0	0	0	0	0	0	0	0	0	0	0	0	0	0	0	0	0	0
Bacteria ; Actinobacteriota ; Actinobacteria ; Micrococcales ; Micrococcaceae ; Arthrobacter ; NA	0	0	0	0	0	0	0	0	0	0	19	0	0	0	0	0	0	0	0	0	0	0	0	0	0	0	0	0	0	0	0	0
Bacteria ; Actinobacteriota ; Actinobacteria ; Kineosporiales ; Kineosporiaceae ; Quadrisphaera ; NA	0	0	0	0	0	0	0	0	0	0	16	3	0	0	0	0	0	0	0	0	0	0	0	0	0	0	0	0	0	0	0	0
Bacteria ; Firmicutes ; Clostridia ; Clostridia vadinBB60 group ; NA ; NA ; NA	0	0	0	0	0	0	0	0	0	0	0	0	8	7	0	0	0	0	0	0	0	0	0	0	0	0	0	0	0	1	3	0
Bacteria ; Firmicutes ; Clostridia ; Oscillospirales ; Oscillospiraceae ; NA ; NA	0	7	6	5	0	0	0	0	0	0	0	0	0	0	0	0	0	0	0	0	0	0	0	0	0	0	0	0	0	0	0	0
Bacteria ; Firmicutes ; Clostridia ; Lachnospirales ; Lachnospiraceae ; Marvinbryantia ; NA	0	6	7	5	0	0	0	0	0	0	0	0	0	0	0	0	0	0	0	0	0	0	0	0	0	0	0	0	0	0	0	0
Bacteria ; Bacteroidota ; Bacteroidia ; Bacteroidales ; Rikenellaceae ; Alistipes ; NA	0	5	5	3	0	0	0	0	0	0	0	5	0	0	0	0	0	0	0	0	0	0	0	0	0	0	0	0	0	0	0	0
Bacteria ; Firmicutes ; Clostridia ; Clostridia UCG-014 ; NA ; NA ; NA	0	3	3	12	0	0	0	0	0	0	0	0	0	0	0	0	0	0	0	0	0	0	0	0	0	0	0	0	0	0	0	0
Bacteria ; Firmicutes ; Clostridia ; Oscillospirales ; Oscillospiraceae ; Oscillibacter ; NA	0	2	3	13	0	0	0	0	0	0	0	0	0	0	0	0	0	0	0	0	0	0	0	0	0	0	0	0	0	0	0	0
Bacteria ; Bacteroidota ; Bacteroidia ; Bacteroidales ; Muribaculaceae ; NA ; NA	0	2	3	13	0	0	0	0	0	0	0	0	0	0	0	0	0	0	0	0	0	0	0	0	0	0	0	0	0	0	0	0
Bacteria ; Firmicutes ; Clostridia ; Lachnospirales ; Lachnospiraceae ; NA ; NA	0	1	0	1	0	0	0	0	0	0	0	0	1	0	2	1	0	0	0	0	1	6	1	3	0	0	0	0	0	0	0	1
Bacteria ; Bacteroidota ; Bacteroidia ; Bacteroidales ; Muribaculaceae ; NA ; NA	0	0	0	0	2	4	4	2	0	0	0	0	0	2	0	1	0	0	0	0	1	0	2	0	0	0	0	0	0	0	0	0
Bacteria ; Bacteroidota ; Bacteroidia ; Bacteroidales ; Muribaculaceae ; NA ; NA	0	0	0	0	2	3	4	4	0	0	0	0	0	0	1	1	0	0	0	0	0	0	0	0	0	0	0	0	0	2	1	0
Bacteria ; Bacteroidota ; Bacteroidia ; Bacteroidales ; Muribaculaceae ; NA ; NA	0	0	0	0	0	7	1	2	0	0	0	0	1	0	0	1	0	0	0	0	0	1	0	0	0	0	0	0	4	0	1	0
Bacteria ; Actinobacteriota ; Actinobacteria ; Micrococcales ; Microbacteriaceae ; Microbacterium ; NA	0	0	0	0	0	0	0	0	0	2	16	0	0	0	0	0	0	0	0	0	0	0	0	0	0	0	0	0	0	0	0	0
Bacteria ; Actinobacteriota ; Coriobacteriia ; Coriobacteriales ; Atopobiaceae ; NA ; NA	0	0	0	0	0	0	0	0	0	1	17	0	0	0	0	0	0	0	0	0	0	0	0	0	0	0	0	0	0	0	0	0
Bacteria ; Proteobacteria ; Gammaproteobacteria ; Burkholderiales ; Alcaligenaceae ; Alcaligenes ; NA	0	0	0	0	0	0	0	0	0	1	13	4	0	0	0	0	0	0	0	0	0	0	0	0	0	0	0	0	0	0	0	0
Bacteria ; Actinobacteriota ; Actinobacteria ; Micrococcales ; Dermabacteraceae ; Brachybacterium ; NA	0	0	0	0	0	0	0	0	0	0	18	0	0	0	0	0	0	0	0	0	0	0	0	0	0	0	0	0	0	0	0	0
Bacteria ; Firmicutes ; Bacilli ; Bacillales ; Bacillaceae ; Bacillus ; NA	0	0	0	0	0	0	0	0	0	0	18	0	0	0	0	0	0	0	0	0	0	0	0	0	0	0	0	0	0	0	0	0
Bacteria ; Firmicutes ; Bacilli ; Bacillales ; Bacillaceae ; NA ; NA	0	0	0	0	0	0	0	0	0	0	18	0	0	0	0	0	0	0	0	0	0	0	0	0	0	0	0	0	0	0	0	0
Bacteria ; Bacteroidota ; Bacteroidia ; Bacteroidales ; Tannerellaceae ; Parabacteroides ; NA	3	0	0	0	0	1	1	1	0	0	0	0	0	2	2	1	0	0	0	0	0	0	0	2	0	0	0	0	0	4	0	0
Bacteria ; Actinobacteriota ; Coriobacteriia ; Coriobacteriales ; Eggerthellaceae ; NA ; NA	2	2	0	0	0	1	0	2	0	0	0	0	2	0	1	1	0	0	0	0	0	1	0	1	0	0	0	0	2	1	1	0
Bacteria ; Firmicutes ; Clostridia ; Oscillospirales ; Ruminococcaceae ; Harryflintia ; NA	0	12	2	3	0	0	0	0	0	0	0	0	0	0	0	0	0	0	0	0	0	0	0	0	0	0	0	0	0	0	0	0
Bacteria ; Bacteroidota ; Bacteroidia ; Bacteroidales ; Muribaculaceae ; NA ; NA	0	8	2	7	0	0	0	0	0	0	0	0	0	0	0	0	0	0	0	0	0	0	0	0	0	0	0	0	0	0	0	0
Bacteria ; Bacteroidota ; Bacteroidia ; Bacteroidales ; Muribaculaceae ; NA ; NA	0	1	1	3	2	0	0	0	0	0	0	0	0	0	0	0	0	0	0	0	0	4	2	0	0	0	0	0	1	1	1	1
Bacteria ; Firmicutes ; Clostridia ; Lachnospirales ; Lachnospiraceae ; Lachnoclostridium ; NA	0	1	3	5	0	0	0	0	0	0	8	0	0	0	0	0	0	0	0	0	0	0	0	0	0	0	0	0	0	0	0	0
Bacteria ; Firmicutes ; Clostridia ; Oscillospirales ; Oscillospiraceae ; NA ; NA	0	1	2	0	0	0	0	0	0	0	0	0	2	0	0	0	0	0	0	0	3	1	2	0	0	0	0	0	2	0	4	0
Bacteria ; Firmicutes ; Clostridia ; Lachnospirales ; Lachnospiraceae ; Lachnospiraceae UCG-002 ; NA	0	1	1	0	0	0	0	0	0	1	14	0	0	0	0	0	0	0	0	0	0	0	0	0	0	0	0	0	0	0	0	0
Eukaryota ; NA ; NA ; NA ; NA ; NA ; NA	0	0	0	0	1	0	0	0	1	0	0	1	0	0	0	0	1	1	0	1	0	0	0	0	0	0	0	0	3	5	2	1
Bacteria ; Proteobacteria ; Alphaproteobacteria ; Rhizobiales ; Rhizobiaceae ; Ochrobactrum ; NA	0	0	0	0	0	0	0	0	0	17	0	0	0	0	0	0	0	0	0	0	0	0	0	0	0	0	0	0	0	0	0	0
Bacteria ; Firmicutes ; Clostridia ; Clostridiales ; Clostridiaceae ; Clostridium sensu stricto 4 ; NA	0	0	0	0	0	0	0	0	0	9	6	1	0	0	0	0	0	0	0	0	0	0	0	0	0	0	0	0	0	0	1	0
Bacteria ; Actinobacteriota ; Actinobacteria ; Propionibacteriales ; Nocardioidaceae ; Marmoricola ; NA	0	0	0	0	0	0	0	0	0	7	8	2	0	0	0	0	0	0	0	0	0	0	0	0	0	0	0	0	0	0	0	0
Bacteria ; Firmicutes ; Clostridia ; Eubacteriales ; Garciellaceae ; Garciella ; NA	0	0	0	0	0	0	0	0	0	0	17	0	0	0	0	0	0	0	0	0	0	0	0	0	0	0	0	0	0	0	0	0
Bacteria ; Actinobacteriota ; Actinobacteria ; Micrococcales ; Microbacteriaceae ; Microbacterium ; NA	0	0	0	0	0	0	0	0	0	0	17	0	0	0	0	0	0	0	0	0	0	0	0	0	0	0	0	0	0	0	0	0
Bacteria ; NA ; NA ; NA ; NA ; NA ; NA	0	0	0	0	0	0	0	0	0	0	17	0	0	0	0	0	0	0	0	0	0	0	0	0	0	0	0	0	0	0	0	0
Bacteria ; Firmicutes ; Bacilli ; Paenibacillales ; Paenibacillaceae ; Paenibacillus ; NA	0	0	0	0	0	0	0	0	0	0	17	0	0	0	0	0	0	0	0	0	0	0	0	0	0	0	0	0	0	0	0	0
Bacteria ; Actinobacteriota ; Actinobacteria ; Kineosporiales ; Kineosporiaceae ; Kineococcus ; NA	0	0	0	0	0	0	0	0	0	0	16	1	0	0	0	0	0	0	0	0	0	0	0	0	0	0	0	0	0	0	0	0
Bacteria ; Firmicutes ; Bacilli ; Lactobacillales ; Enterococcaceae ; Enterococcus ; NA	0	0	0	0	0	0	0	0	0	0	14	3	0	0	0	0	0	0	0	0	0	0	0	0	0	0	0	0	0	0	0	0
Bacteria ; Firmicutes ; Clostridia ; Clostridia vadinBB60 group ; NA ; NA ; NA	0	0	0	0	0	0	0	0	0	0	0	0	4	5	0	0	0	0	0	0	1	1	1	1	0	0	0	0	1	1	2	0
Bacteria ; Bacteroidota ; Bacteroidia ; Bacteroidales ; Muribaculaceae ; NA ; NA	5	1	0	0	0	3	0	0	0	0	0	0	0	0	0	0	0	0	0	0	1	1	1	2	0	0	0	0	1	0	1	0
Bacteria ; Bacteroidota ; Bacteroidia ; Bacteroidales ; Muribaculaceae ; NA ; NA	4	1	1	3	0	0	0	0	0	0	0	0	0	0	0	0	0	0	0	0	0	1	2	1	0	0	0	0	0	1	1	1
Bacteria ; Actinobacteriota ; Coriobacteriia ; Coriobacteriales ; Eggerthellaceae ; NA ; NA	4	0	0	0	0	0	1	0	0	0	0	0	1	1	0	1	0	0	0	0	1	2	1	1	0	0	0	0	3	0	0	0
Bacteria ; Bacteroidota ; Bacteroidia ; Bacteroidales ; Muribaculaceae ; NA ; NA	1	1	2	1	0	0	2	2	0	0	0	0	0	0	3	1	0	0	0	0	0	0	0	0	0	0	0	0	0	2	1	0
Bacteria ; Firmicutes ; Clostridia ; Clostridia UCG-014 ; NA ; NA ; NA	0	16	0	0	0	0	0	0	0	0	0	0	0	0	0	0	0	0	0	0	0	0	0	0	0	0	0	0	0	0	0	0
Bacteria ; Firmicutes ; Clostridia ; Oscillospirales ; Ruminococcaceae ; Anaerotruncus ; NA	0	7	7	2	0	0	0	0	0	0	0	0	0	0	0	0	0	0	0	0	0	0	0	0	0	0	0	0	0	0	0	0
Bacteria ; Firmicutes ; Clostridia ; Lachnospirales ; Lachnospiraceae ; Lachnospiraceae UCG-001 ; NA	0	5	6	1	0	0	0	0	0	4	0	0	0	0	0	0	0	0	0	0	0	0	0	0	0	0	0	0	0	0	0	0
Bacteria ; Bacteroidota ; Bacteroidia ; Bacteroidales ; Muribaculaceae ; NA ; NA	0	2	0	0	2	1	3	1	0	0	0	0	0	0	0	0	0	0	0	0	0	2	1	1	0	0	0	0	0	2	0	1
Bacteria ; Bacteroidota ; Bacteroidia ; Bacteroidales ; Muribaculaceae ; NA ; NA	0	1	3	2	2	1	2	0	0	0	0	0	0	1	0	0	0	0	0	0	0	1	0	0	0	0	0	0	1	2	0	0
Bacteria ; Bacteroidota ; Bacteroidia ; Bacteroidales ; Muribaculaceae ; NA ; NA	0	0	1	0	1	3	3	0	0	0	0	0	1	0	0	0	0	0	0	0	1	2	0	0	0	0	0	0	3	0	0	1
Bacteria ; Proteobacteria ; Gammaproteobacteria ; Enterobacterales ; Enterobacteriaceae ; Escherichia-Shigella ; NA	0	0	0	0	0	1	0	0	7	2	0	0	0	0	0	0	0	1	0	0	0	0	1	0	2	0	0	2	0	0	0	0
Bacteria ; Actinobacteriota ; Actinobacteria ; Micrococcales ; Micrococcaceae ; Glutamicibacter ; NA	0	0	0	0	0	0	0	0	0	16	0	0	0	0	0	0	0	0	0	0	0	0	0	0	0	0	0	0	0	0	0	0
Bacteria ; Firmicutes ; Bacilli ; Lactobacillales ; Leuconostocaceae ; Weissella ; NA	0	0	0	0	0	0	0	0	0	6	8	2	0	0	0	0	0	0	0	0	0	0	0	0	0	0	0	0	0	0	0	0
Bacteria ; Firmicutes ; Clostridia ; Peptostreptococcales-Tissierellales ; Gallicola ; NA ; NA	0	0	0	0	0	0	0	0	0	1	15	0	0	0	0	0	0	0	0	0	0	0	0	0	0	0	0	0	0	0	0	0
Bacteria ; NA ; NA ; NA ; NA ; NA ; NA	0	0	0	0	0	0	0	0	0	1	15	0	0	0	0	0	0	0	0	0	0	0	0	0	0	0	0	0	0	0	0	0
Bacteria ; Firmicutes ; Bacilli ; Bacillales ; Bacillaceae ; Bacillus ; NA	0	0	0	0	0	0	0	0	0	0	16	0	0	0	0	0	0	0	0	0	0	0	0	0	0	0	0	0	0	0	0	0
Bacteria ; Proteobacteria ; Gammaproteobacteria ; Enterobacterales ; Enterobacteriaceae ; Escherichia-Shigella ; NA	0	0	0	0	0	0	0	0	0	0	16	0	0	0	0	0	0	0	0	0	0	0	0	0	0	0	0	0	0	0	0	0
Bacteria ; Cyanobacteria ; Cyanobacteriia ; Chloroplast ; NA ; NA ; NA	0	0	0	0	0	0	0	0	0	0	16	0	0	0	0	0	0	0	0	0	0	0	0	0	0	0	0	0	0	0	0	0
Bacteria ; Actinobacteriota ; Actinobacteria ; Micrococcales ; Micrococcaceae ; Arthrobacter ; stackebrandtii	0	0	0	0	0	0	0	0	0	0	15	1	0	0	0	0	0	0	0	0	0	0	0	0	0	0	0	0	0	0	0	0
Bacteria ; Firmicutes ; Clostridia ; Peptostreptococcales-Tissierellales ; Gallicola ; NA ; NA	0	0	0	0	0	0	0	0	0	0	15	1	0	0	0	0	0	0	0	0	0	0	0	0	0	0	0	0	0	0	0	0
Bacteria ; Firmicutes ; Bacilli ; Bacillales ; Bacillaceae ; NA ; NA	0	0	0	0	0	0	0	0	0	0	15	1	0	0	0	0	0	0	0	0	0	0	0	0	0	0	0	0	0	0	0	0
Bacteria ; Firmicutes ; Clostridia ; Lachnospirales ; Lachnospiraceae ; NA ; NA	0	8	3	4	0	0	0	0	0	0	0	0	0	0	0	0	0	0	0	0	0	0	0	0	0	0	0	0	0	0	0	0
Bacteria ; Firmicutes ; Clostridia ; Lachnospirales ; Lachnospiraceae ; NA ; NA	0	7	8	0	0	0	0	0	0	0	0	0	0	0	0	0	0	0	0	0	0	0	0	0	0	0	0	0	0	0	0	0
Bacteria ; Firmicutes ; Clostridia ; Lachnospirales ; Lachnospiraceae ; NA ; NA	0	4	10	1	0	0	0	0	0	0	0	0	0	0	0	0	0	0	0	0	0	0	0	0	0	0	0	0	0	0	0	0
Bacteria ; Firmicutes ; Clostridia ; Lachnospirales ; Lachnospiraceae ; Lachnospiraceae NK4A136 group ; NA	0	4	6	2	0	0	0	0	0	3	0	0	0	0	0	0	0	0	0	0	0	0	0	0	0	0	0	0	0	0	0	0
Bacteria ; Firmicutes ; Clostridia ; Lachnospirales ; Lachnospiraceae ; NA ; NA	0	3	8	4	0	0	0	0	0	0	0	0	0	0	0	0	0	0	0	0	0	0	0	0	0	0	0	0	0	0	0	0
Bacteria ; Actinobacteriota ; Coriobacteriia ; Coriobacteriales ; Eggerthellaceae ; Enterorhabdus ; NA	0	2	3	2	1	2	0	1	0	0	0	0	1	0	0	0	0	0	0	0	2	0	0	0	0	0	0	0	0	0	1	0
Bacteria ; Bacteroidota ; Bacteroidia ; Bacteroidales ; Muribaculaceae ; NA ; NA	0	2	0	5	0	0	0	0	0	0	0	0	0	2	1	0	0	0	0	0	0	1	0	0	0	0	0	0	1	0	2	1
Bacteria ; Firmicutes ; Bacilli ; Lactobacillales ; Lactobacillaceae ; Lactobacillus ; NA	0	0	0	0	2	0	0	0	0	0	0	0	1	1	0	0	0	0	0	0	0	1	2	2	0	0	0	0	2	2	2	0
Bacteria ; Proteobacteria ; Gammaproteobacteria ; Burkholderiales ; Sutterellaceae ; Parasutterella ; NA	0	0	0	0	1	0	0	0	1	0	0	0	0	0	0	1	0	0	0	1	0	0	0	0	0	2	2	4	0	0	2	1
Bacteria ; Firmicutes ; Bacilli ; Lactobacillales ; Lactobacillaceae ; Lactobacillus ; NA	0	0	0	0	0	0	0	0	0	13	0	1	0	0	0	0	0	0	0	0	0	0	0	0	0	1	0	0	0	0	0	0
Bacteria ; Actinobacteriota ; Actinobacteria ; Micrococcales ; Microbacteriaceae ; NA ; NA	0	0	0	0	0	0	0	0	0	6	9	0	0	0	0	0	0	0	0	0	0	0	0	0	0	0	0	0	0	0	0	0
Bacteria ; Proteobacteria ; Alphaproteobacteria ; Rhizobiales ; Rhizobiaceae ; Allorhizobium-Neorhizobium-Pararhizobium-Rhizobium ; NA	0	0	0	0	0	0	0	0	0	5	9	1	0	0	0	0	0	0	0	0	0	0	0	0	0	0	0	0	0	0	0	0
Bacteria ; Firmicutes ; Bacilli ; Staphylococcales ; Staphylococcaceae ; Staphylococcus ; kloosii	0	0	0	0	0	0	0	0	0	4	11	0	0	0	0	0	0	0	0	0	0	0	0	0	0	0	0	0	0	0	0	0
Bacteria ; Firmicutes ; Bacilli ; Bacillales ; Bacillaceae ; Bacillus ; NA	0	0	0	0	0	0	0	0	0	3	12	0	0	0	0	0	0	0	0	0	0	0	0	0	0	0	0	0	0	0	0	0
Bacteria ; Firmicutes ; Bacilli ; Bacillales ; Bacillaceae ; NA ; NA	0	0	0	0	0	0	0	0	0	1	14	0	0	0	0	0	0	0	0	0	0	0	0	0	0	0	0	0	0	0	0	0
Bacteria ; Actinobacteriota ; Actinobacteria ; Micrococcales ; Brevibacteriaceae ; Brevibacterium ; NA	0	0	0	0	0	0	0	0	0	0	15	0	0	0	0	0	0	0	0	0	0	0	0	0	0	0	0	0	0	0	0	0
Bacteria ; Proteobacteria ; Gammaproteobacteria ; Pseudomonadales ; Moraxellaceae ; Acinetobacter ; NA	0	0	0	0	0	0	0	0	0	0	15	0	0	0	0	0	0	0	0	0	0	0	0	0	0	0	0	0	0	0	0	0
Bacteria ; Actinobacteriota ; Actinobacteria ; Actinomycetales ; Actinomycetaceae ; NA ; NA	0	0	0	0	0	0	0	0	0	0	15	0	0	0	0	0	0	0	0	0	0	0	0	0	0	0	0	0	0	0	0	0
Bacteria ; Patescibacteria ; Saccharimonadia ; Saccharimonadales ; Saccharimonadaceae ; TM7a ; NA	0	0	0	0	0	0	0	0	0	0	15	0	0	0	0	0	0	0	0	0	0	0	0	0	0	0	0	0	0	0	0	0
Bacteria ; Actinobacteriota ; Actinobacteria ; Micrococcales ; Microbacteriaceae ; Herbiconiux ; NA	0	0	0	0	0	0	0	0	0	0	15	0	0	0	0	0	0	0	0	0	0	0	0	0	0	0	0	0	0	0	0	0
Bacteria ; Firmicutes ; Bacilli ; NA ; NA ; NA ; NA	0	0	0	0	0	0	0	0	0	0	15	0	0	0	0	0	0	0	0	0	0	0	0	0	0	0	0	0	0	0	0	0
Bacteria ; Proteobacteria ; Alphaproteobacteria ; Rhizobiales ; Devosiaceae ; Devosia ; NA	0	0	0	0	0	0	0	0	0	0	15	0	0	0	0	0	0	0	0	0	0	0	0	0	0	0	0	0	0	0	0	0
Bacteria ; Firmicutes ; Bacilli ; Lactobacillales ; Enterococcaceae ; Enterococcus ; NA	0	0	0	0	0	0	0	0	0	0	0	0	1	5	2	0	0	0	0	0	0	0	0	3	0	0	0	0	0	2	2	0
Bacteria ; Proteobacteria ; Gammaproteobacteria ; Burkholderiales ; Sutterellaceae ; Parasutterella ; NA	3	0	0	0	0	0	0	0	0	0	0	0	0	0	0	3	0	0	0	0	2	0	2	0	0	0	0	0	1	0	1	2
Bacteria ; Bacteroidota ; Bacteroidia ; Bacteroidales ; Muribaculaceae ; NA ; NA	1	0	0	1	1	0	0	0	0	0	0	0	2	4	0	0	0	0	0	0	0	1	0	0	0	0	0	0	1	0	2	1
Bacteria ; Firmicutes ; Clostridia ; Oscillospirales ; Ruminococcaceae ; [Eubacterium] siraeum group ; NA	0	12	1	1	0	0	0	0	0	0	0	0	0	0	0	0	0	0	0	0	0	0	0	0	0	0	0	0	0	0	0	0
Bacteria ; Firmicutes ; Bacilli ; Erysipelotrichales ; Erysipelotrichaceae ; NA ; NA	0	10	2	2	0	0	0	0	0	0	0	0	0	0	0	0	0	0	0	0	0	0	0	0	0	0	0	0	0	0	0	0
Bacteria ; Firmicutes ; Clostridia ; Oscillospirales ; Oscillospiraceae ; Oscillibacter ; NA	0	10	1	3	0	0	0	0	0	0	0	0	0	0	0	0	0	0	0	0	0	0	0	0	0	0	0	0	0	0	0	0
Bacteria ; Firmicutes ; Clostridia ; Lachnospirales ; Lachnospiraceae ; Acetatifactor ; NA	0	7	5	2	0	0	0	0	0	0	0	0	0	0	0	0	0	0	0	0	0	0	0	0	0	0	0	0	0	0	0	0
Bacteria ; Bacteroidota ; Bacteroidia ; Bacteroidales ; Muribaculaceae ; NA ; NA	0	5	2	7	0	0	0	0	0	0	0	0	0	0	0	0	0	0	0	0	0	0	0	0	0	0	0	0	0	0	0	0
Bacteria ; Firmicutes ; Clostridia ; Lachnospirales ; Lachnospiraceae ; NA ; NA	0	4	2	4	0	0	0	0	0	4	0	0	0	0	0	0	0	0	0	0	0	0	0	0	0	0	0	0	0	0	0	0
Bacteria ; Firmicutes ; Clostridia ; Oscillospirales ; Oscillospiraceae ; Colidextribacter ; NA	0	3	10	1	0	0	0	0	0	0	0	0	0	0	0	0	0	0	0	0	0	0	0	0	0	0	0	0	0	0	0	0
Bacteria ; Firmicutes ; Clostridia ; Lachnospirales ; Lachnospiraceae ; Lachnospiraceae NK4A136 group ; NA	0	3	7	4	0	0	0	0	0	0	0	0	0	0	0	0	0	0	0	0	0	0	0	0	0	0	0	0	0	0	0	0
Bacteria ; Bacteroidota ; Bacteroidia ; Bacteroidales ; Muribaculaceae ; NA ; NA	0	0	1	5	0	1	1	0	0	0	0	0	1	0	0	0	0	0	0	0	1	0	1	0	0	0	0	0	0	0	2	1
Eukaryota ; NA ; NA ; NA ; NA ; NA ; NA	0	0	1	0	0	0	0	0	0	1	2	1	0	0	0	0	1	0	1	0	0	0	3	0	0	0	0	0	0	2	1	1
Eukaryota ; NA ; NA ; NA ; NA ; NA ; NA	0	0	0	0	1	0	0	0	2	0	0	0	0	0	0	0	0	0	0	0	0	0	0	0	0	0	0	0	7	3	0	1
Bacteria ; Actinobacteriota ; Actinobacteria ; Propionibacteriales ; Nocardioidaceae ; Aeromicrobium ; NA	0	0	0	0	0	0	0	0	0	14	0	0	0	0	0	0	0	0	0	0	0	0	0	0	0	0	0	0	0	0	0	0
Bacteria ; Firmicutes ; Bacilli ; Aneurinibacillales ; Aneurinibacillaceae ; Aneurinibacillus ; thermoaerophilus	0	0	0	0	0	0	0	0	0	12	0	1	0	0	0	0	0	0	0	0	0	0	0	0	0	1	0	0	0	0	0	0
Bacteria ; Cyanobacteria ; Cyanobacteriia ; Chloroplast ; NA ; NA ; NA	0	0	0	0	0	0	0	0	0	11	2	1	0	0	0	0	0	0	0	0	0	0	0	0	0	0	0	0	0	0	0	0
Bacteria ; Firmicutes ; Clostridia ; Lachnospirales ; Lachnospiraceae ; ASF356 ; NA	0	0	0	0	0	0	0	0	0	11	0	0	0	0	1	0	0	0	0	0	0	0	1	0	0	0	0	0	0	1	0	0
Bacteria ; Actinobacteriota ; Actinobacteria ; Micrococcales ; Brevibacteriaceae ; Brevibacterium ; NA	0	0	0	0	0	0	0	0	0	2	10	2	0	0	0	0	0	0	0	0	0	0	0	0	0	0	0	0	0	0	0	0
Bacteria ; Proteobacteria ; Alphaproteobacteria ; Rhizobiales ; Rhizobiaceae ; Aureimonas ; NA	0	0	0	0	0	0	0	0	0	1	10	3	0	0	0	0	0	0	0	0	0	0	0	0	0	0	0	0	0	0	0	0
Bacteria ; Actinobacteriota ; Actinobacteria ; Corynebacteriales ; Corynebacteriaceae ; Corynebacterium ; NA	0	0	0	0	0	0	0	0	0	1	12	1	0	0	0	0	0	0	0	0	0	0	0	0	0	0	0	0	0	0	0	0
Bacteria ; Proteobacteria ; Gammaproteobacteria ; Burkholderiales ; Comamonadaceae ; Tepidimonas ; NA	0	0	0	0	0	0	0	0	0	0	14	0	0	0	0	0	0	0	0	0	0	0	0	0	0	0	0	0	0	0	0	0
Bacteria ; Proteobacteria ; Alphaproteobacteria ; Rhodobacterales ; Rhodobacteraceae ; Rubellimicrobium ; NA	0	0	0	0	0	0	0	0	0	0	14	0	0	0	0	0	0	0	0	0	0	0	0	0	0	0	0	0	0	0	0	0
Bacteria ; Firmicutes ; Clostridia ; Clostridiales ; Clostridiaceae ; Sarcina ; NA	0	0	0	0	0	0	0	0	0	0	14	0	0	0	0	0	0	0	0	0	0	0	0	0	0	0	0	0	0	0	0	0
Bacteria ; Proteobacteria ; Alphaproteobacteria ; Rhizobiales ; Beijerinckiaceae ; alphaI cluster ; NA	0	0	0	0	0	0	0	0	0	0	14	0	0	0	0	0	0	0	0	0	0	0	0	0	0	0	0	0	0	0	0	0
Bacteria ; Firmicutes ; Bacilli ; Bacillales ; Bacillaceae ; Ureibacillus ; NA	0	0	0	0	0	0	0	0	0	0	14	0	0	0	0	0	0	0	0	0	0	0	0	0	0	0	0	0	0	0	0	0
Bacteria ; Firmicutes ; Clostridia ; Oscillospirales ; Oscillospiraceae ; NA ; NA	0	0	0	0	0	0	0	0	0	0	14	0	0	0	0	0	0	0	0	0	0	0	0	0	0	0	0	0	0	0	0	0
Bacteria ; Actinobacteriota ; Actinobacteria ; Corynebacteriales ; Corynebacteriaceae ; Corynebacterium ; NA	0	0	0	0	0	0	0	0	0	0	14	0	0	0	0	0	0	0	0	0	0	0	0	0	0	0	0	0	0	0	0	0
Bacteria ; Actinobacteriota ; Actinobacteria ; NA ; NA ; NA ; NA	0	0	0	0	0	0	0	0	0	0	13	1	0	0	0	0	0	0	0	0	0	0	0	0	0	0	0	0	0	0	0	0
Bacteria ; Firmicutes ; Bacilli ; Bacillales ; Bacillaceae ; Ureibacillus ; thermosphaericus	0	0	0	0	0	0	0	0	0	0	13	1	0	0	0	0	0	0	0	0	0	0	0	0	0	0	0	0	0	0	0	0
Bacteria ; Actinobacteriota ; Actinobacteria ; Micrococcales ; Microbacteriaceae ; Microbacterium ; NA	0	0	0	0	0	0	0	0	0	0	12	2	0	0	0	0	0	0	0	0	0	0	0	0	0	0	0	0	0	0	0	0
Bacteria ; Actinobacteriota ; Actinobacteria ; Streptomycetales ; Streptomycetaceae ; Streptomyces ; NA	0	0	0	0	0	0	0	0	0	0	11	3	0	0	0	0	0	0	0	0	0	0	0	0	0	0	0	0	0	0	0	0
Bacteria ; Bacteroidota ; Bacteroidia ; Bacteroidales ; Muribaculaceae ; NA ; NA	3	1	0	1	0	2	0	0	0	0	0	0	0	0	0	0	0	0	0	0	0	0	0	2	0	0	0	0	0	4	0	0
Bacteria ; Bacteroidota ; Bacteroidia ; Bacteroidales ; Tannerellaceae ; Parabacteroides ; NA	1	0	0	0	0	0	0	2	0	0	0	0	0	1	0	0	1	0	0	0	0	0	1	0	1	0	0	1	2	2	0	1
Bacteria ; Firmicutes ; Clostridia ; Lachnospirales ; Lachnospiraceae ; Lachnoclostridium ; NA	0	9	1	3	0	0	0	0	0	0	0	0	0	0	0	0	0	0	0	0	0	0	0	0	0	0	0	0	0	0	0	0
Bacteria ; Firmicutes ; Clostridia ; Oscillospirales ; Oscillospiraceae ; NA ; NA	0	7	1	5	0	0	0	0	0	0	0	0	0	0	0	0	0	0	0	0	0	0	0	0	0	0	0	0	0	0	0	0
Bacteria ; Firmicutes ; Clostridia ; Lachnospirales ; Lachnospiraceae ; NA ; NA	0	6	5	2	0	0	0	0	0	0	0	0	0	0	0	0	0	0	0	0	0	0	0	0	0	0	0	0	0	0	0	0
Bacteria ; Bacteroidota ; Bacteroidia ; Bacteroidales ; Rikenellaceae ; Alistipes ; NA	0	4	6	3	0	0	0	0	0	0	0	0	0	0	0	0	0	0	0	0	0	0	0	0	0	0	0	0	0	0	0	0
Bacteria ; Firmicutes ; Clostridia ; Oscillospirales ; Oscillospiraceae ; Colidextribacter ; NA	0	2	6	5	0	0	0	0	0	0	0	0	0	0	0	0	0	0	0	0	0	0	0	0	0	0	0	0	0	0	0	0
Bacteria ; Bacteroidota ; Bacteroidia ; Bacteroidales ; Muribaculaceae ; NA ; NA	0	2	0	0	0	0	0	1	0	0	0	0	0	0	0	1	0	0	0	0	0	0	0	1	0	0	0	0	0	3	2	3
Bacteria ; Proteobacteria ; Gammaproteobacteria ; Burkholderiales ; Sutterellaceae ; Parasutterella ; NA	0	0	0	0	0	1	0	0	0	0	1	0	2	0	1	1	3	0	0	0	1	0	0	0	0	0	0	0	0	0	0	3
Bacteria ; Firmicutes ; Bacilli ; Lactobacillales ; Vagococcaceae ; Vagococcus ; NA	0	0	0	0	0	0	0	1	0	5	1	6	0	0	0	0	0	0	0	0	0	0	0	0	0	0	0	0	0	0	0	0
Bacteria ; Proteobacteria ; Alphaproteobacteria ; Rhizobiales ; Rhizobiaceae ; Ochrobactrum ; NA	0	0	0	0	0	0	0	0	0	13	0	0	0	0	0	0	0	0	0	0	0	0	0	0	0	0	0	0	0	0	0	0
Bacteria ; Actinobacteriota ; Actinobacteria ; Frankiales ; Nakamurellaceae ; Nakamurella ; NA	0	0	0	0	0	0	0	0	0	5	8	0	0	0	0	0	0	0	0	0	0	0	0	0	0	0	0	0	0	0	0	0
Bacteria ; Actinobacteriota ; Actinobacteria ; Kineosporiales ; Kineosporiaceae ; Kineococcus ; NA	0	0	0	0	0	0	0	0	0	3	9	1	0	0	0	0	0	0	0	0	0	0	0	0	0	0	0	0	0	0	0	0
Bacteria ; Proteobacteria ; Gammaproteobacteria ; Xanthomonadales ; Xanthomonadaceae ; Stenotrophomonas ; NA	0	0	0	0	0	0	0	0	0	2	11	0	0	0	0	0	0	0	0	0	0	0	0	0	0	0	0	0	0	0	0	0
Bacteria ; Actinobacteriota ; Actinobacteria ; Micrococcales ; Microbacteriaceae ; Agrococcus ; NA	0	0	0	0	0	0	0	0	0	2	6	4	0	0	0	0	1	0	0	0	0	0	0	0	0	0	0	0	0	0	0	0
Bacteria ; Firmicutes ; Bacilli ; Paenibacillales ; Paenibacillaceae ; Ammoniibacillus ; NA	0	0	0	0	0	0	0	0	0	2	10	0	0	0	0	0	0	0	0	0	0	0	1	0	0	0	0	0	0	0	0	0
Bacteria ; Firmicutes ; Bacilli ; Lactobacillales ; Leuconostocaceae ; Weissella ; NA	0	0	0	0	0	0	0	0	0	0	13	0	0	0	0	0	0	0	0	0	0	0	0	0	0	0	0	0	0	0	0	0
Bacteria ; Firmicutes ; Clostridia ; Clostridiales ; Clostridiaceae ; Clostridium sensu stricto 1 ; NA	0	0	0	0	0	0	0	0	0	0	13	0	0	0	0	0	0	0	0	0	0	0	0	0	0	0	0	0	0	0	0	0
Bacteria ; Firmicutes ; Bacilli ; Paenibacillales ; Paenibacillaceae ; Paenibacillus ; NA	0	0	0	0	0	0	0	0	0	0	13	0	0	0	0	0	0	0	0	0	0	0	0	0	0	0	0	0	0	0	0	0
Bacteria ; Proteobacteria ; Alphaproteobacteria ; Rhizobiales ; Rhizobiaceae ; Allorhizobium-Neorhizobium-Pararhizobium-Rhizobium ; NA	0	0	0	0	0	0	0	0	0	0	13	0	0	0	0	0	0	0	0	0	0	0	0	0	0	0	0	0	0	0	0	0
Bacteria ; Firmicutes ; Bacilli ; Bacillales ; Bacillaceae ; Geobacillus ; NA	0	0	0	0	0	0	0	0	0	0	13	0	0	0	0	0	0	0	0	0	0	0	0	0	0	0	0	0	0	0	0	0
Bacteria ; Firmicutes ; Bacilli ; Lactobacillales ; Lactobacillaceae ; Pediococcus ; NA	0	0	0	0	0	0	0	0	0	0	13	0	0	0	0	0	0	0	0	0	0	0	0	0	0	0	0	0	0	0	0	0
Bacteria ; Firmicutes ; Bacilli ; Paenibacillales ; Paenibacillaceae ; Paenibacillus ; NA	0	0	0	0	0	0	0	0	0	0	13	0	0	0	0	0	0	0	0	0	0	0	0	0	0	0	0	0	0	0	0	0
Bacteria ; NA ; NA ; NA ; NA ; NA ; NA	0	0	0	0	0	0	0	0	0	0	12	1	0	0	0	0	0	0	0	0	0	0	0	0	0	0	0	0	0	0	0	0
Bacteria ; Bacteroidota ; Bacteroidia ; Bacteroidales ; Tannerellaceae ; Parabacteroides ; NA	0	0	0	0	0	0	0	0	0	0	0	0	0	0	0	0	3	0	0	0	0	1	0	0	1	2	3	3	0	0	0	0
Bacteria ; Firmicutes ; Bacilli ; Lactobacillales ; Enterococcaceae ; Enterococcus ; NA	1	0	0	0	0	0	2	0	0	0	0	0	1	0	4	0	0	0	0	0	0	0	0	0	0	0	0	0	1	1	0	2
Bacteria ; Firmicutes ; Clostridia ; Lachnospirales ; Lachnospiraceae ; Lachnospiraceae UCG-001 ; NA	0	8	3	1	0	0	0	0	0	0	0	0	0	0	0	0	0	0	0	0	0	0	0	0	0	0	0	0	0	0	0	0
Bacteria ; Firmicutes ; Clostridia ; Lachnospirales ; Lachnospiraceae ; Lachnospiraceae NK4A136 group ; NA	0	8	2	1	0	0	0	0	0	1	0	0	0	0	0	0	0	0	0	0	0	0	0	0	0	0	0	0	0	0	0	0
Bacteria ; Firmicutes ; Clostridia ; Lachnospirales ; Lachnospiraceae ; NA ; NA	0	8	2	2	0	0	0	0	0	0	0	0	0	0	0	0	0	0	0	0	0	0	0	0	0	0	0	0	0	0	0	0
Bacteria ; Bacteroidota ; Bacteroidia ; Bacteroidales ; Muribaculaceae ; NA ; NA	0	6	3	3	0	0	0	0	0	0	0	0	0	0	0	0	0	0	0	0	0	0	0	0	0	0	0	0	0	0	0	0
Bacteria ; Firmicutes ; Clostridia ; Lachnospirales ; Lachnospiraceae ; GCA-900066575 ; NA	0	6	5	1	0	0	0	0	0	0	0	0	0	0	0	0	0	0	0	0	0	0	0	0	0	0	0	0	0	0	0	0
Bacteria ; Firmicutes ; Clostridia ; Oscillospirales ; Ruminococcaceae ; NA ; NA	0	5	1	4	0	0	0	0	0	0	0	2	0	0	0	0	0	0	0	0	0	0	0	0	0	0	0	0	0	0	0	0
Bacteria ; Firmicutes ; Clostridia ; Oscillospirales ; UCG-010 ; NA ; NA	0	4	5	3	0	0	0	0	0	0	0	0	0	0	0	0	0	0	0	0	0	0	0	0	0	0	0	0	0	0	0	0
Bacteria ; Firmicutes ; Clostridia ; Oscillospirales ; Oscillospiraceae ; Colidextribacter ; NA	0	3	4	2	0	0	0	0	0	0	0	3	0	0	0	0	0	0	0	0	0	0	0	0	0	0	0	0	0	0	0	0
Bacteria ; Firmicutes ; Clostridia ; Lachnospirales ; Lachnospiraceae ; NA ; NA	0	3	7	2	0	0	0	0	0	0	0	0	0	0	0	0	0	0	0	0	0	0	0	0	0	0	0	0	0	0	0	0
Bacteria ; Firmicutes ; Clostridia ; Clostridia vadinBB60 group ; NA ; NA ; NA	0	1	0	0	0	0	0	0	0	1	0	9	0	0	0	0	0	0	0	0	0	0	0	1	0	0	0	0	0	0	0	0
Bacteria ; Firmicutes ; Clostridia ; Oscillospirales ; Oscillospiraceae ; Colidextribacter ; NA	0	0	3	9	0	0	0	0	0	0	0	0	0	0	0	0	0	0	0	0	0	0	0	0	0	0	0	0	0	0	0	0
Eukaryota ; NA ; NA ; NA ; NA ; NA ; NA	0	0	1	0	0	0	0	0	0	0	1	1	0	0	0	0	0	0	0	0	1	1	0	0	0	0	0	1	4	1	1	0
Bacteria ; Actinobacteriota ; Actinobacteria ; Micrococcales ; Sanguibacteraceae ; Sanguibacter ; NA	0	0	0	0	0	0	0	0	0	6	4	2	0	0	0	0	0	0	0	0	0	0	0	0	0	0	0	0	0	0	0	0
Bacteria ; Firmicutes ; Bacilli ; Lactobacillales ; Enterococcaceae ; Enterococcus ; NA	0	0	0	0	0	0	0	0	0	6	6	0	0	0	0	0	0	0	0	0	0	0	0	0	0	0	0	0	0	0	0	0
Bacteria ; Firmicutes ; Bacilli ; Staphylococcales ; Staphylococcaceae ; Staphylococcus ; NA	0	0	0	0	0	0	0	0	0	3	7	2	0	0	0	0	0	0	0	0	0	0	0	0	0	0	0	0	0	0	0	0
Bacteria ; Actinobacteriota ; Actinobacteria ; Micrococcales ; Dermabacteraceae ; Brachybacterium ; NA	0	0	0	0	0	0	0	0	0	2	10	0	0	0	0	0	0	0	0	0	0	0	0	0	0	0	0	0	0	0	0	0
Bacteria ; Firmicutes ; Bacilli ; Bacillales ; Bacillaceae ; NA ; NA	0	0	0	0	0	0	0	0	0	1	11	0	0	0	0	0	0	0	0	0	0	0	0	0	0	0	0	0	0	0	0	0
Bacteria ; Actinobacteriota ; Actinobacteria ; Micrococcales ; Microbacteriaceae ; Microbacterium ; NA	0	0	0	0	0	0	0	0	0	1	11	0	0	0	0	0	0	0	0	0	0	0	0	0	0	0	0	0	0	0	0	0
Bacteria ; Proteobacteria ; Alphaproteobacteria ; Rhizobiales ; Rhizobiaceae ; Allorhizobium-Neorhizobium-Pararhizobium-Rhizobium ; NA	0	0	0	0	0	0	0	0	0	0	12	0	0	0	0	0	0	0	0	0	0	0	0	0	0	0	0	0	0	0	0	0
Bacteria ; Firmicutes ; Bacilli ; Paenibacillales ; Paenibacillaceae ; Thermobacillus ; NA	0	0	0	0	0	0	0	0	0	0	12	0	0	0	0	0	0	0	0	0	0	0	0	0	0	0	0	0	0	0	0	0
Bacteria ; Actinobacteriota ; Actinobacteria ; Micrococcales ; Intrasporangiaceae ; Knoellia ; NA	0	0	0	0	0	0	0	0	0	0	12	0	0	0	0	0	0	0	0	0	0	0	0	0	0	0	0	0	0	0	0	0
Bacteria ; Firmicutes ; Bacilli ; Bacillales ; Bacillaceae ; NA ; NA	0	0	0	0	0	0	0	0	0	0	12	0	0	0	0	0	0	0	0	0	0	0	0	0	0	0	0	0	0	0	0	0
Bacteria ; Firmicutes ; Desulfotomaculia ; Desulfotomaculales ; Pelotomaculum ; NA ; NA	0	0	0	0	0	0	0	0	0	0	12	0	0	0	0	0	0	0	0	0	0	0	0	0	0	0	0	0	0	0	0	0
Bacteria ; Proteobacteria ; Alphaproteobacteria ; Rhizobiales ; Rhizobiaceae ; NA ; NA	0	0	0	0	0	0	0	0	0	0	12	0	0	0	0	0	0	0	0	0	0	0	0	0	0	0	0	0	0	0	0	0
Bacteria ; Firmicutes ; Bacilli ; Paenibacillales ; Paenibacillaceae ; Paenibacillus ; NA	0	0	0	0	0	0	0	0	0	0	12	0	0	0	0	0	0	0	0	0	0	0	0	0	0	0	0	0	0	0	0	0
Bacteria ; Firmicutes ; Bacilli ; Lactobacillales ; Streptococcaceae ; Streptococcus ; NA	0	0	0	0	0	0	0	0	0	0	12	0	0	0	0	0	0	0	0	0	0	0	0	0	0	0	0	0	0	0	0	0
Bacteria ; Firmicutes ; Clostridia ; Peptostreptococcales-Tissierellales ; Tepidimicrobium ; NA ; NA	0	0	0	0	0	0	0	0	0	0	12	0	0	0	0	0	0	0	0	0	0	0	0	0	0	0	0	0	0	0	0	0
Bacteria ; Patescibacteria ; Parcubacteria ; Candidatus Kaiserbacteria ; NA ; NA ; NA	0	0	0	0	0	0	0	0	0	0	12	0	0	0	0	0	0	0	0	0	0	0	0	0	0	0	0	0	0	0	0	0
Bacteria ; Firmicutes ; Negativicutes ; Veillonellales-Selenomonadales ; Sporomusaceae ; NA ; NA	0	0	0	0	0	0	0	0	0	0	12	0	0	0	0	0	0	0	0	0	0	0	0	0	0	0	0	0	0	0	0	0
Bacteria ; Firmicutes ; Clostridia ; Lachnospirales ; Lachnospiraceae ; Anaerocolumna ; NA	0	0	0	0	0	0	0	0	0	0	12	0	0	0	0	0	0	0	0	0	0	0	0	0	0	0	0	0	0	0	0	0
Bacteria ; Firmicutes ; Bacilli ; Bacillales ; Bacillaceae ; Bacillus ; NA	0	0	0	0	0	0	0	0	0	0	12	0	0	0	0	0	0	0	0	0	0	0	0	0	0	0	0	0	0	0	0	0
Bacteria ; Patescibacteria ; Gracilibacteria ; Candidatus Peribacteria ; NA ; NA ; NA	0	0	0	0	0	0	0	0	0	0	12	0	0	0	0	0	0	0	0	0	0	0	0	0	0	0	0	0	0	0	0	0
Bacteria ; Proteobacteria ; Gammaproteobacteria ; Burkholderiales ; Oxalobacteraceae ; Rugamonas ; NA	0	0	0	0	0	0	0	0	0	0	11	1	0	0	0	0	0	0	0	0	0	0	0	0	0	0	0	0	0	0	0	0
Bacteria ; Firmicutes ; Bacilli ; Bacillales ; Bacillaceae ; Bacillus ; NA	0	0	0	0	0	0	0	0	0	0	11	0	0	0	0	0	0	0	0	0	0	0	0	0	0	0	0	0	1	0	0	0
Bacteria ; Cyanobacteria ; Cyanobacteriia ; Chloroplast ; NA ; NA ; NA	0	0	0	0	0	0	0	0	0	0	0	12	0	0	0	0	0	0	0	0	0	0	0	0	0	0	0	0	0	0	0	0
Eukaryota ; NA ; NA ; NA ; NA ; NA ; NA	1	0	0	0	0	0	0	0	0	0	1	1	0	0	0	0	0	0	0	1	1	1	0	1	0	0	0	0	2	2	0	0
Bacteria ; Firmicutes ; Clostridia ; Lachnospirales ; Lachnospiraceae ; Lachnospiraceae NK4A136 group ; NA	0	8	0	3	0	0	0	0	0	0	0	0	0	0	0	0	0	0	0	0	0	0	0	0	0	0	0	0	0	0	0	0
Bacteria ; Firmicutes ; Clostridia ; Lachnospirales ; Lachnospiraceae ; NA ; NA	0	7	2	2	0	0	0	0	0	0	0	0	0	0	0	0	0	0	0	0	0	0	0	0	0	0	0	0	0	0	0	0
Bacteria ; Firmicutes ; Clostridia ; Oscillospirales ; Oscillospiraceae ; Oscillibacter ; NA	0	7	2	2	0	0	0	0	0	0	0	0	0	0	0	0	0	0	0	0	0	0	0	0	0	0	0	0	0	0	0	0
Bacteria ; Firmicutes ; Clostridia ; Oscillospirales ; Oscillospiraceae ; Oscillibacter ; NA	0	6	4	1	0	0	0	0	0	0	0	0	0	0	0	0	0	0	0	0	0	0	0	0	0	0	0	0	0	0	0	0
Bacteria ; Firmicutes ; Clostridia ; Oscillospirales ; Oscillospiraceae ; Colidextribacter ; NA	0	6	0	5	0	0	0	0	0	0	0	0	0	0	0	0	0	0	0	0	0	0	0	0	0	0	0	0	0	0	0	0
Bacteria ; Firmicutes ; Clostridia ; Oscillospirales ; Oscillospiraceae ; NA ; NA	0	5	3	3	0	0	0	0	0	0	0	0	0	0	0	0	0	0	0	0	0	0	0	0	0	0	0	0	0	0	0	0
Bacteria ; Bacteroidota ; Bacteroidia ; Bacteroidales ; Muribaculaceae ; NA ; NA	0	2	2	1	0	0	0	0	0	0	0	0	0	1	0	0	0	0	0	0	1	0	0	2	0	0	0	0	0	2	0	0
Bacteria ; Firmicutes ; Clostridia ; Monoglobales ; Monoglobaceae ; Monoglobus ; NA	0	0	4	4	0	0	0	0	0	3	0	0	0	0	0	0	0	0	0	0	0	0	0	0	0	0	0	0	0	0	0	0
Bacteria ; Bacteroidota ; Bacteroidia ; Bacteroidales ; Muribaculaceae ; NA ; NA	0	0	0	1	0	2	0	1	0	0	0	0	0	1	0	3	0	0	0	0	0	0	0	0	0	0	0	0	0	1	0	2
Bacteria ; Bacteroidota ; Bacteroidia ; Bacteroidales ; Muribaculaceae ; NA ; NA	0	0	0	1	0	2	3	2	0	0	0	0	0	0	2	0	0	0	0	0	0	1	0	0	0	0	0	0	0	0	0	0
Eukaryota ; NA ; NA ; NA ; NA ; NA ; NA	0	0	0	0	1	0	0	0	1	1	0	0	0	0	0	0	0	0	1	1	0	0	1	0	0	0	0	0	2	1	1	1
Eukaryota ; NA ; NA ; NA ; NA ; NA ; NA	0	0	0	0	1	0	0	1	0	0	1	0	0	1	0	0	1	1	0	0	1	1	0	0	0	0	1	0	0	0	2	0
Bacteria ; Proteobacteria ; Gammaproteobacteria ; Burkholderiales ; Sutterellaceae ; Parasutterella ; NA	0	0	0	0	0	0	1	0	2	1	0	0	0	1	0	1	0	1	0	1	0	0	0	0	0	0	0	0	1	2	0	0
Bacteria ; Proteobacteria ; Alphaproteobacteria ; Rhizobiales ; Beijerinckiaceae ; Microvirga ; NA	0	0	0	0	0	0	0	0	0	11	0	0	0	0	0	0	0	0	0	0	0	0	0	0	0	0	0	0	0	0	0	0
Bacteria ; Firmicutes ; Bacilli ; Staphylococcales ; Gemellaceae ; Gemella ; sanguinis	0	0	0	0	0	0	0	0	0	0	11	0	0	0	0	0	0	0	0	0	0	0	0	0	0	0	0	0	0	0	0	0
Bacteria ; Actinobacteriota ; Actinobacteria ; Micrococcales ; Microbacteriaceae ; Leucobacter ; NA	0	0	0	0	0	0	0	0	0	0	11	0	0	0	0	0	0	0	0	0	0	0	0	0	0	0	0	0	0	0	0	0
Bacteria ; Actinobacteriota ; Actinobacteria ; Propionibacteriales ; Nocardioidaceae ; Nocardioides ; NA	0	0	0	0	0	0	0	0	0	0	11	0	0	0	0	0	0	0	0	0	0	0	0	0	0	0	0	0	0	0	0	0
Bacteria ; Proteobacteria ; Alphaproteobacteria ; Rhodobacterales ; Rhodobacteraceae ; Falsirhodobacter ; NA	0	0	0	0	0	0	0	0	0	0	11	0	0	0	0	0	0	0	0	0	0	0	0	0	0	0	0	0	0	0	0	0
Bacteria ; Firmicutes ; Clostridia ; Peptostreptococcales-Tissierellales ; Peptostreptococcaceae ; Romboutsia ; NA	0	0	0	0	0	0	0	0	0	0	11	0	0	0	0	0	0	0	0	0	0	0	0	0	0	0	0	0	0	0	0	0
Bacteria ; Actinobacteriota ; Actinobacteria ; Streptosporangiales ; NA ; NA ; NA	0	0	0	0	0	0	0	0	0	0	11	0	0	0	0	0	0	0	0	0	0	0	0	0	0	0	0	0	0	0	0	0
Bacteria ; Chloroflexi ; Chloroflexia ; Thermomicrobiales ; JG30-KF-CM45 ; NA ; NA	0	0	0	0	0	0	0	0	0	0	11	0	0	0	0	0	0	0	0	0	0	0	0	0	0	0	0	0	0	0	0	0
Bacteria ; Firmicutes ; Clostridia ; Lachnospirales ; Lachnospiraceae ; NA ; NA	0	0	0	0	0	0	0	0	0	0	11	0	0	0	0	0	0	0	0	0	0	0	0	0	0	0	0	0	0	0	0	0
Bacteria ; Actinobacteriota ; Coriobacteriia ; Coriobacteriales ; Atopobiaceae ; Atopobium ; NA	0	0	0	0	0	0	0	0	0	0	11	0	0	0	0	0	0	0	0	0	0	0	0	0	0	0	0	0	0	0	0	0
Bacteria ; Proteobacteria ; Gammaproteobacteria ; Xanthomonadales ; Xanthomonadaceae ; Luteimonas ; terrae	0	0	0	0	0	0	0	0	0	0	10	0	0	0	0	0	0	0	0	0	0	1	0	0	0	0	0	0	0	0	0	0
Bacteria ; Actinobacteriota ; Actinobacteria ; Micrococcales ; Brevibacteriaceae ; Brevibacterium ; NA	0	0	0	0	0	0	0	0	0	0	10	1	0	0	0	0	0	0	0	0	0	0	0	0	0	0	0	0	0	0	0	0
Bacteria ; Firmicutes ; Clostridia ; Peptostreptococcales-Tissierellales ; Peptostreptococcaceae ; Paraclostridium ; NA	0	0	0	0	0	0	0	0	0	0	8	3	0	0	0	0	0	0	0	0	0	0	0	0	0	0	0	0	0	0	0	0
Bacteria ; Actinobacteriota ; Actinobacteria ; Propionibacteriales ; Nocardioidaceae ; Marmoricola ; NA	0	0	0	0	0	0	0	0	0	0	8	3	0	0	0	0	0	0	0	0	0	0	0	0	0	0	0	0	0	0	0	0
Bacteria ; Firmicutes ; Clostridia ; Oscillospirales ; Ruminococcaceae ; NA ; NA	8	0	2	0	0	0	0	0	0	0	0	0	0	0	0	0	0	0	0	0	0	0	0	0	0	0	0	0	0	0	0	0
Bacteria ; Desulfobacterota ; Desulfovibrionia ; Desulfovibrionales ; Desulfovibrionaceae ; Desulfovibrio ; NA	2	1	0	0	0	0	1	0	0	0	0	0	0	0	1	0	0	0	0	0	0	0	3	0	0	0	0	0	2	0	0	0
Bacteria ; Bacteroidota ; Bacteroidia ; Bacteroidales ; Rikenellaceae ; Alistipes ; NA	1	0	0	0	0	0	0	0	1	0	0	0	0	0	0	0	0	0	0	0	3	0	0	0	0	0	0	0	2	2	0	1
Bacteria ; Firmicutes ; Clostridia ; Oscillospirales ; Oscillospiraceae ; Oscillibacter ; NA	0	6	2	2	0	0	0	0	0	0	0	0	0	0	0	0	0	0	0	0	0	0	0	0	0	0	0	0	0	0	0	0
Bacteria ; Firmicutes ; Clostridia ; Oscillospirales ; Oscillospiraceae ; Oscillibacter ; NA	0	5	3	2	0	0	0	0	0	0	0	0	0	0	0	0	0	0	0	0	0	0	0	0	0	0	0	0	0	0	0	0
Bacteria ; Firmicutes ; Clostridia ; Oscillospirales ; Oscillospiraceae ; NA ; NA	0	5	3	2	0	0	0	0	0	0	0	0	0	0	0	0	0	0	0	0	0	0	0	0	0	0	0	0	0	0	0	0
Bacteria ; Firmicutes ; Clostridia ; Clostridia UCG-014 ; NA ; NA ; NA	0	5	0	5	0	0	0	0	0	0	0	0	0	0	0	0	0	0	0	0	0	0	0	0	0	0	0	0	0	0	0	0
Bacteria ; Firmicutes ; Clostridia ; Lachnospirales ; Lachnospiraceae ; NA ; NA	0	4	2	4	0	0	0	0	0	0	0	0	0	0	0	0	0	0	0	0	0	0	0	0	0	0	0	0	0	0	0	0
Bacteria ; Firmicutes ; Clostridia ; Lachnospirales ; Lachnospiraceae ; Lachnospiraceae NK4A136 group ; NA	0	4	4	2	0	0	0	0	0	0	0	0	0	0	0	0	0	0	0	0	0	0	0	0	0	0	0	0	0	0	0	0
Bacteria ; Firmicutes ; Clostridia ; Oscillospirales ; Oscillospiraceae ; Oscillibacter ; NA	0	3	5	2	0	0	0	0	0	0	0	0	0	0	0	0	0	0	0	0	0	0	0	0	0	0	0	0	0	0	0	0
Bacteria ; Firmicutes ; Clostridia ; Oscillospirales ; Oscillospiraceae ; NA ; NA	0	2	6	2	0	0	0	0	0	0	0	0	0	0	0	0	0	0	0	0	0	0	0	0	0	0	0	0	0	0	0	0
Bacteria ; Firmicutes ; Clostridia ; Oscillospirales ; Oscillospiraceae ; NK4A214 group ; NA	0	1	3	6	0	0	0	0	0	0	0	0	0	0	0	0	0	0	0	0	0	0	0	0	0	0	0	0	0	0	0	0
Bacteria ; Bacteroidota ; Bacteroidia ; Bacteroidales ; Muribaculaceae ; NA ; NA	0	0	2	2	1	0	0	0	0	0	0	0	0	0	0	0	0	0	0	0	0	3	0	0	0	0	0	0	0	2	0	0
Bacteria ; Firmicutes ; Clostridia ; Oscillospirales ; Oscillospiraceae ; Colidextribacter ; NA	0	0	2	2	0	0	0	0	0	0	0	0	3	0	0	0	0	0	0	0	1	0	0	0	0	0	0	0	2	0	0	0
Eukaryota ; NA ; NA ; NA ; NA ; NA ; NA	0	0	1	0	0	0	0	0	0	1	1	0	0	0	0	0	0	0	0	0	0	1	0	0	0	0	0	0	3	1	0	2
Bacteria ; Actinobacteriota ; Actinobacteria ; Propionibacteriales ; Nocardioidaceae ; Nocardioides ; NA	0	0	0	0	0	0	0	0	0	10	0	0	0	0	0	0	0	0	0	0	0	0	0	0	0	0	0	0	0	0	0	0
Bacteria ; Proteobacteria ; Alphaproteobacteria ; Rhizobiales ; Beijerinckiaceae ; Methylobacterium-Methylorubrum ; NA	0	0	0	0	0	0	0	0	0	7	0	2	0	0	0	0	0	0	0	0	0	0	0	0	0	0	0	1	0	0	0	0
Bacteria ; Firmicutes ; Clostridia ; Peptostreptococcales-Tissierellales ; Peptostreptococcaceae ; Romboutsia ; NA	0	0	0	0	0	0	0	0	0	4	5	1	0	0	0	0	0	0	0	0	0	0	0	0	0	0	0	0	0	0	0	0
Bacteria ; Actinobacteriota ; Actinobacteria ; Micrococcales ; Microbacteriaceae ; NA ; NA	0	0	0	0	0	0	0	0	0	3	7	0	0	0	0	0	0	0	0	0	0	0	0	0	0	0	0	0	0	0	0	0
Bacteria ; Actinobacteriota ; Actinobacteria ; Micrococcales ; Brevibacteriaceae ; Brevibacterium ; NA	0	0	0	0	0	0	0	0	0	2	7	1	0	0	0	0	0	0	0	0	0	0	0	0	0	0	0	0	0	0	0	0
Bacteria ; Actinobacteriota ; Actinobacteria ; Micrococcales ; Microbacteriaceae ; Microbacterium ; NA	0	0	0	0	0	0	0	0	0	2	6	2	0	0	0	0	0	0	0	0	0	0	0	0	0	0	0	0	0	0	0	0
Bacteria ; Actinobacteriota ; Actinobacteria ; Frankiales ; Nakamurellaceae ; Nakamurella ; NA	0	0	0	0	0	0	0	0	0	1	9	0	0	0	0	0	0	0	0	0	0	0	0	0	0	0	0	0	0	0	0	0
Bacteria ; Actinobacteriota ; Actinobacteria ; Micrococcales ; Micrococcaceae ; Tersicoccus ; NA	0	0	0	0	0	0	0	0	0	0	10	0	0	0	0	0	0	0	0	0	0	0	0	0	0	0	0	0	0	0	0	0
Bacteria ; Actinobacteriota ; Acidimicrobiia ; Microtrichales ; Ilumatobacteraceae ; NA ; NA	0	0	0	0	0	0	0	0	0	0	10	0	0	0	0	0	0	0	0	0	0	0	0	0	0	0	0	0	0	0	0	0
Bacteria ; Actinobacteriota ; Actinobacteria ; Pseudonocardiales ; Pseudonocardiaceae ; NA ; NA	0	0	0	0	0	0	0	0	0	0	10	0	0	0	0	0	0	0	0	0	0	0	0	0	0	0	0	0	0	0	0	0
Bacteria ; Actinobacteriota ; Actinobacteria ; Bifidobacteriales ; Bifidobacteriaceae ; Neoscardovia ; NA	0	0	0	0	0	0	0	0	0	0	10	0	0	0	0	0	0	0	0	0	0	0	0	0	0	0	0	0	0	0	0	0
Bacteria ; Firmicutes ; Bacilli ; Paenibacillales ; Paenibacillaceae ; Saccharibacillus ; NA	0	0	0	0	0	0	0	0	0	0	10	0	0	0	0	0	0	0	0	0	0	0	0	0	0	0	0	0	0	0	0	0
Bacteria ; Actinobacteriota ; Actinobacteria ; Kineosporiales ; Kineosporiaceae ; Kineococcus ; NA	0	0	0	0	0	0	0	0	0	0	10	0	0	0	0	0	0	0	0	0	0	0	0	0	0	0	0	0	0	0	0	0
Bacteria ; Firmicutes ; Bacilli ; Paenibacillales ; Paenibacillaceae ; Saccharibacillus ; NA	0	0	0	0	0	0	0	0	0	0	9	1	0	0	0	0	0	0	0	0	0	0	0	0	0	0	0	0	0	0	0	0
Bacteria ; Actinobacteriota ; Actinobacteria ; Micromonosporales ; Micromonosporaceae ; Actinoplanes ; NA	0	0	0	0	0	0	0	0	0	0	9	1	0	0	0	0	0	0	0	0	0	0	0	0	0	0	0	0	0	0	0	0
Bacteria ; Actinobacteriota ; Actinobacteria ; Propionibacteriales ; Propionibacteriaceae ; Friedmanniella ; NA	0	0	0	0	0	0	0	0	0	0	9	0	0	0	0	0	0	0	1	0	0	0	0	0	0	0	0	0	0	0	0	0
Bacteria ; Firmicutes ; Clostridia ; Peptostreptococcales-Tissierellales ; Peptostreptococcaceae ; Romboutsia ; NA	0	0	0	0	0	0	0	0	0	0	8	2	0	0	0	0	0	0	0	0	0	0	0	0	0	0	0	0	0	0	0	0
Bacteria ; Firmicutes ; Bacilli ; Lactobacillales ; Enterococcaceae ; Enterococcus ; NA	0	0	0	0	0	0	0	0	0	0	8	2	0	0	0	0	0	0	0	0	0	0	0	0	0	0	0	0	0	0	0	0
Bacteria ; Bacteroidota ; Bacteroidia ; Bacteroidales ; Bacteroidaceae ; Bacteroides ; NA	0	0	0	0	0	0	0	0	0	0	8	2	0	0	0	0	0	0	0	0	0	0	0	0	0	0	0	0	0	0	0	0
Bacteria ; Firmicutes ; Clostridia ; Lachnospirales ; Lachnospiraceae ; NA ; NA	0	5	3	1	0	0	0	0	0	0	0	0	0	0	0	0	0	0	0	0	0	0	0	0	0	0	0	0	0	0	0	0
Bacteria ; Firmicutes ; Clostridia ; Clostridia UCG-014 ; NA ; NA ; NA	0	5	0	4	0	0	0	0	0	0	0	0	0	0	0	0	0	0	0	0	0	0	0	0	0	0	0	0	0	0	0	0
Bacteria ; Firmicutes ; Clostridia ; Lachnospirales ; Lachnospiraceae ; Lachnospiraceae NK4A136 group ; NA	0	5	3	1	0	0	0	0	0	0	0	0	0	0	0	0	0	0	0	0	0	0	0	0	0	0	0	0	0	0	0	0
Bacteria ; Bacteroidota ; Bacteroidia ; Bacteroidales ; Rikenellaceae ; Alistipes ; NA	0	5	2	2	0	0	0	0	0	0	0	0	0	0	0	0	0	0	0	0	0	0	0	0	0	0	0	0	0	0	0	0
Bacteria ; Firmicutes ; Clostridia ; Oscillospirales ; Oscillospiraceae ; Colidextribacter ; NA	0	4	3	2	0	0	0	0	0	0	0	0	0	0	0	0	0	0	0	0	0	0	0	0	0	0	0	0	0	0	0	0
Bacteria ; Firmicutes ; Clostridia ; Peptostreptococcales-Tissierellales ; Anaerovoracaceae ; [Eubacterium] nodatum group ; NA	0	4	1	4	0	0	0	0	0	0	0	0	0	0	0	0	0	0	0	0	0	0	0	0	0	0	0	0	0	0	0	0
Bacteria ; Firmicutes ; Clostridia ; Oscillospirales ; Ruminococcaceae ; NA ; NA	0	3	2	4	0	0	0	0	0	0	0	0	0	0	0	0	0	0	0	0	0	0	0	0	0	0	0	0	0	0	0	0
Bacteria ; Firmicutes ; Clostridia ; Lachnospirales ; Lachnospiraceae ; Marvinbryantia ; NA	0	2	2	5	0	0	0	0	0	0	0	0	0	0	0	0	0	0	0	0	0	0	0	0	0	0	0	0	0	0	0	0
Bacteria ; Bacteroidota ; Bacteroidia ; Bacteroidales ; Muribaculaceae ; NA ; NA	0	1	0	1	0	2	3	0	0	0	0	0	0	0	0	0	0	0	0	0	0	0	0	0	0	0	0	0	0	0	1	1
Bacteria ; Firmicutes ; Clostridia ; Clostridia vadinBB60 group ; NA ; NA ; NA	0	1	1	1	0	0	0	0	0	2	0	4	0	0	0	0	0	0	0	0	0	0	0	0	0	0	0	0	0	0	0	0
Bacteria ; Firmicutes ; Clostridia ; Peptostreptococcales-Tissierellales ; Anaerovoracaceae ; [Eubacterium] brachy group ; NA	0	1	1	2	0	0	0	0	0	0	5	0	0	0	0	0	0	0	0	0	0	0	0	0	0	0	0	0	0	0	0	0
Eukaryota ; NA ; NA ; NA ; NA ; NA ; NA	0	1	2	0	0	3	0	0	0	0	0	0	0	0	1	0	0	0	0	0	0	0	0	0	0	0	0	0	0	1	1	0
Bacteria ; Firmicutes ; Clostridia ; Oscillospirales ; Oscillospiraceae ; Oscillibacter ; NA	0	1	6	2	0	0	0	0	0	0	0	0	0	0	0	0	0	0	0	0	0	0	0	0	0	0	0	0	0	0	0	0
Eukaryota ; NA ; NA ; NA ; NA ; NA ; NA	0	0	1	0	0	0	0	0	0	2	0	0	0	0	0	0	0	0	0	2	1	0	0	0	0	0	1	0	0	1	1	0
Bacteria ; Bacteroidota ; Bacteroidia ; Bacteroidales ; Muribaculaceae ; NA ; NA	0	0	0	0	0	0	1	0	0	0	0	0	0	0	1	1	0	0	0	0	1	0	1	0	0	0	0	0	0	2	0	2
Bacteria ; Actinobacteriota ; Actinobacteria ; Micrococcales ; Microbacteriaceae ; Leucobacter ; NA	0	0	0	0	0	0	0	0	0	9	0	0	0	0	0	0	0	0	0	0	0	0	0	0	0	0	0	0	0	0	0	0
Bacteria ; Actinobacteriota ; Actinobacteria ; Micrococcales ; Brevibacteriaceae ; Brevibacterium ; NA	0	0	0	0	0	0	0	0	0	9	0	0	0	0	0	0	0	0	0	0	0	0	0	0	0	0	0	0	0	0	0	0
Bacteria ; Firmicutes ; Bacilli ; Lactobacillales ; NA ; NA ; NA	0	0	0	0	0	0	0	0	0	6	3	0	0	0	0	0	0	0	0	0	0	0	0	0	0	0	0	0	0	0	0	0
Bacteria ; Actinobacteriota ; Actinobacteria ; Micrococcales ; Microbacteriaceae ; Plantibacter ; NA	0	0	0	0	0	0	0	0	0	5	4	0	0	0	0	0	0	0	0	0	0	0	0	0	0	0	0	0	0	0	0	0
Bacteria ; Patescibacteria ; Saccharimonadia ; Saccharimonadales ; NA ; NA ; NA	0	0	0	0	0	0	0	0	0	0	9	0	0	0	0	0	0	0	0	0	0	0	0	0	0	0	0	0	0	0	0	0
Bacteria ; Patescibacteria ; Parcubacteria ; Candidatus Staskawiczbacteria ; NA ; NA ; NA	0	0	0	0	0	0	0	0	0	0	9	0	0	0	0	0	0	0	0	0	0	0	0	0	0	0	0	0	0	0	0	0
Bacteria ; NA ; NA ; NA ; NA ; NA ; NA	0	0	0	0	0	0	0	0	0	0	9	0	0	0	0	0	0	0	0	0	0	0	0	0	0	0	0	0	0	0	0	0
Bacteria ; Actinobacteriota ; Actinobacteria ; Micromonosporales ; Micromonosporaceae ; Actinoplanes ; NA	0	0	0	0	0	0	0	0	0	0	9	0	0	0	0	0	0	0	0	0	0	0	0	0	0	0	0	0	0	0	0	0
Bacteria ; Actinobacteriota ; Actinobacteria ; Propionibacteriales ; Propionibacteriaceae ; Microlunatus ; NA	0	0	0	0	0	0	0	0	0	0	9	0	0	0	0	0	0	0	0	0	0	0	0	0	0	0	0	0	0	0	0	0
Bacteria ; Proteobacteria ; Alphaproteobacteria ; Rhizobiales ; Devosiaceae ; Devosia ; NA	0	0	0	0	0	0	0	0	0	0	9	0	0	0	0	0	0	0	0	0	0	0	0	0	0	0	0	0	0	0	0	0
Bacteria ; Firmicutes ; Bacilli ; Bacillales ; Bacillaceae ; Bacillus ; NA	0	0	0	0	0	0	0	0	0	0	9	0	0	0	0	0	0	0	0	0	0	0	0	0	0	0	0	0	0	0	0	0
Bacteria ; Actinobacteriota ; Actinobacteria ; Frankiales ; Acidothermaceae ; Acidothermus ; NA	0	0	0	0	0	0	0	0	0	0	9	0	0	0	0	0	0	0	0	0	0	0	0	0	0	0	0	0	0	0	0	0
Bacteria ; Firmicutes ; Bacilli ; Bacillales ; Bacillaceae ; Cerasibacillus ; NA	0	0	0	0	0	0	0	0	0	0	9	0	0	0	0	0	0	0	0	0	0	0	0	0	0	0	0	0	0	0	0	0
Bacteria ; Firmicutes ; Bacilli ; Bacillales ; Bacillaceae ; Bacillus ; NA	0	0	0	0	0	0	0	0	0	0	9	0	0	0	0	0	0	0	0	0	0	0	0	0	0	0	0	0	0	0	0	0
Bacteria ; Bacteroidota ; Bacteroidia ; Bacteroidales ; Rikenellaceae ; Rikenellaceae RC9 gut group ; NA	1	0	0	1	0	0	0	0	6	0	0	0	0	0	0	0	0	0	0	0	0	0	0	0	0	0	0	0	0	0	0	0
Bacteria ; Bacteroidota ; Bacteroidia ; Bacteroidales ; Bacteroidaceae ; Bacteroides ; NA	1	1	3	1	0	0	0	0	0	0	0	0	0	1	0	0	0	0	0	0	0	0	0	0	0	0	0	0	1	0	0	0
Bacteria ; Desulfobacterota ; Desulfovibrionia ; Desulfovibrionales ; Desulfovibrionaceae ; Desulfovibrio ; NA	1	0	0	0	0	0	0	1	4	0	0	0	1	0	0	0	0	0	0	0	0	0	0	0	0	0	0	0	0	0	1	0
Bacteria ; Firmicutes ; Clostridia ; Lachnospirales ; Lachnospiraceae ; NA ; NA	0	7	0	1	0	0	0	0	0	0	0	0	0	0	0	0	0	0	0	0	0	0	0	0	0	0	0	0	0	0	0	0
Bacteria ; Firmicutes ; Bacilli ; Erysipelotrichales ; Erysipelatoclostridiaceae ; Erysipelatoclostridium ; NA	0	4	3	1	0	0	0	0	0	0	0	0	0	0	0	0	0	0	0	0	0	0	0	0	0	0	0	0	0	0	0	0
Bacteria ; Firmicutes ; Clostridia ; Oscillospirales ; Ruminococcaceae ; NA ; NA	0	4	2	2	0	0	0	0	0	0	0	0	0	0	0	0	0	0	0	0	0	0	0	0	0	0	0	0	0	0	0	0
Bacteria ; Bacteroidota ; Bacteroidia ; Bacteroidales ; Marinifilaceae ; Odoribacter ; NA	0	2	4	2	0	0	0	0	0	0	0	0	0	0	0	0	0	0	0	0	0	0	0	0	0	0	0	0	0	0	0	0
Bacteria ; Firmicutes ; Clostridia ; Lachnospirales ; Lachnospiraceae ; Roseburia ; NA	0	2	3	3	0	0	0	0	0	0	0	0	0	0	0	0	0	0	0	0	0	0	0	0	0	0	0	0	0	0	0	0
Bacteria ; Firmicutes ; Bacilli ; Lactobacillales ; Lactobacillaceae ; Lactobacillus ; NA	0	1	2	3	0	0	0	0	0	0	0	0	0	0	0	0	0	0	0	0	0	0	1	1	0	0	0	0	0	0	0	0
Bacteria ; Firmicutes ; Clostridia ; Lachnospirales ; Lachnospiraceae ; NA ; NA	0	1	3	4	0	0	0	0	0	0	0	0	0	0	0	0	0	0	0	0	0	0	0	0	0	0	0	0	0	0	0	0
Bacteria ; Bacteroidota ; Bacteroidia ; Bacteroidales ; Muribaculaceae ; NA ; NA	0	0	0	0	3	0	0	1	0	0	0	0	0	1	0	0	0	0	0	0	1	0	0	2	0	0	0	0	0	0	0	0
Bacteria ; Actinobacteriota ; Actinobacteria ; Micrococcales ; Micrococcaceae ; Arthrobacter ; NA	0	0	0	0	0	0	0	0	0	8	0	0	0	0	0	0	0	0	0	0	0	0	0	0	0	0	0	0	0	0	0	0
Bacteria ; Actinobacteriota ; Actinobacteria ; Micrococcales ; Microbacteriaceae ; Frigoribacterium ; NA	0	0	0	0	0	0	0	0	0	8	0	0	0	0	0	0	0	0	0	0	0	0	0	0	0	0	0	0	0	0	0	0
Bacteria ; Actinobacteriota ; Actinobacteria ; Micrococcales ; Microbacteriaceae ; Conyzicola ; NA	0	0	0	0	0	0	0	0	0	8	0	0	0	0	0	0	0	0	0	0	0	0	0	0	0	0	0	0	0	0	0	0
Bacteria ; Actinobacteriota ; Thermoleophilia ; Solirubrobacterales ; Solirubrobacteraceae ; Solirubrobacter ; NA	0	0	0	0	0	0	0	0	0	8	0	0	0	0	0	0	0	0	0	0	0	0	0	0	0	0	0	0	0	0	0	0
Bacteria ; Proteobacteria ; Gammaproteobacteria ; Xanthomonadales ; Xanthomonadaceae ; Xanthomonas ; NA	0	0	0	0	0	0	0	0	0	7	0	0	0	0	0	0	0	0	1	0	0	0	0	0	0	0	0	0	0	0	0	0
Bacteria ; Firmicutes ; Bacilli ; Bacillales ; Planococcaceae ; Kurthia ; gibsonii	0	0	0	0	0	0	0	0	0	6	0	0	0	0	0	0	0	2	0	0	0	0	0	0	0	0	0	0	0	0	0	0
Bacteria ; Actinobacteriota ; Actinobacteria ; Frankiales ; Geodermatophilaceae ; Klenkia ; NA	0	0	0	0	0	0	0	0	0	6	0	2	0	0	0	0	0	0	0	0	0	0	0	0	0	0	0	0	0	0	0	0
Bacteria ; Firmicutes ; Clostridia ; Peptostreptococcales-Tissierellales ; Tepidimicrobium ; NA ; NA	0	0	0	0	0	0	0	0	0	3	5	0	0	0	0	0	0	0	0	0	0	0	0	0	0	0	0	0	0	0	0	0
Bacteria ; Actinobacteriota ; Actinobacteria ; Corynebacteriales ; Corynebacteriaceae ; Corynebacterium ; NA	0	0	0	0	0	0	0	0	0	3	0	5	0	0	0	0	0	0	0	0	0	0	0	0	0	0	0	0	0	0	0	0
Bacteria ; Firmicutes ; Bacilli ; Lactobacillales ; Lactobacillaceae ; Lactobacillus ; plantarum	0	0	0	0	0	0	0	0	0	1	7	0	0	0	0	0	0	0	0	0	0	0	0	0	0	0	0	0	0	0	0	0
Eukaryota ; NA ; NA ; NA ; NA ; NA ; NA	0	0	0	0	0	0	0	0	0	1	0	0	0	0	0	0	1	0	1	0	0	0	0	0	0	0	0	0	1	2	2	0
Bacteria ; Proteobacteria ; Alphaproteobacteria ; Rhizobiales ; Rhizobiaceae ; Aureimonas ; NA	0	0	0	0	0	0	0	0	0	0	8	0	0	0	0	0	0	0	0	0	0	0	0	0	0	0	0	0	0	0	0	0
Bacteria ; Actinobacteriota ; Actinobacteria ; Corynebacteriales ; Corynebacteriaceae ; Corynebacterium ; NA	0	0	0	0	0	0	0	0	0	0	8	0	0	0	0	0	0	0	0	0	0	0	0	0	0	0	0	0	0	0	0	0
Bacteria ; Bdellovibrionota ; Oligoflexia ; 0319-6G20 ; NA ; NA ; NA	0	0	0	0	0	0	0	0	0	0	8	0	0	0	0	0	0	0	0	0	0	0	0	0	0	0	0	0	0	0	0	0
Bacteria ; Patescibacteria ; Microgenomatia ; Candidatus Roizmanbacteria ; NA ; NA ; NA	0	0	0	0	0	0	0	0	0	0	8	0	0	0	0	0	0	0	0	0	0	0	0	0	0	0	0	0	0	0	0	0
Bacteria ; Actinobacteriota ; Actinobacteria ; Pseudonocardiales ; Pseudonocardiaceae ; Pseudonocardia ; NA	0	0	0	0	0	0	0	0	0	0	8	0	0	0	0	0	0	0	0	0	0	0	0	0	0	0	0	0	0	0	0	0
Bacteria ; Chloroflexi ; KD4-96 ; NA ; NA ; NA ; NA	0	0	0	0	0	0	0	0	0	0	8	0	0	0	0	0	0	0	0	0	0	0	0	0	0	0	0	0	0	0	0	0
Bacteria ; Firmicutes ; Bacilli ; Lactobacillales ; Carnobacteriaceae ; Jeotgalibaca ; NA	0	0	0	0	0	0	0	0	0	0	8	0	0	0	0	0	0	0	0	0	0	0	0	0	0	0	0	0	0	0	0	0
Bacteria ; Actinobacteriota ; Actinobacteria ; Micrococcales ; Microbacteriaceae ; Agrococcus ; NA	0	0	0	0	0	0	0	0	0	0	8	0	0	0	0	0	0	0	0	0	0	0	0	0	0	0	0	0	0	0	0	0
Bacteria ; NA ; NA ; NA ; NA ; NA ; NA	0	0	0	0	0	0	0	0	0	0	8	0	0	0	0	0	0	0	0	0	0	0	0	0	0	0	0	0	0	0	0	0
Bacteria ; Actinobacteriota ; Actinobacteria ; Streptomycetales ; Streptomycetaceae ; Streptomyces ; NA	0	0	0	0	0	0	0	0	0	0	8	0	0	0	0	0	0	0	0	0	0	0	0	0	0	0	0	0	0	0	0	0
Bacteria ; Proteobacteria ; Alphaproteobacteria ; Rhizobiales ; Devosiaceae ; Devosia ; NA	0	0	0	0	0	0	0	0	0	0	7	1	0	0	0	0	0	0	0	0	0	0	0	0	0	0	0	0	0	0	0	0
Bacteria ; Desulfobacterota ; Desulfovibrionia ; Desulfovibrionales ; Desulfovibrionaceae ; Bilophila ; NA	1	1	1	0	0	1	0	0	0	0	0	0	1	0	0	0	0	0	0	0	0	0	1	0	0	0	0	0	1	0	0	0
Eukaryota ; NA ; NA ; NA ; NA ; NA ; NA	1	0	0	0	0	0	1	0	1	0	0	0	0	0	0	0	0	1	0	0	0	0	0	0	0	0	0	0	1	0	1	1
Bacteria ; Firmicutes ; Clostridia ; Christensenellales ; Christensenellaceae ; Christensenella ; NA	1	0	0	0	0	0	0	0	0	0	0	0	0	0	0	0	0	0	0	0	1	1	0	0	0	0	0	0	1	0	1	2
Bacteria ; Firmicutes ; Clostridia ; Oscillospirales ; Ruminococcaceae ; NA ; NA	0	6	1	0	0	0	0	0	0	0	0	0	0	0	0	0	0	0	0	0	0	0	0	0	0	0	0	0	0	0	0	0
Bacteria ; Firmicutes ; Clostridia ; Peptostreptococcales-Tissierellales ; Anaerovoracaceae ; Family XIII UCG-001 ; NA	0	4	2	1	0	0	0	0	0	0	0	0	0	0	0	0	0	0	0	0	0	0	0	0	0	0	0	0	0	0	0	0
Bacteria ; Firmicutes ; Clostridia ; Lachnospirales ; Lachnospiraceae ; Lachnospiraceae FCS020 group ; NA	0	2	5	0	0	0	0	0	0	0	0	0	0	0	0	0	0	0	0	0	0	0	0	0	0	0	0	0	0	0	0	0
Bacteria ; Firmicutes ; Clostridia ; Oscillospirales ; Oscillospiraceae ; NA ; NA	0	2	3	2	0	0	0	0	0	0	0	0	0	0	0	0	0	0	0	0	0	0	0	0	0	0	0	0	0	0	0	0
Bacteria ; Proteobacteria ; Gammaproteobacteria ; Burkholderiales ; Sutterellaceae ; Parasutterella ; NA	0	1	1	0	0	0	0	0	0	0	0	0	0	2	0	0	0	0	0	1	0	0	0	1	1	0	0	0	0	0	0	0
Bacteria ; Firmicutes ; Clostridia ; Lachnospirales ; Lachnospiraceae ; NA ; NA	0	1	5	1	0	0	0	0	0	0	0	0	0	0	0	0	0	0	0	0	0	0	0	0	0	0	0	0	0	0	0	0
Bacteria ; Bacteroidota ; Bacteroidia ; Bacteroidales ; Muribaculaceae ; NA ; NA	0	0	3	4	0	0	0	0	0	0	0	0	0	0	0	0	0	0	0	0	0	0	0	0	0	0	0	0	0	0	0	0
Bacteria ; Actinobacteriota ; Coriobacteriia ; Coriobacteriales ; Eggerthellaceae ; Enterorhabdus ; NA	0	0	0	3	0	2	0	1	0	0	0	0	0	0	0	1	0	0	0	0	0	0	0	0	0	0	0	0	0	0	0	0
Eukaryota ; NA ; NA ; NA ; NA ; NA ; NA	0	0	0	1	0	0	0	0	1	0	0	1	0	0	0	0	0	1	0	0	0	0	0	0	0	0	0	0	0	0	2	1
Bacteria ; Actinobacteriota ; Coriobacteriia ; Coriobacteriales ; Eggerthellaceae ; Enterorhabdus ; NA	0	0	0	0	1	1	0	0	0	0	0	0	0	0	2	0	0	0	0	0	0	0	0	0	0	0	0	0	2	0	1	0
Bacteria ; Bacteroidota ; Bacteroidia ; Bacteroidales ; Tannerellaceae ; Parabacteroides ; NA	0	0	0	0	0	2	0	0	0	0	0	0	1	0	0	1	0	0	0	0	0	0	0	0	0	0	1	0	2	0	0	0
Eukaryota ; NA ; NA ; NA ; NA ; NA ; NA	0	0	0	0	0	0	1	0	0	0	0	0	0	0	0	0	0	0	0	0	0	1	0	0	0	0	0	0	2	1	1	1
Bacteria ; Actinobacteriota ; Rubrobacteria ; Rubrobacterales ; Rubrobacteriaceae ; Rubrobacter ; NA	0	0	0	0	0	0	0	0	0	7	0	0	0	0	0	0	0	0	0	0	0	0	0	0	0	0	0	0	0	0	0	0
Bacteria ; Proteobacteria ; Alphaproteobacteria ; Rhizobiales ; Methylopilaceae ; Hansschlegelia ; NA	0	0	0	0	0	0	0	0	0	7	0	0	0	0	0	0	0	0	0	0	0	0	0	0	0	0	0	0	0	0	0	0
Bacteria ; Actinobacteriota ; Actinobacteria ; Micrococcales ; Microbacteriaceae ; Klugiella ; NA	0	0	0	0	0	0	0	0	0	7	0	0	0	0	0	0	0	0	0	0	0	0	0	0	0	0	0	0	0	0	0	0
Bacteria ; Firmicutes ; Bacilli ; Bacillales ; Bacillaceae ; Oceanobacillus ; NA	0	0	0	0	0	0	0	0	0	7	0	0	0	0	0	0	0	0	0	0	0	0	0	0	0	0	0	0	0	0	0	0
Bacteria ; Proteobacteria ; Alphaproteobacteria ; Rhizobiales ; Rhizobiaceae ; Aureimonas ; NA	0	0	0	0	0	0	0	0	0	7	0	0	0	0	0	0	0	0	0	0	0	0	0	0	0	0	0	0	0	0	0	0
Bacteria ; Actinobacteriota ; Actinobacteria ; Corynebacteriales ; Nocardiaceae ; Rhodococcus ; NA	0	0	0	0	0	0	0	0	0	7	0	0	0	0	0	0	0	0	0	0	0	0	0	0	0	0	0	0	0	0	0	0
Bacteria ; Actinobacteriota ; Thermoleophilia ; Solirubrobacterales ; Solirubrobacteraceae ; Patulibacter ; NA	0	0	0	0	0	0	0	0	0	7	0	0	0	0	0	0	0	0	0	0	0	0	0	0	0	0	0	0	0	0	0	0
Bacteria ; Firmicutes ; Bacilli ; Lactobacillales ; Leuconostocaceae ; Weissella ; NA	0	0	0	0	0	0	0	0	0	3	3	1	0	0	0	0	0	0	0	0	0	0	0	0	0	0	0	0	0	0	0	0
Bacteria ; Actinobacteriota ; Actinobacteria ; Micrococcales ; Microbacteriaceae ; Microbacterium ; NA	0	0	0	0	0	0	0	0	0	1	6	0	0	0	0	0	0	0	0	0	0	0	0	0	0	0	0	0	0	0	0	0
Bacteria ; Actinobacteriota ; Actinobacteria ; Micrococcales ; Intrasporangiaceae ; NA ; NA	0	0	0	0	0	0	0	0	0	0	7	0	0	0	0	0	0	0	0	0	0	0	0	0	0	0	0	0	0	0	0	0
Bacteria ; Proteobacteria ; Gammaproteobacteria ; Burkholderiales ; Oxalobacteraceae ; Massilia ; NA	0	0	0	0	0	0	0	0	0	0	7	0	0	0	0	0	0	0	0	0	0	0	0	0	0	0	0	0	0	0	0	0
Bacteria ; Proteobacteria ; Gammaproteobacteria ; Steroidobacterales ; Steroidobacteraceae ; Steroidobacter ; NA	0	0	0	0	0	0	0	0	0	0	7	0	0	0	0	0	0	0	0	0	0	0	0	0	0	0	0	0	0	0	0	0
Bacteria ; Actinobacteriota ; Actinobacteria ; Micrococcales ; Beutenbergiaceae ; NA ; NA	0	0	0	0	0	0	0	0	0	0	7	0	0	0	0	0	0	0	0	0	0	0	0	0	0	0	0	0	0	0	0	0
Bacteria ; Firmicutes ; Clostridia ; Peptococcales ; Peptococcaceae ; Peptococcus ; NA	0	0	0	0	0	0	0	0	0	0	7	0	0	0	0	0	0	0	0	0	0	0	0	0	0	0	0	0	0	0	0	0
Bacteria ; Firmicutes ; Clostridia ; Peptostreptococcales-Tissierellales ; Sedimentibacteraceae ; Sedimentibacter ; NA	0	0	0	0	0	0	0	0	0	0	7	0	0	0	0	0	0	0	0	0	0	0	0	0	0	0	0	0	0	0	0	0
Bacteria ; Actinobacteriota ; Actinobacteria ; Micrococcales ; Brevibacteriaceae ; Brevibacterium ; NA	0	0	0	0	0	0	0	0	0	0	7	0	0	0	0	0	0	0	0	0	0	0	0	0	0	0	0	0	0	0	0	0
Bacteria ; Actinobacteriota ; Actinobacteria ; Streptosporangiales ; Thermomonosporaceae ; Actinoallomurus ; NA	0	0	0	0	0	0	0	0	0	0	7	0	0	0	0	0	0	0	0	0	0	0	0	0	0	0	0	0	0	0	0	0
Bacteria ; Firmicutes ; Clostridia ; Clostridiales ; Clostridiaceae ; Clostridium sensu stricto 7 ; NA	0	0	0	0	0	0	0	0	0	0	7	0	0	0	0	0	0	0	0	0	0	0	0	0	0	0	0	0	0	0	0	0
Bacteria ; Firmicutes ; Clostridia ; Lachnospirales ; Lachnospiraceae ; Anaerostignum ; NA	0	0	0	0	0	0	0	0	0	0	7	0	0	0	0	0	0	0	0	0	0	0	0	0	0	0	0	0	0	0	0	0
Bacteria ; Firmicutes ; Bacilli ; Lactobacillales ; Carnobacteriaceae ; Carnobacterium ; NA	0	0	0	0	0	0	0	0	0	0	7	0	0	0	0	0	0	0	0	0	0	0	0	0	0	0	0	0	0	0	0	0
Bacteria ; Proteobacteria ; Alphaproteobacteria ; Rhizobiales ; Rhizobiaceae ; Allorhizobium-Neorhizobium-Pararhizobium-Rhizobium ; NA	0	0	0	0	0	0	0	0	0	0	6	0	0	0	0	0	0	0	1	0	0	0	0	0	0	0	0	0	0	0	0	0
Bacteria ; Firmicutes ; Clostridia ; Clostridia vadinBB60 group ; NA ; NA ; NA	0	0	0	0	0	0	0	0	0	0	6	1	0	0	0	0	0	0	0	0	0	0	0	0	0	0	0	0	0	0	0	0
Bacteria ; Firmicutes ; Negativicutes ; Veillonellales-Selenomonadales ; Selenomonadaceae ; Pectinatus ; NA	0	0	0	0	0	0	0	0	0	0	6	1	0	0	0	0	0	0	0	0	0	0	0	0	0	0	0	0	0	0	0	0
Bacteria ; Firmicutes ; Bacilli ; Lactobacillales ; Streptococcaceae ; Lactococcus ; NA	0	0	0	0	0	0	0	0	0	0	5	2	0	0	0	0	0	0	0	0	0	0	0	0	0	0	0	0	0	0	0	0
Bacteria ; Bacteroidota ; Bacteroidia ; Bacteroidales ; Muribaculaceae ; NA ; NA	0	0	0	0	0	0	0	0	0	0	0	0	1	0	0	0	0	0	0	0	0	0	2	2	0	0	0	0	1	1	0	0
Bacteria ; Bacteroidota ; Bacteroidia ; Bacteroidales ; Muribaculaceae ; NA ; NA	0	0	0	0	0	0	0	0	0	0	0	0	0	0	0	0	0	0	0	0	0	2	0	0	0	0	0	0	3	0	0	2
Eukaryota ; NA ; NA ; NA ; NA ; NA ; NA	2	0	0	0	0	0	0	0	0	0	0	0	0	0	0	0	1	0	0	0	2	0	0	0	0	0	0	0	1	0	0	0
Bacteria ; Actinobacteriota ; Coriobacteriia ; Coriobacteriales ; Eggerthellaceae ; Enterorhabdus ; NA	1	0	1	0	0	2	0	0	0	0	0	0	1	0	0	0	0	0	0	0	0	0	0	0	0	0	0	0	0	0	0	1
Bacteria ; Firmicutes ; Clostridia ; Lachnospirales ; Lachnospiraceae ; NA ; NA	0	3	3	0	0	0	0	0	0	0	0	0	0	0	0	0	0	0	0	0	0	0	0	0	0	0	0	0	0	0	0	0
Bacteria ; Firmicutes ; Clostridia ; Lachnospirales ; Lachnospiraceae ; Lachnoclostridium ; NA	0	2	4	0	0	0	0	0	0	0	0	0	0	0	0	0	0	0	0	0	0	0	0	0	0	0	0	0	0	0	0	0
Bacteria ; Firmicutes ; Clostridia ; Lachnospirales ; Lachnospiraceae ; NA ; NA	0	1	1	4	0	0	0	0	0	0	0	0	0	0	0	0	0	0	0	0	0	0	0	0	0	0	0	0	0	0	0	0
Bacteria ; Firmicutes ; Bacilli ; Lactobacillales ; Lactobacillaceae ; Lactobacillus ; NA	0	1	3	2	0	0	0	0	0	0	0	0	0	0	0	0	0	0	0	0	0	0	0	0	0	0	0	0	0	0	0	0
Bacteria ; Bacteroidota ; Bacteroidia ; Bacteroidales ; Prevotellaceae ; Prevotellaceae UCG-001 ; NA	0	1	1	2	0	0	0	0	0	0	0	0	0	0	1	0	0	0	0	0	0	0	0	0	0	0	0	0	0	1	0	0
Bacteria ; Bacteroidota ; Bacteroidia ; Bacteroidales ; Muribaculaceae ; NA ; NA	0	1	0	1	0	0	1	1	0	0	0	0	0	0	0	1	0	0	0	0	0	0	0	1	0	0	0	0	0	0	0	0
Bacteria ; Firmicutes ; Clostridia ; Lachnospirales ; Lachnospiraceae ; Roseburia ; NA	0	0	4	2	0	0	0	0	0	0	0	0	0	0	0	0	0	0	0	0	0	0	0	0	0	0	0	0	0	0	0	0
Bacteria ; Firmicutes ; Clostridia ; Lachnospirales ; Lachnospiraceae ; NA ; NA	0	0	2	4	0	0	0	0	0	0	0	0	0	0	0	0	0	0	0	0	0	0	0	0	0	0	0	0	0	0	0	0
Bacteria ; Bacteroidota ; Bacteroidia ; Bacteroidales ; Muribaculaceae ; NA ; NA	0	0	2	0	0	0	1	0	0	0	0	0	1	0	0	0	0	0	0	0	0	0	0	1	0	0	0	0	0	0	1	0
Bacteria ; Bacteroidota ; Bacteroidia ; Bacteroidales ; Prevotellaceae ; Prevotellaceae UCG-001 ; NA	0	0	1	1	0	0	0	0	0	0	0	0	1	0	1	0	0	0	0	0	0	0	0	0	0	0	0	0	1	0	0	1
Bacteria ; Firmicutes ; Clostridia ; Clostridia vadinBB60 group ; NA ; NA ; NA	0	0	1	0	0	0	0	0	0	5	0	0	0	0	0	0	0	0	0	0	0	0	0	0	0	0	0	0	0	0	0	0
Bacteria ; Bacteroidota ; Bacteroidia ; Bacteroidales ; Muribaculaceae ; NA ; NA	0	0	0	1	0	0	0	0	0	0	0	0	0	1	0	0	0	0	0	0	0	1	2	1	0	0	0	0	0	0	0	0
NA ; NA ; NA ; NA ; NA ; NA ; NA	0	0	0	0	1	0	0	0	0	0	0	0	0	0	0	0	0	0	0	0	0	0	0	0	0	0	0	0	5	0	0	0
Bacteria ; Bacteroidota ; Bacteroidia ; Bacteroidales ; Muribaculaceae ; NA ; NA	0	0	0	0	0	1	0	0	0	0	0	0	0	0	1	0	0	0	0	0	0	0	2	1	0	0	0	0	0	0	1	0
Bacteria ; Proteobacteria ; Gammaproteobacteria ; Pseudomonadales ; Moraxellaceae ; Acinetobacter ; NA	0	0	0	0	0	1	0	0	0	2	0	2	0	0	0	0	0	0	0	0	0	0	0	0	0	0	0	0	0	0	1	0
Bacteria ; Firmicutes ; Clostridia ; Oscillospirales ; Ruminococcaceae ; NA ; NA	0	0	0	0	0	1	0	0	0	2	0	1	0	0	0	0	0	0	0	0	0	0	0	0	0	0	0	0	2	0	0	0
Bacteria ; Proteobacteria ; Gammaproteobacteria ; Pseudomonadales ; Pseudomonadaceae ; Pseudomonas ; NA	0	0	0	0	0	0	1	0	0	0	5	0	0	0	0	0	0	0	0	0	0	0	0	0	0	0	0	0	0	0	0	0
Eukaryota ; NA ; NA ; NA ; NA ; NA ; NA	0	0	0	0	0	0	1	0	0	0	0	0	0	0	0	0	0	0	1	0	0	0	1	0	0	0	1	0	1	1	0	0
Bacteria ; Bacteroidota ; Bacteroidia ; Bacteroidales ; Muribaculaceae ; NA ; NA	0	0	0	0	0	0	1	0	0	0	0	0	0	0	0	1	0	0	0	0	1	1	1	0	0	0	0	0	0	0	1	0
Bacteria ; Proteobacteria ; Alphaproteobacteria ; Rhizobiales ; Rhizobiaceae ; Aureimonas ; NA	0	0	0	0	0	0	0	0	0	6	0	0	0	0	0	0	0	0	0	0	0	0	0	0	0	0	0	0	0	0	0	0
Bacteria ; Actinobacteriota ; Acidimicrobiia ; Microtrichales ; Ilumatobacteraceae ; NA ; NA	0	0	0	0	0	0	0	0	0	6	0	0	0	0	0	0	0	0	0	0	0	0	0	0	0	0	0	0	0	0	0	0
Bacteria ; Actinobacteriota ; Actinobacteria ; Micrococcales ; Microbacteriaceae ; Leucobacter ; NA	0	0	0	0	0	0	0	0	0	6	0	0	0	0	0	0	0	0	0	0	0	0	0	0	0	0	0	0	0	0	0	0
Bacteria ; Proteobacteria ; Alphaproteobacteria ; Rhizobiales ; NA ; NA ; NA	0	0	0	0	0	0	0	0	0	6	0	0	0	0	0	0	0	0	0	0	0	0	0	0	0	0	0	0	0	0	0	0
Bacteria ; Actinobacteriota ; Actinobacteria ; Micrococcales ; Microbacteriaceae ; Lysinimonas ; NA	0	0	0	0	0	0	0	0	0	6	0	0	0	0	0	0	0	0	0	0	0	0	0	0	0	0	0	0	0	0	0	0
Bacteria ; Actinobacteriota ; Actinobacteria ; Micrococcales ; NA ; NA ; NA	0	0	0	0	0	0	0	0	0	6	0	0	0	0	0	0	0	0	0	0	0	0	0	0	0	0	0	0	0	0	0	0
Bacteria ; Firmicutes ; Bacilli ; Bacillales ; Planococcaceae ; Sporosarcina ; NA	0	0	0	0	0	0	0	0	0	6	0	0	0	0	0	0	0	0	0	0	0	0	0	0	0	0	0	0	0	0	0	0
Bacteria ; Firmicutes ; Bacilli ; Exiguobacterales ; Exiguobacteraceae ; Exiguobacterium ; NA	0	0	0	0	0	0	0	0	0	5	0	1	0	0	0	0	0	0	0	0	0	0	0	0	0	0	0	0	0	0	0	0
Bacteria ; Firmicutes ; Bacilli ; Bacillales ; Bacillaceae ; NA ; NA	0	0	0	0	0	0	0	0	0	5	1	0	0	0	0	0	0	0	0	0	0	0	0	0	0	0	0	0	0	0	0	0
Bacteria ; Firmicutes ; Clostridia ; Clostridia vadinBB60 group ; NA ; NA ; NA	0	0	0	0	0	0	0	0	0	3	0	1	1	0	0	0	0	0	0	0	0	0	0	0	0	0	0	0	0	0	1	0
Eukaryota ; NA ; NA ; NA ; NA ; NA ; NA	0	0	0	0	0	0	0	0	0	1	0	0	0	0	0	0	0	0	1	0	0	0	0	0	0	0	1	0	1	2	0	0
Bacteria ; Proteobacteria ; Alphaproteobacteria ; Rhizobiales ; Hyphomicrobiaceae ; Hyphomicrobium ; NA	0	0	0	0	0	0	0	0	0	0	6	0	0	0	0	0	0	0	0	0	0	0	0	0	0	0	0	0	0	0	0	0
Bacteria ; Proteobacteria ; Alphaproteobacteria ; Rickettsiales ; Mitochondria ; NA ; NA	0	0	0	0	0	0	0	0	0	0	6	0	0	0	0	0	0	0	0	0	0	0	0	0	0	0	0	0	0	0	0	0
Bacteria ; Proteobacteria ; Alphaproteobacteria ; Rhizobiales ; Beijerinckiaceae ; Microvirga ; NA	0	0	0	0	0	0	0	0	0	0	6	0	0	0	0	0	0	0	0	0	0	0	0	0	0	0	0	0	0	0	0	0
Bacteria ; Actinobacteriota ; Actinobacteria ; Micrococcales ; Microbacteriaceae ; NA ; NA	0	0	0	0	0	0	0	0	0	0	6	0	0	0	0	0	0	0	0	0	0	0	0	0	0	0	0	0	0	0	0	0
Bacteria ; Actinobacteriota ; Actinobacteria ; Corynebacteriales ; Nocardiaceae ; Rhodococcus ; NA	0	0	0	0	0	0	0	0	0	0	6	0	0	0	0	0	0	0	0	0	0	0	0	0	0	0	0	0	0	0	0	0
Bacteria ; Firmicutes ; Clostridia ; Lachnospirales ; Lachnospiraceae ; Anaerostignum ; NA	0	0	0	0	0	0	0	0	0	0	6	0	0	0	0	0	0	0	0	0	0	0	0	0	0	0	0	0	0	0	0	0
Bacteria ; Firmicutes ; Bacilli ; Bacillales ; Bacillaceae ; NA ; NA	0	0	0	0	0	0	0	0	0	0	6	0	0	0	0	0	0	0	0	0	0	0	0	0	0	0	0	0	0	0	0	0
Bacteria ; Actinobacteriota ; Actinobacteria ; Corynebacteriales ; NA ; NA ; NA	0	0	0	0	0	0	0	0	0	0	6	0	0	0	0	0	0	0	0	0	0	0	0	0	0	0	0	0	0	0	0	0
Bacteria ; Actinobacteriota ; Actinobacteria ; Micrococcales ; Intrasporangiaceae ; Lapillicoccus ; NA	0	0	0	0	0	0	0	0	0	0	6	0	0	0	0	0	0	0	0	0	0	0	0	0	0	0	0	0	0	0	0	0
Bacteria ; Firmicutes ; Bacilli ; Bacillales ; Bacillaceae ; NA ; NA	0	0	0	0	0	0	0	0	0	0	0	6	0	0	0	0	0	0	0	0	0	0	0	0	0	0	0	0	0	0	0	0
Eukaryota ; NA ; NA ; NA ; NA ; NA ; NA	0	0	0	0	0	0	0	0	0	0	0	1	0	0	0	1	0	0	0	1	0	0	0	0	0	0	0	0	0	1	1	1
Eukaryota ; NA ; NA ; NA ; NA ; NA ; NA	0	0	0	0	0	0	0	0	0	0	0	0	0	0	0	0	1	0	0	0	1	0	0	0	0	0	1	0	2	0	1	0
Bacteria ; Firmicutes ; Bacilli ; Lactobacillales ; Enterococcaceae ; Enterococcus ; NA	2	0	0	0	0	0	0	0	0	0	0	0	2	0	0	0	0	0	0	0	1	0	0	0	0	0	0	0	0	0	0	0
Bacteria ; Bacteroidota ; Bacteroidia ; Bacteroidales ; Muribaculaceae ; NA ; NA	2	1	0	0	1	0	0	0	0	0	0	0	0	0	0	0	0	0	0	0	0	0	0	1	0	0	0	0	0	0	0	0
Bacteria ; Actinobacteriota ; Coriobacteriia ; Coriobacteriales ; Eggerthellaceae ; NA ; NA	2	1	0	0	0	1	0	0	0	0	0	0	0	0	0	0	0	0	0	0	0	0	0	0	0	0	0	0	0	0	1	0
Bacteria ; NA ; NA ; NA ; NA ; NA ; NA	1	0	0	0	0	0	0	1	0	0	0	0	0	0	0	0	0	0	0	0	0	0	0	0	0	0	0	0	2	0	0	1
Bacteria ; Actinobacteriota ; Coriobacteriia ; Coriobacteriales ; Eggerthellaceae ; NA ; NA	1	0	0	1	0	0	0	1	0	0	0	0	0	0	0	2	0	0	0	0	0	0	0	0	0	0	0	0	0	0	0	0
Bacteria ; Patescibacteria ; Saccharimonadia ; Saccharimonadales ; Saccharimonadaceae ; Candidatus Saccharimonas ; NA	0	5	0	0	0	0	0	0	0	0	0	0	0	0	0	0	0	0	0	0	0	0	0	0	0	0	0	0	0	0	0	0
Bacteria ; Firmicutes ; Clostridia ; Lachnospirales ; Lachnospiraceae ; NA ; NA	0	4	1	0	0	0	0	0	0	0	0	0	0	0	0	0	0	0	0	0	0	0	0	0	0	0	0	0	0	0	0	0
Bacteria ; Firmicutes ; Clostridia ; Oscillospirales ; Oscillospiraceae ; NA ; NA	0	3	1	1	0	0	0	0	0	0	0	0	0	0	0	0	0	0	0	0	0	0	0	0	0	0	0	0	0	0	0	0
Bacteria ; Firmicutes ; Clostridia ; Lachnospirales ; Lachnospiraceae ; GCA-900066575 ; NA	0	3	1	1	0	0	0	0	0	0	0	0	0	0	0	0	0	0	0	0	0	0	0	0	0	0	0	0	0	0	0	0
Bacteria ; Patescibacteria ; Saccharimonadia ; Saccharimonadales ; Saccharimonadaceae ; Candidatus Saccharimonas ; NA	0	3	1	1	0	0	0	0	0	0	0	0	0	0	0	0	0	0	0	0	0	0	0	0	0	0	0	0	0	0	0	0
Bacteria ; Firmicutes ; Clostridia ; Monoglobales ; Monoglobaceae ; Monoglobus ; NA	0	2	1	2	0	0	0	0	0	0	0	0	0	0	0	0	0	0	0	0	0	0	0	0	0	0	0	0	0	0	0	0
Bacteria ; Bacteroidota ; Bacteroidia ; Bacteroidales ; Muribaculaceae ; NA ; NA	0	2	0	0	0	0	0	0	0	0	0	1	0	1	0	0	0	0	0	0	0	0	0	0	0	0	0	0	0	0	1	0
Bacteria ; Bacteroidota ; Bacteroidia ; Bacteroidales ; Muribaculaceae ; NA ; NA	0	1	0	0	0	1	0	3	0	0	0	0	0	0	0	0	0	0	0	0	0	0	0	0	0	0	0	0	0	0	0	0
Bacteria ; Firmicutes ; Bacilli ; Erysipelotrichales ; Erysipelatoclostridiaceae ; NA ; NA	0	1	1	3	0	0	0	0	0	0	0	0	0	0	0	0	0	0	0	0	0	0	0	0	0	0	0	0	0	0	0	0
Bacteria ; Firmicutes ; Clostridia ; Oscillospirales ; Oscillospiraceae ; Intestinimonas ; NA	0	1	3	1	0	0	0	0	0	0	0	0	0	0	0	0	0	0	0	0	0	0	0	0	0	0	0	0	0	0	0	0
Bacteria ; Firmicutes ; Clostridia ; Clostridia UCG-014 ; NA ; NA ; NA	0	0	2	3	0	0	0	0	0	0	0	0	0	0	0	0	0	0	0	0	0	0	0	0	0	0	0	0	0	0	0	0
Bacteria ; Bacteroidota ; Bacteroidia ; Bacteroidales ; Muribaculaceae ; NA ; NA	0	0	1	2	0	0	0	0	0	0	0	0	0	1	0	0	0	0	0	0	0	0	0	0	0	0	0	0	0	0	1	0
Bacteria ; Firmicutes ; Clostridia ; Lachnospirales ; Lachnospiraceae ; Lachnoclostridium ; NA	0	0	0	0	2	0	0	0	0	0	0	0	0	0	0	0	0	0	0	0	1	1	0	0	0	0	0	0	1	0	0	0
Bacteria ; Desulfobacterota ; Desulfovibrionia ; Desulfovibrionales ; Desulfovibrionaceae ; Desulfovibrio ; NA	0	0	0	0	0	0	1	0	1	0	0	0	2	0	0	0	0	0	0	0	0	0	0	1	0	0	0	0	0	0	0	0
Bacteria ; Bacteroidota ; Bacteroidia ; Bacteroidales ; Muribaculaceae ; NA ; NA	0	0	0	0	0	0	1	0	0	0	0	0	0	0	0	0	0	0	0	0	0	2	0	1	0	0	0	0	0	0	0	1
Bacteria ; Bacteroidota ; Bacteroidia ; Bacteroidales ; Muribaculaceae ; NA ; NA	0	0	0	0	0	0	0	1	0	0	0	0	0	0	0	0	0	0	0	0	0	1	0	0	0	0	0	0	0	1	1	1
Bacteria ; Actinobacteriota ; Actinobacteria ; Propionibacteriales ; Nocardioidaceae ; Aeromicrobium ; NA	0	0	0	0	0	0	0	0	0	5	0	0	0	0	0	0	0	0	0	0	0	0	0	0	0	0	0	0	0	0	0	0
Bacteria ; Actinobacteriota ; Actinobacteria ; Micrococcales ; Microbacteriaceae ; Cryobacterium ; NA	0	0	0	0	0	0	0	0	0	5	0	0	0	0	0	0	0	0	0	0	0	0	0	0	0	0	0	0	0	0	0	0
Bacteria ; Actinobacteriota ; Actinobacteria ; Micrococcales ; Microbacteriaceae ; Leucobacter ; NA	0	0	0	0	0	0	0	0	0	5	0	0	0	0	0	0	0	0	0	0	0	0	0	0	0	0	0	0	0	0	0	0
Bacteria ; Firmicutes ; Bacilli ; Alicyclobacillales ; Alicyclobacillaceae ; Tumebacillus ; NA	0	0	0	0	0	0	0	0	0	5	0	0	0	0	0	0	0	0	0	0	0	0	0	0	0	0	0	0	0	0	0	0
Bacteria ; Firmicutes ; Clostridia ; Lachnospirales ; Lachnospiraceae ; A2 ; NA	0	0	0	0	0	0	0	0	0	5	0	0	0	0	0	0	0	0	0	0	0	0	0	0	0	0	0	0	0	0	0	0
Bacteria ; Proteobacteria ; Gammaproteobacteria ; Burkholderiales ; Neisseriaceae ; Neisseria ; NA	0	0	0	0	0	0	0	0	0	1	0	0	0	0	1	0	0	0	0	0	0	0	0	0	0	0	0	0	0	2	1	0
Bacteria ; Firmicutes ; Bacilli ; Lactobacillales ; Leuconostocaceae ; Weissella ; paramesenteroides	0	0	0	0	0	0	0	0	0	1	3	1	0	0	0	0	0	0	0	0	0	0	0	0	0	0	0	0	0	0	0	0
Eukaryota ; NA ; NA ; NA ; NA ; NA ; NA	0	0	0	0	0	0	0	0	0	1	0	0	0	0	0	0	0	0	0	0	0	0	0	0	0	0	1	0	1	1	0	1
Bacteria ; Actinobacteriota ; Actinobacteria ; Micromonosporales ; Micromonosporaceae ; Actinoplanes ; NA	0	0	0	0	0	0	0	0	0	0	5	0	0	0	0	0	0	0	0	0	0	0	0	0	0	0	0	0	0	0	0	0
Bacteria ; NA ; NA ; NA ; NA ; NA ; NA	0	0	0	0	0	0	0	0	0	0	5	0	0	0	0	0	0	0	0	0	0	0	0	0	0	0	0	0	0	0	0	0
Bacteria ; Firmicutes ; Clostridia ; Peptostreptococcales-Tissierellales ; Caldisalinibacter ; NA ; NA	0	0	0	0	0	0	0	0	0	0	5	0	0	0	0	0	0	0	0	0	0	0	0	0	0	0	0	0	0	0	0	0
Bacteria ; Firmicutes ; Clostridia ; Clostridia UCG-014 ; NA ; NA ; NA	0	0	0	0	0	0	0	0	0	0	5	0	0	0	0	0	0	0	0	0	0	0	0	0	0	0	0	0	0	0	0	0
Bacteria ; Firmicutes ; Bacilli ; Lactobacillales ; Carnobacteriaceae ; Jeotgalibaca ; NA	0	0	0	0	0	0	0	0	0	0	5	0	0	0	0	0	0	0	0	0	0	0	0	0	0	0	0	0	0	0	0	0
Bacteria ; Cyanobacteria ; Cyanobacteriia ; Chloroplast ; NA ; NA ; NA	0	0	0	0	0	0	0	0	0	0	5	0	0	0	0	0	0	0	0	0	0	0	0	0	0	0	0	0	0	0	0	0
Bacteria ; Proteobacteria ; Alphaproteobacteria ; Rhizobiales ; Hyphomicrobiaceae ; NA ; NA	0	0	0	0	0	0	0	0	0	0	5	0	0	0	0	0	0	0	0	0	0	0	0	0	0	0	0	0	0	0	0	0
Bacteria ; NA ; NA ; NA ; NA ; NA ; NA	0	0	0	0	0	0	0	0	0	0	5	0	0	0	0	0	0	0	0	0	0	0	0	0	0	0	0	0	0	0	0	0
Bacteria ; Firmicutes ; Clostridia ; Lachnospirales ; Lachnospiraceae ; NA ; NA	0	0	0	0	0	0	0	0	0	0	5	0	0	0	0	0	0	0	0	0	0	0	0	0	0	0	0	0	0	0	0	0
Bacteria ; Firmicutes ; Bacilli ; RF39 ; NA ; NA ; NA	0	0	0	0	0	0	0	0	0	0	5	0	0	0	0	0	0	0	0	0	0	0	0	0	0	0	0	0	0	0	0	0
Bacteria ; Bacteroidota ; Bacteroidia ; Chitinophagales ; Chitinophagaceae ; NA ; NA	0	0	0	0	0	0	0	0	0	0	0	5	0	0	0	0	0	0	0	0	0	0	0	0	0	0	0	0	0	0	0	0
Bacteria ; Bacteroidota ; Bacteroidia ; Cytophagales ; Hymenobacteraceae ; Hymenobacter ; NA	0	0	0	0	0	0	0	0	0	0	0	5	0	0	0	0	0	0	0	0	0	0	0	0	0	0	0	0	0	0	0	0
Bacteria ; Bacteroidota ; Bacteroidia ; Bacteroidales ; Muribaculaceae ; NA ; NA	0	0	0	0	0	0	0	0	0	0	0	0	2	1	1	0	0	0	0	0	0	0	0	0	0	0	0	0	0	0	1	0
Bacteria ; Bacteroidota ; Bacteroidia ; Bacteroidales ; Muribaculaceae ; NA ; NA	0	0	0	0	0	0	0	0	0	0	0	0	0	0	1	0	0	0	0	0	0	1	0	0	0	0	0	0	1	2	0	0
Bacteria ; Actinobacteriota ; Actinobacteria ; Bifidobacteriales ; Bifidobacteriaceae ; Bifidobacterium ; NA	0	0	0	0	0	0	0	0	0	0	0	0	0	0	0	0	0	0	0	0	1	1	2	1	0	0	0	0	0	0	0	0
Bacteria ; Bacteroidota ; Bacteroidia ; Bacteroidales ; Muribaculaceae ; NA ; NA	2	0	0	0	1	0	0	0	0	0	0	0	0	0	0	0	0	0	0	0	0	0	0	0	0	0	0	0	0	1	0	0
Bacteria ; Bacteroidota ; Bacteroidia ; Bacteroidales ; Muribaculaceae ; NA ; NA	1	0	0	1	0	0	0	0	0	0	0	0	0	0	0	0	0	0	0	0	0	0	0	0	0	0	0	0	1	1	0	0
Bacteria ; Actinobacteriota ; Coriobacteriia ; Coriobacteriales ; Eggerthellaceae ; Enterorhabdus ; NA	1	1	0	0	0	0	0	1	0	0	0	0	0	0	0	0	0	0	0	0	0	0	0	0	0	0	0	0	1	0	0	0
Bacteria ; Bacteroidota ; Bacteroidia ; Bacteroidales ; Muribaculaceae ; NA ; NA	0	1	0	0	0	0	0	0	0	0	0	0	1	0	2	0	0	0	0	0	0	0	0	0	0	0	0	0	0	0	0	0
Bacteria ; Actinobacteriota ; Coriobacteriia ; Coriobacteriales ; Eggerthellaceae ; Enterorhabdus ; NA	0	1	1	2	0	0	0	0	0	0	0	0	0	0	0	0	0	0	0	0	0	0	0	0	0	0	0	0	0	0	0	0
Bacteria ; Bacteroidota ; Bacteroidia ; Bacteroidales ; Muribaculaceae ; NA ; NA	0	1	0	0	0	0	1	0	0	0	0	0	0	0	0	0	0	0	0	0	1	0	0	0	0	0	0	0	0	1	0	0
Bacteria ; Bacteroidota ; Bacteroidia ; Bacteroidales ; Muribaculaceae ; NA ; NA	0	1	0	0	0	0	0	0	0	0	0	0	1	0	0	0	0	0	0	0	0	0	0	0	0	0	0	0	1	0	1	0
Bacteria ; Bacteroidota ; Bacteroidia ; Bacteroidales ; Muribaculaceae ; NA ; NA	0	1	0	0	0	0	0	0	0	0	0	0	0	0	0	0	1	0	0	0	0	0	0	0	0	0	0	0	2	0	0	0
Bacteria ; Firmicutes ; Bacilli ; Erysipelotrichales ; Erysipelotrichaceae ; NA ; NA	0	0	3	1	0	0	0	0	0	0	0	0	0	0	0	0	0	0	0	0	0	0	0	0	0	0	0	0	0	0	0	0
Bacteria ; Actinobacteriota ; Coriobacteriia ; Coriobacteriales ; Eggerthellaceae ; Asaccharobacter ; NA	0	0	1	0	0	0	0	0	0	0	0	0	0	0	0	0	0	0	0	0	1	1	1	0	0	0	0	0	0	0	0	0
Bacteria ; Bacteroidota ; Bacteroidia ; Bacteroidales ; Muribaculaceae ; NA ; NA	0	0	1	0	0	0	0	0	0	0	0	0	0	0	0	0	0	0	0	0	0	2	0	0	0	0	0	0	1	0	0	0
Bacteria ; Bacteroidota ; Bacteroidia ; Bacteroidales ; Muribaculaceae ; NA ; NA	0	0	1	0	0	2	0	0	0	0	0	0	1	0	0	0	0	0	0	0	0	0	0	0	0	0	0	0	0	0	0	0
Bacteria ; Patescibacteria ; Saccharimonadia ; Saccharimonadales ; Saccharimonadaceae ; Candidatus Saccharimonas ; NA	0	0	0	4	0	0	0	0	0	0	0	0	0	0	0	0	0	0	0	0	0	0	0	0	0	0	0	0	0	0	0	0
Bacteria ; Bacteroidota ; Bacteroidia ; Bacteroidales ; Muribaculaceae ; NA ; NA	0	0	0	1	0	0	0	0	0	0	1	0	0	0	0	0	0	0	0	0	0	0	0	1	0	0	0	0	1	0	0	0
Bacteria ; Bacteroidota ; Bacteroidia ; Bacteroidales ; Muribaculaceae ; NA ; NA	0	0	0	1	0	1	1	0	0	0	0	0	0	0	0	0	0	0	0	0	0	0	0	0	0	0	0	0	0	0	0	1
Bacteria ; Bacteroidota ; Bacteroidia ; Bacteroidales ; Rikenellaceae ; Alistipes ; NA	0	0	0	1	0	0	0	0	0	0	0	0	0	0	0	1	0	0	0	0	1	0	0	0	0	0	0	0	0	0	0	1
Bacteria ; Bacteroidota ; Bacteroidia ; Bacteroidales ; Muribaculaceae ; NA ; NA	0	0	0	1	0	0	1	0	0	0	0	0	0	0	1	0	0	0	0	0	0	0	0	0	0	0	0	0	0	1	0	0
Bacteria ; Bacteroidota ; Bacteroidia ; Bacteroidales ; Muribaculaceae ; NA ; NA	0	0	0	0	1	1	1	0	0	0	0	0	0	0	0	0	0	0	0	0	0	0	1	0	0	0	0	0	0	0	0	0
Bacteria ; Bacteroidota ; Bacteroidia ; Bacteroidales ; Tannerellaceae ; Parabacteroides ; NA	0	0	0	0	1	0	0	0	0	1	0	0	0	0	0	0	0	0	0	0	0	0	2	0	0	0	0	0	0	0	0	0
Bacteria ; Bacteroidota ; Bacteroidia ; Bacteroidales ; Muribaculaceae ; NA ; NA	0	0	0	0	0	1	0	0	0	0	0	0	0	0	0	0	0	0	0	0	0	2	0	0	0	0	0	0	0	1	0	0
Bacteria ; Proteobacteria ; NA ; NA ; NA ; NA ; NA	0	0	0	0	0	1	0	0	0	0	0	0	0	0	0	0	0	0	0	0	0	0	0	0	0	1	0	0	0	2	0	0
Bacteria ; Actinobacteriota ; Coriobacteriia ; Coriobacteriales ; Eggerthellaceae ; Enterorhabdus ; NA	0	0	0	0	0	0	2	0	0	0	0	0	0	1	0	0	0	0	0	0	0	0	0	0	0	0	0	0	0	1	0	0
Bacteria ; Bacteroidota ; Bacteroidia ; Bacteroidales ; Bacteroidaceae ; Bacteroides ; NA	0	0	0	0	0	0	1	0	0	0	0	0	0	0	1	1	0	0	0	0	1	0	0	0	0	0	0	0	0	0	0	0
Bacteria ; Bacteroidota ; Bacteroidia ; Bacteroidales ; Muribaculaceae ; NA ; NA	0	0	0	0	0	0	1	0	0	0	0	0	0	0	1	0	0	0	0	0	0	0	0	0	0	0	0	0	1	1	0	0
Bacteria ; Bacteroidota ; Bacteroidia ; Bacteroidales ; Muribaculaceae ; Muribaculum ; NA	0	0	0	0	0	0	0	2	0	0	0	0	1	0	0	0	0	0	0	0	0	1	0	0	0	0	0	0	0	0	0	0
Bacteria ; Firmicutes ; Clostridia ; Peptostreptococcales-Tissierellales ; Peptostreptococcaceae ; Terrisporobacter ; NA	0	0	0	0	0	0	0	0	0	4	0	0	0	0	0	0	0	0	0	0	0	0	0	0	0	0	0	0	0	0	0	0
Bacteria ; Patescibacteria ; Saccharimonadia ; Saccharimonadales ; NA ; NA ; NA	0	0	0	0	0	0	0	0	0	4	0	0	0	0	0	0	0	0	0	0	0	0	0	0	0	0	0	0	0	0	0	0
Bacteria ; Actinobacteriota ; Actinobacteria ; Micrococcales ; Beutenbergiaceae ; Salana ; multivorans	0	0	0	0	0	0	0	0	0	3	0	0	0	0	0	0	0	0	0	0	0	1	0	0	0	0	0	0	0	0	0	0
Bacteria ; Cyanobacteria ; Cyanobacteriia ; Chloroplast ; NA ; NA ; NA	0	0	0	0	0	0	0	0	0	1	3	0	0	0	0	0	0	0	0	0	0	0	0	0	0	0	0	0	0	0	0	0
Eukaryota ; NA ; NA ; NA ; NA ; NA ; NA	0	0	0	0	0	0	0	0	0	1	0	0	0	0	0	0	0	0	0	1	1	0	0	0	0	0	0	0	0	1	0	0
Bacteria ; Actinobacteriota ; Actinobacteria ; Glycomycetales ; Glycomycetaceae ; Glycomyces ; NA	0	0	0	0	0	0	0	0	0	0	4	0	0	0	0	0	0	0	0	0	0	0	0	0	0	0	0	0	0	0	0	0
Bacteria ; Actinobacteriota ; Actinobacteria ; Micrococcales ; Cellulomonadaceae ; Oerskovia ; NA	0	0	0	0	0	0	0	0	0	0	4	0	0	0	0	0	0	0	0	0	0	0	0	0	0	0	0	0	0	0	0	0
Bacteria ; Actinobacteriota ; Actinobacteria ; Micrococcales ; Microbacteriaceae ; NA ; NA	0	0	0	0	0	0	0	0	0	0	4	0	0	0	0	0	0	0	0	0	0	0	0	0	0	0	0	0	0	0	0	0
Bacteria ; Firmicutes ; Bacilli ; Bacillales ; Planococcaceae ; Kurthia ; gibsonii	0	0	0	0	0	0	0	0	0	0	2	2	0	0	0	0	0	0	0	0	0	0	0	0	0	0	0	0	0	0	0	0
Bacteria ; Desulfobacterota ; Desulfovibrionia ; Desulfovibrionales ; Desulfovibrionaceae ; NA ; NA	0	0	0	0	0	0	0	0	0	0	0	0	4	0	0	0	0	0	0	0	0	0	0	0	0	0	0	0	0	0	0	0
Bacteria ; Bacteroidota ; Bacteroidia ; Bacteroidales ; Muribaculaceae ; NA ; NA	0	0	0	0	0	0	0	0	0	0	0	0	0	1	1	0	0	0	0	0	0	0	0	0	0	0	0	0	0	0	2	0
Eukaryota ; NA ; NA ; NA ; NA ; NA ; NA	0	0	0	0	0	0	0	0	0	0	0	0	0	0	0	0	1	0	0	0	0	0	0	1	0	0	1	0	0	0	1	0
Bacteria ; Bacteroidota ; Bacteroidia ; Bacteroidales ; Bacteroidaceae ; Bacteroides ; NA	1	0	0	1	0	1	0	0	0	0	0	0	0	0	0	0	0	0	0	0	0	0	0	0	0	0	0	0	0	0	0	0
Bacteria ; Bacteroidota ; Bacteroidia ; Bacteroidales ; Muribaculaceae ; NA ; NA	1	0	0	0	0	0	0	0	0	0	0	0	0	1	0	0	0	0	0	0	0	0	0	0	0	0	0	0	0	1	0	0
Bacteria ; Bacteroidota ; Bacteroidia ; Bacteroidales ; Muribaculaceae ; NA ; NA	1	0	0	0	0	0	0	0	0	0	0	0	0	1	0	0	0	0	0	0	0	0	0	0	0	0	0	0	0	0	1	0
Bacteria ; Firmicutes ; Clostridia ; Clostridia UCG-014 ; NA ; NA ; NA	0	3	0	0	0	0	0	0	0	0	0	0	0	0	0	0	0	0	0	0	0	0	0	0	0	0	0	0	0	0	0	0
Bacteria ; Firmicutes ; Clostridia ; Lachnospirales ; Lachnospiraceae ; GCA-900066575 ; NA	0	2	1	0	0	0	0	0	0	0	0	0	0	0	0	0	0	0	0	0	0	0	0	0	0	0	0	0	0	0	0	0
Bacteria ; Patescibacteria ; Saccharimonadia ; Saccharimonadales ; Saccharimonadaceae ; Candidatus Saccharimonas ; NA	0	2	1	0	0	0	0	0	0	0	0	0	0	0	0	0	0	0	0	0	0	0	0	0	0	0	0	0	0	0	0	0
Bacteria ; Bacteroidota ; Bacteroidia ; Bacteroidales ; Muribaculaceae ; NA ; NA	0	1	0	1	1	0	0	0	0	0	0	0	0	0	0	0	0	0	0	0	0	0	0	0	0	0	0	0	0	0	0	0
Bacteria ; Firmicutes ; Bacilli ; Erysipelotrichales ; Erysipelotrichaceae ; NA ; NA	0	1	0	2	0	0	0	0	0	0	0	0	0	0	0	0	0	0	0	0	0	0	0	0	0	0	0	0	0	0	0	0
Bacteria ; Actinobacteriota ; Coriobacteriia ; Coriobacteriales ; Eggerthellaceae ; Asaccharobacter ; NA	0	1	0	0	0	0	0	0	0	0	0	0	0	0	0	0	0	0	0	0	0	0	1	1	0	0	0	0	0	0	0	0
Bacteria ; Firmicutes ; Clostridia ; Lachnospirales ; Lachnospiraceae ; Tyzzerella ; NA	0	1	2	0	0	0	0	0	0	0	0	0	0	0	0	0	0	0	0	0	0	0	0	0	0	0	0	0	0	0	0	0
Bacteria ; Firmicutes ; Clostridia ; Lachnospirales ; Lachnospiraceae ; NA ; NA	0	0	3	0	0	0	0	0	0	0	0	0	0	0	0	0	0	0	0	0	0	0	0	0	0	0	0	0	0	0	0	0
Bacteria ; Bacteroidota ; Bacteroidia ; Bacteroidales ; Muribaculaceae ; NA ; NA	0	0	0	1	0	0	1	0	0	0	0	0	1	0	0	0	0	0	0	0	0	0	0	0	0	0	0	0	0	0	0	0
Bacteria ; Bacteroidota ; Bacteroidia ; Bacteroidales ; Muribaculaceae ; NA ; NA	0	0	0	1	0	0	0	0	0	0	0	0	1	0	0	0	0	0	0	0	0	0	0	0	0	0	0	0	1	0	0	0
Bacteria ; Bacteroidota ; Bacteroidia ; Bacteroidales ; Muribaculaceae ; NA ; NA	0	0	0	0	1	0	2	0	0	0	0	0	0	0	0	0	0	0	0	0	0	0	0	0	0	0	0	0	0	0	0	0
Bacteria ; Bacteroidota ; Bacteroidia ; Bacteroidales ; Muribaculaceae ; NA ; NA	0	0	0	0	1	0	0	0	0	0	0	0	0	0	0	0	0	0	0	0	0	1	0	1	0	0	0	0	0	0	0	0
Bacteria ; Firmicutes ; Bacilli ; Lactobacillales ; NA ; NA ; NA	0	0	0	0	1	0	2	0	0	0	0	0	0	0	0	0	0	0	0	0	0	0	0	0	0	0	0	0	0	0	0	0
Bacteria ; Firmicutes ; Clostridia ; Lachnospirales ; Lachnospiraceae ; NA ; NA	0	0	0	0	0	1	0	0	0	0	0	0	0	0	0	0	0	0	0	0	2	0	0	0	0	0	0	0	0	0	0	0
Bacteria ; Desulfobacterota ; Desulfovibrionia ; Desulfovibrionales ; Desulfovibrionaceae ; Desulfovibrio ; NA	0	0	0	0	0	1	0	0	0	0	0	0	1	0	0	0	0	0	0	0	0	0	1	0	0	0	0	0	0	0	0	0
Bacteria ; Bacteroidota ; Bacteroidia ; Bacteroidales ; Muribaculaceae ; NA ; NA	0	0	0	0	0	0	2	0	0	0	0	0	0	0	0	0	0	0	0	0	0	0	0	0	0	0	0	0	1	0	0	0
Bacteria ; Firmicutes ; Bacilli ; Lactobacillales ; Enterococcaceae ; NA ; NA	0	0	0	0	0	0	0	1	0	0	0	0	0	0	0	0	0	0	0	0	0	0	0	0	0	0	0	0	0	0	1	1
Bacteria ; Actinobacteriota ; Actinobacteria ; NA ; NA ; NA ; NA	0	0	0	0	0	0	0	0	0	3	0	0	0	0	0	0	0	0	0	0	0	0	0	0	0	0	0	0	0	0	0	0
Bacteria ; Actinobacteriota ; Actinobacteria ; Micrococcales ; Microbacteriaceae ; Leucobacter ; chromiiresistens	0	0	0	0	0	0	0	0	0	3	0	0	0	0	0	0	0	0	0	0	0	0	0	0	0	0	0	0	0	0	0	0
Bacteria ; Myxococcota ; Polyangia ; Polyangiales ; BIrii41 ; NA ; NA	0	0	0	0	0	0	0	0	0	0	3	0	0	0	0	0	0	0	0	0	0	0	0	0	0	0	0	0	0	0	0	0
Bacteria ; Bacteroidota ; Bacteroidia ; Bacteroidales ; Paludibacteraceae ; Paludibacter ; NA	0	0	0	0	0	0	0	0	0	0	0	3	0	0	0	0	0	0	0	0	0	0	0	0	0	0	0	0	0	0	0	0
Bacteria ; Bacteroidota ; Bacteroidia ; Bacteroidales ; Tannerellaceae ; Parabacteroides ; NA	0	0	0	0	0	0	0	0	0	0	0	0	3	0	0	0	0	0	0	0	0	0	0	0	0	0	0	0	0	0	0	0
Bacteria ; Bacteroidota ; Bacteroidia ; Bacteroidales ; Muribaculaceae ; NA ; NA	0	0	0	0	0	0	0	0	0	0	0	0	1	0	0	0	0	0	0	0	1	0	0	1	0	0	0	0	0	0	0	0
Bacteria ; Bacteroidota ; Bacteroidia ; Bacteroidales ; Bacteroidaceae ; Bacteroides ; NA	0	0	0	0	0	0	0	0	0	0	0	0	1	1	0	0	0	0	0	0	0	0	0	1	0	0	0	0	0	0	0	0
Bacteria ; Bacteroidota ; Bacteroidia ; Bacteroidales ; Muribaculaceae ; NA ; NA	0	0	0	0	0	0	0	0	0	0	0	0	1	0	0	0	0	0	0	0	2	0	0	0	0	0	0	0	0	0	0	0
Bacteria ; Bacteroidota ; Bacteroidia ; Bacteroidales ; Muribaculaceae ; NA ; NA	0	0	0	0	0	0	0	0	0	0	0	0	0	1	1	0	0	0	0	0	1	0	0	0	0	0	0	0	0	0	0	0
Bacteria ; Bacteroidota ; Bacteroidia ; Bacteroidales ; Muribaculaceae ; NA ; NA	0	0	0	0	0	0	0	0	0	0	0	0	0	0	1	0	0	0	0	0	0	1	0	0	0	0	0	0	0	1	0	0
Bacteria ; Bacteroidota ; Bacteroidia ; Bacteroidales ; Muribaculaceae ; NA ; NA	0	0	0	0	0	0	0	0	0	0	0	0	0	0	1	0	0	0	0	0	0	1	0	0	0	0	0	0	0	1	0	0
Bacteria ; Firmicutes ; Clostridia ; Christensenellales ; Christensenellaceae ; Christensenella ; NA	0	0	0	0	0	0	0	0	0	0	0	0	0	0	0	1	0	0	0	0	0	0	0	0	0	0	0	0	2	0	0	0
Bacteria ; Bacteroidota ; Bacteroidia ; Bacteroidales ; Prevotellaceae ; Prevotellaceae UCG-001 ; NA	0	0	0	0	0	0	0	0	0	0	0	0	0	0	0	1	0	0	0	0	0	0	0	0	0	0	0	0	0	2	0	0
Bacteria ; Bacteroidota ; Bacteroidia ; Bacteroidales ; Muribaculaceae ; NA ; NA	0	0	0	0	0	0	0	0	0	0	0	0	0	0	0	0	0	0	0	0	1	1	0	0	0	0	0	0	1	0	0	0
Bacteria ; Bacteroidota ; Bacteroidia ; Bacteroidales ; Muribaculaceae ; NA ; NA	0	0	0	0	0	0	0	0	0	0	0	0	0	0	0	0	0	0	0	0	0	1	0	0	0	0	0	0	2	0	0	0
Bacteria ; Actinobacteriota ; Coriobacteriia ; Coriobacteriales ; Eggerthellaceae ; Enterorhabdus ; NA	0	0	0	0	0	0	0	0	0	0	0	0	0	0	0	0	0	0	0	0	0	1	0	0	0	0	0	0	0	0	2	0
Bacteria ; Firmicutes ; Clostridia ; Lachnospirales ; Lachnospiraceae ; NA ; NA	0	0	0	0	0	0	0	0	0	0	0	0	0	0	0	0	0	0	0	0	0	1	0	0	0	0	0	0	0	0	1	1
Bacteria ; Bacteroidota ; Bacteroidia ; Bacteroidales ; Muribaculaceae ; NA ; NA	0	0	0	0	0	0	0	0	0	0	0	0	0	0	0	0	0	0	0	0	0	0	1	2	0	0	0	0	0	0	0	0
Bacteria ; Bacteroidota ; Bacteroidia ; Bacteroidales ; Muribaculaceae ; Muribaculum ; NA	2	0	0	0	0	0	0	0	0	0	0	0	0	0	0	0	0	0	0	0	0	0	0	0	0	0	0	0	0	0	0	0
Bacteria ; Firmicutes ; Clostridia ; Christensenellales ; Christensenellaceae ; NA ; NA	2	0	0	0	0	0	0	0	0	0	0	0	0	0	0	0	0	0	0	0	0	0	0	0	0	0	0	0	0	0	0	0
Bacteria ; Firmicutes ; Clostridia ; Clostridia vadinBB60 group ; NA ; NA ; NA	2	0	0	0	0	0	0	0	0	0	0	0	0	0	0	0	0	0	0	0	0	0	0	0	0	0	0	0	0	0	0	0
Bacteria ; Bacteroidota ; Bacteroidia ; Bacteroidales ; Muribaculaceae ; NA ; NA	1	0	1	0	0	0	0	0	0	0	0	0	0	0	0	0	0	0	0	0	0	0	0	0	0	0	0	0	0	0	0	0
Bacteria ; Bacteroidota ; Bacteroidia ; Bacteroidales ; Prevotellaceae ; Prevotellaceae UCG-001 ; NA	1	0	0	0	0	0	0	0	0	0	0	0	0	1	0	0	0	0	0	0	0	0	0	0	0	0	0	0	0	0	0	0
Bacteria ; Bacteroidota ; Bacteroidia ; Bacteroidales ; Muribaculaceae ; NA ; NA	1	0	0	0	0	0	0	0	0	0	0	0	0	0	1	0	0	0	0	0	0	0	0	0	0	0	0	0	0	0	0	0
Bacteria ; Bacteroidota ; Bacteroidia ; Bacteroidales ; Muribaculaceae ; NA ; NA	0	2	0	0	0	0	0	0	0	0	0	0	0	0	0	0	0	0	0	0	0	0	0	0	0	0	0	0	0	0	0	0
Bacteria ; Firmicutes ; Clostridia ; Lachnospirales ; Lachnospiraceae ; Lachnospiraceae UCG-006 ; NA	0	2	0	0	0	0	0	0	0	0	0	0	0	0	0	0	0	0	0	0	0	0	0	0	0	0	0	0	0	0	0	0
Bacteria ; Bacteroidota ; Bacteroidia ; Bacteroidales ; NA ; NA ; NA	0	2	0	0	0	0	0	0	0	0	0	0	0	0	0	0	0	0	0	0	0	0	0	0	0	0	0	0	0	0	0	0
Bacteria ; Firmicutes ; Clostridia ; Oscillospirales ; Oscillospiraceae ; NA ; NA	0	2	0	0	0	0	0	0	0	0	0	0	0	0	0	0	0	0	0	0	0	0	0	0	0	0	0	0	0	0	0	0
Bacteria ; Firmicutes ; Clostridia ; Lachnospirales ; Lachnospiraceae ; NA ; NA	0	2	0	0	0	0	0	0	0	0	0	0	0	0	0	0	0	0	0	0	0	0	0	0	0	0	0	0	0	0	0	0
Bacteria ; Firmicutes ; Clostridia ; Oscillospirales ; Ruminococcaceae ; NA ; NA	0	2	0	0	0	0	0	0	0	0	0	0	0	0	0	0	0	0	0	0	0	0	0	0	0	0	0	0	0	0	0	0
Bacteria ; Bacteroidota ; Bacteroidia ; Bacteroidales ; Muribaculaceae ; NA ; NA	0	2	0	0	0	0	0	0	0	0	0	0	0	0	0	0	0	0	0	0	0	0	0	0	0	0	0	0	0	0	0	0
Bacteria ; Bacteroidota ; Bacteroidia ; Bacteroidales ; Muribaculaceae ; NA ; NA	0	1	0	0	1	0	0	0	0	0	0	0	0	0	0	0	0	0	0	0	0	0	0	0	0	0	0	0	0	0	0	0
Bacteria ; Firmicutes ; Clostridia ; Lachnospirales ; Lachnospiraceae ; Lachnoclostridium ; NA	0	1	0	1	0	0	0	0	0	0	0	0	0	0	0	0	0	0	0	0	0	0	0	0	0	0	0	0	0	0	0	0
Bacteria ; Firmicutes ; Clostridia ; Oscillospirales ; Oscillospiraceae ; Colidextribacter ; NA	0	1	1	0	0	0	0	0	0	0	0	0	0	0	0	0	0	0	0	0	0	0	0	0	0	0	0	0	0	0	0	0
Bacteria ; Bacteroidota ; Bacteroidia ; Bacteroidales ; Prevotellaceae ; Prevotellaceae UCG-001 ; NA	0	1	0	0	0	0	0	0	0	0	0	0	0	0	0	0	0	0	0	0	1	0	0	0	0	0	0	0	0	0	0	0
Bacteria ; Bacteroidota ; Bacteroidia ; Bacteroidales ; Bacteroidaceae ; Bacteroides ; NA	0	1	0	0	0	0	0	0	0	0	0	0	0	0	0	0	0	0	0	0	0	0	0	1	0	0	0	0	0	0	0	0
Bacteria ; Proteobacteria ; Gammaproteobacteria ; Burkholderiales ; Sutterellaceae ; Parasutterella ; NA	0	0	2	0	0	0	0	0	0	0	0	0	0	0	0	0	0	0	0	0	0	0	0	0	0	0	0	0	0	0	0	0
Bacteria ; Firmicutes ; Clostridia ; Lachnospirales ; Lachnospiraceae ; NA ; NA	0	0	2	0	0	0	0	0	0	0	0	0	0	0	0	0	0	0	0	0	0	0	0	0	0	0	0	0	0	0	0	0
Bacteria ; Bacteroidota ; Bacteroidia ; Bacteroidales ; Muribaculaceae ; NA ; NA	0	0	2	0	0	0	0	0	0	0	0	0	0	0	0	0	0	0	0	0	0	0	0	0	0	0	0	0	0	0	0	0
Bacteria ; Bacteroidota ; Bacteroidia ; Bacteroidales ; Bacteroidaceae ; Bacteroides ; NA	0	0	2	0	0	0	0	0	0	0	0	0	0	0	0	0	0	0	0	0	0	0	0	0	0	0	0	0	0	0	0	0
Bacteria ; NA ; NA ; NA ; NA ; NA ; NA	0	0	1	0	0	0	1	0	0	0	0	0	0	0	0	0	0	0	0	0	0	0	0	0	0	0	0	0	0	0	0	0
Bacteria ; Bacteroidota ; Bacteroidia ; Bacteroidales ; Muribaculaceae ; NA ; NA	0	0	1	0	0	0	0	0	0	0	0	0	0	0	0	1	0	0	0	0	0	0	0	0	0	0	0	0	0	0	0	0
Bacteria ; Bacteroidota ; Bacteroidia ; Bacteroidales ; Bacteroidaceae ; Bacteroides ; NA	0	0	1	0	0	0	0	0	0	0	0	0	0	1	0	0	0	0	0	0	0	0	0	0	0	0	0	0	0	0	0	0
Bacteria ; Actinobacteriota ; Coriobacteriia ; Coriobacteriales ; Eggerthellaceae ; Enterorhabdus ; NA	0	0	1	0	0	0	0	0	0	0	0	0	0	0	0	0	0	0	0	0	0	0	0	0	0	0	0	0	0	1	0	0
Bacteria ; Actinobacteriota ; Coriobacteriia ; Coriobacteriales ; Eggerthellaceae ; Enterorhabdus ; NA	0	0	0	2	0	0	0	0	0	0	0	0	0	0	0	0	0	0	0	0	0	0	0	0	0	0	0	0	0	0	0	0
Bacteria ; Firmicutes ; Clostridia ; Lachnospirales ; Lachnospiraceae ; Lachnoclostridium ; NA	0	0	0	2	0	0	0	0	0	0	0	0	0	0	0	0	0	0	0	0	0	0	0	0	0	0	0	0	0	0	0	0
Bacteria ; Firmicutes ; Bacilli ; Erysipelotrichales ; Erysipelotrichaceae ; Faecalibaculum ; NA	0	0	0	2	0	0	0	0	0	0	0	0	0	0	0	0	0	0	0	0	0	0	0	0	0	0	0	0	0	0	0	0
Bacteria ; Bacteroidota ; Bacteroidia ; Bacteroidales ; Prevotellaceae ; Prevotellaceae UCG-001 ; NA	0	0	0	1	0	0	0	0	0	0	0	0	0	0	0	0	0	0	0	0	0	0	0	0	0	0	0	0	1	0	0	0
Bacteria ; Firmicutes ; Clostridia ; Lachnospirales ; Lachnospiraceae ; Lachnoclostridium ; NA	0	0	0	1	0	0	0	0	0	0	0	0	0	0	0	1	0	0	0	0	0	0	0	0	0	0	0	0	0	0	0	0
Bacteria ; Proteobacteria ; Gammaproteobacteria ; Enterobacterales ; Erwiniaceae ; Incertae Sedis ; NA	0	0	0	0	2	0	0	0	0	0	0	0	0	0	0	0	0	0	0	0	0	0	0	0	0	0	0	0	0	0	0	0
Bacteria ; Firmicutes ; Clostridia ; Christensenellales ; Christensenellaceae ; Christensenella ; NA	0	0	0	0	2	0	0	0	0	0	0	0	0	0	0	0	0	0	0	0	0	0	0	0	0	0	0	0	0	0	0	0
Bacteria ; Bacteroidota ; Bacteroidia ; Bacteroidales ; Muribaculaceae ; NA ; NA	0	0	0	0	2	0	0	0	0	0	0	0	0	0	0	0	0	0	0	0	0	0	0	0	0	0	0	0	0	0	0	0
Bacteria ; Bacteroidota ; Bacteroidia ; Bacteroidales ; Prevotellaceae ; Prevotellaceae UCG-001 ; NA	0	0	0	0	2	0	0	0	0	0	0	0	0	0	0	0	0	0	0	0	0	0	0	0	0	0	0	0	0	0	0	0
Bacteria ; Bacteroidota ; Bacteroidia ; Bacteroidales ; Prevotellaceae ; Prevotellaceae UCG-001 ; NA	0	0	0	0	1	0	0	0	0	0	0	0	0	0	0	0	0	0	0	0	0	0	1	0	0	0	0	0	0	0	0	0
Bacteria ; Bacteroidota ; Bacteroidia ; Bacteroidales ; Muribaculaceae ; NA ; NA	0	0	0	0	1	0	0	0	0	0	0	0	0	0	0	0	0	0	0	0	0	0	0	0	0	0	0	0	0	0	1	0
Bacteria ; Bacteroidota ; Bacteroidia ; Bacteroidales ; Muribaculaceae ; Muribaculum ; NA	0	0	0	0	1	0	0	0	0	0	0	0	0	0	0	0	0	0	0	0	0	0	0	0	0	0	0	0	1	0	0	0
Bacteria ; Bacteroidota ; Bacteroidia ; Bacteroidales ; Prevotellaceae ; Prevotellaceae UCG-001 ; NA	0	0	0	0	1	0	0	1	0	0	0	0	0	0	0	0	0	0	0	0	0	0	0	0	0	0	0	0	0	0	0	0
Bacteria ; Bacteroidota ; Bacteroidia ; Bacteroidales ; Muribaculaceae ; NA ; NA	0	0	0	0	1	0	0	0	0	0	0	0	1	0	0	0	0	0	0	0	0	0	0	0	0	0	0	0	0	0	0	0
Bacteria ; Bacteroidota ; Bacteroidia ; Bacteroidales ; Muribaculaceae ; NA ; NA	0	0	0	0	1	0	0	1	0	0	0	0	0	0	0	0	0	0	0	0	0	0	0	0	0	0	0	0	0	0	0	0
Bacteria ; Bacteroidota ; Bacteroidia ; Bacteroidales ; Prevotellaceae ; Prevotellaceae UCG-001 ; NA	0	0	0	0	0	2	0	0	0	0	0	0	0	0	0	0	0	0	0	0	0	0	0	0	0	0	0	0	0	0	0	0
Bacteria ; Bacteroidota ; Bacteroidia ; Bacteroidales ; Bacteroidaceae ; Bacteroides ; NA	0	0	0	0	0	2	0	0	0	0	0	0	0	0	0	0	0	0	0	0	0	0	0	0	0	0	0	0	0	0	0	0
Bacteria ; Bacteroidota ; Bacteroidia ; Bacteroidales ; Muribaculaceae ; NA ; NA	0	0	0	0	0	2	0	0	0	0	0	0	0	0	0	0	0	0	0	0	0	0	0	0	0	0	0	0	0	0	0	0
Bacteria ; Firmicutes ; Clostridia ; Lachnospirales ; Lachnospiraceae ; Lachnoclostridium ; NA	0	0	0	0	0	1	0	0	0	0	0	0	0	0	0	0	0	0	0	0	0	0	0	0	0	0	0	0	0	0	1	0
Bacteria ; Bacteroidota ; Bacteroidia ; Bacteroidales ; Bacteroidaceae ; Bacteroides ; NA	0	0	0	0	0	1	0	0	0	0	0	0	0	0	0	0	0	0	0	0	0	0	0	0	0	0	0	0	0	0	1	0
Bacteria ; Bacteroidota ; Bacteroidia ; Bacteroidales ; Muribaculaceae ; NA ; NA	0	0	0	0	0	1	0	0	0	0	0	0	1	0	0	0	0	0	0	0	0	0	0	0	0	0	0	0	0	0	0	0
Bacteria ; Firmicutes ; Bacilli ; Lactobacillales ; Lactobacillaceae ; Lactobacillus ; NA	0	0	0	0	0	0	2	0	0	0	0	0	0	0	0	0	0	0	0	0	0	0	0	0	0	0	0	0	0	0	0	0
Bacteria ; Bacteroidota ; Bacteroidia ; Bacteroidales ; Bacteroidaceae ; Bacteroides ; NA	0	0	0	0	0	0	2	0	0	0	0	0	0	0	0	0	0	0	0	0	0	0	0	0	0	0	0	0	0	0	0	0
Bacteria ; Bacteroidota ; Bacteroidia ; Bacteroidales ; Muribaculaceae ; NA ; NA	0	0	0	0	0	0	2	0	0	0	0	0	0	0	0	0	0	0	0	0	0	0	0	0	0	0	0	0	0	0	0	0
Bacteria ; Bacteroidota ; Bacteroidia ; Bacteroidales ; Muribaculaceae ; Muribaculum ; NA	0	0	0	0	0	0	2	0	0	0	0	0	0	0	0	0	0	0	0	0	0	0	0	0	0	0	0	0	0	0	0	0
Bacteria ; Firmicutes ; Clostridia ; Lachnospirales ; Lachnospiraceae ; Lachnoclostridium ; NA	0	0	0	0	0	0	0	2	0	0	0	0	0	0	0	0	0	0	0	0	0	0	0	0	0	0	0	0	0	0	0	0
Bacteria ; Bacteroidota ; Bacteroidia ; Bacteroidales ; Tannerellaceae ; Parabacteroides ; NA	0	0	0	0	0	0	0	2	0	0	0	0	0	0	0	0	0	0	0	0	0	0	0	0	0	0	0	0	0	0	0	0
Eukaryota ; NA ; NA ; NA ; NA ; NA ; NA	0	0	0	0	0	0	0	0	1	0	0	0	0	0	0	0	0	0	0	0	0	0	0	0	0	0	0	0	1	0	0	0
Eukaryota ; NA ; NA ; NA ; NA ; NA ; NA	0	0	0	0	0	0	0	0	1	0	0	0	0	0	0	0	0	0	0	0	0	0	0	0	0	0	0	0	1	0	0	0
Bacteria ; Firmicutes ; Bacilli ; Erysipelotrichales ; Erysipelotrichaceae ; Breznakia ; NA	0	0	0	0	0	0	0	0	0	2	0	0	0	0	0	0	0	0	0	0	0	0	0	0	0	0	0	0	0	0	0	0
Bacteria ; Firmicutes ; Clostridia ; Peptostreptococcales-Tissierellales ; Anaerosalibacter ; NA ; NA	0	0	0	0	0	0	0	0	0	2	0	0	0	0	0	0	0	0	0	0	0	0	0	0	0	0	0	0	0	0	0	0
Bacteria ; Proteobacteria ; Alphaproteobacteria ; Rickettsiales ; Mitochondria ; NA ; NA	0	0	0	0	0	0	0	0	0	0	2	0	0	0	0	0	0	0	0	0	0	0	0	0	0	0	0	0	0	0	0	0
Bacteria ; Actinobacteriota ; Actinobacteria ; Micrococcales ; Microbacteriaceae ; Microbacterium ; NA	0	0	0	0	0	0	0	0	0	0	2	0	0	0	0	0	0	0	0	0	0	0	0	0	0	0	0	0	0	0	0	0
Bacteria ; NA ; NA ; NA ; NA ; NA ; NA	0	0	0	0	0	0	0	0	0	0	2	0	0	0	0	0	0	0	0	0	0	0	0	0	0	0	0	0	0	0	0	0
Bacteria ; Firmicutes ; Bacilli ; Staphylococcales ; Staphylococcaceae ; Staphylococcus ; NA	0	0	0	0	0	0	0	0	0	0	0	2	0	0	0	0	0	0	0	0	0	0	0	0	0	0	0	0	0	0	0	0
Bacteria ; Firmicutes ; Bacilli ; Lactobacillales ; Leuconostocaceae ; Leuconostoc ; NA	0	0	0	0	0	0	0	0	0	0	0	2	0	0	0	0	0	0	0	0	0	0	0	0	0	0	0	0	0	0	0	0
Bacteria ; Bacteroidota ; Bacteroidia ; Bacteroidales ; Muribaculaceae ; NA ; NA	0	0	0	0	0	0	0	0	0	0	0	0	2	0	0	0	0	0	0	0	0	0	0	0	0	0	0	0	0	0	0	0
Bacteria ; Firmicutes ; Clostridia ; Lachnospirales ; Lachnospiraceae ; NA ; NA	0	0	0	0	0	0	0	0	0	0	0	0	2	0	0	0	0	0	0	0	0	0	0	0	0	0	0	0	0	0	0	0
Bacteria ; Bacteroidota ; Bacteroidia ; Bacteroidales ; Muribaculaceae ; NA ; NA	0	0	0	0	0	0	0	0	0	0	0	0	2	0	0	0	0	0	0	0	0	0	0	0	0	0	0	0	0	0	0	0
Bacteria ; Proteobacteria ; Gammaproteobacteria ; Burkholderiales ; Sutterellaceae ; Parasutterella ; NA	0	0	0	0	0	0	0	0	0	0	0	0	2	0	0	0	0	0	0	0	0	0	0	0	0	0	0	0	0	0	0	0
Bacteria ; Firmicutes ; NA ; NA ; NA ; NA ; NA	0	0	0	0	0	0	0	0	0	0	0	0	2	0	0	0	0	0	0	0	0	0	0	0	0	0	0	0	0	0	0	0
Bacteria ; Bacteroidota ; Bacteroidia ; Bacteroidales ; Muribaculaceae ; NA ; NA	0	0	0	0	0	0	0	0	0	0	0	0	2	0	0	0	0	0	0	0	0	0	0	0	0	0	0	0	0	0	0	0
Bacteria ; Firmicutes ; Clostridia ; Lachnospirales ; Lachnospiraceae ; NA ; NA	0	0	0	0	0	0	0	0	0	0	0	0	2	0	0	0	0	0	0	0	0	0	0	0	0	0	0	0	0	0	0	0
Bacteria ; Bacteroidota ; Bacteroidia ; Bacteroidales ; Tannerellaceae ; NA ; NA	0	0	0	0	0	0	0	0	0	0	0	0	2	0	0	0	0	0	0	0	0	0	0	0	0	0	0	0	0	0	0	0
Bacteria ; Bacteroidota ; Bacteroidia ; Bacteroidales ; Muribaculaceae ; NA ; NA	0	0	0	0	0	0	0	0	0	0	0	0	1	0	0	0	0	0	0	0	1	0	0	0	0	0	0	0	0	0	0	0
Bacteria ; Bacteroidota ; Bacteroidia ; Bacteroidales ; Muribaculaceae ; NA ; NA	0	0	0	0	0	0	0	0	0	0	0	0	0	2	0	0	0	0	0	0	0	0	0	0	0	0	0	0	0	0	0	0
Bacteria ; Bacteroidota ; Bacteroidia ; Bacteroidales ; Muribaculaceae ; Muribaculum ; NA	0	0	0	0	0	0	0	0	0	0	0	0	0	2	0	0	0	0	0	0	0	0	0	0	0	0	0	0	0	0	0	0
Bacteria ; Firmicutes ; Bacilli ; Lactobacillales ; Lactobacillaceae ; Lactobacillus ; NA	0	0	0	0	0	0	0	0	0	0	0	0	0	2	0	0	0	0	0	0	0	0	0	0	0	0	0	0	0	0	0	0
Bacteria ; Firmicutes ; Clostridia ; Lachnospirales ; Lachnospiraceae ; NA ; NA	0	0	0	0	0	0	0	0	0	0	0	0	0	2	0	0	0	0	0	0	0	0	0	0	0	0	0	0	0	0	0	0
Bacteria ; Bacteroidota ; Bacteroidia ; Bacteroidales ; Muribaculaceae ; NA ; NA	0	0	0	0	0	0	0	0	0	0	0	0	0	2	0	0	0	0	0	0	0	0	0	0	0	0	0	0	0	0	0	0
Bacteria ; Bacteroidota ; Bacteroidia ; Bacteroidales ; Prevotellaceae ; Prevotellaceae UCG-001 ; NA	0	0	0	0	0	0	0	0	0	0	0	0	0	2	0	0	0	0	0	0	0	0	0	0	0	0	0	0	0	0	0	0
Bacteria ; NA ; NA ; NA ; NA ; NA ; NA	0	0	0	0	0	0	0	0	0	0	0	0	0	2	0	0	0	0	0	0	0	0	0	0	0	0	0	0	0	0	0	0
Bacteria ; Firmicutes ; Clostridia ; Lachnospirales ; Lachnospiraceae ; Lachnoclostridium ; NA	0	0	0	0	0	0	0	0	0	0	0	0	0	2	0	0	0	0	0	0	0	0	0	0	0	0	0	0	0	0	0	0
Bacteria ; Bacteroidota ; Bacteroidia ; Bacteroidales ; Muribaculaceae ; NA ; NA	0	0	0	0	0	0	0	0	0	0	0	0	0	1	0	0	0	0	0	0	0	0	0	0	0	0	0	0	0	0	0	1
Bacteria ; Bacteroidota ; Bacteroidia ; Bacteroidales ; Tannerellaceae ; Parabacteroides ; NA	0	0	0	0	0	0	0	0	0	0	0	0	0	1	0	0	0	0	0	0	0	0	0	0	0	0	0	0	1	0	0	0
Bacteria ; Bacteroidota ; Bacteroidia ; Bacteroidales ; Bacteroidaceae ; Bacteroides ; NA	0	0	0	0	0	0	0	0	0	0	0	0	0	1	0	0	0	0	0	0	0	1	0	0	0	0	0	0	0	0	0	0
Bacteria ; Bacteroidota ; Bacteroidia ; Bacteroidales ; Muribaculaceae ; NA ; NA	0	0	0	0	0	0	0	0	0	0	0	0	0	1	0	0	0	0	0	0	1	0	0	0	0	0	0	0	0	0	0	0
Bacteria ; Bacteroidota ; Bacteroidia ; Bacteroidales ; Muribaculaceae ; NA ; NA	0	0	0	0	0	0	0	0	0	0	0	0	0	1	0	0	0	0	0	0	0	0	0	1	0	0	0	0	0	0	0	0
Bacteria ; Bacteroidota ; Bacteroidia ; Bacteroidales ; Muribaculaceae ; NA ; NA	0	0	0	0	0	0	0	0	0	0	0	0	0	1	0	0	0	0	0	0	0	0	0	0	0	0	0	0	0	1	0	0
Bacteria ; Bacteroidota ; Bacteroidia ; Bacteroidales ; Muribaculaceae ; NA ; NA	0	0	0	0	0	0	0	0	0	0	0	0	0	1	1	0	0	0	0	0	0	0	0	0	0	0	0	0	0	0	0	0
Bacteria ; Firmicutes ; Bacilli ; Lactobacillales ; Lactobacillaceae ; Lactobacillus ; NA	0	0	0	0	0	0	0	0	0	0	0	0	0	0	2	0	0	0	0	0	0	0	0	0	0	0	0	0	0	0	0	0
Bacteria ; Actinobacteriota ; Coriobacteriia ; Coriobacteriales ; Eggerthellaceae ; NA ; NA	0	0	0	0	0	0	0	0	0	0	0	0	0	0	2	0	0	0	0	0	0	0	0	0	0	0	0	0	0	0	0	0
Bacteria ; Bacteroidota ; Bacteroidia ; Bacteroidales ; Muribaculaceae ; NA ; NA	0	0	0	0	0	0	0	0	0	0	0	0	0	0	2	0	0	0	0	0	0	0	0	0	0	0	0	0	0	0	0	0
Bacteria ; Bacteroidota ; Bacteroidia ; Bacteroidales ; Bacteroidaceae ; Bacteroides ; NA	0	0	0	0	0	0	0	0	0	0	0	0	0	0	2	0	0	0	0	0	0	0	0	0	0	0	0	0	0	0	0	0
Bacteria ; Bacteroidota ; Bacteroidia ; Bacteroidales ; Muribaculaceae ; NA ; NA	0	0	0	0	0	0	0	0	0	0	0	0	0	0	2	0	0	0	0	0	0	0	0	0	0	0	0	0	0	0	0	0
Bacteria ; Bacteroidota ; Bacteroidia ; Bacteroidales ; Muribaculaceae ; NA ; NA	0	0	0	0	0	0	0	0	0	0	0	0	0	0	2	0	0	0	0	0	0	0	0	0	0	0	0	0	0	0	0	0
Bacteria ; Firmicutes ; Clostridia ; Christensenellales ; Christensenellaceae ; Christensenella ; NA	0	0	0	0	0	0	0	0	0	0	0	0	0	0	1	0	0	0	0	0	0	1	0	0	0	0	0	0	0	0	0	0
Bacteria ; Desulfobacterota ; Desulfovibrionia ; Desulfovibrionales ; Desulfovibrionaceae ; Desulfovibrio ; NA	0	0	0	0	0	0	0	0	0	0	0	0	0	0	1	0	0	0	0	0	0	0	0	0	0	0	0	0	0	0	0	1
Bacteria ; Bacteroidota ; Bacteroidia ; Bacteroidales ; Muribaculaceae ; NA ; NA	0	0	0	0	0	0	0	0	0	0	0	0	0	0	1	0	0	0	0	0	0	0	0	0	0	0	0	0	0	0	0	1
Bacteria ; Bacteroidota ; Bacteroidia ; Bacteroidales ; Bacteroidaceae ; Bacteroides ; NA	0	0	0	0	0	0	0	0	0	0	0	0	0	0	0	2	0	0	0	0	0	0	0	0	0	0	0	0	0	0	0	0
Bacteria ; Actinobacteriota ; Coriobacteriia ; Coriobacteriales ; Eggerthellaceae ; Enterorhabdus ; NA	0	0	0	0	0	0	0	0	0	0	0	0	0	0	0	2	0	0	0	0	0	0	0	0	0	0	0	0	0	0	0	0
Bacteria ; Bacteroidota ; Bacteroidia ; Bacteroidales ; Tannerellaceae ; Parabacteroides ; NA	0	0	0	0	0	0	0	0	0	0	0	0	0	0	0	2	0	0	0	0	0	0	0	0	0	0	0	0	0	0	0	0
Bacteria ; Actinobacteriota ; Coriobacteriia ; Coriobacteriales ; Eggerthellaceae ; NA ; NA	0	0	0	0	0	0	0	0	0	0	0	0	0	0	0	2	0	0	0	0	0	0	0	0	0	0	0	0	0	0	0	0
Bacteria ; NA ; NA ; NA ; NA ; NA ; NA	0	0	0	0	0	0	0	0	0	0	0	0	0	0	0	2	0	0	0	0	0	0	0	0	0	0	0	0	0	0	0	0
Bacteria ; Bacteroidota ; Bacteroidia ; Bacteroidales ; Muribaculaceae ; NA ; NA	0	0	0	0	0	0	0	0	0	0	0	0	0	0	0	2	0	0	0	0	0	0	0	0	0	0	0	0	0	0	0	0
Bacteria ; Bacteroidota ; Bacteroidia ; Bacteroidales ; Muribaculaceae ; NA ; NA	0	0	0	0	0	0	0	0	0	0	0	0	0	0	0	2	0	0	0	0	0	0	0	0	0	0	0	0	0	0	0	0
Bacteria ; Bacteroidota ; Bacteroidia ; Bacteroidales ; Muribaculaceae ; NA ; NA	0	0	0	0	0	0	0	0	0	0	0	0	0	0	0	2	0	0	0	0	0	0	0	0	0	0	0	0	0	0	0	0
Bacteria ; Firmicutes ; Clostridia ; Lachnospirales ; Lachnospiraceae ; Lachnoclostridium ; NA	0	0	0	0	0	0	0	0	0	0	0	0	0	0	0	2	0	0	0	0	0	0	0	0	0	0	0	0	0	0	0	0
Bacteria ; Bacteroidota ; Bacteroidia ; Bacteroidales ; Muribaculaceae ; NA ; NA	0	0	0	0	0	0	0	0	0	0	0	0	0	0	0	2	0	0	0	0	0	0	0	0	0	0	0	0	0	0	0	0
Bacteria ; Bacteroidota ; Bacteroidia ; Bacteroidales ; Muribaculaceae ; NA ; NA	0	0	0	0	0	0	0	0	0	0	0	0	0	0	0	1	0	0	0	0	0	0	1	0	0	0	0	0	0	0	0	0
Bacteria ; Proteobacteria ; Gammaproteobacteria ; Burkholderiales ; Sutterellaceae ; Parasutterella ; NA	0	0	0	0	0	0	0	0	0	0	0	0	0	0	0	0	0	0	0	1	0	0	0	0	0	0	0	1	0	0	0	0
Bacteria ; Bacteroidota ; Bacteroidia ; Bacteroidales ; Tannerellaceae ; NA ; NA	0	0	0	0	0	0	0	0	0	0	0	0	0	0	0	0	0	0	0	0	2	0	0	0	0	0	0	0	0	0	0	0
Bacteria ; Bacteroidota ; Bacteroidia ; Bacteroidales ; Bacteroidaceae ; Bacteroides ; NA	0	0	0	0	0	0	0	0	0	0	0	0	0	0	0	0	0	0	0	0	2	0	0	0	0	0	0	0	0	0	0	0
Bacteria ; Bacteroidota ; Bacteroidia ; Bacteroidales ; Tannerellaceae ; Parabacteroides ; NA	0	0	0	0	0	0	0	0	0	0	0	0	0	0	0	0	0	0	0	0	2	0	0	0	0	0	0	0	0	0	0	0
Bacteria ; Firmicutes ; Clostridia ; Lachnospirales ; Lachnospiraceae ; NA ; NA	0	0	0	0	0	0	0	0	0	0	0	0	0	0	0	0	0	0	0	0	2	0	0	0	0	0	0	0	0	0	0	0
Bacteria ; Bacteroidota ; Bacteroidia ; Bacteroidales ; Muribaculaceae ; NA ; NA	0	0	0	0	0	0	0	0	0	0	0	0	0	0	0	0	0	0	0	0	2	0	0	0	0	0	0	0	0	0	0	0
Bacteria ; Firmicutes ; Clostridia ; Lachnospirales ; Lachnospiraceae ; Lachnoclostridium ; NA	0	0	0	0	0	0	0	0	0	0	0	0	0	0	0	0	0	0	0	0	2	0	0	0	0	0	0	0	0	0	0	0
Bacteria ; Bacteroidota ; Bacteroidia ; Bacteroidales ; Muribaculaceae ; NA ; NA	0	0	0	0	0	0	0	0	0	0	0	0	0	0	0	0	0	0	0	0	2	0	0	0	0	0	0	0	0	0	0	0
Bacteria ; Bacteroidota ; Bacteroidia ; Bacteroidales ; Tannerellaceae ; NA ; NA	0	0	0	0	0	0	0	0	0	0	0	0	0	0	0	0	0	0	0	0	1	1	0	0	0	0	0	0	0	0	0	0
Bacteria ; Bacteroidota ; Bacteroidia ; Bacteroidales ; Muribaculaceae ; NA ; NA	0	0	0	0	0	0	0	0	0	0	0	0	0	0	0	0	0	0	0	0	1	0	1	0	0	0	0	0	0	0	0	0
Bacteria ; Bacteroidota ; Bacteroidia ; Bacteroidales ; Muribaculaceae ; NA ; NA	0	0	0	0	0	0	0	0	0	0	0	0	0	0	0	0	0	0	0	0	1	0	0	1	0	0	0	0	0	0	0	0
Bacteria ; Bacteroidota ; Bacteroidia ; Bacteroidales ; Rikenellaceae ; Alistipes ; NA	0	0	0	0	0	0	0	0	0	0	0	0	0	0	0	0	0	0	0	0	0	2	0	0	0	0	0	0	0	0	0	0
Bacteria ; Bacteroidota ; Bacteroidia ; Bacteroidales ; Muribaculaceae ; NA ; NA	0	0	0	0	0	0	0	0	0	0	0	0	0	0	0	0	0	0	0	0	0	2	0	0	0	0	0	0	0	0	0	0
Bacteria ; Bacteroidota ; Bacteroidia ; Bacteroidales ; Bacteroidaceae ; Bacteroides ; NA	0	0	0	0	0	0	0	0	0	0	0	0	0	0	0	0	0	0	0	0	0	2	0	0	0	0	0	0	0	0	0	0
Bacteria ; Bacteroidota ; Bacteroidia ; Bacteroidales ; Tannerellaceae ; Parabacteroides ; NA	0	0	0	0	0	0	0	0	0	0	0	0	0	0	0	0	0	0	0	0	0	2	0	0	0	0	0	0	0	0	0	0
Bacteria ; Bacteroidota ; Bacteroidia ; Bacteroidales ; Tannerellaceae ; NA ; NA	0	0	0	0	0	0	0	0	0	0	0	0	0	0	0	0	0	0	0	0	0	2	0	0	0	0	0	0	0	0	0	0
Bacteria ; Bacteroidota ; Bacteroidia ; Bacteroidales ; NA ; NA ; NA	0	0	0	0	0	0	0	0	0	0	0	0	0	0	0	0	0	0	0	0	0	2	0	0	0	0	0	0	0	0	0	0
Bacteria ; Firmicutes ; Clostridia ; Lachnospirales ; Lachnospiraceae ; NA ; NA	0	0	0	0	0	0	0	0	0	0	0	0	0	0	0	0	0	0	0	0	0	2	0	0	0	0	0	0	0	0	0	0
Bacteria ; Actinobacteriota ; Coriobacteriia ; Coriobacteriales ; Atopobiaceae ; NA ; NA	0	0	0	0	0	0	0	0	0	0	0	0	0	0	0	0	0	0	0	0	0	2	0	0	0	0	0	0	0	0	0	0
Bacteria ; Firmicutes ; Bacilli ; Lactobacillales ; Lactobacillaceae ; Lactobacillus ; NA	0	0	0	0	0	0	0	0	0	0	0	0	0	0	0	0	0	0	0	0	0	2	0	0	0	0	0	0	0	0	0	0
Bacteria ; Bacteroidota ; Bacteroidia ; Bacteroidales ; Muribaculaceae ; NA ; NA	0	0	0	0	0	0	0	0	0	0	0	0	0	0	0	0	0	0	0	0	0	1	1	0	0	0	0	0	0	0	0	0
Bacteria ; Firmicutes ; Bacilli ; Erysipelotrichales ; Erysipelotrichaceae ; Faecalibaculum ; NA	0	0	0	0	0	0	0	0	0	0	0	0	0	0	0	0	0	0	0	0	0	1	0	0	0	0	0	0	0	1	0	0
Bacteria ; Firmicutes ; Bacilli ; Lactobacillales ; Lactobacillaceae ; Lactobacillus ; NA	0	0	0	0	0	0	0	0	0	0	0	0	0	0	0	0	0	0	0	0	0	0	2	0	0	0	0	0	0	0	0	0
Bacteria ; Firmicutes ; Clostridia ; Lachnospirales ; Lachnospiraceae ; NA ; NA	0	0	0	0	0	0	0	0	0	0	0	0	0	0	0	0	0	0	0	0	0	0	2	0	0	0	0	0	0	0	0	0
Bacteria ; Bacteroidota ; Bacteroidia ; Bacteroidales ; Muribaculaceae ; NA ; NA	0	0	0	0	0	0	0	0	0	0	0	0	0	0	0	0	0	0	0	0	0	0	2	0	0	0	0	0	0	0	0	0
Bacteria ; Actinobacteriota ; Coriobacteriia ; Coriobacteriales ; Eggerthellaceae ; Asaccharobacter ; NA	0	0	0	0	0	0	0	0	0	0	0	0	0	0	0	0	0	0	0	0	0	0	2	0	0	0	0	0	0	0	0	0
Bacteria ; Bacteroidota ; Bacteroidia ; Bacteroidales ; Tannerellaceae ; Parabacteroides ; NA	0	0	0	0	0	0	0	0	0	0	0	0	0	0	0	0	0	0	0	0	0	0	2	0	0	0	0	0	0	0	0	0
Bacteria ; Bacteroidota ; Bacteroidia ; Bacteroidales ; Muribaculaceae ; NA ; NA	0	0	0	0	0	0	0	0	0	0	0	0	0	0	0	0	0	0	0	0	0	0	2	0	0	0	0	0	0	0	0	0
Bacteria ; Actinobacteriota ; Actinobacteria ; Bifidobacteriales ; Bifidobacteriaceae ; NA ; NA	0	0	0	0	0	0	0	0	0	0	0	0	0	0	0	0	0	0	0	0	0	0	2	0	0	0	0	0	0	0	0	0
Eukaryota ; NA ; NA ; NA ; NA ; NA ; NA	0	0	0	0	0	0	0	0	0	0	0	0	0	0	0	0	0	0	0	0	0	0	1	0	0	0	0	0	1	0	0	0
Bacteria ; Firmicutes ; NA ; NA ; NA ; NA ; NA	0	0	0	0	0	0	0	0	0	0	0	0	0	0	0	0	0	0	0	0	0	0	1	1	0	0	0	0	0	0	0	0
Bacteria ; Actinobacteriota ; Coriobacteriia ; Coriobacteriales ; Eggerthellaceae ; Asaccharobacter ; NA	0	0	0	0	0	0	0	0	0	0	0	0	0	0	0	0	0	0	0	0	0	0	0	2	0	0	0	0	0	0	0	0
Bacteria ; Firmicutes ; Clostridia ; Christensenellales ; Christensenellaceae ; NA ; NA	0	0	0	0	0	0	0	0	0	0	0	0	0	0	0	0	0	0	0	0	0	0	0	2	0	0	0	0	0	0	0	0
Bacteria ; Bacteroidota ; Bacteroidia ; Bacteroidales ; Muribaculaceae ; Muribaculum ; NA	0	0	0	0	0	0	0	0	0	0	0	0	0	0	0	0	0	0	0	0	0	0	0	2	0	0	0	0	0	0	0	0
Bacteria ; Bacteroidota ; Bacteroidia ; Bacteroidales ; Prevotellaceae ; Prevotellaceae UCG-001 ; NA	0	0	0	0	0	0	0	0	0	0	0	0	0	0	0	0	0	0	0	0	0	0	0	2	0	0	0	0	0	0	0	0
Bacteria ; Bacteroidota ; Bacteroidia ; Bacteroidales ; Tannerellaceae ; Parabacteroides ; NA	0	0	0	0	0	0	0	0	0	0	0	0	0	0	0	0	0	0	0	0	0	0	0	2	0	0	0	0	0	0	0	0
Bacteria ; NA ; NA ; NA ; NA ; NA ; NA	0	0	0	0	0	0	0	0	0	0	0	0	0	0	0	0	0	0	0	0	0	0	0	2	0	0	0	0	0	0	0	0
Bacteria ; Bacteroidota ; Bacteroidia ; Bacteroidales ; Rikenellaceae ; Alistipes ; NA	0	0	0	0	0	0	0	0	0	0	0	0	0	0	0	0	0	0	0	0	0	0	0	2	0	0	0	0	0	0	0	0
Bacteria ; Bacteroidota ; Bacteroidia ; Bacteroidales ; Muribaculaceae ; NA ; NA	0	0	0	0	0	0	0	0	0	0	0	0	0	0	0	0	0	0	0	0	0	0	0	2	0	0	0	0	0	0	0	0
NA ; NA ; NA ; NA ; NA ; NA ; NA	0	0	0	0	0	0	0	0	0	0	0	0	0	0	0	0	0	0	0	0	0	0	0	0	0	1	0	0	0	1	0	0
Bacteria ; Bacteroidota ; Bacteroidia ; Bacteroidales ; Tannerellaceae ; Parabacteroides ; NA	0	0	0	0	0	0	0	0	0	0	0	0	0	0	0	0	0	0	0	0	0	0	0	0	0	0	0	0	2	0	0	0
Bacteria ; Bacteroidota ; Bacteroidia ; Bacteroidales ; Bacteroidaceae ; Bacteroides ; NA	0	0	0	0	0	0	0	0	0	0	0	0	0	0	0	0	0	0	0	0	0	0	0	0	0	0	0	0	2	0	0	0
Bacteria ; Firmicutes ; Clostridia ; Christensenellales ; Christensenellaceae ; Christensenella ; NA	0	0	0	0	0	0	0	0	0	0	0	0	0	0	0	0	0	0	0	0	0	0	0	0	0	0	0	0	2	0	0	0
Bacteria ; Bacteroidota ; Bacteroidia ; Bacteroidales ; Tannerellaceae ; Parabacteroides ; NA	0	0	0	0	0	0	0	0	0	0	0	0	0	0	0	0	0	0	0	0	0	0	0	0	0	0	0	0	2	0	0	0
Bacteria ; Bacteroidota ; Bacteroidia ; Bacteroidales ; Tannerellaceae ; Parabacteroides ; NA	0	0	0	0	0	0	0	0	0	0	0	0	0	0	0	0	0	0	0	0	0	0	0	0	0	0	0	0	2	0	0	0
Bacteria ; Bacteroidota ; Bacteroidia ; Bacteroidales ; Muribaculaceae ; NA ; NA	0	0	0	0	0	0	0	0	0	0	0	0	0	0	0	0	0	0	0	0	0	0	0	0	0	0	0	0	2	0	0	0
Bacteria ; NA ; NA ; NA ; NA ; NA ; NA	0	0	0	0	0	0	0	0	0	0	0	0	0	0	0	0	0	0	0	0	0	0	0	0	0	0	0	0	2	0	0	0
Bacteria ; Firmicutes ; Clostridia ; Lachnospirales ; Lachnospiraceae ; NA ; NA	0	0	0	0	0	0	0	0	0	0	0	0	0	0	0	0	0	0	0	0	0	0	0	0	0	0	0	0	2	0	0	0
Bacteria ; Bacteroidota ; Bacteroidia ; Bacteroidales ; Muribaculaceae ; Muribaculum ; NA	0	0	0	0	0	0	0	0	0	0	0	0	0	0	0	0	0	0	0	0	0	0	0	0	0	0	0	0	2	0	0	0
Bacteria ; Bacteroidota ; Bacteroidia ; Bacteroidales ; Prevotellaceae ; Prevotellaceae UCG-001 ; NA	0	0	0	0	0	0	0	0	0	0	0	0	0	0	0	0	0	0	0	0	0	0	0	0	0	0	0	0	2	0	0	0
Bacteria ; Firmicutes ; Clostridia ; Lachnospirales ; Lachnospiraceae ; NA ; NA	0	0	0	0	0	0	0	0	0	0	0	0	0	0	0	0	0	0	0	0	0	0	0	0	0	0	0	0	2	0	0	0
Bacteria ; Firmicutes ; Clostridia ; Lachnospirales ; Lachnospiraceae ; NA ; NA	0	0	0	0	0	0	0	0	0	0	0	0	0	0	0	0	0	0	0	0	0	0	0	0	0	0	0	0	2	0	0	0
Bacteria ; Bacteroidota ; Bacteroidia ; Bacteroidales ; Muribaculaceae ; NA ; NA	0	0	0	0	0	0	0	0	0	0	0	0	0	0	0	0	0	0	0	0	0	0	0	0	0	0	0	0	2	0	0	0
Bacteria ; Bacteroidota ; Bacteroidia ; Bacteroidales ; Muribaculaceae ; NA ; NA	0	0	0	0	0	0	0	0	0	0	0	0	0	0	0	0	0	0	0	0	0	0	0	0	0	0	0	0	1	0	1	0
Bacteria ; Bacteroidota ; Bacteroidia ; Bacteroidales ; Muribaculaceae ; NA ; NA	0	0	0	0	0	0	0	0	0	0	0	0	0	0	0	0	0	0	0	0	0	0	0	0	0	0	0	0	0	2	0	0
Bacteria ; Bacteroidota ; Bacteroidia ; Bacteroidales ; Muribaculaceae ; NA ; NA	0	0	0	0	0	0	0	0	0	0	0	0	0	0	0	0	0	0	0	0	0	0	0	0	0	0	0	0	0	2	0	0
Bacteria ; Bacteroidota ; Bacteroidia ; Bacteroidales ; Muribaculaceae ; NA ; NA	0	0	0	0	0	0	0	0	0	0	0	0	0	0	0	0	0	0	0	0	0	0	0	0	0	0	0	0	0	2	0	0
Bacteria ; Proteobacteria ; Gammaproteobacteria ; Burkholderiales ; Sutterellaceae ; Parasutterella ; NA	0	0	0	0	0	0	0	0	0	0	0	0	0	0	0	0	0	0	0	0	0	0	0	0	0	0	0	0	0	2	0	0
Bacteria ; Bacteroidota ; Bacteroidia ; Bacteroidales ; Muribaculaceae ; NA ; NA	0	0	0	0	0	0	0	0	0	0	0	0	0	0	0	0	0	0	0	0	0	0	0	0	0	0	0	0	0	2	0	0
Bacteria ; Bacteroidota ; Bacteroidia ; Bacteroidales ; Muribaculaceae ; NA ; NA	0	0	0	0	0	0	0	0	0	0	0	0	0	0	0	0	0	0	0	0	0	0	0	0	0	0	0	0	0	2	0	0
Bacteria ; Bacteroidota ; Bacteroidia ; Bacteroidales ; Bacteroidaceae ; Bacteroides ; NA	0	0	0	0	0	0	0	0	0	0	0	0	0	0	0	0	0	0	0	0	0	0	0	0	0	0	0	0	0	2	0	0
Bacteria ; Bacteroidota ; Bacteroidia ; Bacteroidales ; Tannerellaceae ; Parabacteroides ; NA	0	0	0	0	0	0	0	0	0	0	0	0	0	0	0	0	0	0	0	0	0	0	0	0	0	0	0	0	0	2	0	0
Bacteria ; Bacteroidota ; Bacteroidia ; Bacteroidales ; Muribaculaceae ; Muribaculum ; NA	0	0	0	0	0	0	0	0	0	0	0	0	0	0	0	0	0	0	0	0	0	0	0	0	0	0	0	0	0	1	0	1
Bacteria ; Bacteroidota ; Bacteroidia ; Bacteroidales ; Muribaculaceae ; NA ; NA	0	0	0	0	0	0	0	0	0	0	0	0	0	0	0	0	0	0	0	0	0	0	0	0	0	0	0	0	0	0	2	0
Bacteria ; Firmicutes ; Clostridia ; Lachnospirales ; Lachnospiraceae ; Lachnoclostridium ; NA	0	0	0	0	0	0	0	0	0	0	0	0	0	0	0	0	0	0	0	0	0	0	0	0	0	0	0	0	0	0	2	0
Bacteria ; Proteobacteria ; Gammaproteobacteria ; Burkholderiales ; Sutterellaceae ; Parasutterella ; NA	0	0	0	0	0	0	0	0	0	0	0	0	0	0	0	0	0	0	0	0	0	0	0	0	0	0	0	0	0	0	2	0
Bacteria ; Proteobacteria ; Gammaproteobacteria ; Burkholderiales ; Sutterellaceae ; Parasutterella ; NA	0	0	0	0	0	0	0	0	0	0	0	0	0	0	0	0	0	0	0	0	0	0	0	0	0	0	0	0	0	0	2	0
Bacteria ; Firmicutes ; Bacilli ; Lactobacillales ; Lactobacillaceae ; Lactobacillus ; NA	0	0	0	0	0	0	0	0	0	0	0	0	0	0	0	0	0	0	0	0	0	0	0	0	0	0	0	0	0	0	2	0
Bacteria ; Firmicutes ; Bacilli ; Lactobacillales ; Lactobacillaceae ; Lactobacillus ; NA	0	0	0	0	0	0	0	0	0	0	0	0	0	0	0	0	0	0	0	0	0	0	0	0	0	0	0	0	0	0	0	2
Bacteria ; Bacteroidota ; Bacteroidia ; Bacteroidales ; Muribaculaceae ; NA ; NA	0	0	0	0	0	0	0	0	0	0	0	0	0	0	0	0	0	0	0	0	0	0	0	0	0	0	0	0	0	0	0	2
Bacteria ; Desulfobacterota ; Desulfovibrionia ; Desulfovibrionales ; Desulfovibrionaceae ; Desulfovibrio ; NA	0	0	0	0	0	0	0	0	0	0	0	0	0	0	0	0	0	0	0	0	0	0	0	0	0	0	0	0	0	0	0	2
Bacteria ; Bacteroidota ; Bacteroidia ; Bacteroidales ; Prevotellaceae ; Prevotellaceae UCG-001 ; NA	0	0	0	0	0	0	0	0	0	0	0	0	0	0	0	0	0	0	0	0	0	0	0	0	0	0	0	0	0	0	0	2
Bacteria ; Bacteroidota ; Bacteroidia ; Bacteroidales ; Muribaculaceae ; NA ; NA	0	0	0	0	0	0	0	0	0	0	0	0	0	0	0	0	0	0	0	0	0	0	0	0	0	0	0	0	0	0	0	2
Bacteria ; Bacteroidota ; Bacteroidia ; Bacteroidales ; Muribaculaceae ; NA ; NA	1	0	0	0	0	0	0	0	0	0	0	0	0	0	0	0	0	0	0	0	0	0	0	0	0	0	0	0	0	0	0	0
Bacteria ; Firmicutes ; Clostridia ; Lachnospirales ; Lachnospiraceae ; Lachnoclostridium ; NA	1	0	0	0	0	0	0	0	0	0	0	0	0	0	0	0	0	0	0	0	0	0	0	0	0	0	0	0	0	0	0	0
Bacteria ; Firmicutes ; Clostridia ; Lachnospirales ; Lachnospiraceae ; Lachnospiraceae UCG-004 ; NA	1	0	0	0	0	0	0	0	0	0	0	0	0	0	0	0	0	0	0	0	0	0	0	0	0	0	0	0	0	0	0	0
Bacteria ; Firmicutes ; Clostridia ; NA ; NA ; NA ; NA	1	0	0	0	0	0	0	0	0	0	0	0	0	0	0	0	0	0	0	0	0	0	0	0	0	0	0	0	0	0	0	0
Bacteria ; Firmicutes ; Clostridia ; Lachnospirales ; Lachnospiraceae ; NA ; NA	1	0	0	0	0	0	0	0	0	0	0	0	0	0	0	0	0	0	0	0	0	0	0	0	0	0	0	0	0	0	0	0
Bacteria ; Bacteroidota ; Bacteroidia ; Bacteroidales ; Prevotellaceae ; Prevotellaceae UCG-001 ; NA	1	0	0	0	0	0	0	0	0	0	0	0	0	0	0	0	0	0	0	0	0	0	0	0	0	0	0	0	0	0	0	0
Bacteria ; Bacteroidota ; Bacteroidia ; Bacteroidales ; Muribaculaceae ; Muribaculum ; NA	1	0	0	0	0	0	0	0	0	0	0	0	0	0	0	0	0	0	0	0	0	0	0	0	0	0	0	0	0	0	0	0
Bacteria ; Firmicutes ; Clostridia ; Lachnospirales ; Lachnospiraceae ; NA ; NA	1	0	0	0	0	0	0	0	0	0	0	0	0	0	0	0	0	0	0	0	0	0	0	0	0	0	0	0	0	0	0	0
Bacteria ; Bacteroidota ; Bacteroidia ; Bacteroidales ; Prevotellaceae ; Prevotellaceae UCG-001 ; NA	1	0	0	0	0	0	0	0	0	0	0	0	0	0	0	0	0	0	0	0	0	0	0	0	0	0	0	0	0	0	0	0
Bacteria ; Bacteroidota ; Bacteroidia ; Bacteroidales ; Prevotellaceae ; Prevotellaceae UCG-001 ; NA	1	0	0	0	0	0	0	0	0	0	0	0	0	0	0	0	0	0	0	0	0	0	0	0	0	0	0	0	0	0	0	0
Bacteria ; Bacteroidota ; Bacteroidia ; Bacteroidales ; Tannerellaceae ; Parabacteroides ; NA	1	0	0	0	0	0	0	0	0	0	0	0	0	0	0	0	0	0	0	0	0	0	0	0	0	0	0	0	0	0	0	0
Bacteria ; Firmicutes ; Clostridia ; Lachnospirales ; Lachnospiraceae ; NA ; NA	1	0	0	0	0	0	0	0	0	0	0	0	0	0	0	0	0	0	0	0	0	0	0	0	0	0	0	0	0	0	0	0
Bacteria ; Firmicutes ; Clostridia ; Lachnospirales ; Lachnospiraceae ; NA ; NA	1	0	0	0	0	0	0	0	0	0	0	0	0	0	0	0	0	0	0	0	0	0	0	0	0	0	0	0	0	0	0	0
Bacteria ; Firmicutes ; Clostridia ; Lachnospirales ; Lachnospiraceae ; NA ; NA	1	0	0	0	0	0	0	0	0	0	0	0	0	0	0	0	0	0	0	0	0	0	0	0	0	0	0	0	0	0	0	0
Bacteria ; Firmicutes ; Clostridia ; Lachnospirales ; Lachnospiraceae ; NA ; NA	1	0	0	0	0	0	0	0	0	0	0	0	0	0	0	0	0	0	0	0	0	0	0	0	0	0	0	0	0	0	0	0
Bacteria ; Firmicutes ; Clostridia ; Lachnospirales ; Lachnospiraceae ; Lachnoclostridium ; NA	1	0	0	0	0	0	0	0	0	0	0	0	0	0	0	0	0	0	0	0	0	0	0	0	0	0	0	0	0	0	0	0
Bacteria ; Firmicutes ; Clostridia ; Lachnospirales ; Lachnospiraceae ; Lachnospiraceae UCG-004 ; NA	1	0	0	0	0	0	0	0	0	0	0	0	0	0	0	0	0	0	0	0	0	0	0	0	0	0	0	0	0	0	0	0
Bacteria ; Bacteroidota ; Bacteroidia ; Bacteroidales ; Prevotellaceae ; Prevotellaceae UCG-001 ; NA	1	0	0	0	0	0	0	0	0	0	0	0	0	0	0	0	0	0	0	0	0	0	0	0	0	0	0	0	0	0	0	0
Bacteria ; Bacteroidota ; Bacteroidia ; Bacteroidales ; Prevotellaceae ; Prevotellaceae UCG-001 ; NA	1	0	0	0	0	0	0	0	0	0	0	0	0	0	0	0	0	0	0	0	0	0	0	0	0	0	0	0	0	0	0	0
Bacteria ; Firmicutes ; Clostridia ; Lachnospirales ; Lachnospiraceae ; NA ; NA	1	0	0	0	0	0	0	0	0	0	0	0	0	0	0	0	0	0	0	0	0	0	0	0	0	0	0	0	0	0	0	0
Bacteria ; Bacteroidota ; Bacteroidia ; Bacteroidales ; Muribaculaceae ; Muribaculum ; NA	1	0	0	0	0	0	0	0	0	0	0	0	0	0	0	0	0	0	0	0	0	0	0	0	0	0	0	0	0	0	0	0
Bacteria ; Bacteroidota ; Bacteroidia ; Bacteroidales ; Bacteroidaceae ; Bacteroides ; NA	1	0	0	0	0	0	0	0	0	0	0	0	0	0	0	0	0	0	0	0	0	0	0	0	0	0	0	0	0	0	0	0
Bacteria ; Firmicutes ; Bacilli ; Lactobacillales ; Enterococcaceae ; NA ; NA	1	0	0	0	0	0	0	0	0	0	0	0	0	0	0	0	0	0	0	0	0	0	0	0	0	0	0	0	0	0	0	0
Bacteria ; Bacteroidota ; Bacteroidia ; Bacteroidales ; Tannerellaceae ; NA ; NA	1	0	0	0	0	0	0	0	0	0	0	0	0	0	0	0	0	0	0	0	0	0	0	0	0	0	0	0	0	0	0	0
Bacteria ; Bacteroidota ; Bacteroidia ; Bacteroidales ; Tannerellaceae ; Parabacteroides ; NA	1	0	0	0	0	0	0	0	0	0	0	0	0	0	0	0	0	0	0	0	0	0	0	0	0	0	0	0	0	0	0	0
Bacteria ; Firmicutes ; Clostridia ; Lachnospirales ; Lachnospiraceae ; Lachnoclostridium ; NA	1	0	0	0	0	0	0	0	0	0	0	0	0	0	0	0	0	0	0	0	0	0	0	0	0	0	0	0	0	0	0	0
Bacteria ; Firmicutes ; Bacilli ; Lactobacillales ; Lactobacillaceae ; Lactobacillus ; NA	1	0	0	0	0	0	0	0	0	0	0	0	0	0	0	0	0	0	0	0	0	0	0	0	0	0	0	0	0	0	0	0
Bacteria ; Bacteroidota ; Bacteroidia ; Bacteroidales ; Tannerellaceae ; Parabacteroides ; NA	1	0	0	0	0	0	0	0	0	0	0	0	0	0	0	0	0	0	0	0	0	0	0	0	0	0	0	0	0	0	0	0
Bacteria ; Proteobacteria ; Gammaproteobacteria ; Burkholderiales ; Sutterellaceae ; Parasutterella ; NA	1	0	0	0	0	0	0	0	0	0	0	0	0	0	0	0	0	0	0	0	0	0	0	0	0	0	0	0	0	0	0	0
Bacteria ; Firmicutes ; Clostridia ; Lachnospirales ; Lachnospiraceae ; NA ; NA	1	0	0	0	0	0	0	0	0	0	0	0	0	0	0	0	0	0	0	0	0	0	0	0	0	0	0	0	0	0	0	0
Bacteria ; Firmicutes ; Bacilli ; Lactobacillales ; Lactobacillaceae ; Lactobacillus ; NA	1	0	0	0	0	0	0	0	0	0	0	0	0	0	0	0	0	0	0	0	0	0	0	0	0	0	0	0	0	0	0	0
Bacteria ; Bacteroidota ; Bacteroidia ; Bacteroidales ; Bacteroidaceae ; Bacteroides ; NA	1	0	0	0	0	0	0	0	0	0	0	0	0	0	0	0	0	0	0	0	0	0	0	0	0	0	0	0	0	0	0	0
Bacteria ; Bacteroidota ; Bacteroidia ; Bacteroidales ; Muribaculaceae ; NA ; NA	1	0	0	0	0	0	0	0	0	0	0	0	0	0	0	0	0	0	0	0	0	0	0	0	0	0	0	0	0	0	0	0
Bacteria ; Firmicutes ; Clostridia ; Lachnospirales ; Lachnospiraceae ; Lachnospiraceae UCG-004 ; NA	1	0	0	0	0	0	0	0	0	0	0	0	0	0	0	0	0	0	0	0	0	0	0	0	0	0	0	0	0	0	0	0
Bacteria ; Firmicutes ; Bacilli ; Lactobacillales ; Lactobacillaceae ; Lactobacillus ; NA	1	0	0	0	0	0	0	0	0	0	0	0	0	0	0	0	0	0	0	0	0	0	0	0	0	0	0	0	0	0	0	0
Bacteria ; Proteobacteria ; Gammaproteobacteria ; Burkholderiales ; Sutterellaceae ; Parasutterella ; NA	1	0	0	0	0	0	0	0	0	0	0	0	0	0	0	0	0	0	0	0	0	0	0	0	0	0	0	0	0	0	0	0
Bacteria ; Bacteroidota ; Bacteroidia ; Bacteroidales ; Muribaculaceae ; NA ; NA	1	0	0	0	0	0	0	0	0	0	0	0	0	0	0	0	0	0	0	0	0	0	0	0	0	0	0	0	0	0	0	0
Bacteria ; Bacteroidota ; Bacteroidia ; Bacteroidales ; Tannerellaceae ; Parabacteroides ; NA	1	0	0	0	0	0	0	0	0	0	0	0	0	0	0	0	0	0	0	0	0	0	0	0	0	0	0	0	0	0	0	0
Bacteria ; Firmicutes ; Clostridia ; Christensenellales ; Christensenellaceae ; NA ; NA	1	0	0	0	0	0	0	0	0	0	0	0	0	0	0	0	0	0	0	0	0	0	0	0	0	0	0	0	0	0	0	0
Bacteria ; Bacteroidota ; Bacteroidia ; Bacteroidales ; Prevotellaceae ; Prevotellaceae UCG-001 ; NA	1	0	0	0	0	0	0	0	0	0	0	0	0	0	0	0	0	0	0	0	0	0	0	0	0	0	0	0	0	0	0	0
Bacteria ; Desulfobacterota ; Desulfovibrionia ; Desulfovibrionales ; Desulfovibrionaceae ; Desulfovibrio ; NA	1	0	0	0	0	0	0	0	0	0	0	0	0	0	0	0	0	0	0	0	0	0	0	0	0	0	0	0	0	0	0	0
Bacteria ; Bacteroidota ; Bacteroidia ; Bacteroidales ; Muribaculaceae ; NA ; NA	1	0	0	0	0	0	0	0	0	0	0	0	0	0	0	0	0	0	0	0	0	0	0	0	0	0	0	0	0	0	0	0
Bacteria ; Firmicutes ; Clostridia ; Lachnospirales ; Lachnospiraceae ; Lachnoclostridium ; NA	1	0	0	0	0	0	0	0	0	0	0	0	0	0	0	0	0	0	0	0	0	0	0	0	0	0	0	0	0	0	0	0
Bacteria ; Bacteroidota ; Bacteroidia ; Bacteroidales ; Tannerellaceae ; Parabacteroides ; NA	1	0	0	0	0	0	0	0	0	0	0	0	0	0	0	0	0	0	0	0	0	0	0	0	0	0	0	0	0	0	0	0
Bacteria ; Bacteroidota ; Bacteroidia ; Bacteroidales ; Bacteroidaceae ; Bacteroides ; NA	1	0	0	0	0	0	0	0	0	0	0	0	0	0	0	0	0	0	0	0	0	0	0	0	0	0	0	0	0	0	0	0
Bacteria ; Bacteroidota ; Bacteroidia ; Bacteroidales ; Tannerellaceae ; Parabacteroides ; NA	1	0	0	0	0	0	0	0	0	0	0	0	0	0	0	0	0	0	0	0	0	0	0	0	0	0	0	0	0	0	0	0
Bacteria ; Bacteroidota ; Bacteroidia ; Bacteroidales ; NA ; NA ; NA	1	0	0	0	0	0	0	0	0	0	0	0	0	0	0	0	0	0	0	0	0	0	0	0	0	0	0	0	0	0	0	0
Bacteria ; Firmicutes ; Clostridia ; Lachnospirales ; Lachnospiraceae ; NA ; NA	1	0	0	0	0	0	0	0	0	0	0	0	0	0	0	0	0	0	0	0	0	0	0	0	0	0	0	0	0	0	0	0
Bacteria ; Bacteroidota ; Bacteroidia ; Bacteroidales ; Tannerellaceae ; Parabacteroides ; NA	1	0	0	0	0	0	0	0	0	0	0	0	0	0	0	0	0	0	0	0	0	0	0	0	0	0	0	0	0	0	0	0
Bacteria ; Proteobacteria ; Gammaproteobacteria ; Burkholderiales ; Sutterellaceae ; Parasutterella ; NA	1	0	0	0	0	0	0	0	0	0	0	0	0	0	0	0	0	0	0	0	0	0	0	0	0	0	0	0	0	0	0	0
Bacteria ; Proteobacteria ; Gammaproteobacteria ; Enterobacterales ; Yersiniaceae ; NA ; NA	1	0	0	0	0	0	0	0	0	0	0	0	0	0	0	0	0	0	0	0	0	0	0	0	0	0	0	0	0	0	0	0
Bacteria ; Bacteroidota ; Bacteroidia ; Bacteroidales ; Tannerellaceae ; Parabacteroides ; NA	1	0	0	0	0	0	0	0	0	0	0	0	0	0	0	0	0	0	0	0	0	0	0	0	0	0	0	0	0	0	0	0
Bacteria ; Firmicutes ; Bacilli ; Lactobacillales ; Lactobacillaceae ; Lactobacillus ; NA	1	0	0	0	0	0	0	0	0	0	0	0	0	0	0	0	0	0	0	0	0	0	0	0	0	0	0	0	0	0	0	0
Bacteria ; Bacteroidota ; Bacteroidia ; Bacteroidales ; Prevotellaceae ; Prevotellaceae UCG-001 ; NA	1	0	0	0	0	0	0	0	0	0	0	0	0	0	0	0	0	0	0	0	0	0	0	0	0	0	0	0	0	0	0	0
Bacteria ; Firmicutes ; Bacilli ; Lactobacillales ; Lactobacillaceae ; Lactobacillus ; NA	0	1	0	0	0	0	0	0	0	0	0	0	0	0	0	0	0	0	0	0	0	0	0	0	0	0	0	0	0	0	0	0
Bacteria ; Proteobacteria ; Gammaproteobacteria ; NA ; NA ; NA ; NA	0	1	0	0	0	0	0	0	0	0	0	0	0	0	0	0	0	0	0	0	0	0	0	0	0	0	0	0	0	0	0	0
Bacteria ; Bacteroidota ; Bacteroidia ; Bacteroidales ; Muribaculaceae ; NA ; NA	0	1	0	0	0	0	0	0	0	0	0	0	0	0	0	0	0	0	0	0	0	0	0	0	0	0	0	0	0	0	0	0
Bacteria ; Patescibacteria ; Saccharimonadia ; Saccharimonadales ; Saccharimonadaceae ; Candidatus Saccharimonas ; NA	0	1	0	0	0	0	0	0	0	0	0	0	0	0	0	0	0	0	0	0	0	0	0	0	0	0	0	0	0	0	0	0
Bacteria ; Bacteroidota ; Bacteroidia ; Bacteroidales ; Muribaculaceae ; NA ; NA	0	1	0	0	0	0	0	0	0	0	0	0	0	0	0	0	0	0	0	0	0	0	0	0	0	0	0	0	0	0	0	0
Bacteria ; Bacteroidota ; Bacteroidia ; Bacteroidales ; Muribaculaceae ; NA ; NA	0	1	0	0	0	0	0	0	0	0	0	0	0	0	0	0	0	0	0	0	0	0	0	0	0	0	0	0	0	0	0	0
Bacteria ; Firmicutes ; Bacilli ; Lactobacillales ; Lactobacillaceae ; Lactobacillus ; NA	0	1	0	0	0	0	0	0	0	0	0	0	0	0	0	0	0	0	0	0	0	0	0	0	0	0	0	0	0	0	0	0
Bacteria ; Bacteroidota ; Bacteroidia ; Bacteroidales ; Prevotellaceae ; Prevotellaceae UCG-001 ; NA	0	1	0	0	0	0	0	0	0	0	0	0	0	0	0	0	0	0	0	0	0	0	0	0	0	0	0	0	0	0	0	0
Bacteria ; Bacteroidota ; Bacteroidia ; Bacteroidales ; Muribaculaceae ; NA ; NA	0	1	0	0	0	0	0	0	0	0	0	0	0	0	0	0	0	0	0	0	0	0	0	0	0	0	0	0	0	0	0	0
Bacteria ; Bacteroidota ; Bacteroidia ; Bacteroidales ; Muribaculaceae ; NA ; NA	0	1	0	0	0	0	0	0	0	0	0	0	0	0	0	0	0	0	0	0	0	0	0	0	0	0	0	0	0	0	0	0
Bacteria ; Bacteroidota ; Bacteroidia ; Bacteroidales ; Muribaculaceae ; NA ; NA	0	1	0	0	0	0	0	0	0	0	0	0	0	0	0	0	0	0	0	0	0	0	0	0	0	0	0	0	0	0	0	0
Bacteria ; Firmicutes ; Clostridia ; Lachnospirales ; Lachnospiraceae ; GCA-900066575 ; NA	0	1	0	0	0	0	0	0	0	0	0	0	0	0	0	0	0	0	0	0	0	0	0	0	0	0	0	0	0	0	0	0
Bacteria ; Bacteroidota ; Bacteroidia ; Bacteroidales ; Rikenellaceae ; Alistipes ; NA	0	1	0	0	0	0	0	0	0	0	0	0	0	0	0	0	0	0	0	0	0	0	0	0	0	0	0	0	0	0	0	0
Bacteria ; Bacteroidota ; Bacteroidia ; Bacteroidales ; Muribaculaceae ; NA ; NA	0	1	0	0	0	0	0	0	0	0	0	0	0	0	0	0	0	0	0	0	0	0	0	0	0	0	0	0	0	0	0	0
Bacteria ; Proteobacteria ; Gammaproteobacteria ; Burkholderiales ; Sutterellaceae ; Parasutterella ; NA	0	1	0	0	0	0	0	0	0	0	0	0	0	0	0	0	0	0	0	0	0	0	0	0	0	0	0	0	0	0	0	0
Bacteria ; Firmicutes ; NA ; NA ; NA ; NA ; NA	0	1	0	0	0	0	0	0	0	0	0	0	0	0	0	0	0	0	0	0	0	0	0	0	0	0	0	0	0	0	0	0
Bacteria ; Actinobacteriota ; Coriobacteriia ; Coriobacteriales ; Eggerthellaceae ; Enterorhabdus ; NA	0	1	0	0	0	0	0	0	0	0	0	0	0	0	0	0	0	0	0	0	0	0	0	0	0	0	0	0	0	0	0	0
Bacteria ; Patescibacteria ; Saccharimonadia ; Saccharimonadales ; Saccharimonadaceae ; Candidatus Saccharimonas ; NA	0	1	0	0	0	0	0	0	0	0	0	0	0	0	0	0	0	0	0	0	0	0	0	0	0	0	0	0	0	0	0	0
Bacteria ; Bacteroidota ; Bacteroidia ; Bacteroidales ; Prevotellaceae ; Prevotellaceae UCG-001 ; NA	0	1	0	0	0	0	0	0	0	0	0	0	0	0	0	0	0	0	0	0	0	0	0	0	0	0	0	0	0	0	0	0
Bacteria ; Desulfobacterota ; Desulfovibrionia ; Desulfovibrionales ; Desulfovibrionaceae ; Desulfovibrio ; NA	0	1	0	0	0	0	0	0	0	0	0	0	0	0	0	0	0	0	0	0	0	0	0	0	0	0	0	0	0	0	0	0
Bacteria ; Bacteroidota ; Bacteroidia ; Bacteroidales ; Muribaculaceae ; NA ; NA	0	1	0	0	0	0	0	0	0	0	0	0	0	0	0	0	0	0	0	0	0	0	0	0	0	0	0	0	0	0	0	0
Bacteria ; Bacteroidota ; Bacteroidia ; Bacteroidales ; Muribaculaceae ; NA ; NA	0	1	0	0	0	0	0	0	0	0	0	0	0	0	0	0	0	0	0	0	0	0	0	0	0	0	0	0	0	0	0	0
Bacteria ; Bacteroidota ; Bacteroidia ; Bacteroidales ; Muribaculaceae ; NA ; NA	0	1	0	0	0	0	0	0	0	0	0	0	0	0	0	0	0	0	0	0	0	0	0	0	0	0	0	0	0	0	0	0
Bacteria ; Bacteroidota ; Bacteroidia ; Bacteroidales ; Muribaculaceae ; NA ; NA	0	1	0	0	0	0	0	0	0	0	0	0	0	0	0	0	0	0	0	0	0	0	0	0	0	0	0	0	0	0	0	0
Bacteria ; Bacteroidota ; Bacteroidia ; Bacteroidales ; Muribaculaceae ; NA ; NA	0	1	0	0	0	0	0	0	0	0	0	0	0	0	0	0	0	0	0	0	0	0	0	0	0	0	0	0	0	0	0	0
Bacteria ; Bacteroidota ; Bacteroidia ; Bacteroidales ; Muribaculaceae ; NA ; NA	0	1	0	0	0	0	0	0	0	0	0	0	0	0	0	0	0	0	0	0	0	0	0	0	0	0	0	0	0	0	0	0
Bacteria ; Actinobacteriota ; Coriobacteriia ; Coriobacteriales ; Eggerthellaceae ; NA ; NA	0	1	0	0	0	0	0	0	0	0	0	0	0	0	0	0	0	0	0	0	0	0	0	0	0	0	0	0	0	0	0	0
Bacteria ; Bacteroidota ; Bacteroidia ; Bacteroidales ; Muribaculaceae ; Muribaculum ; NA	0	1	0	0	0	0	0	0	0	0	0	0	0	0	0	0	0	0	0	0	0	0	0	0	0	0	0	0	0	0	0	0
Bacteria ; Firmicutes ; NA ; NA ; NA ; NA ; NA	0	1	0	0	0	0	0	0	0	0	0	0	0	0	0	0	0	0	0	0	0	0	0	0	0	0	0	0	0	0	0	0
Bacteria ; Bacteroidota ; Bacteroidia ; Bacteroidales ; Muribaculaceae ; NA ; NA	0	1	0	0	0	0	0	0	0	0	0	0	0	0	0	0	0	0	0	0	0	0	0	0	0	0	0	0	0	0	0	0
Bacteria ; Bacteroidota ; Bacteroidia ; Bacteroidales ; Rikenellaceae ; Alistipes ; NA	0	1	0	0	0	0	0	0	0	0	0	0	0	0	0	0	0	0	0	0	0	0	0	0	0	0	0	0	0	0	0	0
Bacteria ; Firmicutes ; Bacilli ; Lactobacillales ; NA ; NA ; NA	0	1	0	0	0	0	0	0	0	0	0	0	0	0	0	0	0	0	0	0	0	0	0	0	0	0	0	0	0	0	0	0
Bacteria ; Bacteroidota ; Bacteroidia ; Bacteroidales ; Prevotellaceae ; Prevotellaceae UCG-001 ; NA	0	1	0	0	0	0	0	0	0	0	0	0	0	0	0	0	0	0	0	0	0	0	0	0	0	0	0	0	0	0	0	0
Bacteria ; Bacteroidota ; Bacteroidia ; Bacteroidales ; Muribaculaceae ; NA ; NA	0	1	0	0	0	0	0	0	0	0	0	0	0	0	0	0	0	0	0	0	0	0	0	0	0	0	0	0	0	0	0	0
Bacteria ; Firmicutes ; Clostridia ; Lachnospirales ; Lachnospiraceae ; Lachnospiraceae UCG-004 ; NA	0	1	0	0	0	0	0	0	0	0	0	0	0	0	0	0	0	0	0	0	0	0	0	0	0	0	0	0	0	0	0	0
Bacteria ; Firmicutes ; Bacilli ; Lactobacillales ; Lactobacillaceae ; Lactobacillus ; NA	0	1	0	0	0	0	0	0	0	0	0	0	0	0	0	0	0	0	0	0	0	0	0	0	0	0	0	0	0	0	0	0
Bacteria ; Desulfobacterota ; Desulfovibrionia ; Desulfovibrionales ; Desulfovibrionaceae ; NA ; NA	0	1	0	0	0	0	0	0	0	0	0	0	0	0	0	0	0	0	0	0	0	0	0	0	0	0	0	0	0	0	0	0
Bacteria ; Firmicutes ; Clostridia ; Lachnospirales ; Lachnospiraceae ; NA ; NA	0	1	0	0	0	0	0	0	0	0	0	0	0	0	0	0	0	0	0	0	0	0	0	0	0	0	0	0	0	0	0	0
Bacteria ; Actinobacteriota ; Coriobacteriia ; Coriobacteriales ; Eggerthellaceae ; Asaccharobacter ; NA	0	1	0	0	0	0	0	0	0	0	0	0	0	0	0	0	0	0	0	0	0	0	0	0	0	0	0	0	0	0	0	0
Bacteria ; Bacteroidota ; Bacteroidia ; Bacteroidales ; Muribaculaceae ; Muribaculum ; NA	0	1	0	0	0	0	0	0	0	0	0	0	0	0	0	0	0	0	0	0	0	0	0	0	0	0	0	0	0	0	0	0
Bacteria ; Actinobacteriota ; Coriobacteriia ; Coriobacteriales ; Eggerthellaceae ; Enterorhabdus ; NA	0	1	0	0	0	0	0	0	0	0	0	0	0	0	0	0	0	0	0	0	0	0	0	0	0	0	0	0	0	0	0	0
Bacteria ; Firmicutes ; Clostridia ; Lachnospirales ; Lachnospiraceae ; NA ; NA	0	1	0	0	0	0	0	0	0	0	0	0	0	0	0	0	0	0	0	0	0	0	0	0	0	0	0	0	0	0	0	0
Bacteria ; Bacteroidota ; Bacteroidia ; Bacteroidales ; Muribaculaceae ; NA ; NA	0	0	1	0	0	0	0	0	0	0	0	0	0	0	0	0	0	0	0	0	0	0	0	0	0	0	0	0	0	0	0	0
Bacteria ; Bacteroidota ; Bacteroidia ; Bacteroidales ; Prevotellaceae ; Prevotellaceae UCG-001 ; NA	0	0	1	0	0	0	0	0	0	0	0	0	0	0	0	0	0	0	0	0	0	0	0	0	0	0	0	0	0	0	0	0
Bacteria ; Firmicutes ; Clostridia ; Lachnospirales ; Lachnospiraceae ; NA ; NA	0	0	1	0	0	0	0	0	0	0	0	0	0	0	0	0	0	0	0	0	0	0	0	0	0	0	0	0	0	0	0	0
Bacteria ; Bacteroidota ; Bacteroidia ; Bacteroidales ; Rikenellaceae ; Alistipes ; NA	0	0	1	0	0	0	0	0	0	0	0	0	0	0	0	0	0	0	0	0	0	0	0	0	0	0	0	0	0	0	0	0
Bacteria ; Bacteroidota ; Bacteroidia ; Bacteroidales ; NA ; NA ; NA	0	0	1	0	0	0	0	0	0	0	0	0	0	0	0	0	0	0	0	0	0	0	0	0	0	0	0	0	0	0	0	0
Bacteria ; Firmicutes ; Bacilli ; Lactobacillales ; Lactobacillaceae ; Lactobacillus ; NA	0	0	1	0	0	0	0	0	0	0	0	0	0	0	0	0	0	0	0	0	0	0	0	0	0	0	0	0	0	0	0	0
Bacteria ; Bacteroidota ; Bacteroidia ; Bacteroidales ; Prevotellaceae ; Prevotellaceae UCG-001 ; NA	0	0	1	0	0	0	0	0	0	0	0	0	0	0	0	0	0	0	0	0	0	0	0	0	0	0	0	0	0	0	0	0
Bacteria ; Bacteroidota ; Bacteroidia ; Bacteroidales ; Muribaculaceae ; NA ; NA	0	0	1	0	0	0	0	0	0	0	0	0	0	0	0	0	0	0	0	0	0	0	0	0	0	0	0	0	0	0	0	0
Bacteria ; Bacteroidota ; Bacteroidia ; Bacteroidales ; Muribaculaceae ; Muribaculum ; NA	0	0	1	0	0	0	0	0	0	0	0	0	0	0	0	0	0	0	0	0	0	0	0	0	0	0	0	0	0	0	0	0
Bacteria ; Actinobacteriota ; Coriobacteriia ; Coriobacteriales ; Eggerthellaceae ; Enterorhabdus ; NA	0	0	1	0	0	0	0	0	0	0	0	0	0	0	0	0	0	0	0	0	0	0	0	0	0	0	0	0	0	0	0	0
Bacteria ; Bacteroidota ; Bacteroidia ; Bacteroidales ; Muribaculaceae ; NA ; NA	0	0	1	0	0	0	0	0	0	0	0	0	0	0	0	0	0	0	0	0	0	0	0	0	0	0	0	0	0	0	0	0
Bacteria ; Bacteroidota ; Bacteroidia ; Bacteroidales ; Bacteroidaceae ; Bacteroides ; NA	0	0	1	0	0	0	0	0	0	0	0	0	0	0	0	0	0	0	0	0	0	0	0	0	0	0	0	0	0	0	0	0
Bacteria ; Firmicutes ; Bacilli ; Lactobacillales ; NA ; NA ; NA	0	0	1	0	0	0	0	0	0	0	0	0	0	0	0	0	0	0	0	0	0	0	0	0	0	0	0	0	0	0	0	0
Bacteria ; Bacteroidota ; Bacteroidia ; Bacteroidales ; Muribaculaceae ; NA ; NA	0	0	1	0	0	0	0	0	0	0	0	0	0	0	0	0	0	0	0	0	0	0	0	0	0	0	0	0	0	0	0	0
Bacteria ; Actinobacteriota ; Coriobacteriia ; Coriobacteriales ; Eggerthellaceae ; Enterorhabdus ; NA	0	0	1	0	0	0	0	0	0	0	0	0	0	0	0	0	0	0	0	0	0	0	0	0	0	0	0	0	0	0	0	0
Bacteria ; Bacteroidota ; Bacteroidia ; Bacteroidales ; Muribaculaceae ; NA ; NA	0	0	1	0	0	0	0	0	0	0	0	0	0	0	0	0	0	0	0	0	0	0	0	0	0	0	0	0	0	0	0	0
Bacteria ; Proteobacteria ; Gammaproteobacteria ; Burkholderiales ; Sutterellaceae ; Parasutterella ; NA	0	0	1	0	0	0	0	0	0	0	0	0	0	0	0	0	0	0	0	0	0	0	0	0	0	0	0	0	0	0	0	0
Bacteria ; Bacteroidota ; Bacteroidia ; Bacteroidales ; Muribaculaceae ; NA ; NA	0	0	1	0	0	0	0	0	0	0	0	0	0	0	0	0	0	0	0	0	0	0	0	0	0	0	0	0	0	0	0	0
Bacteria ; Proteobacteria ; Gammaproteobacteria ; Burkholderiales ; Sutterellaceae ; Parasutterella ; NA	0	0	1	0	0	0	0	0	0	0	0	0	0	0	0	0	0	0	0	0	0	0	0	0	0	0	0	0	0	0	0	0
Bacteria ; Firmicutes ; Bacilli ; Lactobacillales ; Lactobacillaceae ; Lactobacillus ; NA	0	0	1	0	0	0	0	0	0	0	0	0	0	0	0	0	0	0	0	0	0	0	0	0	0	0	0	0	0	0	0	0
Bacteria ; Bacteroidota ; Bacteroidia ; Bacteroidales ; Muribaculaceae ; NA ; NA	0	0	1	0	0	0	0	0	0	0	0	0	0	0	0	0	0	0	0	0	0	0	0	0	0	0	0	0	0	0	0	0
Bacteria ; Desulfobacterota ; Desulfovibrionia ; Desulfovibrionales ; Desulfovibrionaceae ; Desulfovibrio ; NA	0	0	1	0	0	0	0	0	0	0	0	0	0	0	0	0	0	0	0	0	0	0	0	0	0	0	0	0	0	0	0	0
Bacteria ; Bacteroidota ; Bacteroidia ; Bacteroidales ; Muribaculaceae ; NA ; NA	0	0	1	0	0	0	0	0	0	0	0	0	0	0	0	0	0	0	0	0	0	0	0	0	0	0	0	0	0	0	0	0
Bacteria ; Bacteroidota ; Bacteroidia ; Bacteroidales ; Prevotellaceae ; Prevotellaceae UCG-001 ; NA	0	0	1	0	0	0	0	0	0	0	0	0	0	0	0	0	0	0	0	0	0	0	0	0	0	0	0	0	0	0	0	0
Bacteria ; Firmicutes ; Bacilli ; Lactobacillales ; Lactobacillaceae ; Lactobacillus ; NA	0	0	1	0	0	0	0	0	0	0	0	0	0	0	0	0	0	0	0	0	0	0	0	0	0	0	0	0	0	0	0	0
Bacteria ; Firmicutes ; Bacilli ; Lactobacillales ; Lactobacillaceae ; Lactobacillus ; NA	0	0	1	0	0	0	0	0	0	0	0	0	0	0	0	0	0	0	0	0	0	0	0	0	0	0	0	0	0	0	0	0
Bacteria ; Firmicutes ; Clostridia ; Lachnospirales ; Lachnospiraceae ; GCA-900066575 ; NA	0	0	1	0	0	0	0	0	0	0	0	0	0	0	0	0	0	0	0	0	0	0	0	0	0	0	0	0	0	0	0	0
Bacteria ; Firmicutes ; Clostridia ; Lachnospirales ; Lachnospiraceae ; Lachnoclostridium ; NA	0	0	1	0	0	0	0	0	0	0	0	0	0	0	0	0	0	0	0	0	0	0	0	0	0	0	0	0	0	0	0	0
Bacteria ; Bacteroidota ; Bacteroidia ; Bacteroidales ; Muribaculaceae ; NA ; NA	0	0	1	0	0	0	0	0	0	0	0	0	0	0	0	0	0	0	0	0	0	0	0	0	0	0	0	0	0	0	0	0
Bacteria ; Firmicutes ; Bacilli ; Lactobacillales ; Lactobacillaceae ; Lactobacillus ; NA	0	0	1	0	0	0	0	0	0	0	0	0	0	0	0	0	0	0	0	0	0	0	0	0	0	0	0	0	0	0	0	0
Bacteria ; Patescibacteria ; Saccharimonadia ; Saccharimonadales ; Saccharimonadaceae ; Candidatus Saccharimonas ; NA	0	0	1	0	0	0	0	0	0	0	0	0	0	0	0	0	0	0	0	0	0	0	0	0	0	0	0	0	0	0	0	0
Bacteria ; Bacteroidota ; Bacteroidia ; Bacteroidales ; Prevotellaceae ; Prevotellaceae UCG-001 ; NA	0	0	1	0	0	0	0	0	0	0	0	0	0	0	0	0	0	0	0	0	0	0	0	0	0	0	0	0	0	0	0	0
Bacteria ; Bacteroidota ; Bacteroidia ; Bacteroidales ; NA ; NA ; NA	0	0	1	0	0	0	0	0	0	0	0	0	0	0	0	0	0	0	0	0	0	0	0	0	0	0	0	0	0	0	0	0
Bacteria ; Proteobacteria ; Gammaproteobacteria ; Burkholderiales ; Sutterellaceae ; Parasutterella ; NA	0	0	1	0	0	0	0	0	0	0	0	0	0	0	0	0	0	0	0	0	0	0	0	0	0	0	0	0	0	0	0	0
Bacteria ; Bacteroidota ; Bacteroidia ; Bacteroidales ; Rikenellaceae ; Alistipes ; NA	0	0	1	0	0	0	0	0	0	0	0	0	0	0	0	0	0	0	0	0	0	0	0	0	0	0	0	0	0	0	0	0
Bacteria ; Bacteroidota ; Bacteroidia ; Bacteroidales ; Muribaculaceae ; NA ; NA	0	0	1	0	0	0	0	0	0	0	0	0	0	0	0	0	0	0	0	0	0	0	0	0	0	0	0	0	0	0	0	0
Bacteria ; Firmicutes ; Bacilli ; Lactobacillales ; NA ; NA ; NA	0	0	1	0	0	0	0	0	0	0	0	0	0	0	0	0	0	0	0	0	0	0	0	0	0	0	0	0	0	0	0	0
Bacteria ; Bacteroidota ; Bacteroidia ; Bacteroidales ; Muribaculaceae ; NA ; NA	0	0	1	0	0	0	0	0	0	0	0	0	0	0	0	0	0	0	0	0	0	0	0	0	0	0	0	0	0	0	0	0
Bacteria ; Bacteroidota ; Bacteroidia ; Bacteroidales ; Muribaculaceae ; NA ; NA	0	0	1	0	0	0	0	0	0	0	0	0	0	0	0	0	0	0	0	0	0	0	0	0	0	0	0	0	0	0	0	0
Bacteria ; Bacteroidota ; Bacteroidia ; Bacteroidales ; Muribaculaceae ; NA ; NA	0	0	1	0	0	0	0	0	0	0	0	0	0	0	0	0	0	0	0	0	0	0	0	0	0	0	0	0	0	0	0	0
Bacteria ; Actinobacteriota ; Coriobacteriia ; Coriobacteriales ; Eggerthellaceae ; Enterorhabdus ; NA	0	0	1	0	0	0	0	0	0	0	0	0	0	0	0	0	0	0	0	0	0	0	0	0	0	0	0	0	0	0	0	0
Bacteria ; Firmicutes ; Bacilli ; Lactobacillales ; Lactobacillaceae ; Lactobacillus ; NA	0	0	1	0	0	0	0	0	0	0	0	0	0	0	0	0	0	0	0	0	0	0	0	0	0	0	0	0	0	0	0	0
Bacteria ; Bacteroidota ; Bacteroidia ; Bacteroidales ; Muribaculaceae ; NA ; NA	0	0	1	0	0	0	0	0	0	0	0	0	0	0	0	0	0	0	0	0	0	0	0	0	0	0	0	0	0	0	0	0
Bacteria ; Bacteroidota ; Bacteroidia ; Bacteroidales ; Muribaculaceae ; NA ; NA	0	0	1	0	0	0	0	0	0	0	0	0	0	0	0	0	0	0	0	0	0	0	0	0	0	0	0	0	0	0	0	0
Bacteria ; Firmicutes ; Clostridia ; Lachnospirales ; Lachnospiraceae ; Lachnoclostridium ; NA	0	0	1	0	0	0	0	0	0	0	0	0	0	0	0	0	0	0	0	0	0	0	0	0	0	0	0	0	0	0	0	0
Bacteria ; Bacteroidota ; Bacteroidia ; Bacteroidales ; Muribaculaceae ; Muribaculum ; NA	0	0	0	1	0	0	0	0	0	0	0	0	0	0	0	0	0	0	0	0	0	0	0	0	0	0	0	0	0	0	0	0
Bacteria ; Bacteroidota ; Bacteroidia ; Bacteroidales ; Muribaculaceae ; Muribaculum ; NA	0	0	0	1	0	0	0	0	0	0	0	0	0	0	0	0	0	0	0	0	0	0	0	0	0	0	0	0	0	0	0	0
Bacteria ; Bacteroidota ; Bacteroidia ; Bacteroidales ; Prevotellaceae ; Prevotellaceae UCG-001 ; NA	0	0	0	1	0	0	0	0	0	0	0	0	0	0	0	0	0	0	0	0	0	0	0	0	0	0	0	0	0	0	0	0
Bacteria ; Bacteroidota ; Bacteroidia ; Bacteroidales ; Prevotellaceae ; Prevotellaceae UCG-001 ; NA	0	0	0	1	0	0	0	0	0	0	0	0	0	0	0	0	0	0	0	0	0	0	0	0	0	0	0	0	0	0	0	0
Bacteria ; Proteobacteria ; Gammaproteobacteria ; Burkholderiales ; Sutterellaceae ; Parasutterella ; NA	0	0	0	1	0	0	0	0	0	0	0	0	0	0	0	0	0	0	0	0	0	0	0	0	0	0	0	0	0	0	0	0
Bacteria ; Bacteroidota ; Bacteroidia ; Bacteroidales ; Muribaculaceae ; NA ; NA	0	0	0	1	0	0	0	0	0	0	0	0	0	0	0	0	0	0	0	0	0	0	0	0	0	0	0	0	0	0	0	0
Bacteria ; Firmicutes ; Bacilli ; Lactobacillales ; Lactobacillaceae ; Lactobacillus ; NA	0	0	0	1	0	0	0	0	0	0	0	0	0	0	0	0	0	0	0	0	0	0	0	0	0	0	0	0	0	0	0	0
Bacteria ; Bacteroidota ; Bacteroidia ; Bacteroidales ; Muribaculaceae ; NA ; NA	0	0	0	1	0	0	0	0	0	0	0	0	0	0	0	0	0	0	0	0	0	0	0	0	0	0	0	0	0	0	0	0
Bacteria ; Bacteroidota ; Bacteroidia ; Bacteroidales ; Muribaculaceae ; NA ; NA	0	0	0	1	0	0	0	0	0	0	0	0	0	0	0	0	0	0	0	0	0	0	0	0	0	0	0	0	0	0	0	0
Bacteria ; Bacteroidota ; Bacteroidia ; Bacteroidales ; Muribaculaceae ; NA ; NA	0	0	0	1	0	0	0	0	0	0	0	0	0	0	0	0	0	0	0	0	0	0	0	0	0	0	0	0	0	0	0	0
Bacteria ; Bacteroidota ; Bacteroidia ; Bacteroidales ; Muribaculaceae ; Muribaculum ; NA	0	0	0	1	0	0	0	0	0	0	0	0	0	0	0	0	0	0	0	0	0	0	0	0	0	0	0	0	0	0	0	0
Bacteria ; Firmicutes ; Bacilli ; Lactobacillales ; Lactobacillaceae ; Lactobacillus ; NA	0	0	0	1	0	0	0	0	0	0	0	0	0	0	0	0	0	0	0	0	0	0	0	0	0	0	0	0	0	0	0	0
Bacteria ; Firmicutes ; Bacilli ; Lactobacillales ; Lactobacillaceae ; Lactobacillus ; NA	0	0	0	1	0	0	0	0	0	0	0	0	0	0	0	0	0	0	0	0	0	0	0	0	0	0	0	0	0	0	0	0
Bacteria ; Bacteroidota ; Bacteroidia ; Bacteroidales ; Muribaculaceae ; NA ; NA	0	0	0	1	0	0	0	0	0	0	0	0	0	0	0	0	0	0	0	0	0	0	0	0	0	0	0	0	0	0	0	0
Bacteria ; Firmicutes ; Clostridia ; Lachnospirales ; Lachnospiraceae ; NA ; NA	0	0	0	1	0	0	0	0	0	0	0	0	0	0	0	0	0	0	0	0	0	0	0	0	0	0	0	0	0	0	0	0
Bacteria ; Bacteroidota ; Bacteroidia ; Bacteroidales ; Muribaculaceae ; NA ; NA	0	0	0	1	0	0	0	0	0	0	0	0	0	0	0	0	0	0	0	0	0	0	0	0	0	0	0	0	0	0	0	0
Bacteria ; Bacteroidota ; Bacteroidia ; Bacteroidales ; Prevotellaceae ; Prevotellaceae UCG-001 ; NA	0	0	0	1	0	0	0	0	0	0	0	0	0	0	0	0	0	0	0	0	0	0	0	0	0	0	0	0	0	0	0	0
Bacteria ; Bacteroidota ; Bacteroidia ; Bacteroidales ; Muribaculaceae ; Muribaculum ; NA	0	0	0	1	0	0	0	0	0	0	0	0	0	0	0	0	0	0	0	0	0	0	0	0	0	0	0	0	0	0	0	0
Bacteria ; Bacteroidota ; Bacteroidia ; Bacteroidales ; Rikenellaceae ; Alistipes ; NA	0	0	0	1	0	0	0	0	0	0	0	0	0	0	0	0	0	0	0	0	0	0	0	0	0	0	0	0	0	0	0	0
Bacteria ; Bacteroidota ; Bacteroidia ; Bacteroidales ; Muribaculaceae ; NA ; NA	0	0	0	1	0	0	0	0	0	0	0	0	0	0	0	0	0	0	0	0	0	0	0	0	0	0	0	0	0	0	0	0
Bacteria ; Bacteroidota ; Bacteroidia ; Bacteroidales ; Tannerellaceae ; Parabacteroides ; NA	0	0	0	1	0	0	0	0	0	0	0	0	0	0	0	0	0	0	0	0	0	0	0	0	0	0	0	0	0	0	0	0
Bacteria ; Bacteroidota ; Bacteroidia ; Bacteroidales ; Muribaculaceae ; NA ; NA	0	0	0	1	0	0	0	0	0	0	0	0	0	0	0	0	0	0	0	0	0	0	0	0	0	0	0	0	0	0	0	0
Bacteria ; Firmicutes ; Bacilli ; Lactobacillales ; Lactobacillaceae ; Lactobacillus ; NA	0	0	0	1	0	0	0	0	0	0	0	0	0	0	0	0	0	0	0	0	0	0	0	0	0	0	0	0	0	0	0	0
Bacteria ; Bacteroidota ; Bacteroidia ; Bacteroidales ; Muribaculaceae ; NA ; NA	0	0	0	1	0	0	0	0	0	0	0	0	0	0	0	0	0	0	0	0	0	0	0	0	0	0	0	0	0	0	0	0
Bacteria ; Actinobacteriota ; Coriobacteriia ; Coriobacteriales ; Eggerthellaceae ; Enterorhabdus ; NA	0	0	0	1	0	0	0	0	0	0	0	0	0	0	0	0	0	0	0	0	0	0	0	0	0	0	0	0	0	0	0	0
Bacteria ; Bacteroidota ; Bacteroidia ; Bacteroidales ; Muribaculaceae ; NA ; NA	0	0	0	1	0	0	0	0	0	0	0	0	0	0	0	0	0	0	0	0	0	0	0	0	0	0	0	0	0	0	0	0
Bacteria ; Bacteroidota ; Bacteroidia ; Bacteroidales ; Muribaculaceae ; NA ; NA	0	0	0	1	0	0	0	0	0	0	0	0	0	0	0	0	0	0	0	0	0	0	0	0	0	0	0	0	0	0	0	0
Bacteria ; Bacteroidota ; Bacteroidia ; Bacteroidales ; Muribaculaceae ; NA ; NA	0	0	0	1	0	0	0	0	0	0	0	0	0	0	0	0	0	0	0	0	0	0	0	0	0	0	0	0	0	0	0	0
Bacteria ; Bacteroidota ; Bacteroidia ; Bacteroidales ; Prevotellaceae ; Prevotellaceae UCG-001 ; NA	0	0	0	1	0	0	0	0	0	0	0	0	0	0	0	0	0	0	0	0	0	0	0	0	0	0	0	0	0	0	0	0
Bacteria ; Firmicutes ; Bacilli ; Erysipelotrichales ; Erysipelotrichaceae ; Faecalibaculum ; NA	0	0	0	1	0	0	0	0	0	0	0	0	0	0	0	0	0	0	0	0	0	0	0	0	0	0	0	0	0	0	0	0
Bacteria ; Bacteroidota ; Bacteroidia ; Bacteroidales ; Muribaculaceae ; NA ; NA	0	0	0	1	0	0	0	0	0	0	0	0	0	0	0	0	0	0	0	0	0	0	0	0	0	0	0	0	0	0	0	0
Bacteria ; Actinobacteriota ; Coriobacteriia ; Coriobacteriales ; Eggerthellaceae ; NA ; NA	0	0	0	1	0	0	0	0	0	0	0	0	0	0	0	0	0	0	0	0	0	0	0	0	0	0	0	0	0	0	0	0
Bacteria ; Bacteroidota ; Bacteroidia ; Bacteroidales ; Muribaculaceae ; NA ; NA	0	0	0	1	0	0	0	0	0	0	0	0	0	0	0	0	0	0	0	0	0	0	0	0	0	0	0	0	0	0	0	0
Bacteria ; Actinobacteriota ; Coriobacteriia ; Coriobacteriales ; Eggerthellaceae ; Enterorhabdus ; NA	0	0	0	1	0	0	0	0	0	0	0	0	0	0	0	0	0	0	0	0	0	0	0	0	0	0	0	0	0	0	0	0
Bacteria ; Proteobacteria ; Gammaproteobacteria ; Burkholderiales ; Sutterellaceae ; Parasutterella ; NA	0	0	0	1	0	0	0	0	0	0	0	0	0	0	0	0	0	0	0	0	0	0	0	0	0	0	0	0	0	0	0	0
Bacteria ; Bacteroidota ; Bacteroidia ; Bacteroidales ; Muribaculaceae ; NA ; NA	0	0	0	1	0	0	0	0	0	0	0	0	0	0	0	0	0	0	0	0	0	0	0	0	0	0	0	0	0	0	0	0
Bacteria ; Bacteroidota ; Bacteroidia ; Bacteroidales ; Prevotellaceae ; Prevotellaceae UCG-001 ; NA	0	0	0	1	0	0	0	0	0	0	0	0	0	0	0	0	0	0	0	0	0	0	0	0	0	0	0	0	0	0	0	0
Bacteria ; Firmicutes ; Bacilli ; Lactobacillales ; Lactobacillaceae ; Lactobacillus ; NA	0	0	0	1	0	0	0	0	0	0	0	0	0	0	0	0	0	0	0	0	0	0	0	0	0	0	0	0	0	0	0	0
Bacteria ; Firmicutes ; Bacilli ; Lactobacillales ; Lactobacillaceae ; Lactobacillus ; NA	0	0	0	1	0	0	0	0	0	0	0	0	0	0	0	0	0	0	0	0	0	0	0	0	0	0	0	0	0	0	0	0
Bacteria ; Proteobacteria ; Gammaproteobacteria ; Burkholderiales ; Sutterellaceae ; Parasutterella ; NA	0	0	0	1	0	0	0	0	0	0	0	0	0	0	0	0	0	0	0	0	0	0	0	0	0	0	0	0	0	0	0	0
Bacteria ; NA ; NA ; NA ; NA ; NA ; NA	0	0	0	1	0	0	0	0	0	0	0	0	0	0	0	0	0	0	0	0	0	0	0	0	0	0	0	0	0	0	0	0
Bacteria ; Proteobacteria ; Gammaproteobacteria ; Burkholderiales ; Sutterellaceae ; Parasutterella ; NA	0	0	0	1	0	0	0	0	0	0	0	0	0	0	0	0	0	0	0	0	0	0	0	0	0	0	0	0	0	0	0	0
Bacteria ; Bacteroidota ; Bacteroidia ; Bacteroidales ; Muribaculaceae ; NA ; NA	0	0	0	1	0	0	0	0	0	0	0	0	0	0	0	0	0	0	0	0	0	0	0	0	0	0	0	0	0	0	0	0
Bacteria ; Firmicutes ; Clostridia ; Christensenellales ; Christensenellaceae ; Christensenella ; NA	0	0	0	1	0	0	0	0	0	0	0	0	0	0	0	0	0	0	0	0	0	0	0	0	0	0	0	0	0	0	0	0
Bacteria ; Bacteroidota ; Bacteroidia ; Bacteroidales ; Muribaculaceae ; Muribaculum ; NA	0	0	0	1	0	0	0	0	0	0	0	0	0	0	0	0	0	0	0	0	0	0	0	0	0	0	0	0	0	0	0	0
Bacteria ; Bacteroidota ; Bacteroidia ; Bacteroidales ; Muribaculaceae ; NA ; NA	0	0	0	1	0	0	0	0	0	0	0	0	0	0	0	0	0	0	0	0	0	0	0	0	0	0	0	0	0	0	0	0
Bacteria ; Firmicutes ; Bacilli ; Lactobacillales ; Lactobacillaceae ; Lactobacillus ; NA	0	0	0	1	0	0	0	0	0	0	0	0	0	0	0	0	0	0	0	0	0	0	0	0	0	0	0	0	0	0	0	0
Bacteria ; Bacteroidota ; Bacteroidia ; Bacteroidales ; Prevotellaceae ; Prevotellaceae UCG-001 ; NA	0	0	0	1	0	0	0	0	0	0	0	0	0	0	0	0	0	0	0	0	0	0	0	0	0	0	0	0	0	0	0	0
Bacteria ; Bacteroidota ; Bacteroidia ; Bacteroidales ; Prevotellaceae ; Prevotellaceae UCG-001 ; NA	0	0	0	1	0	0	0	0	0	0	0	0	0	0	0	0	0	0	0	0	0	0	0	0	0	0	0	0	0	0	0	0
Bacteria ; Actinobacteriota ; Coriobacteriia ; Coriobacteriales ; Eggerthellaceae ; Enterorhabdus ; NA	0	0	0	1	0	0	0	0	0	0	0	0	0	0	0	0	0	0	0	0	0	0	0	0	0	0	0	0	0	0	0	0
Bacteria ; Bacteroidota ; Bacteroidia ; Bacteroidales ; Muribaculaceae ; NA ; NA	0	0	0	1	0	0	0	0	0	0	0	0	0	0	0	0	0	0	0	0	0	0	0	0	0	0	0	0	0	0	0	0
Bacteria ; Firmicutes ; Bacilli ; Lactobacillales ; NA ; NA ; NA	0	0	0	0	1	0	0	0	0	0	0	0	0	0	0	0	0	0	0	0	0	0	0	0	0	0	0	0	0	0	0	0
Bacteria ; Firmicutes ; Clostridia ; Lachnospirales ; Lachnospiraceae ; NA ; NA	0	0	0	0	1	0	0	0	0	0	0	0	0	0	0	0	0	0	0	0	0	0	0	0	0	0	0	0	0	0	0	0
Bacteria ; Bacteroidota ; Bacteroidia ; Bacteroidales ; Muribaculaceae ; NA ; NA	0	0	0	0	1	0	0	0	0	0	0	0	0	0	0	0	0	0	0	0	0	0	0	0	0	0	0	0	0	0	0	0
Bacteria ; Firmicutes ; Clostridia ; Lachnospirales ; Lachnospiraceae ; Lachnoclostridium ; NA	0	0	0	0	1	0	0	0	0	0	0	0	0	0	0	0	0	0	0	0	0	0	0	0	0	0	0	0	0	0	0	0
Bacteria ; Firmicutes ; Clostridia ; Lachnospirales ; Lachnospiraceae ; NA ; NA	0	0	0	0	1	0	0	0	0	0	0	0	0	0	0	0	0	0	0	0	0	0	0	0	0	0	0	0	0	0	0	0
Bacteria ; Bacteroidota ; Bacteroidia ; Bacteroidales ; Muribaculaceae ; NA ; NA	0	0	0	0	1	0	0	0	0	0	0	0	0	0	0	0	0	0	0	0	0	0	0	0	0	0	0	0	0	0	0	0
Bacteria ; Bacteroidota ; Bacteroidia ; Bacteroidales ; Tannerellaceae ; Parabacteroides ; NA	0	0	0	0	1	0	0	0	0	0	0	0	0	0	0	0	0	0	0	0	0	0	0	0	0	0	0	0	0	0	0	0
Bacteria ; Bacteroidota ; Bacteroidia ; Bacteroidales ; Muribaculaceae ; NA ; NA	0	0	0	0	1	0	0	0	0	0	0	0	0	0	0	0	0	0	0	0	0	0	0	0	0	0	0	0	0	0	0	0
Bacteria ; Bacteroidota ; Bacteroidia ; Bacteroidales ; Muribaculaceae ; NA ; NA	0	0	0	0	1	0	0	0	0	0	0	0	0	0	0	0	0	0	0	0	0	0	0	0	0	0	0	0	0	0	0	0
Bacteria ; Proteobacteria ; Gammaproteobacteria ; Enterobacterales ; NA ; NA ; NA	0	0	0	0	1	0	0	0	0	0	0	0	0	0	0	0	0	0	0	0	0	0	0	0	0	0	0	0	0	0	0	0
Bacteria ; Actinobacteriota ; Coriobacteriia ; Coriobacteriales ; Eggerthellaceae ; Enterorhabdus ; NA	0	0	0	0	1	0	0	0	0	0	0	0	0	0	0	0	0	0	0	0	0	0	0	0	0	0	0	0	0	0	0	0
Bacteria ; Desulfobacterota ; Desulfovibrionia ; Desulfovibrionales ; Desulfovibrionaceae ; Mailhella ; NA	0	0	0	0	1	0	0	0	0	0	0	0	0	0	0	0	0	0	0	0	0	0	0	0	0	0	0	0	0	0	0	0
Bacteria ; Bacteroidota ; Bacteroidia ; Bacteroidales ; Muribaculaceae ; NA ; NA	0	0	0	0	1	0	0	0	0	0	0	0	0	0	0	0	0	0	0	0	0	0	0	0	0	0	0	0	0	0	0	0
Bacteria ; Bacteroidota ; Bacteroidia ; Bacteroidales ; Muribaculaceae ; NA ; NA	0	0	0	0	1	0	0	0	0	0	0	0	0	0	0	0	0	0	0	0	0	0	0	0	0	0	0	0	0	0	0	0
Bacteria ; Bacteroidota ; Bacteroidia ; Bacteroidales ; Muribaculaceae ; NA ; NA	0	0	0	0	1	0	0	0	0	0	0	0	0	0	0	0	0	0	0	0	0	0	0	0	0	0	0	0	0	0	0	0
Bacteria ; Bacteroidota ; Bacteroidia ; Bacteroidales ; Bacteroidaceae ; Bacteroides ; NA	0	0	0	0	1	0	0	0	0	0	0	0	0	0	0	0	0	0	0	0	0	0	0	0	0	0	0	0	0	0	0	0
Bacteria ; Bacteroidota ; Bacteroidia ; Bacteroidales ; Muribaculaceae ; NA ; NA	0	0	0	0	1	0	0	0	0	0	0	0	0	0	0	0	0	0	0	0	0	0	0	0	0	0	0	0	0	0	0	0
Bacteria ; Bacteroidota ; Bacteroidia ; Bacteroidales ; Muribaculaceae ; NA ; NA	0	0	0	0	1	0	0	0	0	0	0	0	0	0	0	0	0	0	0	0	0	0	0	0	0	0	0	0	0	0	0	0
Bacteria ; Bacteroidota ; Bacteroidia ; Bacteroidales ; Muribaculaceae ; NA ; NA	0	0	0	0	1	0	0	0	0	0	0	0	0	0	0	0	0	0	0	0	0	0	0	0	0	0	0	0	0	0	0	0
Bacteria ; Bacteroidota ; Bacteroidia ; Bacteroidales ; Prevotellaceae ; Prevotellaceae UCG-001 ; NA	0	0	0	0	1	0	0	0	0	0	0	0	0	0	0	0	0	0	0	0	0	0	0	0	0	0	0	0	0	0	0	0
Bacteria ; Bacteroidota ; Bacteroidia ; Bacteroidales ; Tannerellaceae ; Parabacteroides ; NA	0	0	0	0	1	0	0	0	0	0	0	0	0	0	0	0	0	0	0	0	0	0	0	0	0	0	0	0	0	0	0	0
Bacteria ; Bacteroidota ; Bacteroidia ; Bacteroidales ; Prevotellaceae ; Prevotellaceae UCG-001 ; NA	0	0	0	0	1	0	0	0	0	0	0	0	0	0	0	0	0	0	0	0	0	0	0	0	0	0	0	0	0	0	0	0
Bacteria ; Bacteroidota ; Bacteroidia ; Bacteroidales ; Muribaculaceae ; NA ; NA	0	0	0	0	1	0	0	0	0	0	0	0	0	0	0	0	0	0	0	0	0	0	0	0	0	0	0	0	0	0	0	0
Bacteria ; Firmicutes ; Clostridia ; Lachnospirales ; Lachnospiraceae ; NA ; NA	0	0	0	0	1	0	0	0	0	0	0	0	0	0	0	0	0	0	0	0	0	0	0	0	0	0	0	0	0	0	0	0
Bacteria ; Bacteroidota ; Bacteroidia ; Bacteroidales ; Tannerellaceae ; Parabacteroides ; NA	0	0	0	0	1	0	0	0	0	0	0	0	0	0	0	0	0	0	0	0	0	0	0	0	0	0	0	0	0	0	0	0
Bacteria ; Bacteroidota ; Bacteroidia ; Bacteroidales ; Muribaculaceae ; NA ; NA	0	0	0	0	1	0	0	0	0	0	0	0	0	0	0	0	0	0	0	0	0	0	0	0	0	0	0	0	0	0	0	0
Bacteria ; Bacteroidota ; Bacteroidia ; Bacteroidales ; Muribaculaceae ; NA ; NA	0	0	0	0	1	0	0	0	0	0	0	0	0	0	0	0	0	0	0	0	0	0	0	0	0	0	0	0	0	0	0	0
Bacteria ; Bacteroidota ; Bacteroidia ; Bacteroidales ; Muribaculaceae ; NA ; NA	0	0	0	0	1	0	0	0	0	0	0	0	0	0	0	0	0	0	0	0	0	0	0	0	0	0	0	0	0	0	0	0
Bacteria ; Bacteroidota ; Bacteroidia ; Bacteroidales ; Muribaculaceae ; NA ; NA	0	0	0	0	1	0	0	0	0	0	0	0	0	0	0	0	0	0	0	0	0	0	0	0	0	0	0	0	0	0	0	0
Bacteria ; Bacteroidota ; Bacteroidia ; Bacteroidales ; Muribaculaceae ; NA ; NA	0	0	0	0	1	0	0	0	0	0	0	0	0	0	0	0	0	0	0	0	0	0	0	0	0	0	0	0	0	0	0	0
Bacteria ; Bacteroidota ; Bacteroidia ; Bacteroidales ; Prevotellaceae ; Prevotellaceae UCG-001 ; NA	0	0	0	0	1	0	0	0	0	0	0	0	0	0	0	0	0	0	0	0	0	0	0	0	0	0	0	0	0	0	0	0
Bacteria ; Firmicutes ; Clostridia ; Lachnospirales ; Lachnospiraceae ; NA ; NA	0	0	0	0	1	0	0	0	0	0	0	0	0	0	0	0	0	0	0	0	0	0	0	0	0	0	0	0	0	0	0	0
Bacteria ; Proteobacteria ; Alphaproteobacteria ; Rhodospirillales ; NA ; NA ; NA	0	0	0	0	1	0	0	0	0	0	0	0	0	0	0	0	0	0	0	0	0	0	0	0	0	0	0	0	0	0	0	0
Bacteria ; Bacteroidota ; Bacteroidia ; Bacteroidales ; Bacteroidaceae ; Bacteroides ; NA	0	0	0	0	1	0	0	0	0	0	0	0	0	0	0	0	0	0	0	0	0	0	0	0	0	0	0	0	0	0	0	0
Bacteria ; Bacteroidota ; Bacteroidia ; Bacteroidales ; Muribaculaceae ; NA ; NA	0	0	0	0	1	0	0	0	0	0	0	0	0	0	0	0	0	0	0	0	0	0	0	0	0	0	0	0	0	0	0	0
Bacteria ; Bacteroidota ; Bacteroidia ; Bacteroidales ; Bacteroidaceae ; Bacteroides ; NA	0	0	0	0	1	0	0	0	0	0	0	0	0	0	0	0	0	0	0	0	0	0	0	0	0	0	0	0	0	0	0	0
Bacteria ; Bacteroidota ; Bacteroidia ; Bacteroidales ; Muribaculaceae ; NA ; NA	0	0	0	0	1	0	0	0	0	0	0	0	0	0	0	0	0	0	0	0	0	0	0	0	0	0	0	0	0	0	0	0
Bacteria ; Bacteroidota ; Bacteroidia ; Bacteroidales ; Muribaculaceae ; NA ; NA	0	0	0	0	1	0	0	0	0	0	0	0	0	0	0	0	0	0	0	0	0	0	0	0	0	0	0	0	0	0	0	0
Bacteria ; Proteobacteria ; Gammaproteobacteria ; Burkholderiales ; Sutterellaceae ; Parasutterella ; NA	0	0	0	0	1	0	0	0	0	0	0	0	0	0	0	0	0	0	0	0	0	0	0	0	0	0	0	0	0	0	0	0
Bacteria ; Bacteroidota ; Bacteroidia ; Bacteroidales ; Muribaculaceae ; NA ; NA	0	0	0	0	1	0	0	0	0	0	0	0	0	0	0	0	0	0	0	0	0	0	0	0	0	0	0	0	0	0	0	0
Bacteria ; Bacteroidota ; Bacteroidia ; Bacteroidales ; Muribaculaceae ; NA ; NA	0	0	0	0	1	0	0	0	0	0	0	0	0	0	0	0	0	0	0	0	0	0	0	0	0	0	0	0	0	0	0	0
Bacteria ; Firmicutes ; Clostridia ; Lachnospirales ; Lachnospiraceae ; NA ; NA	0	0	0	0	1	0	0	0	0	0	0	0	0	0	0	0	0	0	0	0	0	0	0	0	0	0	0	0	0	0	0	0
Bacteria ; Bacteroidota ; Bacteroidia ; Bacteroidales ; Muribaculaceae ; NA ; NA	0	0	0	0	1	0	0	0	0	0	0	0	0	0	0	0	0	0	0	0	0	0	0	0	0	0	0	0	0	0	0	0
Bacteria ; Desulfobacterota ; Desulfovibrionia ; Desulfovibrionales ; Desulfovibrionaceae ; NA ; NA	0	0	0	0	1	0	0	0	0	0	0	0	0	0	0	0	0	0	0	0	0	0	0	0	0	0	0	0	0	0	0	0
Bacteria ; Bacteroidota ; Bacteroidia ; Bacteroidales ; Tannerellaceae ; Parabacteroides ; NA	0	0	0	0	1	0	0	0	0	0	0	0	0	0	0	0	0	0	0	0	0	0	0	0	0	0	0	0	0	0	0	0
Bacteria ; Bacteroidota ; Bacteroidia ; Bacteroidales ; Muribaculaceae ; NA ; NA	0	0	0	0	1	0	0	0	0	0	0	0	0	0	0	0	0	0	0	0	0	0	0	0	0	0	0	0	0	0	0	0
Bacteria ; Firmicutes ; Clostridia ; Lachnospirales ; Lachnospiraceae ; NA ; NA	0	0	0	0	0	1	0	0	0	0	0	0	0	0	0	0	0	0	0	0	0	0	0	0	0	0	0	0	0	0	0	0
Bacteria ; Proteobacteria ; Gammaproteobacteria ; Enterobacterales ; Enterobacteriaceae ; Escherichia-Shigella ; NA	0	0	0	0	0	1	0	0	0	0	0	0	0	0	0	0	0	0	0	0	0	0	0	0	0	0	0	0	0	0	0	0
Bacteria ; Bacteroidota ; Bacteroidia ; Bacteroidales ; Bacteroidaceae ; Bacteroides ; NA	0	0	0	0	0	1	0	0	0	0	0	0	0	0	0	0	0	0	0	0	0	0	0	0	0	0	0	0	0	0	0	0
Bacteria ; Bacteroidota ; Bacteroidia ; Bacteroidales ; Bacteroidaceae ; Bacteroides ; NA	0	0	0	0	0	1	0	0	0	0	0	0	0	0	0	0	0	0	0	0	0	0	0	0	0	0	0	0	0	0	0	0
Bacteria ; Bacteroidota ; Bacteroidia ; Bacteroidales ; Muribaculaceae ; NA ; NA	0	0	0	0	0	1	0	0	0	0	0	0	0	0	0	0	0	0	0	0	0	0	0	0	0	0	0	0	0	0	0	0
Bacteria ; Bacteroidota ; Bacteroidia ; Bacteroidales ; Bacteroidaceae ; Bacteroides ; NA	0	0	0	0	0	1	0	0	0	0	0	0	0	0	0	0	0	0	0	0	0	0	0	0	0	0	0	0	0	0	0	0
Bacteria ; Bacteroidota ; Bacteroidia ; Bacteroidales ; Muribaculaceae ; NA ; NA	0	0	0	0	0	1	0	0	0	0	0	0	0	0	0	0	0	0	0	0	0	0	0	0	0	0	0	0	0	0	0	0
Bacteria ; Bacteroidota ; Bacteroidia ; Bacteroidales ; Prevotellaceae ; Prevotellaceae UCG-001 ; NA	0	0	0	0	0	1	0	0	0	0	0	0	0	0	0	0	0	0	0	0	0	0	0	0	0	0	0	0	0	0	0	0
Bacteria ; Bacteroidota ; Bacteroidia ; Bacteroidales ; Muribaculaceae ; NA ; NA	0	0	0	0	0	1	0	0	0	0	0	0	0	0	0	0	0	0	0	0	0	0	0	0	0	0	0	0	0	0	0	0
Bacteria ; Bacteroidota ; Bacteroidia ; Bacteroidales ; Prevotellaceae ; Prevotellaceae UCG-001 ; NA	0	0	0	0	0	1	0	0	0	0	0	0	0	0	0	0	0	0	0	0	0	0	0	0	0	0	0	0	0	0	0	0
Bacteria ; Bacteroidota ; Bacteroidia ; Bacteroidales ; Muribaculaceae ; Muribaculum ; NA	0	0	0	0	0	1	0	0	0	0	0	0	0	0	0	0	0	0	0	0	0	0	0	0	0	0	0	0	0	0	0	0
Bacteria ; Firmicutes ; Clostridia ; Lachnospirales ; Lachnospiraceae ; NA ; NA	0	0	0	0	0	1	0	0	0	0	0	0	0	0	0	0	0	0	0	0	0	0	0	0	0	0	0	0	0	0	0	0
Bacteria ; Bacteroidota ; Bacteroidia ; Bacteroidales ; Muribaculaceae ; NA ; NA	0	0	0	0	0	1	0	0	0	0	0	0	0	0	0	0	0	0	0	0	0	0	0	0	0	0	0	0	0	0	0	0
Bacteria ; Bacteroidota ; Bacteroidia ; Bacteroidales ; Prevotellaceae ; Prevotellaceae UCG-001 ; NA	0	0	0	0	0	1	0	0	0	0	0	0	0	0	0	0	0	0	0	0	0	0	0	0	0	0	0	0	0	0	0	0
Bacteria ; Bacteroidota ; Bacteroidia ; Bacteroidales ; Tannerellaceae ; Parabacteroides ; NA	0	0	0	0	0	1	0	0	0	0	0	0	0	0	0	0	0	0	0	0	0	0	0	0	0	0	0	0	0	0	0	0
Bacteria ; Actinobacteriota ; Coriobacteriia ; Coriobacteriales ; Eggerthellaceae ; Asaccharobacter ; NA	0	0	0	0	0	1	0	0	0	0	0	0	0	0	0	0	0	0	0	0	0	0	0	0	0	0	0	0	0	0	0	0
Bacteria ; Bacteroidota ; Bacteroidia ; Bacteroidales ; Muribaculaceae ; NA ; NA	0	0	0	0	0	1	0	0	0	0	0	0	0	0	0	0	0	0	0	0	0	0	0	0	0	0	0	0	0	0	0	0
Bacteria ; Bacteroidota ; Bacteroidia ; Bacteroidales ; Bacteroidaceae ; Bacteroides ; NA	0	0	0	0	0	1	0	0	0	0	0	0	0	0	0	0	0	0	0	0	0	0	0	0	0	0	0	0	0	0	0	0
Bacteria ; Proteobacteria ; Gammaproteobacteria ; Burkholderiales ; Sutterellaceae ; Parasutterella ; NA	0	0	0	0	0	1	0	0	0	0	0	0	0	0	0	0	0	0	0	0	0	0	0	0	0	0	0	0	0	0	0	0
Bacteria ; Bacteroidota ; Bacteroidia ; Bacteroidales ; Muribaculaceae ; NA ; NA	0	0	0	0	0	1	0	0	0	0	0	0	0	0	0	0	0	0	0	0	0	0	0	0	0	0	0	0	0	0	0	0
Bacteria ; Bacteroidota ; Bacteroidia ; Bacteroidales ; Prevotellaceae ; Prevotellaceae UCG-001 ; NA	0	0	0	0	0	1	0	0	0	0	0	0	0	0	0	0	0	0	0	0	0	0	0	0	0	0	0	0	0	0	0	0
Bacteria ; Firmicutes ; Clostridia ; Lachnospirales ; Lachnospiraceae ; Lachnospiraceae UCG-004 ; NA	0	0	0	0	0	1	0	0	0	0	0	0	0	0	0	0	0	0	0	0	0	0	0	0	0	0	0	0	0	0	0	0
Bacteria ; Bacteroidota ; Bacteroidia ; Bacteroidales ; NA ; NA ; NA	0	0	0	0	0	1	0	0	0	0	0	0	0	0	0	0	0	0	0	0	0	0	0	0	0	0	0	0	0	0	0	0
Bacteria ; Bacteroidota ; Bacteroidia ; Bacteroidales ; Muribaculaceae ; NA ; NA	0	0	0	0	0	1	0	0	0	0	0	0	0	0	0	0	0	0	0	0	0	0	0	0	0	0	0	0	0	0	0	0
Bacteria ; NA ; NA ; NA ; NA ; NA ; NA	0	0	0	0	0	1	0	0	0	0	0	0	0	0	0	0	0	0	0	0	0	0	0	0	0	0	0	0	0	0	0	0
Bacteria ; Bacteroidota ; Bacteroidia ; Bacteroidales ; Prevotellaceae ; Prevotellaceae UCG-001 ; NA	0	0	0	0	0	1	0	0	0	0	0	0	0	0	0	0	0	0	0	0	0	0	0	0	0	0	0	0	0	0	0	0
Bacteria ; Actinobacteriota ; Coriobacteriia ; Coriobacteriales ; Eggerthellaceae ; NA ; NA	0	0	0	0	0	1	0	0	0	0	0	0	0	0	0	0	0	0	0	0	0	0	0	0	0	0	0	0	0	0	0	0
Bacteria ; NA ; NA ; NA ; NA ; NA ; NA	0	0	0	0	0	1	0	0	0	0	0	0	0	0	0	0	0	0	0	0	0	0	0	0	0	0	0	0	0	0	0	0
Bacteria ; Firmicutes ; Clostridia ; Lachnospirales ; Lachnospiraceae ; NA ; NA	0	0	0	0	0	1	0	0	0	0	0	0	0	0	0	0	0	0	0	0	0	0	0	0	0	0	0	0	0	0	0	0
Bacteria ; Bacteroidota ; Bacteroidia ; Bacteroidales ; Muribaculaceae ; NA ; NA	0	0	0	0	0	1	0	0	0	0	0	0	0	0	0	0	0	0	0	0	0	0	0	0	0	0	0	0	0	0	0	0
Bacteria ; Bacteroidota ; Bacteroidia ; Bacteroidales ; Muribaculaceae ; NA ; NA	0	0	0	0	0	1	0	0	0	0	0	0	0	0	0	0	0	0	0	0	0	0	0	0	0	0	0	0	0	0	0	0
Bacteria ; Proteobacteria ; Gammaproteobacteria ; Burkholderiales ; Sutterellaceae ; Parasutterella ; NA	0	0	0	0	0	1	0	0	0	0	0	0	0	0	0	0	0	0	0	0	0	0	0	0	0	0	0	0	0	0	0	0
Bacteria ; Firmicutes ; Clostridia ; Lachnospirales ; Lachnospiraceae ; NA ; NA	0	0	0	0	0	1	0	0	0	0	0	0	0	0	0	0	0	0	0	0	0	0	0	0	0	0	0	0	0	0	0	0
Bacteria ; Firmicutes ; Bacilli ; Lactobacillales ; NA ; NA ; NA	0	0	0	0	0	1	0	0	0	0	0	0	0	0	0	0	0	0	0	0	0	0	0	0	0	0	0	0	0	0	0	0
Bacteria ; Bacteroidota ; Bacteroidia ; Bacteroidales ; Muribaculaceae ; NA ; NA	0	0	0	0	0	1	0	0	0	0	0	0	0	0	0	0	0	0	0	0	0	0	0	0	0	0	0	0	0	0	0	0
Bacteria ; Bacteroidota ; Bacteroidia ; Bacteroidales ; Bacteroidaceae ; Bacteroides ; NA	0	0	0	0	0	1	0	0	0	0	0	0	0	0	0	0	0	0	0	0	0	0	0	0	0	0	0	0	0	0	0	0
Bacteria ; Bacteroidota ; Bacteroidia ; Bacteroidales ; Tannerellaceae ; Parabacteroides ; NA	0	0	0	0	0	1	0	0	0	0	0	0	0	0	0	0	0	0	0	0	0	0	0	0	0	0	0	0	0	0	0	0
Bacteria ; Bacteroidota ; Bacteroidia ; Bacteroidales ; Tannerellaceae ; Parabacteroides ; NA	0	0	0	0	0	0	1	0	0	0	0	0	0	0	0	0	0	0	0	0	0	0	0	0	0	0	0	0	0	0	0	0
Bacteria ; Firmicutes ; Bacilli ; Lactobacillales ; Lactobacillaceae ; Lactobacillus ; NA	0	0	0	0	0	0	1	0	0	0	0	0	0	0	0	0	0	0	0	0	0	0	0	0	0	0	0	0	0	0	0	0
Bacteria ; Bacteroidota ; Bacteroidia ; Bacteroidales ; Muribaculaceae ; NA ; NA	0	0	0	0	0	0	1	0	0	0	0	0	0	0	0	0	0	0	0	0	0	0	0	0	0	0	0	0	0	0	0	0
Bacteria ; Firmicutes ; Clostridia ; Lachnospirales ; Lachnospiraceae ; NA ; NA	0	0	0	0	0	0	1	0	0	0	0	0	0	0	0	0	0	0	0	0	0	0	0	0	0	0	0	0	0	0	0	0
Bacteria ; Bacteroidota ; Bacteroidia ; Bacteroidales ; Muribaculaceae ; NA ; NA	0	0	0	0	0	0	1	0	0	0	0	0	0	0	0	0	0	0	0	0	0	0	0	0	0	0	0	0	0	0	0	0
Bacteria ; Bacteroidota ; Bacteroidia ; Bacteroidales ; Muribaculaceae ; NA ; NA	0	0	0	0	0	0	1	0	0	0	0	0	0	0	0	0	0	0	0	0	0	0	0	0	0	0	0	0	0	0	0	0
Bacteria ; Bacteroidota ; Bacteroidia ; Bacteroidales ; Muribaculaceae ; NA ; NA	0	0	0	0	0	0	1	0	0	0	0	0	0	0	0	0	0	0	0	0	0	0	0	0	0	0	0	0	0	0	0	0
Bacteria ; Bacteroidota ; Bacteroidia ; Bacteroidales ; Muribaculaceae ; NA ; NA	0	0	0	0	0	0	1	0	0	0	0	0	0	0	0	0	0	0	0	0	0	0	0	0	0	0	0	0	0	0	0	0
Bacteria ; Bacteroidota ; Bacteroidia ; Bacteroidales ; Muribaculaceae ; NA ; NA	0	0	0	0	0	0	1	0	0	0	0	0	0	0	0	0	0	0	0	0	0	0	0	0	0	0	0	0	0	0	0	0
Bacteria ; Bacteroidota ; Bacteroidia ; Bacteroidales ; Muribaculaceae ; NA ; NA	0	0	0	0	0	0	1	0	0	0	0	0	0	0	0	0	0	0	0	0	0	0	0	0	0	0	0	0	0	0	0	0
Bacteria ; Bacteroidota ; Bacteroidia ; Bacteroidales ; Muribaculaceae ; NA ; NA	0	0	0	0	0	0	1	0	0	0	0	0	0	0	0	0	0	0	0	0	0	0	0	0	0	0	0	0	0	0	0	0
Bacteria ; Firmicutes ; Clostridia ; Lachnospirales ; Lachnospiraceae ; Lachnospiraceae UCG-004 ; NA	0	0	0	0	0	0	1	0	0	0	0	0	0	0	0	0	0	0	0	0	0	0	0	0	0	0	0	0	0	0	0	0
Bacteria ; Actinobacteriota ; Coriobacteriia ; Coriobacteriales ; Eggerthellaceae ; Enterorhabdus ; NA	0	0	0	0	0	0	1	0	0	0	0	0	0	0	0	0	0	0	0	0	0	0	0	0	0	0	0	0	0	0	0	0
Bacteria ; Bacteroidota ; Bacteroidia ; Bacteroidales ; Muribaculaceae ; NA ; NA	0	0	0	0	0	0	1	0	0	0	0	0	0	0	0	0	0	0	0	0	0	0	0	0	0	0	0	0	0	0	0	0
Bacteria ; Bacteroidota ; Bacteroidia ; Bacteroidales ; Muribaculaceae ; Muribaculum ; NA	0	0	0	0	0	0	1	0	0	0	0	0	0	0	0	0	0	0	0	0	0	0	0	0	0	0	0	0	0	0	0	0
Bacteria ; Bacteroidota ; Bacteroidia ; Bacteroidales ; Tannerellaceae ; Parabacteroides ; NA	0	0	0	0	0	0	1	0	0	0	0	0	0	0	0	0	0	0	0	0	0	0	0	0	0	0	0	0	0	0	0	0
Bacteria ; Bacteroidota ; Bacteroidia ; Bacteroidales ; Prevotellaceae ; Prevotellaceae UCG-001 ; NA	0	0	0	0	0	0	1	0	0	0	0	0	0	0	0	0	0	0	0	0	0	0	0	0	0	0	0	0	0	0	0	0
Bacteria ; Proteobacteria ; Gammaproteobacteria ; Burkholderiales ; Sutterellaceae ; Parasutterella ; NA	0	0	0	0	0	0	1	0	0	0	0	0	0	0	0	0	0	0	0	0	0	0	0	0	0	0	0	0	0	0	0	0
Bacteria ; Proteobacteria ; Gammaproteobacteria ; NA ; NA ; NA ; NA	0	0	0	0	0	0	1	0	0	0	0	0	0	0	0	0	0	0	0	0	0	0	0	0	0	0	0	0	0	0	0	0
Bacteria ; Bacteroidota ; Bacteroidia ; Bacteroidales ; Muribaculaceae ; Muribaculum ; NA	0	0	0	0	0	0	1	0	0	0	0	0	0	0	0	0	0	0	0	0	0	0	0	0	0	0	0	0	0	0	0	0
Bacteria ; Bacteroidota ; Bacteroidia ; Bacteroidales ; Muribaculaceae ; NA ; NA	0	0	0	0	0	0	1	0	0	0	0	0	0	0	0	0	0	0	0	0	0	0	0	0	0	0	0	0	0	0	0	0
Bacteria ; Proteobacteria ; Gammaproteobacteria ; Burkholderiales ; Sutterellaceae ; Parasutterella ; NA	0	0	0	0	0	0	1	0	0	0	0	0	0	0	0	0	0	0	0	0	0	0	0	0	0	0	0	0	0	0	0	0
Bacteria ; Desulfobacterota ; Desulfovibrionia ; Desulfovibrionales ; Desulfovibrionaceae ; Bilophila ; NA	0	0	0	0	0	0	1	0	0	0	0	0	0	0	0	0	0	0	0	0	0	0	0	0	0	0	0	0	0	0	0	0
Bacteria ; Bacteroidota ; Bacteroidia ; Bacteroidales ; Muribaculaceae ; Muribaculum ; NA	0	0	0	0	0	0	1	0	0	0	0	0	0	0	0	0	0	0	0	0	0	0	0	0	0	0	0	0	0	0	0	0
Bacteria ; Bacteroidota ; Bacteroidia ; Bacteroidales ; Bacteroidaceae ; Bacteroides ; NA	0	0	0	0	0	0	1	0	0	0	0	0	0	0	0	0	0	0	0	0	0	0	0	0	0	0	0	0	0	0	0	0
Bacteria ; Bacteroidota ; Bacteroidia ; Bacteroidales ; Tannerellaceae ; Parabacteroides ; NA	0	0	0	0	0	0	1	0	0	0	0	0	0	0	0	0	0	0	0	0	0	0	0	0	0	0	0	0	0	0	0	0
Bacteria ; Bacteroidota ; Bacteroidia ; Bacteroidales ; Muribaculaceae ; NA ; NA	0	0	0	0	0	0	1	0	0	0	0	0	0	0	0	0	0	0	0	0	0	0	0	0	0	0	0	0	0	0	0	0
Bacteria ; Bacteroidota ; Bacteroidia ; Bacteroidales ; Prevotellaceae ; Prevotellaceae UCG-001 ; NA	0	0	0	0	0	0	1	0	0	0	0	0	0	0	0	0	0	0	0	0	0	0	0	0	0	0	0	0	0	0	0	0
Bacteria ; Bacteroidota ; Bacteroidia ; Bacteroidales ; Muribaculaceae ; NA ; NA	0	0	0	0	0	0	1	0	0	0	0	0	0	0	0	0	0	0	0	0	0	0	0	0	0	0	0	0	0	0	0	0
Bacteria ; Bacteroidota ; Bacteroidia ; Bacteroidales ; Muribaculaceae ; NA ; NA	0	0	0	0	0	0	1	0	0	0	0	0	0	0	0	0	0	0	0	0	0	0	0	0	0	0	0	0	0	0	0	0
Bacteria ; Bacteroidota ; Bacteroidia ; Bacteroidales ; Muribaculaceae ; NA ; NA	0	0	0	0	0	0	1	0	0	0	0	0	0	0	0	0	0	0	0	0	0	0	0	0	0	0	0	0	0	0	0	0
Bacteria ; Firmicutes ; Bacilli ; Lactobacillales ; NA ; NA ; NA	0	0	0	0	0	0	1	0	0	0	0	0	0	0	0	0	0	0	0	0	0	0	0	0	0	0	0	0	0	0	0	0
Bacteria ; Bacteroidota ; Bacteroidia ; Bacteroidales ; Tannerellaceae ; Parabacteroides ; NA	0	0	0	0	0	0	1	0	0	0	0	0	0	0	0	0	0	0	0	0	0	0	0	0	0	0	0	0	0	0	0	0
Bacteria ; Bacteroidota ; Bacteroidia ; Bacteroidales ; Tannerellaceae ; Parabacteroides ; NA	0	0	0	0	0	0	1	0	0	0	0	0	0	0	0	0	0	0	0	0	0	0	0	0	0	0	0	0	0	0	0	0
Bacteria ; Bacteroidota ; Bacteroidia ; Bacteroidales ; Tannerellaceae ; Parabacteroides ; NA	0	0	0	0	0	0	1	0	0	0	0	0	0	0	0	0	0	0	0	0	0	0	0	0	0	0	0	0	0	0	0	0
Bacteria ; Bacteroidota ; Bacteroidia ; Bacteroidales ; Muribaculaceae ; NA ; NA	0	0	0	0	0	0	1	0	0	0	0	0	0	0	0	0	0	0	0	0	0	0	0	0	0	0	0	0	0	0	0	0
Bacteria ; Bacteroidota ; Bacteroidia ; Bacteroidales ; Tannerellaceae ; Parabacteroides ; NA	0	0	0	0	0	0	1	0	0	0	0	0	0	0	0	0	0	0	0	0	0	0	0	0	0	0	0	0	0	0	0	0
Bacteria ; Actinobacteriota ; Coriobacteriia ; Coriobacteriales ; Eggerthellaceae ; Enterorhabdus ; NA	0	0	0	0	0	0	1	0	0	0	0	0	0	0	0	0	0	0	0	0	0	0	0	0	0	0	0	0	0	0	0	0
Bacteria ; Bacteroidota ; Bacteroidia ; Bacteroidales ; Muribaculaceae ; NA ; NA	0	0	0	0	0	0	1	0	0	0	0	0	0	0	0	0	0	0	0	0	0	0	0	0	0	0	0	0	0	0	0	0
Bacteria ; Bacteroidota ; Bacteroidia ; Bacteroidales ; Muribaculaceae ; NA ; NA	0	0	0	0	0	0	1	0	0	0	0	0	0	0	0	0	0	0	0	0	0	0	0	0	0	0	0	0	0	0	0	0
Bacteria ; Bacteroidota ; Bacteroidia ; Bacteroidales ; Muribaculaceae ; NA ; NA	0	0	0	0	0	0	1	0	0	0	0	0	0	0	0	0	0	0	0	0	0	0	0	0	0	0	0	0	0	0	0	0
Bacteria ; Firmicutes ; Clostridia ; Lachnospirales ; Lachnospiraceae ; NA ; NA	0	0	0	0	0	0	0	1	0	0	0	0	0	0	0	0	0	0	0	0	0	0	0	0	0	0	0	0	0	0	0	0
Bacteria ; Bacteroidota ; Bacteroidia ; Bacteroidales ; Tannerellaceae ; Parabacteroides ; NA	0	0	0	0	0	0	0	1	0	0	0	0	0	0	0	0	0	0	0	0	0	0	0	0	0	0	0	0	0	0	0	0
Bacteria ; Firmicutes ; Clostridia ; Lachnospirales ; Lachnospiraceae ; Lachnospiraceae UCG-004 ; NA	0	0	0	0	0	0	0	1	0	0	0	0	0	0	0	0	0	0	0	0	0	0	0	0	0	0	0	0	0	0	0	0
Bacteria ; Bacteroidota ; Bacteroidia ; Bacteroidales ; Muribaculaceae ; NA ; NA	0	0	0	0	0	0	0	1	0	0	0	0	0	0	0	0	0	0	0	0	0	0	0	0	0	0	0	0	0	0	0	0
Bacteria ; Bacteroidota ; Bacteroidia ; Bacteroidales ; Prevotellaceae ; Prevotellaceae UCG-001 ; NA	0	0	0	0	0	0	0	1	0	0	0	0	0	0	0	0	0	0	0	0	0	0	0	0	0	0	0	0	0	0	0	0
Bacteria ; Bacteroidota ; Bacteroidia ; Bacteroidales ; Tannerellaceae ; Parabacteroides ; NA	0	0	0	0	0	0	0	1	0	0	0	0	0	0	0	0	0	0	0	0	0	0	0	0	0	0	0	0	0	0	0	0
Bacteria ; Bacteroidota ; Bacteroidia ; Bacteroidales ; Muribaculaceae ; Muribaculum ; NA	0	0	0	0	0	0	0	1	0	0	0	0	0	0	0	0	0	0	0	0	0	0	0	0	0	0	0	0	0	0	0	0
Bacteria ; Firmicutes ; Clostridia ; Lachnospirales ; Lachnospiraceae ; Lachnoclostridium ; NA	0	0	0	0	0	0	0	1	0	0	0	0	0	0	0	0	0	0	0	0	0	0	0	0	0	0	0	0	0	0	0	0
Bacteria ; Bacteroidota ; Bacteroidia ; Bacteroidales ; Muribaculaceae ; NA ; NA	0	0	0	0	0	0	0	1	0	0	0	0	0	0	0	0	0	0	0	0	0	0	0	0	0	0	0	0	0	0	0	0
Bacteria ; Bacteroidota ; Bacteroidia ; Bacteroidales ; Tannerellaceae ; Parabacteroides ; NA	0	0	0	0	0	0	0	1	0	0	0	0	0	0	0	0	0	0	0	0	0	0	0	0	0	0	0	0	0	0	0	0
Bacteria ; Actinobacteriota ; Coriobacteriia ; Coriobacteriales ; Eggerthellaceae ; Asaccharobacter ; NA	0	0	0	0	0	0	0	1	0	0	0	0	0	0	0	0	0	0	0	0	0	0	0	0	0	0	0	0	0	0	0	0
Bacteria ; Proteobacteria ; Gammaproteobacteria ; Enterobacterales ; Yersiniaceae ; NA ; NA	0	0	0	0	0	0	0	1	0	0	0	0	0	0	0	0	0	0	0	0	0	0	0	0	0	0	0	0	0	0	0	0
Bacteria ; Bacteroidota ; Bacteroidia ; Bacteroidales ; Prevotellaceae ; Prevotellaceae UCG-001 ; NA	0	0	0	0	0	0	0	1	0	0	0	0	0	0	0	0	0	0	0	0	0	0	0	0	0	0	0	0	0	0	0	0
Bacteria ; NA ; NA ; NA ; NA ; NA ; NA	0	0	0	0	0	0	0	1	0	0	0	0	0	0	0	0	0	0	0	0	0	0	0	0	0	0	0	0	0	0	0	0
Bacteria ; Bacteroidota ; Bacteroidia ; Bacteroidales ; Tannerellaceae ; Parabacteroides ; NA	0	0	0	0	0	0	0	1	0	0	0	0	0	0	0	0	0	0	0	0	0	0	0	0	0	0	0	0	0	0	0	0
Bacteria ; Bacteroidota ; Bacteroidia ; Bacteroidales ; Muribaculaceae ; NA ; NA	0	0	0	0	0	0	0	1	0	0	0	0	0	0	0	0	0	0	0	0	0	0	0	0	0	0	0	0	0	0	0	0
Bacteria ; Bacteroidota ; Bacteroidia ; Bacteroidales ; Prevotellaceae ; Prevotellaceae UCG-001 ; NA	0	0	0	0	0	0	0	1	0	0	0	0	0	0	0	0	0	0	0	0	0	0	0	0	0	0	0	0	0	0	0	0
Bacteria ; Firmicutes ; Clostridia ; Lachnospirales ; Lachnospiraceae ; NA ; NA	0	0	0	0	0	0	0	1	0	0	0	0	0	0	0	0	0	0	0	0	0	0	0	0	0	0	0	0	0	0	0	0
Bacteria ; Actinobacteriota ; Coriobacteriia ; Coriobacteriales ; Atopobiaceae ; NA ; NA	0	0	0	0	0	0	0	1	0	0	0	0	0	0	0	0	0	0	0	0	0	0	0	0	0	0	0	0	0	0	0	0
Bacteria ; Bacteroidota ; Bacteroidia ; Bacteroidales ; Tannerellaceae ; Parabacteroides ; NA	0	0	0	0	0	0	0	1	0	0	0	0	0	0	0	0	0	0	0	0	0	0	0	0	0	0	0	0	0	0	0	0
Bacteria ; Bacteroidota ; Bacteroidia ; Bacteroidales ; Muribaculaceae ; NA ; NA	0	0	0	0	0	0	0	1	0	0	0	0	0	0	0	0	0	0	0	0	0	0	0	0	0	0	0	0	0	0	0	0
Bacteria ; Bacteroidota ; Bacteroidia ; Bacteroidales ; Muribaculaceae ; NA ; NA	0	0	0	0	0	0	0	1	0	0	0	0	0	0	0	0	0	0	0	0	0	0	0	0	0	0	0	0	0	0	0	0
Bacteria ; Bacteroidota ; Bacteroidia ; Bacteroidales ; Tannerellaceae ; Parabacteroides ; NA	0	0	0	0	0	0	0	1	0	0	0	0	0	0	0	0	0	0	0	0	0	0	0	0	0	0	0	0	0	0	0	0
Bacteria ; Bacteroidota ; Bacteroidia ; Bacteroidales ; Muribaculaceae ; Muribaculum ; NA	0	0	0	0	0	0	0	1	0	0	0	0	0	0	0	0	0	0	0	0	0	0	0	0	0	0	0	0	0	0	0	0
Bacteria ; Firmicutes ; Clostridia ; Lachnospirales ; Lachnospiraceae ; NA ; NA	0	0	0	0	0	0	0	1	0	0	0	0	0	0	0	0	0	0	0	0	0	0	0	0	0	0	0	0	0	0	0	0
Bacteria ; Bacteroidota ; Bacteroidia ; Bacteroidales ; Prevotellaceae ; Prevotellaceae UCG-001 ; NA	0	0	0	0	0	0	0	1	0	0	0	0	0	0	0	0	0	0	0	0	0	0	0	0	0	0	0	0	0	0	0	0
Bacteria ; NA ; NA ; NA ; NA ; NA ; NA	0	0	0	0	0	0	0	1	0	0	0	0	0	0	0	0	0	0	0	0	0	0	0	0	0	0	0	0	0	0	0	0
Bacteria ; Bacteroidota ; Bacteroidia ; Bacteroidales ; Tannerellaceae ; Parabacteroides ; NA	0	0	0	0	0	0	0	1	0	0	0	0	0	0	0	0	0	0	0	0	0	0	0	0	0	0	0	0	0	0	0	0
Bacteria ; Bacteroidota ; Bacteroidia ; Bacteroidales ; Prevotellaceae ; Prevotellaceae UCG-001 ; NA	0	0	0	0	0	0	0	1	0	0	0	0	0	0	0	0	0	0	0	0	0	0	0	0	0	0	0	0	0	0	0	0
Bacteria ; Bacteroidota ; Bacteroidia ; Bacteroidales ; Muribaculaceae ; NA ; NA	0	0	0	0	0	0	0	1	0	0	0	0	0	0	0	0	0	0	0	0	0	0	0	0	0	0	0	0	0	0	0	0
Bacteria ; Bacteroidota ; Bacteroidia ; Bacteroidales ; Prevotellaceae ; Prevotellaceae UCG-001 ; NA	0	0	0	0	0	0	0	1	0	0	0	0	0	0	0	0	0	0	0	0	0	0	0	0	0	0	0	0	0	0	0	0
Bacteria ; Firmicutes ; Clostridia ; Lachnospirales ; Lachnospiraceae ; Lachnospiraceae UCG-004 ; NA	0	0	0	0	0	0	0	1	0	0	0	0	0	0	0	0	0	0	0	0	0	0	0	0	0	0	0	0	0	0	0	0
Bacteria ; Bacteroidota ; Bacteroidia ; Bacteroidales ; Muribaculaceae ; NA ; NA	0	0	0	0	0	0	0	1	0	0	0	0	0	0	0	0	0	0	0	0	0	0	0	0	0	0	0	0	0	0	0	0
Bacteria ; Bacteroidota ; Bacteroidia ; Bacteroidales ; Muribaculaceae ; Muribaculum ; NA	0	0	0	0	0	0	0	1	0	0	0	0	0	0	0	0	0	0	0	0	0	0	0	0	0	0	0	0	0	0	0	0
Bacteria ; Bacteroidota ; Bacteroidia ; Bacteroidales ; Tannerellaceae ; Parabacteroides ; NA	0	0	0	0	0	0	0	1	0	0	0	0	0	0	0	0	0	0	0	0	0	0	0	0	0	0	0	0	0	0	0	0
Bacteria ; Firmicutes ; Clostridia ; Lachnospirales ; Lachnospiraceae ; NA ; NA	0	0	0	0	0	0	0	1	0	0	0	0	0	0	0	0	0	0	0	0	0	0	0	0	0	0	0	0	0	0	0	0
Bacteria ; Bacteroidota ; Bacteroidia ; Bacteroidales ; Tannerellaceae ; Parabacteroides ; NA	0	0	0	0	0	0	0	0	1	0	0	0	0	0	0	0	0	0	0	0	0	0	0	0	0	0	0	0	0	0	0	0
Bacteria ; Bacteroidota ; Bacteroidia ; Bacteroidales ; Tannerellaceae ; Parabacteroides ; NA	0	0	0	0	0	0	0	0	1	0	0	0	0	0	0	0	0	0	0	0	0	0	0	0	0	0	0	0	0	0	0	0
Bacteria ; Proteobacteria ; Gammaproteobacteria ; Burkholderiales ; Sutterellaceae ; Parasutterella ; NA	0	0	0	0	0	0	0	0	1	0	0	0	0	0	0	0	0	0	0	0	0	0	0	0	0	0	0	0	0	0	0	0
Bacteria ; Firmicutes ; Clostridia ; Clostridia vadinBB60 group ; NA ; NA ; NA	0	0	0	0	0	0	0	0	1	0	0	0	0	0	0	0	0	0	0	0	0	0	0	0	0	0	0	0	0	0	0	0
Bacteria ; Proteobacteria ; Gammaproteobacteria ; Burkholderiales ; Sutterellaceae ; Parasutterella ; NA	0	0	0	0	0	0	0	0	1	0	0	0	0	0	0	0	0	0	0	0	0	0	0	0	0	0	0	0	0	0	0	0
Bacteria ; Bacteroidota ; Bacteroidia ; Bacteroidales ; Muribaculaceae ; NA ; NA	0	0	0	0	0	0	0	0	0	1	0	0	0	0	0	0	0	0	0	0	0	0	0	0	0	0	0	0	0	0	0	0
Bacteria ; Proteobacteria ; Gammaproteobacteria ; Enterobacterales ; NA ; NA ; NA	0	0	0	0	0	0	0	0	0	1	0	0	0	0	0	0	0	0	0	0	0	0	0	0	0	0	0	0	0	0	0	0
Bacteria ; Proteobacteria ; Gammaproteobacteria ; Burkholderiales ; Sutterellaceae ; Parasutterella ; NA	0	0	0	0	0	0	0	0	0	1	0	0	0	0	0	0	0	0	0	0	0	0	0	0	0	0	0	0	0	0	0	0
Bacteria ; Firmicutes ; Clostridia ; Lachnospirales ; Lachnospiraceae ; Lachnoclostridium ; NA	0	0	0	0	0	0	0	0	0	0	1	0	0	0	0	0	0	0	0	0	0	0	0	0	0	0	0	0	0	0	0	0
Bacteria ; Firmicutes ; Bacilli ; Lactobacillales ; Lactobacillaceae ; Lactobacillus ; NA	0	0	0	0	0	0	0	0	0	0	1	0	0	0	0	0	0	0	0	0	0	0	0	0	0	0	0	0	0	0	0	0
Bacteria ; Proteobacteria ; Gammaproteobacteria ; Enterobacterales ; Enterobacteriaceae ; Escherichia-Shigella ; NA	0	0	0	0	0	0	0	0	0	0	1	0	0	0	0	0	0	0	0	0	0	0	0	0	0	0	0	0	0	0	0	0
Bacteria ; Bacteroidota ; Bacteroidia ; Bacteroidales ; Rikenellaceae ; Alistipes ; NA	0	0	0	0	0	0	0	0	0	0	1	0	0	0	0	0	0	0	0	0	0	0	0	0	0	0	0	0	0	0	0	0
Bacteria ; Firmicutes ; Clostridia ; Lachnospirales ; Lachnospiraceae ; NA ; NA	0	0	0	0	0	0	0	0	0	0	0	1	0	0	0	0	0	0	0	0	0	0	0	0	0	0	0	0	0	0	0	0
Bacteria ; Bacteroidota ; Bacteroidia ; Bacteroidales ; Muribaculaceae ; NA ; NA	0	0	0	0	0	0	0	0	0	0	0	0	1	0	0	0	0	0	0	0	0	0	0	0	0	0	0	0	0	0	0	0
Bacteria ; Bacteroidota ; Bacteroidia ; Bacteroidales ; Muribaculaceae ; NA ; NA	0	0	0	0	0	0	0	0	0	0	0	0	1	0	0	0	0	0	0	0	0	0	0	0	0	0	0	0	0	0	0	0
Bacteria ; Bacteroidota ; Bacteroidia ; Bacteroidales ; Muribaculaceae ; NA ; NA	0	0	0	0	0	0	0	0	0	0	0	0	1	0	0	0	0	0	0	0	0	0	0	0	0	0	0	0	0	0	0	0
Bacteria ; Bacteroidota ; Bacteroidia ; Bacteroidales ; Muribaculaceae ; NA ; NA	0	0	0	0	0	0	0	0	0	0	0	0	1	0	0	0	0	0	0	0	0	0	0	0	0	0	0	0	0	0	0	0
Bacteria ; Firmicutes ; Clostridia ; Lachnospirales ; Lachnospiraceae ; Lachnoclostridium ; NA	0	0	0	0	0	0	0	0	0	0	0	0	1	0	0	0	0	0	0	0	0	0	0	0	0	0	0	0	0	0	0	0
Bacteria ; Bacteroidota ; Bacteroidia ; Bacteroidales ; Muribaculaceae ; NA ; NA	0	0	0	0	0	0	0	0	0	0	0	0	1	0	0	0	0	0	0	0	0	0	0	0	0	0	0	0	0	0	0	0
Bacteria ; Bacteroidota ; Bacteroidia ; Bacteroidales ; Tannerellaceae ; Parabacteroides ; NA	0	0	0	0	0	0	0	0	0	0	0	0	1	0	0	0	0	0	0	0	0	0	0	0	0	0	0	0	0	0	0	0
Bacteria ; Bacteroidota ; Bacteroidia ; Bacteroidales ; Prevotellaceae ; Prevotellaceae UCG-001 ; NA	0	0	0	0	0	0	0	0	0	0	0	0	1	0	0	0	0	0	0	0	0	0	0	0	0	0	0	0	0	0	0	0
Bacteria ; Bacteroidota ; Bacteroidia ; Bacteroidales ; Rikenellaceae ; Alistipes ; NA	0	0	0	0	0	0	0	0	0	0	0	0	1	0	0	0	0	0	0	0	0	0	0	0	0	0	0	0	0	0	0	0
Bacteria ; Bacteroidota ; Bacteroidia ; Bacteroidales ; Muribaculaceae ; NA ; NA	0	0	0	0	0	0	0	0	0	0	0	0	1	0	0	0	0	0	0	0	0	0	0	0	0	0	0	0	0	0	0	0
Bacteria ; Bacteroidota ; Bacteroidia ; Bacteroidales ; Muribaculaceae ; NA ; NA	0	0	0	0	0	0	0	0	0	0	0	0	1	0	0	0	0	0	0	0	0	0	0	0	0	0	0	0	0	0	0	0
Bacteria ; Bacteroidota ; Bacteroidia ; Bacteroidales ; Muribaculaceae ; NA ; NA	0	0	0	0	0	0	0	0	0	0	0	0	1	0	0	0	0	0	0	0	0	0	0	0	0	0	0	0	0	0	0	0
Bacteria ; Bacteroidota ; Bacteroidia ; Bacteroidales ; Tannerellaceae ; Parabacteroides ; NA	0	0	0	0	0	0	0	0	0	0	0	0	1	0	0	0	0	0	0	0	0	0	0	0	0	0	0	0	0	0	0	0
Bacteria ; Firmicutes ; Clostridia ; Lachnospirales ; Lachnospiraceae ; Lachnoclostridium ; NA	0	0	0	0	0	0	0	0	0	0	0	0	1	0	0	0	0	0	0	0	0	0	0	0	0	0	0	0	0	0	0	0
Bacteria ; Bacteroidota ; Bacteroidia ; Bacteroidales ; Muribaculaceae ; NA ; NA	0	0	0	0	0	0	0	0	0	0	0	0	1	0	0	0	0	0	0	0	0	0	0	0	0	0	0	0	0	0	0	0
Bacteria ; Proteobacteria ; Gammaproteobacteria ; Burkholderiales ; Sutterellaceae ; Parasutterella ; NA	0	0	0	0	0	0	0	0	0	0	0	0	1	0	0	0	0	0	0	0	0	0	0	0	0	0	0	0	0	0	0	0
Bacteria ; Bacteroidota ; Bacteroidia ; Bacteroidales ; Muribaculaceae ; NA ; NA	0	0	0	0	0	0	0	0	0	0	0	0	1	0	0	0	0	0	0	0	0	0	0	0	0	0	0	0	0	0	0	0
Bacteria ; Bacteroidota ; Bacteroidia ; Bacteroidales ; Muribaculaceae ; NA ; NA	0	0	0	0	0	0	0	0	0	0	0	0	1	0	0	0	0	0	0	0	0	0	0	0	0	0	0	0	0	0	0	0
Bacteria ; Bacteroidota ; Bacteroidia ; Bacteroidales ; Muribaculaceae ; NA ; NA	0	0	0	0	0	0	0	0	0	0	0	0	1	0	0	0	0	0	0	0	0	0	0	0	0	0	0	0	0	0	0	0
Bacteria ; Bacteroidota ; Bacteroidia ; Bacteroidales ; NA ; NA ; NA	0	0	0	0	0	0	0	0	0	0	0	0	1	0	0	0	0	0	0	0	0	0	0	0	0	0	0	0	0	0	0	0
Bacteria ; Bacteroidota ; Bacteroidia ; Bacteroidales ; Muribaculaceae ; NA ; NA	0	0	0	0	0	0	0	0	0	0	0	0	1	0	0	0	0	0	0	0	0	0	0	0	0	0	0	0	0	0	0	0
Bacteria ; Desulfobacterota ; Desulfovibrionia ; Desulfovibrionales ; Desulfovibrionaceae ; Desulfovibrio ; NA	0	0	0	0	0	0	0	0	0	0	0	0	1	0	0	0	0	0	0	0	0	0	0	0	0	0	0	0	0	0	0	0
Bacteria ; Bacteroidota ; Bacteroidia ; Bacteroidales ; Muribaculaceae ; NA ; NA	0	0	0	0	0	0	0	0	0	0	0	0	1	0	0	0	0	0	0	0	0	0	0	0	0	0	0	0	0	0	0	0
Bacteria ; Bacteroidota ; Bacteroidia ; Bacteroidales ; Prevotellaceae ; Prevotellaceae UCG-001 ; NA	0	0	0	0	0	0	0	0	0	0	0	0	1	0	0	0	0	0	0	0	0	0	0	0	0	0	0	0	0	0	0	0
Bacteria ; Bacteroidota ; Bacteroidia ; Bacteroidales ; Tannerellaceae ; Parabacteroides ; NA	0	0	0	0	0	0	0	0	0	0	0	0	1	0	0	0	0	0	0	0	0	0	0	0	0	0	0	0	0	0	0	0
Bacteria ; Bacteroidota ; Bacteroidia ; Bacteroidales ; Muribaculaceae ; NA ; NA	0	0	0	0	0	0	0	0	0	0	0	0	1	0	0	0	0	0	0	0	0	0	0	0	0	0	0	0	0	0	0	0
Bacteria ; Firmicutes ; Clostridia ; Lachnospirales ; Lachnospiraceae ; Lachnoclostridium ; NA	0	0	0	0	0	0	0	0	0	0	0	0	1	0	0	0	0	0	0	0	0	0	0	0	0	0	0	0	0	0	0	0
Bacteria ; Bacteroidota ; Bacteroidia ; Bacteroidales ; NA ; NA ; NA	0	0	0	0	0	0	0	0	0	0	0	0	1	0	0	0	0	0	0	0	0	0	0	0	0	0	0	0	0	0	0	0
Bacteria ; Proteobacteria ; Gammaproteobacteria ; Burkholderiales ; Sutterellaceae ; Parasutterella ; NA	0	0	0	0	0	0	0	0	0	0	0	0	1	0	0	0	0	0	0	0	0	0	0	0	0	0	0	0	0	0	0	0
Bacteria ; Proteobacteria ; Gammaproteobacteria ; Burkholderiales ; Sutterellaceae ; Parasutterella ; NA	0	0	0	0	0	0	0	0	0	0	0	0	1	0	0	0	0	0	0	0	0	0	0	0	0	0	0	0	0	0	0	0
Bacteria ; Bacteroidota ; Bacteroidia ; Bacteroidales ; Bacteroidaceae ; Bacteroides ; NA	0	0	0	0	0	0	0	0	0	0	0	0	1	0	0	0	0	0	0	0	0	0	0	0	0	0	0	0	0	0	0	0
Bacteria ; Bacteroidota ; Bacteroidia ; Bacteroidales ; Bacteroidaceae ; Bacteroides ; NA	0	0	0	0	0	0	0	0	0	0	0	0	1	0	0	0	0	0	0	0	0	0	0	0	0	0	0	0	0	0	0	0
Bacteria ; Bacteroidota ; Bacteroidia ; Bacteroidales ; Prevotellaceae ; Prevotellaceae UCG-001 ; NA	0	0	0	0	0	0	0	0	0	0	0	0	1	0	0	0	0	0	0	0	0	0	0	0	0	0	0	0	0	0	0	0
Bacteria ; Desulfobacterota ; Desulfovibrionia ; Desulfovibrionales ; Desulfovibrionaceae ; Desulfovibrio ; NA	0	0	0	0	0	0	0	0	0	0	0	0	1	0	0	0	0	0	0	0	0	0	0	0	0	0	0	0	0	0	0	0
Bacteria ; Bacteroidota ; Bacteroidia ; Bacteroidales ; Muribaculaceae ; NA ; NA	0	0	0	0	0	0	0	0	0	0	0	0	1	0	0	0	0	0	0	0	0	0	0	0	0	0	0	0	0	0	0	0
Bacteria ; Proteobacteria ; Gammaproteobacteria ; Burkholderiales ; Sutterellaceae ; Parasutterella ; NA	0	0	0	0	0	0	0	0	0	0	0	0	1	0	0	0	0	0	0	0	0	0	0	0	0	0	0	0	0	0	0	0
Bacteria ; Bacteroidota ; Bacteroidia ; Bacteroidales ; Tannerellaceae ; Parabacteroides ; NA	0	0	0	0	0	0	0	0	0	0	0	0	1	0	0	0	0	0	0	0	0	0	0	0	0	0	0	0	0	0	0	0
Bacteria ; Firmicutes ; Bacilli ; Lactobacillales ; Lactobacillaceae ; Lactobacillus ; NA	0	0	0	0	0	0	0	0	0	0	0	0	1	0	0	0	0	0	0	0	0	0	0	0	0	0	0	0	0	0	0	0
Bacteria ; Bacteroidota ; Bacteroidia ; Bacteroidales ; Muribaculaceae ; NA ; NA	0	0	0	0	0	0	0	0	0	0	0	0	1	0	0	0	0	0	0	0	0	0	0	0	0	0	0	0	0	0	0	0
Bacteria ; Bacteroidota ; Bacteroidia ; Bacteroidales ; Muribaculaceae ; NA ; NA	0	0	0	0	0	0	0	0	0	0	0	0	1	0	0	0	0	0	0	0	0	0	0	0	0	0	0	0	0	0	0	0
Bacteria ; Bacteroidota ; Bacteroidia ; Bacteroidales ; Muribaculaceae ; NA ; NA	0	0	0	0	0	0	0	0	0	0	0	0	1	0	0	0	0	0	0	0	0	0	0	0	0	0	0	0	0	0	0	0
Bacteria ; Bacteroidota ; Bacteroidia ; Bacteroidales ; Bacteroidaceae ; Bacteroides ; NA	0	0	0	0	0	0	0	0	0	0	0	0	1	0	0	0	0	0	0	0	0	0	0	0	0	0	0	0	0	0	0	0
Bacteria ; Bacteroidota ; Bacteroidia ; Bacteroidales ; Muribaculaceae ; Muribaculum ; NA	0	0	0	0	0	0	0	0	0	0	0	0	1	0	0	0	0	0	0	0	0	0	0	0	0	0	0	0	0	0	0	0
Bacteria ; Bacteroidota ; Bacteroidia ; Bacteroidales ; Tannerellaceae ; Parabacteroides ; NA	0	0	0	0	0	0	0	0	0	0	0	0	1	0	0	0	0	0	0	0	0	0	0	0	0	0	0	0	0	0	0	0
Bacteria ; Bacteroidota ; Bacteroidia ; Bacteroidales ; Muribaculaceae ; NA ; NA	0	0	0	0	0	0	0	0	0	0	0	0	1	0	0	0	0	0	0	0	0	0	0	0	0	0	0	0	0	0	0	0
Bacteria ; Bacteroidota ; Bacteroidia ; Bacteroidales ; Muribaculaceae ; NA ; NA	0	0	0	0	0	0	0	0	0	0	0	0	1	0	0	0	0	0	0	0	0	0	0	0	0	0	0	0	0	0	0	0
Bacteria ; Bacteroidota ; Bacteroidia ; Bacteroidales ; NA ; NA ; NA	0	0	0	0	0	0	0	0	0	0	0	0	1	0	0	0	0	0	0	0	0	0	0	0	0	0	0	0	0	0	0	0
Bacteria ; Bacteroidota ; Bacteroidia ; Bacteroidales ; Tannerellaceae ; Parabacteroides ; NA	0	0	0	0	0	0	0	0	0	0	0	0	1	0	0	0	0	0	0	0	0	0	0	0	0	0	0	0	0	0	0	0
Bacteria ; Bacteroidota ; Bacteroidia ; Bacteroidales ; Muribaculaceae ; NA ; NA	0	0	0	0	0	0	0	0	0	0	0	0	1	0	0	0	0	0	0	0	0	0	0	0	0	0	0	0	0	0	0	0
Bacteria ; Bacteroidota ; Bacteroidia ; Bacteroidales ; Prevotellaceae ; Prevotellaceae UCG-001 ; NA	0	0	0	0	0	0	0	0	0	0	0	0	1	0	0	0	0	0	0	0	0	0	0	0	0	0	0	0	0	0	0	0
Bacteria ; Bacteroidota ; Bacteroidia ; Bacteroidales ; Muribaculaceae ; NA ; NA	0	0	0	0	0	0	0	0	0	0	0	0	1	0	0	0	0	0	0	0	0	0	0	0	0	0	0	0	0	0	0	0
Bacteria ; Bacteroidota ; Bacteroidia ; Bacteroidales ; Tannerellaceae ; Parabacteroides ; NA	0	0	0	0	0	0	0	0	0	0	0	0	1	0	0	0	0	0	0	0	0	0	0	0	0	0	0	0	0	0	0	0
Bacteria ; Firmicutes ; Clostridia ; Lachnospirales ; Lachnospiraceae ; Lachnoclostridium ; NA	0	0	0	0	0	0	0	0	0	0	0	0	1	0	0	0	0	0	0	0	0	0	0	0	0	0	0	0	0	0	0	0
Bacteria ; Firmicutes ; Bacilli ; Lactobacillales ; Lactobacillaceae ; Lactobacillus ; NA	0	0	0	0	0	0	0	0	0	0	0	0	1	0	0	0	0	0	0	0	0	0	0	0	0	0	0	0	0	0	0	0
Bacteria ; Bacteroidota ; Bacteroidia ; Bacteroidales ; Tannerellaceae ; Parabacteroides ; NA	0	0	0	0	0	0	0	0	0	0	0	0	1	0	0	0	0	0	0	0	0	0	0	0	0	0	0	0	0	0	0	0
Bacteria ; Bacteroidota ; Bacteroidia ; Bacteroidales ; Muribaculaceae ; NA ; NA	0	0	0	0	0	0	0	0	0	0	0	0	1	0	0	0	0	0	0	0	0	0	0	0	0	0	0	0	0	0	0	0
Bacteria ; Bacteroidota ; Bacteroidia ; Bacteroidales ; Tannerellaceae ; Parabacteroides ; NA	0	0	0	0	0	0	0	0	0	0	0	0	1	0	0	0	0	0	0	0	0	0	0	0	0	0	0	0	0	0	0	0
Bacteria ; Firmicutes ; Clostridia ; Lachnospirales ; Lachnospiraceae ; Lachnospiraceae UCG-004 ; NA	0	0	0	0	0	0	0	0	0	0	0	0	1	0	0	0	0	0	0	0	0	0	0	0	0	0	0	0	0	0	0	0
Bacteria ; Bacteroidota ; Bacteroidia ; Bacteroidales ; Prevotellaceae ; Prevotellaceae UCG-001 ; NA	0	0	0	0	0	0	0	0	0	0	0	0	1	0	0	0	0	0	0	0	0	0	0	0	0	0	0	0	0	0	0	0
Bacteria ; Bacteroidota ; Bacteroidia ; Bacteroidales ; Muribaculaceae ; NA ; NA	0	0	0	0	0	0	0	0	0	0	0	0	1	0	0	0	0	0	0	0	0	0	0	0	0	0	0	0	0	0	0	0
Bacteria ; Bacteroidota ; Bacteroidia ; Bacteroidales ; Rikenellaceae ; Rikenella ; NA	0	0	0	0	0	0	0	0	0	0	0	0	1	0	0	0	0	0	0	0	0	0	0	0	0	0	0	0	0	0	0	0
Bacteria ; Bacteroidota ; Bacteroidia ; Bacteroidales ; Tannerellaceae ; NA ; NA	0	0	0	0	0	0	0	0	0	0	0	0	1	0	0	0	0	0	0	0	0	0	0	0	0	0	0	0	0	0	0	0
Bacteria ; Bacteroidota ; Bacteroidia ; Bacteroidales ; Prevotellaceae ; Prevotellaceae UCG-001 ; NA	0	0	0	0	0	0	0	0	0	0	0	0	1	0	0	0	0	0	0	0	0	0	0	0	0	0	0	0	0	0	0	0
Bacteria ; Bacteroidota ; Bacteroidia ; Bacteroidales ; Tannerellaceae ; Parabacteroides ; NA	0	0	0	0	0	0	0	0	0	0	0	0	1	0	0	0	0	0	0	0	0	0	0	0	0	0	0	0	0	0	0	0
Bacteria ; Bacteroidota ; Bacteroidia ; Bacteroidales ; Muribaculaceae ; NA ; NA	0	0	0	0	0	0	0	0	0	0	0	0	1	0	0	0	0	0	0	0	0	0	0	0	0	0	0	0	0	0	0	0
Bacteria ; Firmicutes ; Bacilli ; Lactobacillales ; Lactobacillaceae ; Lactobacillus ; NA	0	0	0	0	0	0	0	0	0	0	0	0	1	0	0	0	0	0	0	0	0	0	0	0	0	0	0	0	0	0	0	0
Bacteria ; Bacteroidota ; Bacteroidia ; Bacteroidales ; Muribaculaceae ; NA ; NA	0	0	0	0	0	0	0	0	0	0	0	0	1	0	0	0	0	0	0	0	0	0	0	0	0	0	0	0	0	0	0	0
Bacteria ; Firmicutes ; Clostridia ; Lachnospirales ; Lachnospiraceae ; NA ; NA	0	0	0	0	0	0	0	0	0	0	0	0	1	0	0	0	0	0	0	0	0	0	0	0	0	0	0	0	0	0	0	0
Bacteria ; Bacteroidota ; Bacteroidia ; Bacteroidales ; Muribaculaceae ; Muribaculum ; NA	0	0	0	0	0	0	0	0	0	0	0	0	1	0	0	0	0	0	0	0	0	0	0	0	0	0	0	0	0	0	0	0
Bacteria ; Bacteroidota ; Bacteroidia ; Bacteroidales ; Muribaculaceae ; NA ; NA	0	0	0	0	0	0	0	0	0	0	0	0	1	0	0	0	0	0	0	0	0	0	0	0	0	0	0	0	0	0	0	0
Bacteria ; Bacteroidota ; Bacteroidia ; Bacteroidales ; Muribaculaceae ; NA ; NA	0	0	0	0	0	0	0	0	0	0	0	0	1	0	0	0	0	0	0	0	0	0	0	0	0	0	0	0	0	0	0	0
Bacteria ; Bacteroidota ; Bacteroidia ; Bacteroidales ; Muribaculaceae ; NA ; NA	0	0	0	0	0	0	0	0	0	0	0	0	0	1	0	0	0	0	0	0	0	0	0	0	0	0	0	0	0	0	0	0
Bacteria ; Bacteroidota ; Bacteroidia ; Bacteroidales ; Muribaculaceae ; NA ; NA	0	0	0	0	0	0	0	0	0	0	0	0	0	1	0	0	0	0	0	0	0	0	0	0	0	0	0	0	0	0	0	0
Bacteria ; Proteobacteria ; Gammaproteobacteria ; Burkholderiales ; Sutterellaceae ; Parasutterella ; NA	0	0	0	0	0	0	0	0	0	0	0	0	0	1	0	0	0	0	0	0	0	0	0	0	0	0	0	0	0	0	0	0
Bacteria ; Bacteroidota ; Bacteroidia ; Bacteroidales ; Bacteroidaceae ; Bacteroides ; NA	0	0	0	0	0	0	0	0	0	0	0	0	0	1	0	0	0	0	0	0	0	0	0	0	0	0	0	0	0	0	0	0
Bacteria ; Bacteroidota ; Bacteroidia ; Bacteroidales ; Muribaculaceae ; NA ; NA	0	0	0	0	0	0	0	0	0	0	0	0	0	1	0	0	0	0	0	0	0	0	0	0	0	0	0	0	0	0	0	0
Bacteria ; Bacteroidota ; Bacteroidia ; Bacteroidales ; Prevotellaceae ; Prevotellaceae UCG-001 ; NA	0	0	0	0	0	0	0	0	0	0	0	0	0	1	0	0	0	0	0	0	0	0	0	0	0	0	0	0	0	0	0	0
Bacteria ; Bacteroidota ; Bacteroidia ; Bacteroidales ; Rikenellaceae ; Rikenella ; NA	0	0	0	0	0	0	0	0	0	0	0	0	0	1	0	0	0	0	0	0	0	0	0	0	0	0	0	0	0	0	0	0
Bacteria ; Bacteroidota ; Bacteroidia ; Bacteroidales ; Tannerellaceae ; Parabacteroides ; NA	0	0	0	0	0	0	0	0	0	0	0	0	0	1	0	0	0	0	0	0	0	0	0	0	0	0	0	0	0	0	0	0
Bacteria ; Firmicutes ; Clostridia ; Lachnospirales ; Lachnospiraceae ; NA ; NA	0	0	0	0	0	0	0	0	0	0	0	0	0	1	0	0	0	0	0	0	0	0	0	0	0	0	0	0	0	0	0	0
Bacteria ; Bacteroidota ; Bacteroidia ; Bacteroidales ; Muribaculaceae ; NA ; NA	0	0	0	0	0	0	0	0	0	0	0	0	0	1	0	0	0	0	0	0	0	0	0	0	0	0	0	0	0	0	0	0
Bacteria ; Bacteroidota ; Bacteroidia ; Bacteroidales ; Muribaculaceae ; NA ; NA	0	0	0	0	0	0	0	0	0	0	0	0	0	1	0	0	0	0	0	0	0	0	0	0	0	0	0	0	0	0	0	0
Bacteria ; Bacteroidota ; Bacteroidia ; Bacteroidales ; Muribaculaceae ; NA ; NA	0	0	0	0	0	0	0	0	0	0	0	0	0	1	0	0	0	0	0	0	0	0	0	0	0	0	0	0	0	0	0	0
Bacteria ; Bacteroidota ; Bacteroidia ; Bacteroidales ; Muribaculaceae ; NA ; NA	0	0	0	0	0	0	0	0	0	0	0	0	0	1	0	0	0	0	0	0	0	0	0	0	0	0	0	0	0	0	0	0
Bacteria ; Bacteroidota ; Bacteroidia ; Bacteroidales ; Muribaculaceae ; NA ; NA	0	0	0	0	0	0	0	0	0	0	0	0	0	1	0	0	0	0	0	0	0	0	0	0	0	0	0	0	0	0	0	0
Bacteria ; Bacteroidota ; Bacteroidia ; Bacteroidales ; Rikenellaceae ; Alistipes ; NA	0	0	0	0	0	0	0	0	0	0	0	0	0	1	0	0	0	0	0	0	0	0	0	0	0	0	0	0	0	0	0	0
Bacteria ; Bacteroidota ; Bacteroidia ; Bacteroidales ; Muribaculaceae ; NA ; NA	0	0	0	0	0	0	0	0	0	0	0	0	0	1	0	0	0	0	0	0	0	0	0	0	0	0	0	0	0	0	0	0
Bacteria ; Proteobacteria ; Gammaproteobacteria ; Enterobacterales ; NA ; NA ; NA	0	0	0	0	0	0	0	0	0	0	0	0	0	1	0	0	0	0	0	0	0	0	0	0	0	0	0	0	0	0	0	0
Bacteria ; Bacteroidota ; Bacteroidia ; Bacteroidales ; Muribaculaceae ; NA ; NA	0	0	0	0	0	0	0	0	0	0	0	0	0	1	0	0	0	0	0	0	0	0	0	0	0	0	0	0	0	0	0	0
Bacteria ; Bacteroidota ; Bacteroidia ; Bacteroidales ; Muribaculaceae ; Muribaculum ; NA	0	0	0	0	0	0	0	0	0	0	0	0	0	1	0	0	0	0	0	0	0	0	0	0	0	0	0	0	0	0	0	0
Bacteria ; Bacteroidota ; Bacteroidia ; Bacteroidales ; Muribaculaceae ; NA ; NA	0	0	0	0	0	0	0	0	0	0	0	0	0	1	0	0	0	0	0	0	0	0	0	0	0	0	0	0	0	0	0	0
Bacteria ; Bacteroidota ; Bacteroidia ; Bacteroidales ; Muribaculaceae ; NA ; NA	0	0	0	0	0	0	0	0	0	0	0	0	0	1	0	0	0	0	0	0	0	0	0	0	0	0	0	0	0	0	0	0
Bacteria ; Bacteroidota ; Bacteroidia ; Bacteroidales ; Muribaculaceae ; Muribaculum ; NA	0	0	0	0	0	0	0	0	0	0	0	0	0	1	0	0	0	0	0	0	0	0	0	0	0	0	0	0	0	0	0	0
Bacteria ; Bacteroidota ; Bacteroidia ; Bacteroidales ; Muribaculaceae ; NA ; NA	0	0	0	0	0	0	0	0	0	0	0	0	0	1	0	0	0	0	0	0	0	0	0	0	0	0	0	0	0	0	0	0
Bacteria ; Bacteroidota ; Bacteroidia ; Bacteroidales ; Muribaculaceae ; NA ; NA	0	0	0	0	0	0	0	0	0	0	0	0	0	1	0	0	0	0	0	0	0	0	0	0	0	0	0	0	0	0	0	0
Bacteria ; Bacteroidota ; Bacteroidia ; Bacteroidales ; Bacteroidaceae ; Bacteroides ; NA	0	0	0	0	0	0	0	0	0	0	0	0	0	1	0	0	0	0	0	0	0	0	0	0	0	0	0	0	0	0	0	0
Bacteria ; Bacteroidota ; Bacteroidia ; Bacteroidales ; Muribaculaceae ; NA ; NA	0	0	0	0	0	0	0	0	0	0	0	0	0	1	0	0	0	0	0	0	0	0	0	0	0	0	0	0	0	0	0	0
Bacteria ; Bacteroidota ; Bacteroidia ; Bacteroidales ; Tannerellaceae ; Parabacteroides ; NA	0	0	0	0	0	0	0	0	0	0	0	0	0	1	0	0	0	0	0	0	0	0	0	0	0	0	0	0	0	0	0	0
Bacteria ; Bacteroidota ; Bacteroidia ; Bacteroidales ; Rikenellaceae ; Alistipes ; NA	0	0	0	0	0	0	0	0	0	0	0	0	0	1	0	0	0	0	0	0	0	0	0	0	0	0	0	0	0	0	0	0
Bacteria ; Bacteroidota ; Bacteroidia ; Bacteroidales ; Muribaculaceae ; NA ; NA	0	0	0	0	0	0	0	0	0	0	0	0	0	1	0	0	0	0	0	0	0	0	0	0	0	0	0	0	0	0	0	0
Bacteria ; Bacteroidota ; Bacteroidia ; Bacteroidales ; Muribaculaceae ; NA ; NA	0	0	0	0	0	0	0	0	0	0	0	0	0	1	0	0	0	0	0	0	0	0	0	0	0	0	0	0	0	0	0	0
Bacteria ; Bacteroidota ; Bacteroidia ; Bacteroidales ; Muribaculaceae ; NA ; NA	0	0	0	0	0	0	0	0	0	0	0	0	0	1	0	0	0	0	0	0	0	0	0	0	0	0	0	0	0	0	0	0
Bacteria ; Bacteroidota ; Bacteroidia ; Bacteroidales ; Tannerellaceae ; Parabacteroides ; NA	0	0	0	0	0	0	0	0	0	0	0	0	0	1	0	0	0	0	0	0	0	0	0	0	0	0	0	0	0	0	0	0
Bacteria ; Proteobacteria ; Gammaproteobacteria ; Enterobacterales ; NA ; NA ; NA	0	0	0	0	0	0	0	0	0	0	0	0	0	1	0	0	0	0	0	0	0	0	0	0	0	0	0	0	0	0	0	0
Bacteria ; Bacteroidota ; Bacteroidia ; Bacteroidales ; Bacteroidaceae ; Bacteroides ; NA	0	0	0	0	0	0	0	0	0	0	0	0	0	1	0	0	0	0	0	0	0	0	0	0	0	0	0	0	0	0	0	0
Bacteria ; Bacteroidota ; Bacteroidia ; Bacteroidales ; Tannerellaceae ; Parabacteroides ; NA	0	0	0	0	0	0	0	0	0	0	0	0	0	1	0	0	0	0	0	0	0	0	0	0	0	0	0	0	0	0	0	0
Bacteria ; Bacteroidota ; Bacteroidia ; Bacteroidales ; Bacteroidaceae ; Bacteroides ; NA	0	0	0	0	0	0	0	0	0	0	0	0	0	1	0	0	0	0	0	0	0	0	0	0	0	0	0	0	0	0	0	0
Bacteria ; Bacteroidota ; Bacteroidia ; Bacteroidales ; Muribaculaceae ; NA ; NA	0	0	0	0	0	0	0	0	0	0	0	0	0	1	0	0	0	0	0	0	0	0	0	0	0	0	0	0	0	0	0	0
Bacteria ; Bacteroidota ; Bacteroidia ; Bacteroidales ; Muribaculaceae ; NA ; NA	0	0	0	0	0	0	0	0	0	0	0	0	0	0	1	0	0	0	0	0	0	0	0	0	0	0	0	0	0	0	0	0
Bacteria ; Bacteroidota ; Bacteroidia ; Bacteroidales ; Muribaculaceae ; NA ; NA	0	0	0	0	0	0	0	0	0	0	0	0	0	0	1	0	0	0	0	0	0	0	0	0	0	0	0	0	0	0	0	0
Bacteria ; Firmicutes ; Bacilli ; Lactobacillales ; Lactobacillaceae ; Lactobacillus ; NA	0	0	0	0	0	0	0	0	0	0	0	0	0	0	1	0	0	0	0	0	0	0	0	0	0	0	0	0	0	0	0	0
Bacteria ; Proteobacteria ; Gammaproteobacteria ; Burkholderiales ; Sutterellaceae ; Parasutterella ; NA	0	0	0	0	0	0	0	0	0	0	0	0	0	0	1	0	0	0	0	0	0	0	0	0	0	0	0	0	0	0	0	0
Bacteria ; Bacteroidota ; Bacteroidia ; Bacteroidales ; Muribaculaceae ; NA ; NA	0	0	0	0	0	0	0	0	0	0	0	0	0	0	1	0	0	0	0	0	0	0	0	0	0	0	0	0	0	0	0	0
Bacteria ; Bacteroidota ; Bacteroidia ; Bacteroidales ; Muribaculaceae ; NA ; NA	0	0	0	0	0	0	0	0	0	0	0	0	0	0	1	0	0	0	0	0	0	0	0	0	0	0	0	0	0	0	0	0
Bacteria ; Bacteroidota ; Bacteroidia ; Bacteroidales ; Bacteroidaceae ; Bacteroides ; NA	0	0	0	0	0	0	0	0	0	0	0	0	0	0	1	0	0	0	0	0	0	0	0	0	0	0	0	0	0	0	0	0
Bacteria ; Bacteroidota ; Bacteroidia ; Bacteroidales ; Tannerellaceae ; Parabacteroides ; NA	0	0	0	0	0	0	0	0	0	0	0	0	0	0	1	0	0	0	0	0	0	0	0	0	0	0	0	0	0	0	0	0
Bacteria ; Proteobacteria ; Gammaproteobacteria ; Burkholderiales ; Sutterellaceae ; Parasutterella ; NA	0	0	0	0	0	0	0	0	0	0	0	0	0	0	1	0	0	0	0	0	0	0	0	0	0	0	0	0	0	0	0	0
Bacteria ; Firmicutes ; Bacilli ; Lactobacillales ; Lactobacillaceae ; Lactobacillus ; NA	0	0	0	0	0	0	0	0	0	0	0	0	0	0	1	0	0	0	0	0	0	0	0	0	0	0	0	0	0	0	0	0
Bacteria ; Bacteroidota ; Bacteroidia ; Bacteroidales ; Bacteroidaceae ; Bacteroides ; NA	0	0	0	0	0	0	0	0	0	0	0	0	0	0	1	0	0	0	0	0	0	0	0	0	0	0	0	0	0	0	0	0
Bacteria ; Bacteroidota ; Bacteroidia ; Bacteroidales ; Muribaculaceae ; NA ; NA	0	0	0	0	0	0	0	0	0	0	0	0	0	0	1	0	0	0	0	0	0	0	0	0	0	0	0	0	0	0	0	0
Bacteria ; Proteobacteria ; Gammaproteobacteria ; Enterobacterales ; Yersiniaceae ; NA ; NA	0	0	0	0	0	0	0	0	0	0	0	0	0	0	1	0	0	0	0	0	0	0	0	0	0	0	0	0	0	0	0	0
Bacteria ; Bacteroidota ; Bacteroidia ; Bacteroidales ; Muribaculaceae ; NA ; NA	0	0	0	0	0	0	0	0	0	0	0	0	0	0	1	0	0	0	0	0	0	0	0	0	0	0	0	0	0	0	0	0
Bacteria ; Bacteroidota ; Bacteroidia ; Bacteroidales ; Muribaculaceae ; NA ; NA	0	0	0	0	0	0	0	0	0	0	0	0	0	0	1	0	0	0	0	0	0	0	0	0	0	0	0	0	0	0	0	0
Bacteria ; Proteobacteria ; Gammaproteobacteria ; Burkholderiales ; Sutterellaceae ; Parasutterella ; NA	0	0	0	0	0	0	0	0	0	0	0	0	0	0	1	0	0	0	0	0	0	0	0	0	0	0	0	0	0	0	0	0
Bacteria ; Bacteroidota ; Bacteroidia ; Bacteroidales ; Muribaculaceae ; NA ; NA	0	0	0	0	0	0	0	0	0	0	0	0	0	0	1	0	0	0	0	0	0	0	0	0	0	0	0	0	0	0	0	0
Bacteria ; Bacteroidota ; Bacteroidia ; Bacteroidales ; Prevotellaceae ; Prevotellaceae UCG-001 ; NA	0	0	0	0	0	0	0	0	0	0	0	0	0	0	1	0	0	0	0	0	0	0	0	0	0	0	0	0	0	0	0	0
Bacteria ; Bacteroidota ; Bacteroidia ; Bacteroidales ; Tannerellaceae ; Parabacteroides ; NA	0	0	0	0	0	0	0	0	0	0	0	0	0	0	1	0	0	0	0	0	0	0	0	0	0	0	0	0	0	0	0	0
Bacteria ; Bacteroidota ; Bacteroidia ; Bacteroidales ; Muribaculaceae ; NA ; NA	0	0	0	0	0	0	0	0	0	0	0	0	0	0	1	0	0	0	0	0	0	0	0	0	0	0	0	0	0	0	0	0
Bacteria ; NA ; NA ; NA ; NA ; NA ; NA	0	0	0	0	0	0	0	0	0	0	0	0	0	0	1	0	0	0	0	0	0	0	0	0	0	0	0	0	0	0	0	0
Bacteria ; Proteobacteria ; Alphaproteobacteria ; Rhodospirillales ; NA ; NA ; NA	0	0	0	0	0	0	0	0	0	0	0	0	0	0	1	0	0	0	0	0	0	0	0	0	0	0	0	0	0	0	0	0
Bacteria ; Bacteroidota ; Bacteroidia ; Bacteroidales ; Muribaculaceae ; NA ; NA	0	0	0	0	0	0	0	0	0	0	0	0	0	0	1	0	0	0	0	0	0	0	0	0	0	0	0	0	0	0	0	0
Bacteria ; Bacteroidota ; Bacteroidia ; Bacteroidales ; Tannerellaceae ; Parabacteroides ; NA	0	0	0	0	0	0	0	0	0	0	0	0	0	0	1	0	0	0	0	0	0	0	0	0	0	0	0	0	0	0	0	0
Bacteria ; Bacteroidota ; Bacteroidia ; Bacteroidales ; NA ; NA ; NA	0	0	0	0	0	0	0	0	0	0	0	0	0	0	1	0	0	0	0	0	0	0	0	0	0	0	0	0	0	0	0	0
Bacteria ; Bacteroidota ; Bacteroidia ; Bacteroidales ; Muribaculaceae ; Muribaculum ; NA	0	0	0	0	0	0	0	0	0	0	0	0	0	0	1	0	0	0	0	0	0	0	0	0	0	0	0	0	0	0	0	0
Bacteria ; NA ; NA ; NA ; NA ; NA ; NA	0	0	0	0	0	0	0	0	0	0	0	0	0	0	1	0	0	0	0	0	0	0	0	0	0	0	0	0	0	0	0	0
Bacteria ; Firmicutes ; Clostridia ; NA ; NA ; NA ; NA	0	0	0	0	0	0	0	0	0	0	0	0	0	0	1	0	0	0	0	0	0	0	0	0	0	0	0	0	0	0	0	0
Bacteria ; Bacteroidota ; Bacteroidia ; Bacteroidales ; Muribaculaceae ; Muribaculum ; NA	0	0	0	0	0	0	0	0	0	0	0	0	0	0	1	0	0	0	0	0	0	0	0	0	0	0	0	0	0	0	0	0
Bacteria ; Bacteroidota ; Bacteroidia ; Bacteroidales ; Muribaculaceae ; NA ; NA	0	0	0	0	0	0	0	0	0	0	0	0	0	0	1	0	0	0	0	0	0	0	0	0	0	0	0	0	0	0	0	0
Bacteria ; Bacteroidota ; Bacteroidia ; Bacteroidales ; Tannerellaceae ; Parabacteroides ; NA	0	0	0	0	0	0	0	0	0	0	0	0	0	0	1	0	0	0	0	0	0	0	0	0	0	0	0	0	0	0	0	0
Bacteria ; Bacteroidota ; Bacteroidia ; Bacteroidales ; Muribaculaceae ; NA ; NA	0	0	0	0	0	0	0	0	0	0	0	0	0	0	1	0	0	0	0	0	0	0	0	0	0	0	0	0	0	0	0	0
Bacteria ; Bacteroidota ; Bacteroidia ; Bacteroidales ; Bacteroidaceae ; Bacteroides ; NA	0	0	0	0	0	0	0	0	0	0	0	0	0	0	1	0	0	0	0	0	0	0	0	0	0	0	0	0	0	0	0	0
Bacteria ; Proteobacteria ; Alphaproteobacteria ; Rhodospirillales ; NA ; NA ; NA	0	0	0	0	0	0	0	0	0	0	0	0	0	0	1	0	0	0	0	0	0	0	0	0	0	0	0	0	0	0	0	0
Bacteria ; Proteobacteria ; Gammaproteobacteria ; Burkholderiales ; Sutterellaceae ; Parasutterella ; NA	0	0	0	0	0	0	0	0	0	0	0	0	0	0	1	0	0	0	0	0	0	0	0	0	0	0	0	0	0	0	0	0
Bacteria ; Proteobacteria ; Alphaproteobacteria ; NA ; NA ; NA ; NA	0	0	0	0	0	0	0	0	0	0	0	0	0	0	1	0	0	0	0	0	0	0	0	0	0	0	0	0	0	0	0	0
Bacteria ; Bacteroidota ; Bacteroidia ; Bacteroidales ; Muribaculaceae ; NA ; NA	0	0	0	0	0	0	0	0	0	0	0	0	0	0	1	0	0	0	0	0	0	0	0	0	0	0	0	0	0	0	0	0
Bacteria ; Proteobacteria ; Alphaproteobacteria ; Rhodospirillales ; NA ; NA ; NA	0	0	0	0	0	0	0	0	0	0	0	0	0	0	1	0	0	0	0	0	0	0	0	0	0	0	0	0	0	0	0	0
Bacteria ; Firmicutes ; Bacilli ; Lactobacillales ; Lactobacillaceae ; Lactobacillus ; NA	0	0	0	0	0	0	0	0	0	0	0	0	0	0	1	0	0	0	0	0	0	0	0	0	0	0	0	0	0	0	0	0
Bacteria ; Actinobacteriota ; Coriobacteriia ; Coriobacteriales ; Eggerthellaceae ; Enterorhabdus ; NA	0	0	0	0	0	0	0	0	0	0	0	0	0	0	1	0	0	0	0	0	0	0	0	0	0	0	0	0	0	0	0	0
Bacteria ; Bacteroidota ; Bacteroidia ; Bacteroidales ; Muribaculaceae ; NA ; NA	0	0	0	0	0	0	0	0	0	0	0	0	0	0	1	0	0	0	0	0	0	0	0	0	0	0	0	0	0	0	0	0
Bacteria ; Firmicutes ; NA ; NA ; NA ; NA ; NA	0	0	0	0	0	0	0	0	0	0	0	0	0	0	1	0	0	0	0	0	0	0	0	0	0	0	0	0	0	0	0	0
Bacteria ; Bacteroidota ; Bacteroidia ; Bacteroidales ; Tannerellaceae ; Parabacteroides ; NA	0	0	0	0	0	0	0	0	0	0	0	0	0	0	1	0	0	0	0	0	0	0	0	0	0	0	0	0	0	0	0	0
Bacteria ; Firmicutes ; Bacilli ; Lactobacillales ; Lactobacillaceae ; Lactobacillus ; NA	0	0	0	0	0	0	0	0	0	0	0	0	0	0	1	0	0	0	0	0	0	0	0	0	0	0	0	0	0	0	0	0
Bacteria ; Bacteroidota ; Bacteroidia ; Bacteroidales ; Bacteroidaceae ; Bacteroides ; NA	0	0	0	0	0	0	0	0	0	0	0	0	0	0	1	0	0	0	0	0	0	0	0	0	0	0	0	0	0	0	0	0
Bacteria ; Bacteroidota ; Bacteroidia ; Bacteroidales ; Tannerellaceae ; Parabacteroides ; NA	0	0	0	0	0	0	0	0	0	0	0	0	0	0	1	0	0	0	0	0	0	0	0	0	0	0	0	0	0	0	0	0
Bacteria ; Desulfobacterota ; Desulfovibrionia ; Desulfovibrionales ; Desulfovibrionaceae ; Bilophila ; NA	0	0	0	0	0	0	0	0	0	0	0	0	0	0	1	0	0	0	0	0	0	0	0	0	0	0	0	0	0	0	0	0
Bacteria ; Bacteroidota ; Bacteroidia ; Bacteroidales ; Tannerellaceae ; Parabacteroides ; NA	0	0	0	0	0	0	0	0	0	0	0	0	0	0	0	1	0	0	0	0	0	0	0	0	0	0	0	0	0	0	0	0
Bacteria ; Firmicutes ; Clostridia ; Lachnospirales ; Lachnospiraceae ; Lachnoclostridium ; NA	0	0	0	0	0	0	0	0	0	0	0	0	0	0	0	1	0	0	0	0	0	0	0	0	0	0	0	0	0	0	0	0
Bacteria ; Firmicutes ; Bacilli ; Lactobacillales ; Lactobacillaceae ; Lactobacillus ; NA	0	0	0	0	0	0	0	0	0	0	0	0	0	0	0	1	0	0	0	0	0	0	0	0	0	0	0	0	0	0	0	0
Bacteria ; Firmicutes ; Clostridia ; Lachnospirales ; Lachnospiraceae ; Lachnospiraceae UCG-004 ; NA	0	0	0	0	0	0	0	0	0	0	0	0	0	0	0	1	0	0	0	0	0	0	0	0	0	0	0	0	0	0	0	0
Bacteria ; Bacteroidota ; Bacteroidia ; Bacteroidales ; Tannerellaceae ; Parabacteroides ; NA	0	0	0	0	0	0	0	0	0	0	0	0	0	0	0	1	0	0	0	0	0	0	0	0	0	0	0	0	0	0	0	0
Bacteria ; Bacteroidota ; Bacteroidia ; Bacteroidales ; Muribaculaceae ; NA ; NA	0	0	0	0	0	0	0	0	0	0	0	0	0	0	0	1	0	0	0	0	0	0	0	0	0	0	0	0	0	0	0	0
Bacteria ; Bacteroidota ; Bacteroidia ; Bacteroidales ; Muribaculaceae ; NA ; NA	0	0	0	0	0	0	0	0	0	0	0	0	0	0	0	1	0	0	0	0	0	0	0	0	0	0	0	0	0	0	0	0
Bacteria ; Bacteroidota ; Bacteroidia ; Bacteroidales ; Prevotellaceae ; Prevotellaceae UCG-001 ; NA	0	0	0	0	0	0	0	0	0	0	0	0	0	0	0	1	0	0	0	0	0	0	0	0	0	0	0	0	0	0	0	0
Bacteria ; Bacteroidota ; Bacteroidia ; Bacteroidales ; Tannerellaceae ; Parabacteroides ; NA	0	0	0	0	0	0	0	0	0	0	0	0	0	0	0	1	0	0	0	0	0	0	0	0	0	0	0	0	0	0	0	0
Bacteria ; Bacteroidota ; Bacteroidia ; Bacteroidales ; Prevotellaceae ; NA ; NA	0	0	0	0	0	0	0	0	0	0	0	0	0	0	0	1	0	0	0	0	0	0	0	0	0	0	0	0	0	0	0	0
Bacteria ; Bacteroidota ; Bacteroidia ; Bacteroidales ; Tannerellaceae ; Parabacteroides ; NA	0	0	0	0	0	0	0	0	0	0	0	0	0	0	0	1	0	0	0	0	0	0	0	0	0	0	0	0	0	0	0	0
Bacteria ; Bacteroidota ; Bacteroidia ; Bacteroidales ; Prevotellaceae ; Prevotellaceae UCG-001 ; NA	0	0	0	0	0	0	0	0	0	0	0	0	0	0	0	1	0	0	0	0	0	0	0	0	0	0	0	0	0	0	0	0
Bacteria ; NA ; NA ; NA ; NA ; NA ; NA	0	0	0	0	0	0	0	0	0	0	0	0	0	0	0	1	0	0	0	0	0	0	0	0	0	0	0	0	0	0	0	0
Bacteria ; Bacteroidota ; Bacteroidia ; Bacteroidales ; Muribaculaceae ; NA ; NA	0	0	0	0	0	0	0	0	0	0	0	0	0	0	0	1	0	0	0	0	0	0	0	0	0	0	0	0	0	0	0	0
Bacteria ; Bacteroidota ; Bacteroidia ; Bacteroidales ; Bacteroidaceae ; Bacteroides ; NA	0	0	0	0	0	0	0	0	0	0	0	0	0	0	0	1	0	0	0	0	0	0	0	0	0	0	0	0	0	0	0	0
Bacteria ; Actinobacteriota ; Coriobacteriia ; Coriobacteriales ; Eggerthellaceae ; Asaccharobacter ; NA	0	0	0	0	0	0	0	0	0	0	0	0	0	0	0	1	0	0	0	0	0	0	0	0	0	0	0	0	0	0	0	0
Bacteria ; Bacteroidota ; Bacteroidia ; Bacteroidales ; Prevotellaceae ; Prevotellaceae UCG-001 ; NA	0	0	0	0	0	0	0	0	0	0	0	0	0	0	0	1	0	0	0	0	0	0	0	0	0	0	0	0	0	0	0	0
Bacteria ; Bacteroidota ; Bacteroidia ; Bacteroidales ; Muribaculaceae ; NA ; NA	0	0	0	0	0	0	0	0	0	0	0	0	0	0	0	1	0	0	0	0	0	0	0	0	0	0	0	0	0	0	0	0
Bacteria ; Actinobacteriota ; Coriobacteriia ; Coriobacteriales ; Eggerthellaceae ; NA ; NA	0	0	0	0	0	0	0	0	0	0	0	0	0	0	0	1	0	0	0	0	0	0	0	0	0	0	0	0	0	0	0	0
Bacteria ; Firmicutes ; Bacilli ; Lactobacillales ; Lactobacillaceae ; Lactobacillus ; NA	0	0	0	0	0	0	0	0	0	0	0	0	0	0	0	1	0	0	0	0	0	0	0	0	0	0	0	0	0	0	0	0
Bacteria ; Bacteroidota ; Bacteroidia ; Bacteroidales ; Muribaculaceae ; NA ; NA	0	0	0	0	0	0	0	0	0	0	0	0	0	0	0	1	0	0	0	0	0	0	0	0	0	0	0	0	0	0	0	0
Bacteria ; Firmicutes ; Bacilli ; Lactobacillales ; Lactobacillaceae ; Lactobacillus ; NA	0	0	0	0	0	0	0	0	0	0	0	0	0	0	0	1	0	0	0	0	0	0	0	0	0	0	0	0	0	0	0	0
Bacteria ; Bacteroidota ; Bacteroidia ; Bacteroidales ; NA ; NA ; NA	0	0	0	0	0	0	0	0	0	0	0	0	0	0	0	1	0	0	0	0	0	0	0	0	0	0	0	0	0	0	0	0
Bacteria ; Bacteroidota ; Bacteroidia ; Bacteroidales ; Tannerellaceae ; Parabacteroides ; NA	0	0	0	0	0	0	0	0	0	0	0	0	0	0	0	1	0	0	0	0	0	0	0	0	0	0	0	0	0	0	0	0
Bacteria ; Firmicutes ; Clostridia ; NA ; NA ; NA ; NA	0	0	0	0	0	0	0	0	0	0	0	0	0	0	0	1	0	0	0	0	0	0	0	0	0	0	0	0	0	0	0	0
Bacteria ; Bacteroidota ; Bacteroidia ; Bacteroidales ; Muribaculaceae ; Muribaculum ; NA	0	0	0	0	0	0	0	0	0	0	0	0	0	0	0	1	0	0	0	0	0	0	0	0	0	0	0	0	0	0	0	0
Bacteria ; Firmicutes ; Clostridia ; Lachnospirales ; Lachnospiraceae ; NA ; NA	0	0	0	0	0	0	0	0	0	0	0	0	0	0	0	1	0	0	0	0	0	0	0	0	0	0	0	0	0	0	0	0
Bacteria ; Bacteroidota ; Bacteroidia ; Bacteroidales ; Bacteroidaceae ; Bacteroides ; NA	0	0	0	0	0	0	0	0	0	0	0	0	0	0	0	1	0	0	0	0	0	0	0	0	0	0	0	0	0	0	0	0
Bacteria ; Firmicutes ; Clostridia ; Lachnospirales ; Lachnospiraceae ; Lachnoclostridium ; NA	0	0	0	0	0	0	0	0	0	0	0	0	0	0	0	1	0	0	0	0	0	0	0	0	0	0	0	0	0	0	0	0
Bacteria ; Bacteroidota ; Bacteroidia ; Bacteroidales ; Prevotellaceae ; Prevotellaceae UCG-001 ; NA	0	0	0	0	0	0	0	0	0	0	0	0	0	0	0	1	0	0	0	0	0	0	0	0	0	0	0	0	0	0	0	0
Bacteria ; Firmicutes ; Bacilli ; Lactobacillales ; NA ; NA ; NA	0	0	0	0	0	0	0	0	0	0	0	0	0	0	0	1	0	0	0	0	0	0	0	0	0	0	0	0	0	0	0	0
Bacteria ; Proteobacteria ; Gammaproteobacteria ; Burkholderiales ; Sutterellaceae ; Parasutterella ; NA	0	0	0	0	0	0	0	0	0	0	0	0	0	0	0	1	0	0	0	0	0	0	0	0	0	0	0	0	0	0	0	0
Bacteria ; Bacteroidota ; Bacteroidia ; Bacteroidales ; Prevotellaceae ; Prevotellaceae UCG-001 ; NA	0	0	0	0	0	0	0	0	0	0	0	0	0	0	0	1	0	0	0	0	0	0	0	0	0	0	0	0	0	0	0	0
Bacteria ; Bacteroidota ; Bacteroidia ; Bacteroidales ; Muribaculaceae ; NA ; NA	0	0	0	0	0	0	0	0	0	0	0	0	0	0	0	1	0	0	0	0	0	0	0	0	0	0	0	0	0	0	0	0
Bacteria ; NA ; NA ; NA ; NA ; NA ; NA	0	0	0	0	0	0	0	0	0	0	0	0	0	0	0	1	0	0	0	0	0	0	0	0	0	0	0	0	0	0	0	0
Bacteria ; Firmicutes ; Clostridia ; Lachnospirales ; Lachnospiraceae ; Lachnoclostridium ; NA	0	0	0	0	0	0	0	0	0	0	0	0	0	0	0	1	0	0	0	0	0	0	0	0	0	0	0	0	0	0	0	0
Bacteria ; Bacteroidota ; Bacteroidia ; Bacteroidales ; NA ; NA ; NA	0	0	0	0	0	0	0	0	0	0	0	0	0	0	0	1	0	0	0	0	0	0	0	0	0	0	0	0	0	0	0	0
Bacteria ; Proteobacteria ; Gammaproteobacteria ; Burkholderiales ; Sutterellaceae ; Parasutterella ; NA	0	0	0	0	0	0	0	0	0	0	0	0	0	0	0	1	0	0	0	0	0	0	0	0	0	0	0	0	0	0	0	0
Bacteria ; Proteobacteria ; Gammaproteobacteria ; Burkholderiales ; Sutterellaceae ; Parasutterella ; NA	0	0	0	0	0	0	0	0	0	0	0	0	0	0	0	1	0	0	0	0	0	0	0	0	0	0	0	0	0	0	0	0
Bacteria ; Firmicutes ; Bacilli ; Lactobacillales ; Lactobacillaceae ; Lactobacillus ; NA	0	0	0	0	0	0	0	0	0	0	0	0	0	0	0	1	0	0	0	0	0	0	0	0	0	0	0	0	0	0	0	0
Bacteria ; Firmicutes ; Clostridia ; Lachnospirales ; Lachnospiraceae ; NA ; NA	0	0	0	0	0	0	0	0	0	0	0	0	0	0	0	1	0	0	0	0	0	0	0	0	0	0	0	0	0	0	0	0
Bacteria ; Bacteroidota ; Bacteroidia ; Bacteroidales ; Muribaculaceae ; NA ; NA	0	0	0	0	0	0	0	0	0	0	0	0	0	0	0	1	0	0	0	0	0	0	0	0	0	0	0	0	0	0	0	0
Bacteria ; Bacteroidota ; Bacteroidia ; Bacteroidales ; Muribaculaceae ; NA ; NA	0	0	0	0	0	0	0	0	0	0	0	0	0	0	0	1	0	0	0	0	0	0	0	0	0	0	0	0	0	0	0	0
Bacteria ; Bacteroidota ; Bacteroidia ; Bacteroidales ; Muribaculaceae ; NA ; NA	0	0	0	0	0	0	0	0	0	0	0	0	0	0	0	1	0	0	0	0	0	0	0	0	0	0	0	0	0	0	0	0
Bacteria ; Bacteroidota ; Bacteroidia ; Bacteroidales ; Muribaculaceae ; NA ; NA	0	0	0	0	0	0	0	0	0	0	0	0	0	0	0	1	0	0	0	0	0	0	0	0	0	0	0	0	0	0	0	0
Bacteria ; Firmicutes ; Clostridia ; Lachnospirales ; Lachnospiraceae ; NA ; NA	0	0	0	0	0	0	0	0	0	0	0	0	0	0	0	1	0	0	0	0	0	0	0	0	0	0	0	0	0	0	0	0
Bacteria ; Bacteroidota ; Bacteroidia ; Bacteroidales ; Muribaculaceae ; NA ; NA	0	0	0	0	0	0	0	0	0	0	0	0	0	0	0	1	0	0	0	0	0	0	0	0	0	0	0	0	0	0	0	0
Bacteria ; Firmicutes ; Clostridia ; Lachnospirales ; Lachnospiraceae ; NA ; NA	0	0	0	0	0	0	0	0	0	0	0	0	0	0	0	1	0	0	0	0	0	0	0	0	0	0	0	0	0	0	0	0
Bacteria ; Firmicutes ; Clostridia ; Lachnospirales ; Lachnospiraceae ; NA ; NA	0	0	0	0	0	0	0	0	0	0	0	0	0	0	0	1	0	0	0	0	0	0	0	0	0	0	0	0	0	0	0	0
Bacteria ; Bacteroidota ; Bacteroidia ; Bacteroidales ; Prevotellaceae ; Prevotellaceae UCG-001 ; NA	0	0	0	0	0	0	0	0	0	0	0	0	0	0	0	1	0	0	0	0	0	0	0	0	0	0	0	0	0	0	0	0
Bacteria ; Bacteroidota ; Bacteroidia ; Bacteroidales ; Muribaculaceae ; NA ; NA	0	0	0	0	0	0	0	0	0	0	0	0	0	0	0	1	0	0	0	0	0	0	0	0	0	0	0	0	0	0	0	0
Bacteria ; Proteobacteria ; Gammaproteobacteria ; Burkholderiales ; Sutterellaceae ; Parasutterella ; NA	0	0	0	0	0	0	0	0	0	0	0	0	0	0	0	1	0	0	0	0	0	0	0	0	0	0	0	0	0	0	0	0
Bacteria ; Firmicutes ; Clostridia ; Lachnospirales ; Lachnospiraceae ; NA ; NA	0	0	0	0	0	0	0	0	0	0	0	0	0	0	0	1	0	0	0	0	0	0	0	0	0	0	0	0	0	0	0	0
Bacteria ; Bacteroidota ; Bacteroidia ; Bacteroidales ; Muribaculaceae ; NA ; NA	0	0	0	0	0	0	0	0	0	0	0	0	0	0	0	1	0	0	0	0	0	0	0	0	0	0	0	0	0	0	0	0
Bacteria ; Bacteroidota ; Bacteroidia ; Bacteroidales ; Prevotellaceae ; Prevotellaceae UCG-001 ; NA	0	0	0	0	0	0	0	0	0	0	0	0	0	0	0	1	0	0	0	0	0	0	0	0	0	0	0	0	0	0	0	0
Bacteria ; Bacteroidota ; Bacteroidia ; Bacteroidales ; Muribaculaceae ; NA ; NA	0	0	0	0	0	0	0	0	0	0	0	0	0	0	0	1	0	0	0	0	0	0	0	0	0	0	0	0	0	0	0	0
Bacteria ; Firmicutes ; Clostridia ; Lachnospirales ; Lachnospiraceae ; NA ; NA	0	0	0	0	0	0	0	0	0	0	0	0	0	0	0	1	0	0	0	0	0	0	0	0	0	0	0	0	0	0	0	0
Bacteria ; Actinobacteriota ; Coriobacteriia ; Coriobacteriales ; Eggerthellaceae ; NA ; NA	0	0	0	0	0	0	0	0	0	0	0	0	0	0	0	1	0	0	0	0	0	0	0	0	0	0	0	0	0	0	0	0
Bacteria ; Firmicutes ; Clostridia ; Lachnospirales ; Lachnospiraceae ; NA ; NA	0	0	0	0	0	0	0	0	0	0	0	0	0	0	0	1	0	0	0	0	0	0	0	0	0	0	0	0	0	0	0	0
Bacteria ; Firmicutes ; Clostridia ; Lachnospirales ; Lachnospiraceae ; NA ; NA	0	0	0	0	0	0	0	0	0	0	0	0	0	0	0	1	0	0	0	0	0	0	0	0	0	0	0	0	0	0	0	0
Bacteria ; Bacteroidota ; Bacteroidia ; Bacteroidales ; Muribaculaceae ; NA ; NA	0	0	0	0	0	0	0	0	0	0	0	0	0	0	0	1	0	0	0	0	0	0	0	0	0	0	0	0	0	0	0	0
Bacteria ; Firmicutes ; Clostridia ; Christensenellales ; Christensenellaceae ; Christensenella ; NA	0	0	0	0	0	0	0	0	0	0	0	0	0	0	0	1	0	0	0	0	0	0	0	0	0	0	0	0	0	0	0	0
Bacteria ; Bacteroidota ; Bacteroidia ; Bacteroidales ; Tannerellaceae ; Parabacteroides ; NA	0	0	0	0	0	0	0	0	0	0	0	0	0	0	0	1	0	0	0	0	0	0	0	0	0	0	0	0	0	0	0	0
Bacteria ; Proteobacteria ; Gammaproteobacteria ; Burkholderiales ; Sutterellaceae ; Parasutterella ; NA	0	0	0	0	0	0	0	0	0	0	0	0	0	0	0	0	1	0	0	0	0	0	0	0	0	0	0	0	0	0	0	0
Bacteria ; Proteobacteria ; Gammaproteobacteria ; Burkholderiales ; Sutterellaceae ; Parasutterella ; NA	0	0	0	0	0	0	0	0	0	0	0	0	0	0	0	0	1	0	0	0	0	0	0	0	0	0	0	0	0	0	0	0
Bacteria ; Bacteroidota ; Bacteroidia ; Bacteroidales ; Tannerellaceae ; Parabacteroides ; NA	0	0	0	0	0	0	0	0	0	0	0	0	0	0	0	0	0	1	0	0	0	0	0	0	0	0	0	0	0	0	0	0
Bacteria ; Proteobacteria ; Gammaproteobacteria ; Burkholderiales ; Oxalobacteraceae ; Candidatus Profftella ; NA	0	0	0	0	0	0	0	0	0	0	0	0	0	0	0	0	0	1	0	0	0	0	0	0	0	0	0	0	0	0	0	0
Bacteria ; Bacteroidota ; Bacteroidia ; Bacteroidales ; Tannerellaceae ; Parabacteroides ; NA	0	0	0	0	0	0	0	0	0	0	0	0	0	0	0	0	0	1	0	0	0	0	0	0	0	0	0	0	0	0	0	0
Bacteria ; Proteobacteria ; Gammaproteobacteria ; Burkholderiales ; Sutterellaceae ; Parasutterella ; NA	0	0	0	0	0	0	0	0	0	0	0	0	0	0	0	0	0	0	1	0	0	0	0	0	0	0	0	0	0	0	0	0
Bacteria ; Proteobacteria ; Gammaproteobacteria ; Burkholderiales ; Sutterellaceae ; Parasutterella ; NA	0	0	0	0	0	0	0	0	0	0	0	0	0	0	0	0	0	0	1	0	0	0	0	0	0	0	0	0	0	0	0	0
Bacteria ; Proteobacteria ; Gammaproteobacteria ; Burkholderiales ; Sutterellaceae ; Parasutterella ; NA	0	0	0	0	0	0	0	0	0	0	0	0	0	0	0	0	0	0	0	1	0	0	0	0	0	0	0	0	0	0	0	0
Bacteria ; Proteobacteria ; Gammaproteobacteria ; Burkholderiales ; Sutterellaceae ; Parasutterella ; NA	0	0	0	0	0	0	0	0	0	0	0	0	0	0	0	0	0	0	0	0	1	0	0	0	0	0	0	0	0	0	0	0
Bacteria ; Proteobacteria ; Gammaproteobacteria ; Burkholderiales ; Sutterellaceae ; Parasutterella ; NA	0	0	0	0	0	0	0	0	0	0	0	0	0	0	0	0	0	0	0	0	1	0	0	0	0	0	0	0	0	0	0	0
Bacteria ; Bacteroidota ; Bacteroidia ; Bacteroidales ; Muribaculaceae ; NA ; NA	0	0	0	0	0	0	0	0	0	0	0	0	0	0	0	0	0	0	0	0	1	0	0	0	0	0	0	0	0	0	0	0
Bacteria ; Bacteroidota ; Bacteroidia ; Bacteroidales ; Prevotellaceae ; Prevotellaceae UCG-001 ; NA	0	0	0	0	0	0	0	0	0	0	0	0	0	0	0	0	0	0	0	0	1	0	0	0	0	0	0	0	0	0	0	0
Bacteria ; Firmicutes ; Bacilli ; Lactobacillales ; NA ; NA ; NA	0	0	0	0	0	0	0	0	0	0	0	0	0	0	0	0	0	0	0	0	1	0	0	0	0	0	0	0	0	0	0	0
Bacteria ; Firmicutes ; Clostridia ; Lachnospirales ; Lachnospiraceae ; NA ; NA	0	0	0	0	0	0	0	0	0	0	0	0	0	0	0	0	0	0	0	0	1	0	0	0	0	0	0	0	0	0	0	0
Bacteria ; Bacteroidota ; Bacteroidia ; Bacteroidales ; Muribaculaceae ; NA ; NA	0	0	0	0	0	0	0	0	0	0	0	0	0	0	0	0	0	0	0	0	1	0	0	0	0	0	0	0	0	0	0	0
Bacteria ; Proteobacteria ; Gammaproteobacteria ; Burkholderiales ; Sutterellaceae ; Parasutterella ; NA	0	0	0	0	0	0	0	0	0	0	0	0	0	0	0	0	0	0	0	0	1	0	0	0	0	0	0	0	0	0	0	0
Bacteria ; Firmicutes ; Bacilli ; Lactobacillales ; Lactobacillaceae ; Lactobacillus ; NA	0	0	0	0	0	0	0	0	0	0	0	0	0	0	0	0	0	0	0	0	1	0	0	0	0	0	0	0	0	0	0	0
Bacteria ; Firmicutes ; Clostridia ; Lachnospirales ; Lachnospiraceae ; Lachnospiraceae UCG-004 ; NA	0	0	0	0	0	0	0	0	0	0	0	0	0	0	0	0	0	0	0	0	1	0	0	0	0	0	0	0	0	0	0	0
Bacteria ; Bacteroidota ; Bacteroidia ; Bacteroidales ; Muribaculaceae ; NA ; NA	0	0	0	0	0	0	0	0	0	0	0	0	0	0	0	0	0	0	0	0	1	0	0	0	0	0	0	0	0	0	0	0
Bacteria ; Firmicutes ; Bacilli ; Lactobacillales ; Lactobacillaceae ; Lactobacillus ; NA	0	0	0	0	0	0	0	0	0	0	0	0	0	0	0	0	0	0	0	0	1	0	0	0	0	0	0	0	0	0	0	0
Bacteria ; Bacteroidota ; Bacteroidia ; Bacteroidales ; Muribaculaceae ; NA ; NA	0	0	0	0	0	0	0	0	0	0	0	0	0	0	0	0	0	0	0	0	1	0	0	0	0	0	0	0	0	0	0	0
Bacteria ; Firmicutes ; Bacilli ; Lactobacillales ; Lactobacillaceae ; Lactobacillus ; NA	0	0	0	0	0	0	0	0	0	0	0	0	0	0	0	0	0	0	0	0	1	0	0	0	0	0	0	0	0	0	0	0
Bacteria ; Bacteroidota ; Bacteroidia ; Bacteroidales ; Muribaculaceae ; NA ; NA	0	0	0	0	0	0	0	0	0	0	0	0	0	0	0	0	0	0	0	0	1	0	0	0	0	0	0	0	0	0	0	0
Bacteria ; Bacteroidota ; Bacteroidia ; Bacteroidales ; Muribaculaceae ; NA ; NA	0	0	0	0	0	0	0	0	0	0	0	0	0	0	0	0	0	0	0	0	1	0	0	0	0	0	0	0	0	0	0	0
Bacteria ; NA ; NA ; NA ; NA ; NA ; NA	0	0	0	0	0	0	0	0	0	0	0	0	0	0	0	0	0	0	0	0	1	0	0	0	0	0	0	0	0	0	0	0
Bacteria ; Bacteroidota ; Bacteroidia ; Bacteroidales ; Bacteroidaceae ; Bacteroides ; NA	0	0	0	0	0	0	0	0	0	0	0	0	0	0	0	0	0	0	0	0	1	0	0	0	0	0	0	0	0	0	0	0
Bacteria ; Desulfobacterota ; Desulfovibrionia ; Desulfovibrionales ; Desulfovibrionaceae ; NA ; NA	0	0	0	0	0	0	0	0	0	0	0	0	0	0	0	0	0	0	0	0	1	0	0	0	0	0	0	0	0	0	0	0
Bacteria ; Bacteroidota ; Bacteroidia ; Bacteroidales ; Prevotellaceae ; Prevotellaceae UCG-001 ; NA	0	0	0	0	0	0	0	0	0	0	0	0	0	0	0	0	0	0	0	0	1	0	0	0	0	0	0	0	0	0	0	0
Bacteria ; Firmicutes ; Bacilli ; Lactobacillales ; NA ; NA ; NA	0	0	0	0	0	0	0	0	0	0	0	0	0	0	0	0	0	0	0	0	1	0	0	0	0	0	0	0	0	0	0	0
Bacteria ; Proteobacteria ; NA ; NA ; NA ; NA ; NA	0	0	0	0	0	0	0	0	0	0	0	0	0	0	0	0	0	0	0	0	1	0	0	0	0	0	0	0	0	0	0	0
Bacteria ; Firmicutes ; Clostridia ; Lachnospirales ; Lachnospiraceae ; Lachnoclostridium ; NA	0	0	0	0	0	0	0	0	0	0	0	0	0	0	0	0	0	0	0	0	1	0	0	0	0	0	0	0	0	0	0	0
[truncated: 436 more rows]

## Sheet: Table 5.2 ITS time course
Supplemental Table 5.2 OTUs for ITS sequencing across a timecourse	ITS sequencing - Antibiotics Day -7				ITS sequencing - Control Day -7				ITS sequencing - Antibiotics Day 0 PR8 infection				ITS sequencing - Control Day 0 PR8 infection				ITS sequencing - Antibiotics Day 10 PR8 infection				ITS sequencing - Control Day 10 PR8 infection				ITS sequencing - Antibiotics Day 12 PR8 infection				ITS sequencing - Control Day 12 PR8 infection
k__Fungi ; p__Ascomycota ; c__Dothideomycetes ; o__Pleosporales ; f__Didymellaceae ; g__Ascochyta ; s__var._macrospora	5130	10117	2710	33395	2473	19561	31030	12595	747	7757	19577	17785	44987	15169	63419	4327	63797	57211	49606	31785	92346	5648	27278	16943	13112	13633	26210	32252	43336	21342	18913	17308
k__Fungi ; p__Ascomycota ; c__Eurotiomycetes ; o__Eurotiales ; f__Aspergillaceae ; g__Aspergillus ; s__cibarius	5079	5529	1947	551	4346	3287	4629	6920	103	5907	1859	2856	11351	2983	6435	1511	5558	16833	5976	3071	20718	2331	1633	1244	1972	7831	4204	2275	2376	6078	3729	4474
k__Fungi ; p__Ascomycota ; c__Sordariomycetes ; o__Diaporthales ; f__Diaporthaceae ; g__Stenocarpella ; s__maydis	1415	7789	718	860	17635	677	634	9477	68	1432	159	1210	8463	239	2590	2269	3217	5319	4978	620	33952	7989	3135	914	3157	1960	590	668	1267	1698	4220	977
k__Fungi ; p__Ascomycota ; c__Eurotiomycetes ; o__Eurotiales ; f__Aspergillaceae ; g__Aspergillus ; s__heterocaryoticus	728	710	686	617	601	2677	1396	693	69	835	1147	1572	7086	1323	2919	531	3460	4813	3849	830	12458	853	2113	683	1356	4983	1484	1658	4095	1124	3146	3075
k__Fungi ; p__Ascomycota ; c__Dothideomycetes ; o__Pleosporales ; NA ; NA ; NA	228	179	97	7	2237	1930	1054	6441	25	415	111	596	2562	484	323	208	977	3026	12907	3423	1819	108	256	532	478	212	3472	781	73	322	2489	1281
k__Fungi ; p__Ascomycota ; c__Eurotiomycetes ; o__Eurotiales ; f__Trichocomaceae ; g__Talaromyces ; s__rugulosus	594	358	306	60	936	1151	312	241	33	267	181	424	7506	800	2974	354	1851	2897	1129	538	5186	446	352	602	935	2742	1257	1037	1989	2049	1372	1144
k__Fungi ; p__Ascomycota ; c__Eurotiomycetes ; o__Eurotiales ; f__Trichocomaceae ; g__Talaromyces ; s__amestolkiae	1286	822	165	103	280	1837	733	224	34	1104	152	722	1910	960	1088	237	1831	1150	1398	627	7552	820	224	530	1760	2220	759	833	1987	6194	1158	940
k__Fungi ; p__Ascomycota ; c__Sordariomycetes ; o__Hypocreales ; f__Clavicipitaceae ; g__Claviceps ; s__spartinae	206	713	0	24	166	363	2631	533	47	0	115	103	444	337	96	197	2037	78	18145	2981	40	3182	53	1127	1270	989	556	835	1873	674	503	537
k__Fungi ; p__Basidiomycota ; c__Tremellomycetes ; o__Cystofilobasidiales ; f__Mrakiaceae ; g__Tausonia ; s__pullulans	95	53	0	0	18	0	286	324	31	0	42	0	10605	2	219	64	1266	1653	185	586	2085	2	439	121	2628	5846	189	3905	607	1572	850	150
k__Fungi ; p__Ascomycota ; c__Dothideomycetes ; o__Pleosporales ; f__Pleosporaceae ; g__Alternaria ; s__angustiovoidea	2084	244	304	34	523	692	879	803	22	1049	214	664	2974	1130	1106	298	520	7175	1550	142	428	513	536	798	466	915	252	747	910	715	366	1110
k__Fungi ; p__Ascomycota ; c__Dothideomycetes ; o__Capnodiales ; f__Cladosporiaceae ; g__Cladosporium ; s__delicatulum	6	10	360	0	2200	0	134	148	31	3896	1097	754	40	41	0	1040	0	9	865	31	10943	717	36	544	1565	961	764	1550	7	8	1	1
k__Fungi ; p__Ascomycota ; c__Dothideomycetes ; o__Pleosporales ; f__Didymellaceae ; g__Ascochyta ; s__var._macrospora	583	336	94	3	5	58	165	2	6	1	3	863	434	2774	117	0	178	256	1463	312	3087	71	84	249	1	161	12949	1	801	3	1876	2
k__Fungi ; p__Ascomycota ; c__Eurotiomycetes ; o__Eurotiales ; f__Trichocomaceae ; g__Xerochrysium ; s__dermatitidis	5192	3225	1643	407	2355	4801	2694	2091	14	0	56	0	3	1	288	0	0	0	80	95	1	0	0	292	0	184	68	0	1	1	0	0
k__Fungi ; p__Ascomycota ; c__Dothideomycetes ; o__Pleosporales ; f__Didymosphaeriaceae ; g__Paraconiothyrium ; s__brasiliense	5	0	0	0	15	0	0	0	22	0	0	0	4	0	0	0	0	0	0	0	17102	4512	42	910	0	0	102	0	0	0	0	0
k__Fungi ; p__Ascomycota ; c__Eurotiomycetes ; o__Eurotiales ; f__Aspergillaceae ; g__Aspergillus ; s__restrictus	371	767	1011	90	465	613	735	1342	17	1096	225	960	1412	571	735	248	295	1651	776	455	3540	214	175	255	121	336	199	156	143	155	211	656
k__Fungi ; p__Ascomycota ; c__Eurotiomycetes ; o__Eurotiales ; f__Aspergillaceae ; g__Aspergillus ; s__flavus	590	165	183	80	1441	244	0	380	16	1020	122	244	976	1242	1614	101	231	170	683	338	997	73	0	616	835	886	481	487	397	1706	1988	672
k__Fungi ; p__Ascomycota ; c__Eurotiomycetes ; o__Eurotiales ; f__Aspergillaceae ; g__Aspergillus ; s__penicillioides	703	223	249	160	487	616	272	496	9	0	71	104	2526	660	951	85	485	868	1034	322	1666	84	335	449	407	769	615	195	616	1241	460	525
k__Fungi ; p__Ascomycota ; c__Eurotiomycetes ; o__Eurotiales ; f__Aspergillaceae ; g__Aspergillus ; s__penicillioides	892	785	389	132	885	1018	661	717	12	568	0	480	835	868	413	181	833	1558	1583	389	2918	126	188	257	0	82	84	139	348	71	89	0
k__Fungi ; p__Ascomycota ; c__Sordariomycetes ; o__Hypocreales ; f__Clavicipitaceae ; g__Claviceps ; s__spartinae	1	37	0	30	12	416	2	177	5	1	3122	0	1000	482	0	0	610	477	5	168	748	94	143	815	342	1068	382	692	1009	1738	614	12
k__Fungi ; p__Ascomycota ; c__Eurotiomycetes ; o__Eurotiales ; f__Aspergillaceae ; g__Aspergillus ; s__sydowii	154	106	252	45	486	299	479	97	10	718	204	227	2171	390	163	72	219	274	474	232	1163	300	366	264	1	1584	282	237	1	6	887	845
k__Fungi ; p__Basidiomycota ; c__Agaricomycetes ; o__Phallales ; f__Phallaceae ; g__Phallus ; s__rugulosus	664	104	0	0	262	163	338	433	17	0	0	0	315	980	199	0	242	488	830	156	844	245	62	490	99	313	84	41	2039	143	2040	656
k__Fungi ; p__Basidiomycota ; c__Tremellomycetes ; o__Tremellales ; f__Bulleribasidiaceae ; g__Vishniacozyma ; s__victoriae	0	0	0	38	248	0	475	0	7	0	138	162	2784	204	174	154	474	1072	321	99	1	1	1	265	466	839	253	101	490	1921	764	678
k__Fungi ; p__Basidiomycota ; c__Tremellomycetes ; o__Tremellales ; f__Bulleribasidiaceae ; g__Vishniacozyma ; s__victoriae	880	0	0	123	222	0	499	868	7	0	40	0	1667	318	363	139	485	375	190	131	0	5	0	294	739	2090	166	288	744	770	196	337
k__Fungi ; p__Ascomycota ; c__Eurotiomycetes ; o__Eurotiales ; f__Aspergillaceae ; g__Aspergillus ; s__tritici	7	833	275	68	258	612	293	50	10	251	79	122	264	539	0	107	313	2037	2610	76	0	54	180	165	190	711	62	546	345	217	289	95
k__Fungi ; p__Ascomycota ; c__Sordariomycetes ; o__Hypocreales ; f__Hypocreaceae ; g__Trichoderma ; s__lixii	2	59	134	2	26	0	0	181	9	242	158	86	304	299	6	1	30	118	78	52	2402	67	25	718	886	1809	424	1660	377	660	363	372
k__Fungi ; p__Ascomycota ; c__Eurotiomycetes ; o__Eurotiales ; f__Aspergillaceae ; g__Aspergillus ; s__penicillioides	396	376	404	45	183	212	649	452	8	495	124	254	569	93	397	95	316	573	553	188	874	175	114	162	352	905	259	266	217	448	531	316
k__Fungi ; p__Ascomycota ; c__Sordariomycetes ; o__Hypocreales ; f__Nectriaceae ; g__Fusarium ; s__concentricum	105	228	3015	22	45	1713	517	97	1	0	85	417	439	161	1	113	11	885	118	47	0	0	0	314	102	1350	0	302	154	343	127	136
k__Fungi ; p__Basidiomycota ; c__Tremellomycetes ; o__Tremellales ; f__Bulleribasidiaceae ; g__Vishniacozyma ; s__victoriae	322	0	0	49	177	537	1410	331	11	1	0	0	1350	0	0	192	463	1150	191	149	769	30	389	121	261	149	394	117	811	325	344	747
k__Fungi ; p__Ascomycota ; c__Dothideomycetes ; o__Pleosporales ; f__Pleosporaceae ; g__Alternaria ; s__infectoria	230	445	79	46	4	445	14	216	10	0	0	0	2	574	925	58	39	127	52	95	2787	72	246	242	119	768	200	231	329	317	617	120
k__Fungi ; p__Ascomycota ; c__Sordariomycetes ; o__Hypocreales ; f__Hypocreales_fam_Incertae_sedis ; g__Sarocladium ; s__zeae	318	233	326	64	3	967	343	305	3	0	0	0	1641	91	260	223	116	1951	151	100	0	109	209	95	109	0	238	364	183	18	690	180
k__Fungi ; p__Ascomycota ; c__Sordariomycetes ; o__Microascales ; f__Microascaceae ; g__Gamsia ; s__aggregata	2	0	0	4	9	0	0	0	9	0	0	106	0	61	170	0	1987	1322	2751	338	879	214	34	81	0	46	23	0	0	0	221	0
k__Fungi ; p__Ascomycota ; c__Sordariomycetes ; o__Hypocreales ; f__Nectriaceae ; g__Gibberella ; s__zeae	149	36	164	0	126	173	3444	180	1	0	86	198	1	490	80	83	134	251	209	129	0	17	36	145	183	820	120	4	126	237	1	582
k__Fungi ; p__Ascomycota ; c__Dothideomycetes ; o__Pleosporales ; f__Didymellaceae ; g__Epicoccum ; s__dendrobii	525	66	0	108	218	56	86	0	2	0	68	0	647	257	0	0	68	1570	717	145	944	5	0	261	78	671	255	289	107	331	115	134
k__Fungi ; p__Ascomycota ; c__Leotiomycetes ; o__Erysiphales ; f__Erysiphaceae ; g__Blumeria ; NA	2	1	0	0	264	42	452	141	10	98	86	58	149	159	61	179	1	20	49	0	4301	635	138	410	242	12	26	55	30	55	28	17
k__Fungi ; p__Basidiomycota ; c__Tremellomycetes ; o__Tremellales ; f__Bulleribasidiaceae ; g__Vishniacozyma ; s__carnescens	79	0	0	0	1558	0	724	476	2	0	0	0	1107	203	283	47	66	1	263	45	1	0	0	0	0	556	821	488	0	0	9	748
k__Fungi ; p__Ascomycota ; c__Sordariomycetes ; o__Hypocreales ; f__Hypocreales_fam_Incertae_sedis ; g__Acremonium ; s__furcatum	1	0	832	46	0	803	0	0	1	0	0	0	1	440	225	0	213	225	0	37	0	0	110	978	0	182	50	120	204	2092	0	674
k__Fungi ; p__Ascomycota ; c__Sordariomycetes ; o__Hypocreales ; f__Nectriaceae ; g__Fusarium ; s__waltergamsii	0	0	0	0	0	0	0	0	0	2	0	0	0	6601	0	0	0	0	0	0	0	0	0	0	0	0	0	0	0	2	0	0
k__Fungi ; p__Ascomycota ; c__Eurotiomycetes ; o__Eurotiales ; f__Aspergillaceae ; g__Penicillium ; s__aurantiogriseum	0	3	23	0	200	0	17	8	9	1079	1	1047	60	72	0	83	0	5	757	16	1167	108	0	38	772	522	129	406	18	12	1	1
k__Fungi ; p__Ascomycota ; c__Eurotiomycetes ; o__Eurotiales ; f__Aspergillaceae ; g__Penicillium ; s__oxalicum	194	191	34	33	196	232	180	1	1	0	0	30	948	128	84	0	250	141	237	54	1252	86	0	27	46	431	2	295	354	97	586	261
k__Fungi ; p__Ascomycota ; c__Leotiomycetes ; o__Erysiphales ; f__Erysiphaceae ; g__Blumeria ; NA	3	20	0	0	8	25	353	66	6	204	80	0	120	111	11	214	0	6	25	1	3816	386	25	462	66	1	11	36	17	40	6	8
k__Fungi ; p__Ascomycota ; c__Eurotiomycetes ; o__Eurotiales ; f__Aspergillaceae ; g__Xeromyces ; s__bisporus	208	471	54	2	2	437	0	680	2	4	0	0	433	0	96	211	88	967	708	373	0	35	273	3	116	474	0	89	0	1	0	0
k__Fungi ; p__Ascomycota ; c__Dothideomycetes ; o__Pleosporales ; f__Phaeosphaeriaceae ; g__Neosetophoma ; s__rosigena	1	0	112	0	568	3	870	54	0	0	0	0	180	0	0	0	394	0	29	9	0	0	0	0	128	4	0	0	0	2738	269	0
k__Fungi ; p__Ascomycota ; c__Sordariomycetes ; o__Hypocreales ; f__Hypocreaceae ; g__Trichoderma ; s__atroviride	1	0	0	11	2	0	0	0	2	0	0	120	701	49	0	26	126	0	189	34	2755	42	0	0	0	462	0	63	75	0	409	0
k__Fungi ; p__Ascomycota ; c__Sordariomycetes ; o__Ophiostomatales ; f__Ophiostomataceae ; g__Leptographium ; s__piriforme	6	0	0	0	3	0	0	0	6	0	0	0	0	0	0	0	1	0	0	0	4888	50	0	99	0	0	0	0	0	0	0	0
k__Fungi ; p__Ascomycota ; c__Dothideomycetes ; o__Pleosporales ; f__Didymellaceae ; g__Didymella ; s__subherbarum	0	0	3	1	265	68	64	0	0	0	0	0	0	560	834	53	76	2172	150	90	1	0	21	0	459	0	0	0	0	0	0	0
k__Fungi ; p__Ascomycota ; c__Eurotiomycetes ; o__Eurotiales ; f__Trichocomaceae ; g__Talaromyces ; s__purpureogenus	80	139	0	0	102	0	0	4	1	0	0	101	1149	415	152	0	51	0	74	46	0	25	0	0	0	493	79	1312	154	111	300	0
k__Fungi ; p__Ascomycota ; c__Dothideomycetes ; o__Pleosporales ; f__Didymosphaeriaceae ; g__Pseudopithomyces ; s__rosae	1	0	0	247	1	0	0	0	5	0	0	0	4511	0	0	11	0	0	0	0	0	0	0	0	0	0	0	0	0	0	0	0
k__Fungi ; p__Ascomycota ; c__Dothideomycetes ; o__Pleosporales ; f__Thyridariaceae ; g__Parathyridaria ; s__rosae	0	0	0	0	0	0	0	0	0	0	0	0	0	0	205	49	13	0	0	32	0	0	0	152	2851	0	1139	64	0	0	162	0
k__Fungi ; p__Ascomycota ; c__Eurotiomycetes ; o__Eurotiales ; f__Aspergillaceae ; g__Aspergillus ; s__penicillioides	147	2	0	0	3	145	102	182	7	0	61	0	529	25	6	61	96	279	405	52	1666	24	0	65	54	0	33	0	187	150	202	147
k__Fungi ; p__Ascomycota ; c__Dothideomycetes ; o__Pleosporales ; f__Pleosporaceae ; g__Alternaria ; s__infectoria	60	1	0	0	2	416	121	206	1	0	64	0	0	664	513	14	136	991	0	0	952	0	0	0	0	0	0	0	5	0	191	156
k__Fungi ; p__Ascomycota ; c__Eurotiomycetes ; o__Eurotiales ; f__Trichocomaceae ; g__Talaromyces ; s__stollii	196	0	0	45	103	1135	493	133	1	0	0	0	310	135	0	49	40	670	0	81	0	0	98	0	0	531	0	80	0	169	207	0
k__Fungi ; p__Ascomycota ; c__Eurotiomycetes ; o__Eurotiales ; f__Aspergillaceae ; g__Penicillium ; s__cinnamopurpureum	193	54	0	0	0	361	46	355	1	0	0	71	1	0	0	35	134	834	87	50	1281	0	54	0	75	344	49	0	0	0	0	162
k__Fungi ; p__Ascomycota ; c__Dothideomycetes ; o__Pleosporales ; f__Didymellaceae ; g__Heterophoma ; NA	0	0	0	0	2520	135	0	86	2	0	0	0	191	0	160	0	403	144	0	26	0	0	0	99	0	278	0	0	0	0	0	0
k__Fungi ; p__Ascomycota ; c__Eurotiomycetes ; o__Eurotiales ; f__Aspergillaceae ; g__Penicillium ; s__aurantiogriseum	1	5	59	1	270	0	20	51	1	501	11	146	69	7	0	21	2	2	158	12	1343	23	1	75	425	476	268	57	7	22	0	0
k__Fungi ; p__Basidiomycota ; c__Tremellomycetes ; o__Cystofilobasidiales ; f__Mrakiaceae ; g__Tausonia ; s__pullulans	237	0	0	0	0	51	0	0	1	0	0	235	0	0	131	0	149	0	0	37	0	0	0	0	98	52	0	2949	0	0	0	1
k__Fungi ; p__Basidiomycota ; c__Tremellomycetes ; o__Cystofilobasidiales ; f__Cystofilobasidiaceae ; g__Cystofilobasidium ; s__infirmominiatum	24	0	180	0	0	0	35	291	0	0	0	0	190	429	708	0	42	366	67	0	0	0	0	0	0	90	39	491	380	0	160	401
k__Fungi ; p__Ascomycota ; c__Eurotiomycetes ; o__Eurotiales ; f__Aspergillaceae ; g__Penicillium ; s__aurantiogriseum	1	0	18	0	86	0	10	6	3	125	59	101	75	24	0	1089	2	10	118	17	1083	89	0	40	162	156	109	187	9	0	2	2
k__Fungi ; p__Ascomycota ; c__Leotiomycetes ; o__Erysiphales ; f__Erysiphaceae ; g__Blumeria ; NA	1	27	41	0	159	8	396	67	3	104	10	97	157	96	167	119	0	0	53	6	880	291	105	246	156	0	11	26	15	35	43	164
k__Fungi ; p__Ascomycota ; c__Eurotiomycetes ; o__Eurotiales ; f__Aspergillaceae ; g__Aspergillus ; s__ruber	146	1	0	9	113	115	135	191	3	253	0	109	2	198	3	1	252	575	304	77	1	0	0	188	1	87	31	140	104	277	122	1
k__Fungi ; p__Ascomycota ; c__Sordariomycetes ; o__Hypocreales ; f__Hypocreaceae ; g__Trichoderma ; s__asperellum	0	0	0	0	4	0	0	0	2	0	46	93	584	0	0	0	17	506	92	39	1454	0	0	62	83	181	17	0	35	0	74	64
k__Fungi ; p__Ascomycota ; c__Leotiomycetes ; o__Erysiphales ; f__Erysiphaceae ; g__Blumeria ; NA	0	2	0	1	62	4	180	146	4	155	66	52	137	161	22	101	6	7	13	3	1311	371	116	194	29	1	11	51	25	83	13	25
k__Fungi ; p__Ascomycota ; c__Dothideomycetes ; o__Pleosporales ; f__Pleosporaceae ; g__Alternaria ; s__infectoria	163	0	0	0	2	125	602	183	0	0	52	0	0	274	535	31	142	0	59	58	587	25	141	0	0	0	0	90	1	243	0	0
k__Fungi ; p__Ascomycota ; c__Leotiomycetes ; o__Helotiales ; f__Myxotrichaceae ; g__Oidiodendron ; NA	63	128	88	19	317	231	161	114	2	0	128	0	0	49	0	58	38	211	93	27	0	42	0	78	0	246	24	0	638	62	33	295
k__Fungi ; p__Ascomycota ; c__Dothideomycetes ; o__Capnodiales ; f__Mycosphaerellaceae ; g__Mycosphaerella ; s__tassiana	1	1	35	0	368	0	19	14	2	149	222	265	1	4	0	160	0	0	143	0	830	68	0	51	222	72	164	328	1	0	0	0
k__Fungi ; p__Ascomycota ; c__Leotiomycetes ; o__Erysiphales ; f__Erysiphaceae ; g__Blumeria ; NA	0	7	0	0	21	0	44	180	2	0	0	91	18	0	2	31	5	8	18	3	1705	94	1	651	26	0	0	2	2	0	0	5
k__Fungi ; p__Ascomycota ; c__Eurotiomycetes ; o__Eurotiales ; f__Aspergillaceae ; g__Aspergillus ; s__penicillioides	102	46	18	16	37	25	54	0	3	773	0	43	2	124	0	21	10	127	101	14	446	0	0	94	64	102	126	13	27	0	215	1
k__Fungi ; p__Ascomycota ; c__Eurotiomycetes ; o__Eurotiales ; f__Aspergillaceae ; g__Aspergillus ; s__fumigatus	3	87	0	0	1	88	0	285	4	0	0	0	0	278	146	28	0	4	37	0	0	23	0	62	0	298	39	268	359	95	189	274
k__Fungi ; p__Basidiomycota ; c__Malasseziomycetes ; o__Malasseziales ; f__Malasseziaceae ; g__Malassezia ; s__restricta	1	5	0	0	20	0	8	23	6	1327	35	480	9	42	0	0	0	1	0	1	165	0	2	212	60	0	0	0	12	0	0	0
k__Fungi ; p__Ascomycota ; c__Eurotiomycetes ; o__Eurotiales ; f__Aspergillaceae ; g__Penicillium ; s__capsulatum	0	0	0	0	1	103	71	34	3	249	0	0	0	0	0	0	0	0	0	0	1078	0	0	0	0	0	0	122	0	592	0	0
k__Fungi ; p__Ascomycota ; c__Dothideomycetes ; o__Pleosporales ; f__Didymellaceae ; g__Epicoccum ; s__dendrobii	0	0	79	0	0	0	0	0	0	0	0	0	0	407	0	0	15	0	2	0	0	0	0	1	0	169	26	0	0	0	0	1553
k__Fungi ; p__Basidiomycota ; c__Tremellomycetes ; o__Filobasidiales ; f__Filobasidiaceae ; g__Filobasidium ; NA	4	13	0	0	4	0	0	33	4	405	12	0	360	0	0	65	16	32	140	18	752	15	0	65	0	119	14	16	91	0	0	18
k__Fungi ; p__Ascomycota ; c__Sordariomycetes ; o__Hypocreales ; f__Clavicipitaceae ; g__Claviceps ; s__spartinae	0	0	0	0	1	0	37	0	1	0	0	0	0	0	121	0	0	445	219	0	782	0	76	147	0	0	217	0	0	0	0	75
k__Fungi ; p__Ascomycota ; c__Eurotiomycetes ; o__Eurotiales ; f__Aspergillaceae ; g__Aspergillus ; s__penicillioides	244	38	29	24	208	335	0	1	1	0	90	66	316	112	0	20	0	560	0	16	0	26	0	0	0	25	0	0	0	0	0	0
k__Fungi ; p__Ascomycota ; c__Eurotiomycetes ; o__Eurotiales ; f__Trichocomaceae ; g__Talaromyces ; s__islandicus	2	50	1	9	2	54	0	0	6	164	79	0	0	0	105	12	0	700	86	33	0	24	44	0	0	0	0	0	445	0	0	255
k__Fungi ; p__Ascomycota ; c__Sordariomycetes ; o__Glomerellales ; f__Plectosphaerellaceae ; g__Plectosphaerella ; s__oratosquillae	0	0	0	0	221	0	0	0	1	0	0	0	0	237	0	41	0	0	516	8	0	0	281	0	200	489	73	0	0	0	0	0
k__Fungi ; p__Ascomycota ; c__Eurotiomycetes ; o__Eurotiales ; f__Aspergillaceae ; g__Penicillium ; s__hetheringtonii	0	40	80	4	155	0	61	0	2	0	111	0	1	0	0	24	0	671	98	15	7	0	0	113	0	31	0	97	122	163	170	85
k__Fungi ; p__Ascomycota ; c__Leotiomycetes ; o__Erysiphales ; f__Erysiphaceae ; g__Blumeria ; NA	0	4	16	0	139	6	41	57	0	10	56	26	154	69	25	761	0	5	17	0	320	150	13	34	6	6	1	43	5	55	5	0
k__Fungi ; p__Ascomycota ; c__Eurotiomycetes ; o__Eurotiales ; f__Aspergillaceae ; g__Xeromyces ; s__bisporus	201	0	0	0	0	420	0	0	2	538	0	245	1	0	0	0	0	0	507	22	0	0	0	0	0	1	67	0	0	0	0	0
k__Fungi ; p__Ascomycota ; c__Leotiomycetes ; o__Helotiales ; NA ; NA ; NA	2	0	0	0	1	0	0	0	3	0	0	142	0	0	0	0	0	672	36	0	1079	29	0	0	0	0	0	0	0	0	0	0
k__Fungi ; p__Ascomycota ; c__Leotiomycetes ; o__Erysiphales ; f__Erysiphaceae ; g__Blumeria ; NA	1	0	0	0	20	0	42	122	1	0	6	5	33	0	0	10	0	4	5	1	1416	48	0	233	0	1	3	10	0	0	0	0
k__Fungi ; p__Basidiomycota ; c__Tremellomycetes ; o__Tremellales ; f__Bulleribasidiaceae ; g__Vishniacozyma ; NA	1	0	0	14	362	0	0	0	1	0	0	0	0	0	0	18	45	0	89	20	9	0	0	151	0	81	69	0	695	1	202	191
k__Fungi ; p__Ascomycota ; c__Eurotiomycetes ; o__Eurotiales ; f__Aspergillaceae ; g__Penicillium ; s__oxalicum	0	25	0	0	1	59	51	0	1	0	0	0	573	0	115	1	88	329	29	36	0	27	0	0	0	104	92	0	96	113	0	103
k__Fungi ; p__Ascomycota ; c__Eurotiomycetes ; o__Eurotiales ; f__Trichocomaceae ; g__Thermomyces ; s__lanuginosus	1	0	0	0	0	0	0	0	2	0	0	0	0	276	0	0	50	163	48	15	0	0	23	0	0	47	298	85	312	330	178	0
k__Fungi ; p__Basidiomycota ; c__Microbotryomycetes ; o__Sporidiobolales ; f__Sporidiobolaceae ; g__Rhodotorula ; s__babjevae	0	0	1	0	0	0	0	1	0	0	0	0	0	0	0	20	0	0	143	0	0	36	0	0	0	123	0	0	0	1484	0	0
k__Fungi ; p__Basidiomycota ; c__Microbotryomycetes ; o__Sporidiobolales ; f__Sporidiobolaceae ; g__Sporobolomyces ; s__ruberrimus	0	1	35	0	968	0	0	0	1	372	0	0	18	1	0	13	1	1	12	2	211	30	0	14	50	43	10	0	2	0	1	0
k__Fungi ; p__Ascomycota ; c__Sordariomycetes ; o__Hypocreales ; f__Clavicipitaceae ; g__Claviceps ; s__spartinae	0	660	0	0	67	0	0	0	0	0	2	0	0	0	0	0	0	0	0	0	0	0	0	1	19	0	0	0	306	0	0	687
k__Fungi ; p__Ascomycota ; c__Eurotiomycetes ; o__Eurotiales ; f__Aspergillaceae ; g__Penicillium ; s__aurantiogriseum	0	1	0	0	121	0	38	23	0	264	28	34	19	29	1	33	0	3	76	6	366	79	0	12	335	126	46	74	6	5	4	2
k__Fungi ; p__Ascomycota ; c__Sordariomycetes ; o__Microascales ; f__Microascaceae ; g__Gamsia ; s__columbina	0	0	0	0	4	0	0	0	1	0	0	0	1667	0	0	26	0	0	1	0	0	0	0	0	0	0	0	0	0	0	0	0
k__Fungi ; p__Ascomycota ; c__Sordariomycetes ; o__Microascales ; f__Microascaceae ; g__Gamsia ; s__simplex	0	0	0	0	0	0	0	0	4	0	0	0	1	0	90	0	178	0	983	46	0	0	0	330	0	0	0	0	62	0	0	0
k__Fungi ; p__Ascomycota ; c__Dothideomycetes ; o__Dothideales ; f__Aureobasidiaceae ; g__Aureobasidium ; s__leucospermi	0	0	0	0	0	0	0	1232	1	0	30	0	0	0	0	0	0	149	175	7	0	0	0	0	0	0	25	0	0	0	0	0
k__Fungi ; p__Ascomycota ; c__Eurotiomycetes ; o__Eurotiales ; f__Aspergillaceae ; g__Aspergillus ; s__ostianus	1	0	70	0	398	0	0	0	7	0	0	0	204	0	0	0	0	0	61	12	0	177	254	1	0	0	41	0	140	0	0	137
k__Fungi ; p__Basidiomycota ; c__Cystobasidiomycetes ; o__Cystobasidiomycetes_ord_Incertae_sedis ; f__Symmetrosporaceae ; g__Symmetrospora ; s__symmetrica	0	0	0	0	1	0	0	0	0	0	0	0	217	87	32	0	0	144	25	14	925	0	0	46	0	0	0	0	0	0	0	0
k__Fungi ; p__Basidiomycota ; c__Tremellomycetes ; o__Tremellales ; f__Bulleribasidiaceae ; g__Vishniacozyma ; s__victoriae	129	0	48	0	0	0	123	0	0	0	0	0	0	0	0	0	0	0	153	0	0	0	0	0	0	485	0	0	2	219	225	74
k__Fungi ; p__Basidiomycota ; c__Tremellomycetes ; o__Tremellales ; f__Bulleribasidiaceae ; g__Vishniacozyma ; s__carnescens	0	0	0	0	56	100	0	0	2	0	0	0	478	0	0	0	113	0	51	19	0	0	0	0	0	0	0	0	141	379	0	87
k__Fungi ; p__Ascomycota ; c__Dothideomycetes ; o__Pleosporales ; f__Didymellaceae ; g__Ascochyta ; s__var._macrospora	0	0	0	0	0	0	0	0	0	0	0	0	2	0	1409	0	0	0	0	0	0	0	0	0	0	0	0	0	0	0	0	0
k__Fungi ; p__Ascomycota ; c__Sordariomycetes ; o__Microascales ; f__Microascaceae ; g__Microascus ; s__brevicaulis	214	0	70	0	0	0	138	0	0	0	0	0	117	0	0	0	0	0	12	0	0	15	0	191	0	0	0	0	60	60	471	56
k__Fungi ; p__Ascomycota ; c__Eurotiomycetes ; o__Eurotiales ; f__Aspergillaceae ; g__Aspergillus ; s__penicillioides	1	0	0	13	0	126	94	46	0	0	0	53	594	0	0	35	37	78	77	8	0	0	24	119	0	0	0	0	0	0	0	95
k__Fungi ; p__Basidiomycota ; c__Tremellomycetes ; o__Filobasidiales ; f__Filobasidiaceae ; g__Naganishia ; s__albida	1	0	0	0	2	0	0	0	5	0	0	0	1309	0	10	0	24	0	1	0	0	1	0	0	1	0	0	0	0	0	0	0
k__Fungi ; p__Ascomycota ; c__Eurotiomycetes ; o__Eurotiales ; f__Aspergillaceae ; g__Penicillium ; s__solitum	0	0	53	1	1	0	0	1	0	123	15	25	19	0	0	1031	0	0	3	2	1	6	0	0	0	41	14	1	3	0	1	0
k__Fungi ; p__Basidiomycota ; c__Agaricomycetes ; o__Agaricales ; NA ; NA ; NA	0	0	0	0	0	1338	0	0	0	0	0	0	0	0	0	0	0	0	0	0	0	0	0	0	0	0	0	0	0	0	0	0
k__Fungi ; p__Ascomycota ; c__Eurotiomycetes ; o__Eurotiales ; f__Aspergillaceae ; g__Aspergillus ; s__penicillioides	0	0	0	19	0	0	35	67	3	0	0	0	1	145	210	15	0	0	88	0	717	0	0	0	0	0	0	0	0	0	0	0
k__Fungi ; p__Basidiomycota ; c__Tremellomycetes ; o__Filobasidiales ; f__Filobasidiaceae ; g__Filobasidium ; NA	0	1	0	0	0	0	56	269	0	0	0	131	80	156	8	61	28	0	67	39	0	14	0	0	115	138	18	23	25	40	0	15
k__Fungi ; p__Ascomycota ; c__Eurotiomycetes ; o__Eurotiales ; f__Aspergillaceae ; g__Aspergillus ; s__flavus	0	0	0	0	0	0	0	0	0	1	0	222	0	182	256	19	89	0	0	0	0	0	0	0	61	0	32	9	0	0	0	395
k__Fungi ; p__Ascomycota ; c__Eurotiomycetes ; o__Eurotiales ; f__Trichocomaceae ; g__Talaromyces ; s__rugulosus	0	0	0	0	0	25	0	0	1	0	0	0	607	0	63	0	0	156	0	33	0	0	0	72	96	53	0	148	1	0	0	0
k__Fungi ; p__Ascomycota ; c__Saccharomycetes ; o__Saccharomycetales ; f__Saccharomycetales_fam_Incertae_sedis ; g__Candida ; s__tropicalis	0	0	0	0	0	0	0	0	2	926	79	0	2	190	21	0	0	0	0	0	0	0	0	0	0	0	0	0	0	0	0	0
k__Fungi ; p__Ascomycota ; c__Eurotiomycetes ; o__Chaetothyriales ; f__Herpotrichiellaceae ; g__Exophiala ; s__oligosperma	0	0	0	0	0	0	0	0	0	0	0	0	0	0	0	0	0	0	0	1187	0	0	0	0	0	0	0	0	0	0	0	0
k__Fungi ; p__Ascomycota ; c__Dothideomycetes ; o__Pleosporales ; f__Didymellaceae ; NA ; NA	0	0	0	0	0	247	0	0	0	0	0	0	0	916	0	0	0	0	0	0	0	0	0	0	0	0	0	0	0	0	0	0
k__Fungi ; p__Ascomycota ; c__Dothideomycetes ; o__Pleosporales ; f__Didymellaceae ; g__Epicoccum ; s__catenisporum	141	0	0	0	1	0	0	0	2	0	0	0	0	0	0	0	0	345	0	41	632	0	0	0	0	0	0	0	0	0	0	0
k__Fungi ; p__Ascomycota ; c__Sordariomycetes ; o__Hypocreales ; NA ; NA ; NA	0	0	0	0	0	0	0	153	0	0	0	0	0	289	0	19	0	0	0	0	680	0	0	0	0	0	0	0	0	0	0	0
k__Fungi ; p__Basidiomycota ; c__Tremellomycetes ; o__Cystofilobasidiales ; f__Cystofilobasidiaceae ; g__Cystofilobasidium ; s__macerans	0	0	0	0	1	36	39	73	0	0	0	148	591	0	0	0	0	0	14	8	0	0	0	0	0	0	48	0	0	0	141	0
k__Fungi ; p__Basidiomycota ; c__Tremellomycetes ; o__Tremellales ; f__Bulleribasidiaceae ; g__Vishniacozyma ; s__carnescens	0	0	0	0	0	0	0	0	2	0	0	0	0	0	1	0	39	0	0	0	0	0	0	0	0	0	0	1	485	0	0	564
k__Fungi ; p__Ascomycota ; c__Sordariomycetes ; o__Glomerellales ; f__Plectosphaerellaceae ; g__Wallrothiella ; s__gmelinae	0	0	0	0	0	0	0	0	0	0	0	0	0	0	0	0	0	0	0	0	0	0	1031	0	0	0	0	0	0	0	0	4
k__Fungi ; p__Ascomycota ; c__Saccharomycetes ; o__Saccharomycetales ; NA ; NA ; NA	0	0	0	0	0	0	0	0	0	0	0	0	0	0	0	0	0	0	0	0	0	0	0	0	0	664	196	0	0	166	0	0
k__Fungi ; p__Ascomycota ; c__Eurotiomycetes ; o__Eurotiales ; f__Aspergillaceae ; g__Aspergillus ; s__clavatus	0	0	0	0	0	0	0	0	3	0	0	54	0	0	0	0	55	381	0	0	0	0	0	0	0	32	48	0	183	79	168	0
k__Fungi ; p__Ascomycota ; c__Eurotiomycetes ; o__Eurotiales ; f__Aspergillaceae ; g__Penicillium ; s__capsulatum	152	0	0	0	1	36	0	0	0	0	0	0	0	0	0	0	29	0	92	17	412	0	0	0	0	0	86	0	0	170	0	0
k__Fungi ; p__Basidiomycota ; c__Ustilaginomycetes ; o__Ustilaginales ; f__Ustilaginaceae ; g__Pseudozyma ; s__prolifica	0	23	182	0	117	0	8	4	0	372	61	64	0	1	0	18	0	0	9	0	28	0	0	12	41	4	21	0	10	1	3	2
k__Fungi ; p__Basidiomycota ; c__Tremellomycetes ; o__Tremellales ; f__Bulleribasidiaceae ; g__Vishniacozyma ; s__tephrensis	0	0	0	0	0	459	108	0	0	0	0	0	0	116	0	0	1	1	0	0	0	0	0	0	0	0	0	0	0	0	281	0
k__Fungi ; p__Ascomycota ; c__Leotiomycetes ; o__Erysiphales ; f__Erysiphaceae ; g__Blumeria ; NA	3	0	0	0	0	0	26	24	1	495	19	0	3	1	1	0	0	3	0	0	306	16	16	22	0	0	0	18	0	2	0	5
k__Fungi ; p__Basidiomycota ; c__Tremellomycetes ; o__Trichosporonales ; f__Trichosporonaceae ; g__Cutaneotrichosporon ; s__dermatis	737	13	0	0	0	0	0	0	0	0	0	0	0	0	0	0	0	40	0	0	161	0	0	0	0	0	0	0	0	0	0	0
k__Fungi ; p__Ascomycota ; c__Dothideomycetes ; o__Pleosporales ; NA ; NA ; NA	87	0	0	0	0	53	0	0	2	263	0	171	0	0	0	0	0	0	0	340	0	0	0	0	0	0	30	0	0	0	0	0
k__Fungi ; p__Ascomycota ; c__Sordariomycetes ; o__Trichosphaeriales ; f__Trichosphaeriaceae ; g__Nigrospora ; s__oryzae	0	0	937	0	0	0	0	0	0	0	0	0	0	0	0	0	0	0	0	0	0	0	0	0	0	0	0	0	0	0	0	0
k__Fungi ; p__Ascomycota ; c__Eurotiomycetes ; o__Eurotiales ; f__Aspergillaceae ; g__Aspergillus ; s__penicillioides	0	177	151	19	2	0	0	0	2	0	41	0	0	0	0	0	55	27	97	23	0	26	0	1	0	72	23	0	80	136	0	0
k__Fungi ; p__Basidiomycota ; c__Agaricomycetes ; o__Agaricales ; f__Typhulaceae ; g__Typhula ; s__micans	0	0	0	0	3	0	0	0	1	0	0	0	0	0	0	0	0	0	0	0	888	0	0	0	0	0	0	0	0	0	0	0
k__Fungi ; p__Basidiomycota ; c__Tremellomycetes ; o__Tremellales ; f__Bulleribasidiaceae ; g__Vishniacozyma ; s__carnescens	0	0	0	0	0	0	0	0	0	0	0	0	0	0	268	0	0	0	0	0	0	0	0	0	0	311	0	0	1	0	306	0
k__Fungi ; p__Ascomycota ; c__Dothideomycetes ; o__Pleosporales ; f__Didymellaceae ; g__Neoascochyta ; s__tardicrescens	0	0	0	0	0	0	0	0	0	0	0	0	0	0	0	0	0	0	0	0	0	0	0	0	0	0	0	0	0	879	0	0
k__Fungi ; p__Ascomycota ; c__Dothideomycetes ; o__Capnodiales ; f__Mycosphaerellaceae ; g__Cercospora ; s__sojina	0	0	0	0	0	0	0	0	0	0	0	0	0	0	0	0	125	0	0	0	0	0	0	0	0	0	53	700	0	0	0	0
k__Fungi ; p__Ascomycota ; c__Dothideomycetes ; o__Capnodiales ; f__Mycosphaerellaceae ; g__Septoria ; s__cretae	0	0	73	0	1	0	0	0	0	0	36	0	0	0	0	0	0	0	0	0	736	0	0	0	0	0	0	0	0	18	0	0
k__Fungi ; p__Ascomycota ; c__Dothideomycetes ; o__Pleosporales ; f__Thyridariaceae ; g__Roussoella ; s__neopustulans	0	0	0	0	0	0	0	0	1	0	19	0	798	0	0	0	0	0	26	20	0	0	0	0	0	0	0	0	0	0	0	0
k__Fungi ; p__Ascomycota ; c__Eurotiomycetes ; o__Eurotiales ; f__Thermoascaceae ; g__Byssochlamys ; s__spectabilis	0	0	0	0	2	0	0	0	3	0	0	0	315	0	83	0	16	273	0	0	0	0	0	0	0	0	0	0	161	0	0	0
k__Fungi ; p__Ascomycota ; c__Eurotiomycetes ; o__Eurotiales ; f__Aspergillaceae ; g__Penicillium ; s__steckii	0	25	0	0	251	23	8	0	0	175	0	125	0	49	0	0	24	0	28	12	1	0	0	0	49	0	18	0	0	52	0	0
k__Fungi ; p__Ascomycota ; c__Sordariomycetes ; o__Hypocreales ; f__Nectriaceae ; g__Fusarium ; s__salinense	0	72	3	22	0	0	3	0	0	0	0	0	1	147	0	0	21	44	0	0	0	0	116	0	134	1	0	0	0	0	0	275
k__Fungi ; p__Ascomycota ; c__Eurotiomycetes ; o__Eurotiales ; f__Trichocomaceae ; g__Talaromyces ; NA	0	0	85	0	0	0	0	0	0	0	0	0	500	0	0	35	111	0	0	8	0	0	0	0	100	0	0	0	0	0	0	0
k__Fungi ; p__Ascomycota ; c__Dothideomycetes ; o__Pleosporales ; f__Periconiaceae ; g__Periconia ; s__echinochloae	0	0	0	0	0	0	0	0	0	0	0	0	0	0	0	0	0	0	0	0	828	0	0	0	0	0	0	0	0	0	0	0
k__Fungi ; p__Basidiomycota ; c__Agaricomycetes ; o__Phallales ; f__Phallaceae ; g__Phallus ; s__rugulosus	0	0	0	0	0	0	0	0	0	0	0	0	0	0	0	0	0	0	0	0	824	0	0	0	0	0	0	0	0	0	0	0
k__Fungi ; p__Ascomycota ; c__Eurotiomycetes ; o__Eurotiales ; f__Aspergillaceae ; g__Aspergillus ; s__heterocaryoticus	0	0	1	0	0	1	0	0	0	0	0	0	806	0	0	0	0	0	0	0	0	0	0	0	0	1	1	0	0	0	0	1
k__Fungi ; p__Ascomycota ; c__Dothideomycetes ; o__Pleosporales ; f__Didymellaceae ; g__Ascochyta ; s__var._macrospora	0	0	0	0	0	0	0	0	0	0	0	0	1	0	0	0	0	0	0	0	808	0	0	0	0	0	0	0	0	0	0	0
k__Fungi ; p__Ascomycota ; c__Eurotiomycetes ; o__Eurotiales ; f__Aspergillaceae ; g__Monascus ; s__pilosus	0	0	0	0	0	197	72	0	3	370	0	0	0	0	0	0	0	0	0	20	0	0	0	0	0	0	0	0	0	0	127	0
k__Fungi ; p__Ascomycota ; c__Sordariomycetes ; o__Hypocreales ; f__Hypocreales_fam_Incertae_sedis ; g__Sarocladium ; s__bactrocephalum	0	0	64	0	0	99	0	0	0	0	110	0	0	0	0	0	0	110	0	0	0	0	0	0	0	0	214	107	73	0	0	0
k__Fungi ; p__Basidiomycota ; c__Tremellomycetes ; o__Tremellales ; f__Trimorphomycetaceae ; g__Saitozyma ; s__flava	0	0	0	0	0	0	0	0	0	0	0	0	630	0	0	0	0	115	0	0	0	0	32	0	0	0	0	0	0	0	0	0
k__Fungi ; p__Basidiomycota ; c__Tremellomycetes ; o__Tremellales ; f__Bulleribasidiaceae ; g__Vishniacozyma ; s__victoriae	0	0	0	0	0	0	0	0	0	0	0	0	0	0	0	0	0	0	0	0	0	0	0	0	0	0	0	0	0	771	0	1
k__Fungi ; p__Ascomycota ; c__Eurotiomycetes ; o__Eurotiales ; f__Aspergillaceae ; g__Penicillium ; s__cvjetkovicii	4	0	0	0	0	0	0	99	0	0	7	0	0	0	1	5	23	15	0	21	440	0	0	0	81	0	0	38	8	0	0	8
k__Fungi ; p__Ascomycota ; c__Eurotiomycetes ; o__Eurotiales ; f__Aspergillaceae ; g__Phialosimplex ; s__sclerotialis	0	0	0	0	0	0	0	0	0	0	0	76	1	0	0	0	0	237	33	0	0	0	43	0	165	0	60	0	65	0	67	0
k__Fungi ; p__Ascomycota ; c__Sordariomycetes ; o__Hypocreales ; NA ; NA ; NA	0	0	0	0	0	0	0	0	0	0	0	0	0	0	0	0	16	717	0	0	0	0	0	0	0	0	0	0	0	0	0	0
k__Fungi ; p__Ascomycota ; c__Eurotiomycetes ; o__Eurotiales ; f__Trichocomaceae ; g__Xerochrysium ; s__dermatitidis	0	0	0	0	0	0	0	0	0	0	0	0	0	3	0	0	0	0	0	0	0	0	0	0	728	0	1	0	0	0	0	0
k__Fungi ; p__Ascomycota ; c__Dothideomycetes ; o__Pleosporales ; NA ; NA ; NA	0	0	0	0	0	0	0	0	0	0	0	0	0	0	0	0	0	0	0	0	712	0	0	0	0	0	0	0	0	0	0	0
k__Fungi ; p__Ascomycota ; c__Eurotiomycetes ; o__Onygenales ; f__Onygenaceae ; g__Auxarthron ; s__filamentosum	0	0	0	0	2	104	105	0	1	0	0	0	337	0	0	0	13	0	50	0	0	0	0	0	0	0	71	0	0	0	0	0
k__Fungi ; p__Ascomycota ; c__Sordariomycetes ; o__Microascales ; f__Microascaceae ; g__Microascus ; s__campaniformis	0	0	0	0	0	0	84	0	0	0	0	0	0	0	0	0	0	0	0	0	0	17	0	0	106	359	112	0	0	0	0	0
k__Fungi ; p__Ascomycota ; c__Eurotiomycetes ; o__Eurotiales ; f__Aspergillaceae ; g__Aspergillus ; s__sydowii	0	0	0	0	0	0	139	0	0	0	0	151	0	0	0	0	65	0	0	0	0	0	0	0	0	0	0	0	0	0	315	0
k__Fungi ; p__Ascomycota ; c__Leotiomycetes ; o__Erysiphales ; f__Erysiphaceae ; g__Blumeria ; NA	0	0	0	0	139	0	160	6	0	0	0	0	27	27	20	31	2	2	15	1	108	38	4	53	0	5	1	1	14	6	1	2
k__Fungi ; p__Ascomycota ; c__Dothideomycetes ; o__Capnodiales ; f__Cladosporiaceae ; g__Cladosporium ; s__exasperatum	0	3	0	0	165	0	0	5	0	26	2	1	0	0	0	27	0	0	0	0	391	17	0	6	6	0	1	2	0	0	0	0
k__Fungi ; p__Ascomycota ; c__Dothideomycetes ; o__Pleosporales ; f__Phaeosphaeriaceae ; g__Neosetophoma ; s__rosarum	0	2	0	0	0	0	0	0	0	0	0	0	0	0	24	0	26	0	0	0	0	0	33	0	0	236	0	0	0	324	0	0
k__Fungi ; p__Ascomycota ; c__Dothideomycetes ; o__Pleosporales ; NA ; NA ; NA	0	0	0	0	0	1	0	0	0	0	0	0	0	0	0	0	0	0	29	0	0	0	0	0	0	0	0	0	0	615	0	0
k__Fungi ; p__Ascomycota ; c__Eurotiomycetes ; o__Eurotiales ; f__Trichocomaceae ; g__Xerochrysium ; s__dermatitidis	280	2	0	0	0	163	0	1	57	0	0	140	0	0	0	0	0	0	0	0	0	0	0	0	0	0	0	0	0	0	0	0
k__Fungi ; p__Ascomycota ; c__Leotiomycetes ; o__Erysiphales ; f__Erysiphaceae ; g__Blumeria ; NA	0	0	0	0	1	0	12	10	2	0	0	0	19	32	0	31	0	0	0	0	380	127	2	22	0	0	0	0	0	0	0	0
k__Fungi ; p__Ascomycota ; c__Eurotiomycetes ; o__Eurotiales ; f__Aspergillaceae ; g__Aspergillus ; s__penicillioides	0	39	0	0	0	78	0	0	1	0	0	0	0	0	116	0	57	78	39	0	0	0	0	143	0	0	0	0	81	0	0	0
k__Fungi ; p__Basidiomycota ; c__Wallemiomycetes ; o__Wallemiales ; f__Wallemiaceae ; g__Wallemia ; s__canadensis	2	0	52	0	20	0	38	1	0	0	0	0	119	26	2	2	9	10	84	0	86	33	9	1	8	96	23	0	0	0	0	0
k__Fungi ; p__Ascomycota ; c__Saccharomycetes ; o__Saccharomycetales ; f__Saccharomycetales_fam_Incertae_sedis ; g__Candida ; s__albicans	0	0	7	25	0	92	0	347	0	0	0	140	0	0	0	0	0	0	0	0	0	0	0	0	0	0	0	0	0	0	0	0
k__Fungi ; p__Ascomycota ; c__Eurotiomycetes ; o__Chaetothyriales ; f__Herpotrichiellaceae ; g__Rhinocladiella ; s__similis	0	0	0	0	331	0	0	0	0	0	0	0	0	150	0	0	0	0	0	0	0	0	0	0	0	130	0	0	0	0	0	0
k__Fungi ; p__Basidiomycota ; c__Tremellomycetes ; o__Tremellales ; f__Bulleribasidiaceae ; g__Vishniacozyma ; s__victoriae	0	0	1	0	2	0	0	0	4	0	0	0	0	0	0	0	10	0	0	0	0	0	0	0	278	1	0	0	291	0	0	0
k__Fungi ; p__Ascomycota ; c__Sordariomycetes ; o__Microascales ; f__Microascaceae ; g__Microascus ; s__brevicaulis	582	0	0	0	2	0	0	0	1	0	0	0	0	0	0	0	0	0	0	0	0	0	0	0	0	0	0	0	0	1	0	0
k__Fungi ; p__Ascomycota ; c__Eurotiomycetes ; o__Eurotiales ; f__Trichocomaceae ; g__Xerochrysium ; s__dermatitidis	412	0	0	0	0	0	0	0	0	0	0	0	0	0	0	0	0	0	0	0	0	0	0	0	0	0	0	0	0	167	0	0
k__Fungi ; p__Ascomycota ; c__Dothideomycetes ; o__Pleosporales ; f__Cucurbitariaceae ; g__Neocucurbitaria ; s__irregularis	0	0	0	0	0	0	0	0	0	0	0	0	0	0	0	0	0	0	0	569	0	0	0	0	0	0	0	0	0	0	0	0
k__Fungi ; p__Ascomycota ; c__Dothideomycetes ; o__Pleosporales ; f__Pleosporaceae ; g__Stemphylium ; s__solani	0	0	0	3	0	134	0	0	0	0	0	0	0	0	0	0	0	0	0	0	0	0	10	0	0	0	0	0	0	290	130	0
k__Fungi ; p__Ascomycota ; c__Dothideomycetes ; o__Pleosporales ; f__Thyridariaceae ; g__Roussoella ; s__neopustulans	0	170	0	0	1	0	0	0	0	0	35	0	0	0	0	0	55	299	0	0	1	0	0	0	0	0	0	0	0	0	0	0
k__Fungi ; p__Ascomycota ; c__Sordariomycetes ; o__Glomerellales ; f__Plectosphaerellaceae ; g__Plectosphaerella ; s__niemeijerarum	0	0	0	0	1	0	0	0	0	0	0	0	0	0	0	0	0	0	0	0	559	0	0	0	0	0	0	0	0	0	0	0
k__Fungi ; p__Ascomycota ; c__Sordariomycetes ; o__Trichosphaeriales ; f__Trichosphaeriaceae ; g__Nigrospora ; s__oryzae	37	0	233	0	0	0	0	0	0	0	0	0	0	0	0	0	0	184	0	39	0	0	35	0	31	0	0	0	0	0	0	0
k__Fungi ; p__Ascomycota ; c__Sordariomycetes ; o__Microascales ; f__Microascaceae ; g__Scopulariopsis ; s__candida	0	0	0	0	198	0	0	278	0	0	0	0	0	0	0	0	0	0	0	0	0	0	0	0	0	0	0	0	80	0	0	0
k__Fungi ; p__Ascomycota ; c__Eurotiomycetes ; o__Eurotiales ; f__Aspergillaceae ; g__Aspergillus ; s__penicillioides	0	27	114	0	0	93	37	0	1	0	0	0	0	0	0	48	36	83	116	0	0	0	0	0	0	0	0	0	0	0	0	0
k__Fungi ; p__Ascomycota ; c__Eurotiomycetes ; o__Eurotiales ; f__Aspergillaceae ; g__Penicillium ; s__sumatraense	0	0	0	0	1	0	0	0	1	0	0	0	0	0	58	0	10	36	0	1	308	0	0	0	0	58	0	78	0	0	0	0
k__Fungi ; p__Ascomycota ; c__Sordariomycetes ; o__Hypocreales ; NA ; NA ; NA	0	0	0	0	0	0	0	0	1	503	0	0	0	0	0	0	0	0	41	0	0	0	0	0	0	0	0	0	0	0	0	0
k__Fungi ; p__Basidiomycota ; c__Microbotryomycetes ; o__Sporidiobolales ; f__Sporidiobolaceae ; g__Sporobolomyces ; s__roseus	0	0	35	0	42	0	0	0	0	186	0	51	65	8	0	0	0	1	53	0	0	15	0	22	7	18	11	22	0	6	1	1
k__Fungi ; p__Ascomycota ; c__Eurotiomycetes ; o__Eurotiales ; f__Aspergillaceae ; g__Aspergillus ; s__cibarius	0	0	0	0	0	0	0	0	0	0	0	0	0	0	0	0	0	0	0	0	540	0	0	0	0	0	0	0	1	0	0	0
k__Fungi ; p__Ascomycota ; c__Sordariomycetes ; o__Hypocreales ; f__Nectriaceae ; g__Fusarium ; s__sporotrichioides	0	0	1	0	0	0	143	0	0	0	47	0	0	0	0	0	0	0	0	0	0	0	0	0	0	106	0	0	1	0	222	16
k__Fungi ; p__Ascomycota ; c__Saccharomycetes ; o__Saccharomycetales ; f__Trichomonascaceae ; g__Trichomonascus ; s__ciferrii	0	0	0	0	0	0	0	0	2	0	0	71	0	26	0	0	2	3	233	0	0	0	1	33	39	119	0	0	0	0	0	3
k__Fungi ; p__Basidiomycota ; c__Tremellomycetes ; o__Filobasidiales ; f__Filobasidiaceae ; g__Filobasidium ; NA	0	0	0	0	0	0	0	0	0	0	0	0	0	0	0	0	0	0	0	0	526	0	0	0	0	0	0	0	0	0	0	0
k__Fungi ; p__Ascomycota ; c__Eurotiomycetes ; o__Eurotiales ; f__Trichocomaceae ; g__Talaromyces ; s__aculeatus	168	0	0	0	1	0	0	0	1	0	0	0	0	0	0	0	0	0	0	0	0	0	0	0	0	0	0	0	267	0	86	0
k__Fungi ; p__Basidiomycota ; c__Wallemiomycetes ; o__Wallemiales ; f__Wallemiaceae ; g__Wallemia ; s__tropicalis	0	0	0	0	0	0	0	0	1	0	0	0	0	0	0	0	0	0	0	0	484	0	0	0	0	0	0	0	23	2	0	2
k__Fungi ; p__Ascomycota ; c__Eurotiomycetes ; o__Eurotiales ; f__Aspergillaceae ; g__Aspergillus ; s__sydowii	0	157	0	0	0	0	0	0	0	0	0	0	0	0	1	0	0	0	0	0	0	0	0	0	0	0	0	0	0	205	147	0
k__Fungi ; p__Basidiomycota ; c__Tremellomycetes ; o__Tremellales ; f__Bulleribasidiaceae ; g__Vishniacozyma ; s__victoriae	0	0	0	0	0	0	0	0	0	0	0	0	508	0	0	0	0	0	0	0	0	0	0	0	0	0	0	0	0	0	0	0
k__Fungi ; p__Ascomycota ; c__Eurotiomycetes ; o__Eurotiales ; f__Aspergillaceae ; g__Penicillium ; s__mallochii	0	0	0	0	0	0	0	0	1	0	0	0	441	0	0	0	3	0	61	0	0	0	0	0	0	0	0	0	0	0	0	0
k__Fungi ; p__Ascomycota ; c__Eurotiomycetes ; o__Eurotiales ; f__Trichocomaceae ; g__Thermomyces ; s__dupontii	0	0	0	0	1	0	0	0	3	0	0	0	0	0	0	0	0	0	0	0	487	0	0	0	0	0	0	0	0	0	0	0
k__Fungi ; p__Ascomycota ; c__Eurotiomycetes ; o__Eurotiales ; f__Trichocomaceae ; g__Xerochrysium ; s__dermatitidis	1	1	0	0	1	0	0	0	0	0	0	0	0	480	0	0	0	0	0	0	0	0	0	0	0	0	0	0	0	0	0	0
k__Fungi ; p__Basidiomycota ; c__Cystobasidiomycetes ; o__Cystobasidiomycetes_ord_Incertae_sedis ; f__Symmetrosporaceae ; g__Symmetrospora ; s__coprosmae	0	0	0	16	0	0	0	0	1	0	0	0	0	52	0	0	0	78	70	10	0	7	0	0	149	59	40	0	0	0	0	0
k__Fungi ; p__Basidiomycota ; c__Tremellomycetes ; o__Tremellales ; f__Tremellaceae ; g__Bulleromyces ; s__albus	0	0	0	1	0	0	0	40	0	90	4	0	59	53	5	6	2	5	34	2	0	0	4	0	12	64	23	0	0	51	27	0
k__Fungi ; p__Ascomycota ; c__Eurotiomycetes ; o__Eurotiales ; f__Trichocomaceae ; g__Talaromyces ; s__aurantiacus	0	0	0	0	0	0	0	0	1	480	0	0	1	0	0	0	0	0	0	0	0	0	0	0	0	0	0	0	0	0	0	0
k__Fungi ; p__Ascomycota ; c__Leotiomycetes ; o__Helotiales ; f__Myxotrichaceae ; g__Oidiodendron ; NA	0	0	0	0	0	0	0	0	0	0	0	0	0	0	198	0	0	0	55	0	2	22	0	0	203	0	0	0	0	0	0	0
k__Fungi ; p__Basidiomycota ; c__Wallemiomycetes ; o__Wallemiales ; f__Wallemiaceae ; g__Wallemia ; s__tropicalis	4	3	49	0	103	0	16	3	0	0	0	14	47	13	9	3	2	29	95	0	1	34	5	0	0	0	9	0	0	32	1	0
k__Fungi ; p__Ascomycota ; c__Sordariomycetes ; o__Hypocreales ; f__Nectriaceae ; g__Fusarium ; s__nurragi	0	0	0	0	0	0	0	0	0	0	0	0	468	0	0	0	0	0	0	0	0	0	0	0	1	0	0	0	0	0	0	0
k__Fungi ; p__Ascomycota ; c__Sordariomycetes ; o__Microascales ; f__Microascaceae ; g__Pithoascus ; s__nidicola	0	0	0	0	0	0	0	0	1	0	0	192	0	0	0	0	0	0	0	0	0	0	0	0	0	0	38	0	237	0	0	0
k__Fungi ; p__Ascomycota ; c__Dothideomycetes ; o__Dothideales ; f__Aureobasidiaceae ; g__Aureobasidium ; s__namibiae	0	0	0	0	0	6	0	1	1	0	0	0	0	0	7	0	0	22	2	0	0	38	0	0	366	0	23	0	0	0	0	0
k__Fungi ; p__Ascomycota ; c__Eurotiomycetes ; o__Eurotiales ; f__Aspergillaceae ; g__Penicillium ; s__glandicola	0	0	12	0	50	0	8	5	2	279	0	0	0	14	0	5	0	0	21	5	43	7	0	11	0	0	0	0	0	1	0	0
k__Fungi ; p__Ascomycota ; c__Sordariomycetes ; o__Microascales ; f__Microascaceae ; g__Pithoascus ; s__stoveri	0	0	0	0	28	1	0	0	0	0	0	0	0	0	0	0	7	53	10	6	233	4	40	59	0	0	0	0	2	14	0	0
k__Fungi ; p__Basidiomycota ; c__Malasseziomycetes ; o__Malasseziales ; f__Malasseziaceae ; g__Malassezia ; s__restricta	0	0	0	0	0	0	0	0	0	0	0	0	0	1	0	0	0	0	0	0	394	0	0	55	0	0	0	0	0	0	0	0
k__Fungi ; p__Basidiomycota ; c__Tremellomycetes ; o__Tremellales ; f__Bulleribasidiaceae ; g__Vishniacozyma ; s__victoriae	146	1	0	0	0	0	0	0	0	0	0	0	0	0	0	0	0	0	4	0	0	0	0	0	0	294	2	0	0	0	0	0
k__Fungi ; p__Ascomycota ; c__Eurotiomycetes ; o__Eurotiales ; f__Aspergillaceae ; g__Hamigera ; NA	0	0	0	0	1	0	0	0	0	0	0	51	0	0	0	0	0	0	0	0	392	0	0	0	0	0	0	0	0	0	0	0
k__Fungi ; p__Ascomycota ; c__Sordariomycetes ; o__Microascales ; f__Microascaceae ; g__Scopulariopsis ; s__fusca	0	28	0	17	0	0	0	0	1	0	0	0	0	0	18	0	0	62	22	0	110	0	0	0	0	28	38	0	0	20	99	0
k__Fungi ; p__Ascomycota ; c__Eurotiomycetes ; o__Eurotiales ; f__Aspergillaceae ; g__Aspergillus ; s__minisclerotigenes	0	0	0	0	0	0	0	0	3	432	0	0	0	0	0	0	0	0	0	0	0	0	0	0	0	0	0	0	0	0	0	0
k__Fungi ; p__Basidiomycota ; c__Tremellomycetes ; o__Cystofilobasidiales ; f__Cystofilobasidiales_fam_Incertae_sedis ; g__Mrakiella ; s__aquatica	0	0	0	0	0	0	395	0	0	0	0	0	0	0	0	0	0	0	0	0	0	0	0	0	0	0	22	0	16	0	0	0
k__Fungi ; p__Basidiomycota ; c__Tremellomycetes ; o__Tremellales ; f__Bulleribasidiaceae ; g__Hannaella ; s__oryzae	0	0	31	0	86	0	0	0	0	0	0	0	0	0	0	0	13	0	20	0	0	16	0	0	0	0	1	0	0	62	199	0
k__Fungi ; p__Ascomycota ; c__Eurotiomycetes ; o__Eurotiales ; f__Trichocomaceae ; g__Talaromyces ; s__infraolivaceus	0	0	0	0	1	0	0	0	1	0	0	0	423	0	0	0	0	0	0	0	0	0	0	0	0	0	0	0	0	0	0	0
k__Fungi ; p__Ascomycota ; c__Sordariomycetes ; o__Hypocreales ; f__Clavicipitaceae ; g__Claviceps ; s__spartinae	0	0	0	0	0	0	2	0	0	0	0	0	0	0	0	0	0	418	1	0	0	0	0	1	0	0	0	0	0	0	0	0
k__Fungi ; p__Ascomycota ; c__Dothideomycetes ; o__Pleosporales ; f__Didymellaceae ; g__Ascochyta ; s__var._macrospora	0	0	0	0	0	0	0	0	0	0	0	0	420	0	0	0	0	0	0	0	2	0	0	0	0	0	0	0	0	0	0	0
k__Fungi ; p__Ascomycota ; c__Dothideomycetes ; o__Pleosporales ; f__Pleosporaceae ; g__Ulocladium ; s__chartarum	0	0	0	0	0	0	0	0	0	0	0	0	0	0	0	0	0	0	0	0	0	0	0	422	0	0	0	0	0	0	0	0
k__Fungi ; p__Ascomycota ; c__Dothideomycetes ; o__Dothideales ; f__Aureobasidiaceae ; g__Kabatiella ; s__lini	33	0	0	0	0	0	24	5	0	0	92	0	0	0	0	0	14	206	34	0	0	0	0	0	0	0	0	0	0	10	0	0
k__Fungi ; p__Basidiomycota ; c__Tremellomycetes ; o__Trichosporonales ; f__Trichosporonaceae ; g__Cutaneotrichosporon ; s__moniliiforme	1	0	0	0	0	69	0	0	0	208	0	0	0	0	0	0	6	0	133	0	0	0	0	0	0	0	0	0	0	0	0	0
k__Fungi ; p__Ascomycota ; c__Dothideomycetes ; o__Pleosporales ; f__Pleosporaceae ; g__Alternaria ; s__infectoria	0	0	0	0	0	0	0	0	0	0	0	0	0	0	334	30	42	0	0	0	0	0	0	0	0	0	0	0	0	0	0	0
k__Fungi ; p__Ascomycota ; c__Sordariomycetes ; o__Hypocreales ; NA ; NA ; NA	68	0	0	0	1	0	0	0	1	0	0	0	0	238	0	0	96	0	0	0	0	0	0	0	0	0	0	0	0	0	0	0
k__Fungi ; p__Basidiomycota ; c__Tremellomycetes ; o__Tremellales ; f__Cuniculitremaceae ; g__Fellomyces ; NA	0	0	0	0	0	0	0	0	0	0	0	0	0	0	0	0	0	398	0	0	0	0	0	0	0	0	0	0	0	0	0	0
k__Fungi ; p__Basidiomycota ; c__Malasseziomycetes ; o__Malasseziales ; f__Malasseziaceae ; g__Malassezia ; s__globosa	0	0	0	0	8	0	0	0	0	57	0	0	0	0	0	14	0	0	0	0	245	40	0	26	2	1	0	0	0	2	0	0
k__Fungi ; p__Ascomycota ; c__Dothideomycetes ; o__Pleosporales ; NA ; NA ; NA	0	0	0	0	1	0	0	0	1	389	0	0	0	0	0	0	0	0	0	0	0	0	0	0	0	0	0	0	0	0	0	0
k__Fungi ; p__Basidiomycota ; c__Tremellomycetes ; o__Tremellales ; f__Tremellaceae ; g__Cryptococcus ; s__lacticolor	0	0	0	0	0	0	0	0	0	0	0	0	0	0	0	0	0	0	0	387	0	0	0	0	0	0	0	0	0	0	0	0
k__Fungi ; p__Basidiomycota ; c__Tremellomycetes ; o__Tremellales ; f__Bulleribasidiaceae ; g__Vishniacozyma ; s__victoriae	0	0	0	0	0	0	0	0	0	0	0	0	0	0	0	0	0	0	0	0	0	0	0	0	0	0	0	0	0	0	383	0
k__Fungi ; p__Basidiomycota ; c__Malasseziomycetes ; o__Malasseziales ; f__Malasseziaceae ; g__Malassezia ; s__globosa	0	0	0	0	0	0	0	9	0	359	0	13	1	0	0	0	0	0	0	0	0	0	0	0	0	0	0	0	0	0	0	0
k__Fungi ; p__Ascomycota ; c__Eurotiomycetes ; o__Eurotiales ; f__Aspergillaceae ; g__Aspergillus ; s__niger	0	0	0	0	0	0	0	0	0	0	1	0	0	0	0	0	0	125	41	0	0	1	0	0	0	146	11	0	0	56	0	0
k__Fungi ; p__Ascomycota ; c__Eurotiomycetes ; o__Eurotiales ; f__Trichocomaceae ; g__Talaromyces ; s__rugulosus	62	0	0	0	0	0	0	0	0	0	32	0	0	0	0	0	0	230	0	0	0	0	0	0	55	0	0	0	0	0	0	0
k__Fungi ; p__Ascomycota ; c__Eurotiomycetes ; o__Eurotiales ; f__Aspergillaceae ; g__Penicillium ; s__ochrosalmoneum	0	0	41	0	0	0	0	0	0	0	0	64	0	0	0	0	0	0	0	0	26	0	0	0	0	191	0	51	0	0	0	0
k__Fungi ; p__Ascomycota ; c__Eurotiomycetes ; o__Eurotiales ; f__Aspergillaceae ; g__Aspergillus ; s__fumigatus	0	0	67	0	0	0	95	0	0	0	0	0	0	0	0	0	0	0	0	0	0	0	31	0	0	0	0	177	0	0	0	0
k__Fungi ; p__Ascomycota ; c__Sordariomycetes ; o__Microascales ; f__Microascaceae ; g__Microascus ; s__cirrosus	0	66	0	0	0	0	0	0	0	0	0	0	0	0	0	0	34	0	37	0	0	0	0	0	0	225	0	0	0	0	6	0
k__Fungi ; p__Basidiomycota ; c__Agaricomycetes ; o__Agaricales ; f__Radulomycetaceae ; g__Radulomyces ; s__molaris	0	0	0	0	0	0	0	0	0	0	0	0	367	0	0	0	0	0	0	0	0	0	0	0	0	0	0	0	0	0	0	0
k__Fungi ; p__Ascomycota ; c__Sordariomycetes ; o__Hypocreales ; f__Nectriaceae ; g__Gibberella ; s__intricans	0	0	0	0	0	0	0	0	0	0	0	0	0	0	0	0	0	0	0	0	0	0	0	0	0	0	0	169	0	5	0	193
k__Fungi ; p__Ascomycota ; c__Dothideomycetes ; o__Pleosporales ; f__Pleosporaceae ; g__Alternaria ; s__infectoria	0	104	109	0	0	0	34	0	0	0	0	0	0	0	0	0	0	3	50	62	1	0	0	0	0	0	0	0	0	0	0	0
k__Fungi ; p__Ascomycota ; c__Eurotiomycetes ; o__Eurotiales ; f__Thermoascaceae ; g__Thermoascus ; s__crustaceus	0	0	0	5	79	0	0	0	0	0	0	44	0	29	0	5	28	0	0	0	0	0	9	0	0	22	0	0	0	91	49	0
k__Fungi ; p__Ascomycota ; c__Sordariomycetes ; o__Hypocreales ; NA ; NA ; NA	0	0	0	0	0	0	0	0	0	0	0	0	0	0	0	0	0	0	53	28	0	0	27	185	0	0	68	0	0	0	0	0
k__Fungi ; p__Ascomycota ; c__Dothideomycetes ; o__Pleosporales ; f__Phaeosphaeriaceae ; g__Neosetophoma ; s__rosarum	0	0	0	0	1	6	0	0	1	352	0	0	0	0	0	0	0	0	0	0	0	0	0	0	0	0	0	0	0	0	0	0
k__Fungi ; p__Ascomycota ; c__Dothideomycetes ; o__Pleosporales ; NA ; NA ; NA	75	0	0	0	0	0	54	0	0	0	0	0	0	110	0	0	25	0	0	0	0	0	0	0	1	0	0	0	0	0	0	88
k__Fungi ; p__Basidiomycota ; c__Tremellomycetes ; o__Tremellales ; f__Bulleribasidiaceae ; g__Vishniacozyma ; s__victoriae	0	0	0	0	0	0	0	0	0	0	0	0	0	0	0	0	0	0	0	0	0	0	0	0	0	0	346	0	0	0	0	0
k__Fungi ; p__Ascomycota ; c__Eurotiomycetes ; o__Eurotiales ; f__Trichocomaceae ; g__Thermomyces ; s__stellatus	0	0	0	0	0	0	0	0	0	0	0	0	0	0	0	0	0	0	0	0	0	0	0	0	0	0	0	44	0	302	0	0
k__Fungi ; p__Basidiomycota ; c__Agaricomycetes ; o__Phallales ; f__Phallaceae ; g__Phallus ; s__rugulosus	0	0	0	0	0	0	0	0	0	0	1	0	0	1	0	0	0	0	1	0	0	0	0	0	0	0	0	0	0	0	338	2
k__Fungi ; p__Ascomycota ; c__Eurotiomycetes ; o__Eurotiales ; f__Aspergillaceae ; g__Aspergillus ; s__restrictus	0	0	0	0	0	0	0	0	0	0	0	0	0	0	0	0	0	1	0	0	334	0	0	0	0	0	0	0	0	0	0	0
k__Fungi ; p__Ascomycota ; c__Dothideomycetes ; o__Pleosporales ; f__Didymellaceae ; g__Ascochyta ; s__var._macrospora	0	0	0	0	0	0	0	0	0	0	0	0	0	0	0	0	0	0	0	0	335	0	0	0	0	0	0	0	0	0	0	0
k__Fungi ; p__Ascomycota ; c__Dothideomycetes ; o__Pleosporales ; f__Phaeosphaeriaceae ; g__Piniphoma ; s__wesendahlina	0	0	0	0	0	0	0	0	0	0	0	0	0	0	0	0	34	287	0	0	0	0	0	0	0	10	0	0	0	0	0	0
k__Fungi ; p__Basidiomycota ; c__Tremellomycetes ; o__Cystofilobasidiales ; f__Mrakiaceae ; g__Mrakia ; s__frigida	0	0	0	0	0	0	0	0	0	0	0	0	133	0	0	0	11	0	31	7	0	1	0	2	56	0	0	0	0	46	0	41
k__Fungi ; p__Ascomycota ; c__Dothideomycetes ; o__Pleosporales ; f__Phaeosphaeriaceae ; g__Septoriella ; s__phragmitis	0	0	0	0	0	0	0	0	0	0	0	0	0	0	0	0	0	0	0	0	303	17	0	0	0	0	0	0	0	0	0	0
k__Fungi ; p__Basidiomycota ; c__Agaricomycetes ; o__Agaricales ; f__Strophariaceae ; NA ; NA	0	0	0	0	0	0	0	0	1	0	0	0	317	0	0	0	0	0	0	0	0	0	0	0	0	0	0	0	0	0	0	0
k__Fungi ; p__Basidiomycota ; c__Agaricomycetes ; o__Geastrales ; f__Sphaerobolaceae ; g__Sphaerobolus ; NA	0	0	0	0	0	0	0	0	0	0	0	0	0	0	0	0	0	0	0	0	0	81	237	0	0	0	0	0	0	0	0	0
k__Fungi ; p__Ascomycota ; c__Dothideomycetes ; o__Capnodiales ; f__Teratosphaeriaceae ; g__Neocatenulostroma ; s__abietis	1	0	0	0	2	0	0	0	2	0	0	0	0	0	0	0	0	0	0	0	0	0	0	0	0	0	0	0	311	0	0	0
k__Fungi ; p__Basidiomycota ; c__Tremellomycetes ; o__Tremellales ; f__Bulleribasidiaceae ; g__Vishniacozyma ; s__carnescens	0	0	0	0	0	0	0	0	0	0	0	0	0	0	0	0	0	0	0	0	315	0	0	0	0	0	0	0	0	0	0	0
k__Fungi ; p__Ascomycota ; c__Sordariomycetes ; o__Hypocreales ; f__Cordycipitaceae ; g__Beauveria ; s__bassiana	0	0	0	0	0	0	0	0	0	0	91	0	0	0	199	0	0	0	0	0	0	23	0	0	0	0	0	0	0	0	0	0
k__Fungi ; NA ; NA ; NA ; NA ; NA ; NA	0	0	0	0	0	0	0	0	4	0	0	0	0	0	0	0	0	0	0	0	308	0	0	0	0	0	0	0	0	0	0	0
k__Fungi ; p__Ascomycota ; c__Dothideomycetes ; o__Pleosporales ; f__Pleosporaceae ; g__Alternaria ; s__infectoria	0	0	0	0	0	0	0	0	0	0	0	0	0	0	0	0	0	312	0	0	0	0	0	0	0	0	0	0	0	0	0	0
k__Fungi ; p__Ascomycota ; c__Dothideomycetes ; o__Capnodiales ; f__Cladosporiaceae ; g__Cladosporium ; s__langeronii	1	0	0	0	0	0	0	0	0	224	11	13	0	0	0	0	0	0	0	0	15	0	0	0	34	0	0	11	0	0	0	0
k__Fungi ; NA ; NA ; NA ; NA ; NA ; NA	0	5	13	1	31	5	3	21	0	1	36	28	5	0	0	2	3	13	2	1	0	50	0	48	23	1	4	7	0	4	0	0
k__Fungi ; p__Ascomycota ; c__Dothideomycetes ; o__Pleosporales ; f__Phaeosphaeriaceae ; g__Neosetophoma ; s__rosarum	0	0	0	0	0	0	0	0	0	0	0	0	94	0	0	0	1	63	0	0	0	0	0	0	113	0	0	0	0	0	0	36
k__Fungi ; p__Ascomycota ; c__Eurotiomycetes ; o__Eurotiales ; f__Trichocomaceae ; g__Talaromyces ; s__stollii	0	0	0	0	0	0	0	0	0	0	0	0	306	0	0	0	0	0	0	0	0	0	0	0	0	0	0	0	0	0	0	0
k__Fungi ; p__Ascomycota ; c__Eurotiomycetes ; o__Eurotiales ; f__Aspergillaceae ; g__Aspergillus ; s__flavus	0	0	0	0	0	0	0	92	0	0	0	0	0	0	1	0	0	0	0	0	0	0	0	0	1	182	29	0	0	0	0	0
k__Fungi ; p__Ascomycota ; c__Dothideomycetes ; o__Pleosporales ; f__Didymellaceae ; g__Stagonosporopsis ; s__astragali	0	0	0	0	0	0	0	0	0	0	214	0	0	0	0	0	0	0	0	84	0	0	0	0	0	0	0	0	0	0	0	0
k__Fungi ; p__Ascomycota ; c__Eurotiomycetes ; o__Eurotiales ; f__Aspergillaceae ; g__Aspergillus ; s__heterocaryoticus	0	0	0	0	0	0	0	0	0	293	0	0	0	0	0	0	0	0	0	0	0	0	0	0	0	0	0	0	0	0	0	0
k__Fungi ; p__Basidiomycota ; c__Tremellomycetes ; o__Tremellales ; f__Bulleribasidiaceae ; g__Vishniacozyma ; s__victoriae	0	0	0	0	0	0	0	0	0	0	0	0	0	0	111	0	0	0	182	0	0	0	0	0	0	0	0	0	0	0	0	0
k__Fungi ; p__Ascomycota ; c__Eurotiomycetes ; o__Eurotiales ; f__Aspergillaceae ; g__Penicillium ; s__dierckxii	0	0	0	0	0	0	0	0	1	165	27	0	0	0	0	0	0	36	0	10	0	0	0	0	0	0	0	0	0	0	0	49
k__Fungi ; p__Basidiomycota ; c__Tremellomycetes ; o__Tremellales ; f__Bulleribasidiaceae ; g__Dioszegia ; s__var._yunnanensis	0	0	0	0	1	0	0	0	0	0	0	91	1	151	0	0	0	0	0	0	0	0	0	0	0	0	0	0	43	0	0	0
k__Fungi ; p__Basidiomycota ; c__Malasseziomycetes ; o__Malasseziales ; f__Malasseziaceae ; g__Malassezia ; s__globosa	0	0	0	0	9	0	0	0	0	231	16	0	0	0	0	0	0	0	0	0	0	0	0	29	0	0	0	0	0	0	1	0
k__Fungi ; p__Ascomycota ; c__Sordariomycetes ; o__Glomerellales ; f__Plectosphaerellaceae ; g__Plectosphaerella ; s__niemeijerarum	0	0	0	0	0	0	0	0	0	0	0	0	0	250	0	0	36	0	0	0	0	0	0	0	0	0	0	0	0	0	0	0
k__Fungi ; NA ; NA ; NA ; NA ; NA ; NA	0	0	1	0	51	1	4	1	1	50	6	75	0	2	1	15	2	1	0	1	9	5	2	0	39	0	0	12	0	3	0	0
k__Fungi ; p__Basidiomycota ; c__Agaricomycetes ; o__Geastrales ; f__Sphaerobolaceae ; g__Sphaerobolus ; NA	0	0	0	0	0	0	0	0	0	0	0	0	0	0	0	0	0	0	0	0	0	143	139	0	0	0	0	0	0	0	0	0
k__Fungi ; p__Basidiomycota ; c__Tremellomycetes ; o__Tremellales ; f__Bulleribasidiaceae ; g__Vishniacozyma ; s__victoriae	0	0	0	0	0	0	0	0	0	0	0	0	0	0	0	0	0	0	58	0	0	0	0	0	0	0	0	0	0	0	222	0
k__Fungi ; p__Basidiomycota ; c__Tremellomycetes ; o__Tremellales ; f__Tremellaceae ; g__Cryptococcus ; s__neoformans	32	0	0	0	42	0	0	0	193	0	0	0	9	0	0	0	0	1	0	0	0	0	0	0	0	0	0	0	0	1	0	0
k__Fungi ; p__Basidiomycota ; c__Cystobasidiomycetes ; o__Cystobasidiales ; f__Cystobasidiaceae ; g__Occultifur ; NA	0	74	0	0	0	0	0	0	0	0	0	85	0	0	0	0	16	103	0	0	0	0	0	0	0	0	0	0	0	0	0	0
k__Fungi ; p__Basidiomycota ; c__Ustilaginomycetes ; o__Ustilaginales ; f__Ustilaginaceae ; g__Moesziomyces ; s__aphidis	0	0	0	1	0	0	1	0	0	0	2	99	1	15	0	86	0	1	10	0	0	11	1	29	0	0	18	2	0	1	0	0
k__Fungi ; p__Ascomycota ; c__Eurotiomycetes ; o__Eurotiales ; f__Trichocomaceae ; g__Talaromyces ; s__wortmannii	0	0	0	0	0	0	25	0	0	0	0	0	0	0	1	0	19	0	0	0	137	0	44	51	0	0	0	0	0	0	0	0
k__Fungi ; p__Ascomycota ; c__Dothideomycetes ; o__Pleosporales ; f__Didymellaceae ; g__Epicoccum ; s__thailandicum	0	0	0	0	0	0	0	0	0	0	0	0	0	0	0	0	0	275	0	0	0	0	0	0	0	0	0	0	0	0	0	0
k__Fungi ; p__Ascomycota ; c__Eurotiomycetes ; o__Eurotiales ; f__Aspergillaceae ; g__Aspergillus ; s__tubingensis	0	0	0	0	0	0	0	0	0	0	60	0	0	0	0	0	0	1	0	0	0	48	0	0	0	88	0	0	0	0	0	73
k__Fungi ; p__Basidiomycota ; c__Tremellomycetes ; o__Tremellales ; f__Bulleribasidiaceae ; g__Vishniacozyma ; s__dimennae	1	0	0	0	0	56	39	0	0	0	0	0	14	0	0	0	8	0	16	0	65	0	10	0	0	0	0	0	2	0	57	0
k__Fungi ; p__Ascomycota ; c__Dothideomycetes ; o__Pleosporales ; f__Pleosporaceae ; g__Alternaria ; s__angustiovoidea	0	0	0	0	0	0	0	0	0	0	0	262	0	0	0	0	0	0	0	0	0	0	0	0	0	1	0	0	0	0	0	0
k__Fungi ; p__Basidiomycota ; c__Tremellomycetes ; o__Tremellales ; f__Bulleribasidiaceae ; g__Vishniacozyma ; s__victoriae	0	0	0	0	0	0	0	0	0	0	0	0	0	0	0	0	0	0	114	0	0	0	0	0	0	0	145	0	0	0	0	0
k__Fungi ; p__Ascomycota ; c__Sordariomycetes ; o__Hypocreales ; f__Hypocreales_fam_Incertae_sedis ; g__Acremonium ; NA	227	0	0	0	1	0	0	0	0	0	0	0	1	0	0	28	0	0	0	0	0	0	0	0	0	0	0	0	0	0	0	0
k__Fungi ; p__Ascomycota ; c__Sordariomycetes ; o__Hypocreales ; f__Hypocreaceae ; g__Monocillium ; s__loricatum	0	0	0	0	0	0	0	256	0	0	0	0	0	0	0	0	0	0	0	0	0	0	0	0	0	0	0	0	0	0	0	0
k__Fungi ; p__Ascomycota ; c__Dothideomycetes ; o__Dothideomycetes_ord_Incertae_sedis ; f__Eremomycetaceae ; g__Arthrographis ; s__kalrae	0	0	0	0	1	0	0	0	3	0	0	0	0	0	0	0	0	0	0	0	0	0	0	0	0	0	0	0	248	0	0	0
k__Fungi ; p__Basidiomycota ; c__Tremellomycetes ; o__Filobasidiales ; f__Filobasidiaceae ; g__Naganishia ; s__diffluens	0	14	0	0	0	0	0	0	0	0	0	0	235	0	0	0	0	0	0	0	0	0	0	0	0	0	0	0	0	0	0	0
k__Fungi ; p__Ascomycota ; c__Sordariomycetes ; o__Hypocreales ; f__Hypocreales_fam_Incertae_sedis ; g__Sarocladium ; s__bacillisporum	0	0	0	0	0	0	0	0	0	0	0	0	0	0	0	0	0	0	0	0	0	0	0	0	0	173	75	0	0	0	0	0
k__Fungi ; p__Mucoromycota ; c__Mucoromycetes ; o__Mucorales ; f__Mucoraceae ; g__Mucor ; s__plumbeus	0	1	23	0	2	0	0	3	0	48	0	3	0	0	0	1	0	0	28	1	102	13	0	8	7	2	2	1	0	0	0	0
k__Fungi ; p__Ascomycota ; c__Sordariomycetes ; o__Hypocreales ; f__Hypocreales_fam_Incertae_sedis ; g__Acremonium ; s__furcatum	0	0	0	0	0	0	0	0	0	0	0	0	0	0	0	0	0	0	0	0	0	0	0	0	123	121	0	0	0	0	0	1
k__Fungi ; p__Basidiomycota ; c__Cystobasidiomycetes ; o__Cystobasidiomycetes_ord_Incertae_sedis ; f__Symmetrosporaceae ; g__Symmetrospora ; NA	0	0	0	0	1	0	0	0	0	0	0	0	243	0	0	0	0	0	0	0	0	0	0	0	0	0	0	0	0	0	0	0
k__Fungi ; p__Basidiomycota ; c__Agaricomycetes ; o__Russulales ; f__Peniophoraceae ; g__Peniophora ; s__erikssonii	0	0	243	0	0	0	0	0	0	0	0	0	0	0	0	0	0	0	0	0	0	0	0	0	0	0	0	0	0	0	0	0
k__Fungi ; p__Ascomycota ; c__Sordariomycetes ; o__Microascales ; f__Microascaceae ; g__Acaulium ; NA	0	0	0	7	0	0	0	0	0	0	0	0	0	0	0	0	0	0	0	0	0	0	0	0	0	0	0	0	0	176	0	59
k__Fungi ; p__Ascomycota ; c__Sordariomycetes ; o__Hypocreales ; f__Nectriaceae ; g__Fusicolla ; s__aquaeductuum	0	0	0	6	0	0	0	0	1	0	0	0	229	0	0	0	0	0	0	1	0	0	0	0	0	0	0	0	0	0	0	0
k__Fungi ; p__Ascomycota ; c__Sordariomycetes ; o__Hypocreales ; f__Clavicipitaceae ; g__Claviceps ; s__arundinis	0	0	0	0	0	0	0	0	0	0	0	0	0	0	0	0	0	0	1	91	0	0	0	0	0	144	0	0	0	0	0	0
k__Fungi ; p__Basidiomycota ; c__Tremellomycetes ; o__Cystofilobasidiales ; f__Mrakiaceae ; g__Mrakia ; s__frigida	0	0	0	0	0	0	0	0	1	0	0	0	88	0	0	0	5	0	0	0	0	0	0	54	0	0	0	0	0	0	54	31
k__Fungi ; p__Basidiomycota ; c__Tremellomycetes ; o__Tremellales ; f__Bulleribasidiaceae ; g__Vishniacozyma ; s__victoriae	0	0	0	0	0	0	0	0	0	0	0	0	0	0	0	0	0	0	0	0	0	0	0	231	0	0	0	0	0	0	0	0
k__Fungi ; p__Basidiomycota ; c__Tremellomycetes ; o__Tremellales ; f__Rhynchogastremataceae ; g__Papiliotrema ; s__aurea	0	0	0	0	0	0	89	0	0	101	18	0	0	0	0	0	0	0	0	0	0	22	0	0	0	0	0	0	0	0	0	0
k__Fungi ; p__Ascomycota ; c__Sordariomycetes ; o__Xylariales ; f__Xylariales_fam_Incertae_sedis ; g__Phialemoniopsis ; s__pluriloculosa	0	0	0	0	0	0	0	0	0	0	0	0	0	89	0	0	0	0	0	0	0	0	0	0	0	137	0	0	0	0	0	0
k__Fungi ; p__Basidiomycota ; c__Tremellomycetes ; o__Tremellales ; f__Bulleribasidiaceae ; g__Hannaella ; s__zeae	7	10	0	0	1	0	0	0	0	0	0	0	0	11	0	0	1	0	0	0	152	0	0	0	10	0	32	0	0	0	0	0
k__Fungi ; p__Ascomycota ; c__Dothideomycetes ; o__Pleosporales ; f__Phaeosphaeriaceae ; g__Neosetophoma ; s__rosarum	0	222	0	0	0	0	0	0	0	0	0	0	0	0	0	0	0	0	0	0	0	0	0	0	0	0	0	0	0	0	0	0
k__Fungi ; p__Ascomycota ; c__Eurotiomycetes ; o__Eurotiales ; f__Aspergillaceae ; g__Aspergillus ; s__spinulosporus	0	0	0	0	0	0	0	0	0	0	71	0	0	0	0	0	0	0	0	0	0	0	0	0	0	0	0	0	0	100	0	42
k__Fungi ; p__Basidiomycota ; c__Agaricomycetes ; o__Agaricales ; f__Psathyrellaceae ; g__Coprinellus ; s__fuscocystidiatus	0	0	0	0	0	0	0	0	0	0	0	0	0	0	0	0	0	0	0	0	0	0	0	0	0	0	0	0	0	0	0	209
k__Fungi ; p__Basidiomycota ; c__Tremellomycetes ; o__Tremellales ; f__Bulleribasidiaceae ; g__Vishniacozyma ; s__heimaeyensis	0	0	0	0	0	0	0	0	0	0	0	0	0	0	0	0	0	0	0	0	0	0	0	0	0	208	0	0	0	0	0	0
k__Fungi ; p__Ascomycota ; c__Dothideomycetes ; o__Pleosporales ; f__Didymellaceae ; g__Heterophoma ; NA	200	0	0	0	0	0	0	0	0	0	4	0	0	0	0	0	0	0	0	0	0	0	0	0	0	0	0	0	0	0	0	0
k__Fungi ; p__Ascomycota ; c__Sordariomycetes ; o__Glomerellales ; f__Glomerellaceae ; g__Colletotrichum ; s__cliviae	0	0	60	0	0	97	0	0	0	0	0	0	0	0	0	0	0	0	0	0	0	0	0	0	47	0	0	0	0	0	0	0
k__Fungi ; p__Ascomycota ; c__Sordariomycetes ; o__Hypocreales ; f__Hypocreales_fam_Incertae_sedis ; g__Sarocladium ; s__zeae	0	0	0	0	0	1	0	0	0	0	0	0	0	0	0	0	0	199	0	0	0	0	0	0	0	0	1	0	0	0	1	0
k__Fungi ; p__Ascomycota ; c__Dothideomycetes ; o__Pleosporales ; f__Didymellaceae ; g__Ascochyta ; s__var._macrospora	0	0	0	0	0	0	0	0	0	0	0	0	0	0	0	0	0	201	1	0	0	0	0	0	0	0	0	0	0	0	0	0
k__Fungi ; NA ; NA ; NA ; NA ; NA ; NA	1	0	0	0	36	0	11	3	0	0	0	0	0	1	0	0	0	0	4	0	133	9	0	0	0	0	0	0	0	0	0	0
k__Fungi ; p__Ascomycota ; c__Dothideomycetes ; o__Pleosporales ; f__Phaeosphaeriaceae ; g__Parastagonospora ; NA	7	0	86	0	0	0	0	0	0	0	0	0	0	0	0	0	0	0	0	35	0	0	0	0	0	0	0	69	0	0	0	0
k__Fungi ; p__Basidiomycota ; c__Tremellomycetes ; o__Tremellales ; f__Bulleribasidiaceae ; g__Vishniacozyma ; s__tephrensis	0	0	110	0	0	0	0	87	0	0	0	0	0	0	0	0	0	0	0	0	0	0	0	0	0	0	0	0	0	0	0	0
k__Fungi ; p__Basidiomycota ; c__Tremellomycetes ; o__Tremellales ; f__Bulleribasidiaceae ; g__Vishniacozyma ; s__tephrensis	0	0	193	0	0	0	0	0	0	0	0	0	0	0	0	0	0	0	0	0	0	0	0	0	0	0	0	0	0	0	0	0
k__Fungi ; p__Ascomycota ; c__Dothideomycetes ; o__Pleosporales ; f__Periconiaceae ; g__Periconia ; NA	0	0	0	0	0	0	0	0	0	0	0	0	0	0	0	0	0	0	0	29	0	0	88	0	0	0	0	0	0	73	0	0
k__Fungi ; p__Ascomycota ; c__Dothideomycetes ; o__Pleosporales ; NA ; NA ; NA	0	0	0	0	0	0	0	1	0	0	0	0	0	0	0	0	0	183	2	1	0	0	0	0	0	0	0	0	0	0	0	0
k__Fungi ; p__Ascomycota ; c__Dothideomycetes ; o__Pleosporales ; f__Didymellaceae ; g__Ascochyta ; s__var._macrospora	0	0	0	1	0	0	0	0	0	0	0	0	0	0	0	0	0	0	0	0	0	0	0	1	0	0	0	0	0	0	0	183
k__Fungi ; NA ; NA ; NA ; NA ; NA ; NA	0	183	0	0	0	0	0	0	0	0	0	0	0	0	0	0	0	0	0	0	0	0	0	0	0	0	0	0	0	0	0	0
k__Fungi ; p__Ascomycota ; c__Dothideomycetes ; o__Pleosporales ; f__Didymellaceae ; g__Heterophoma ; NA	0	0	0	0	181	0	0	0	0	0	0	0	0	0	0	0	0	0	0	0	0	0	0	0	0	0	0	0	0	0	0	0
k__Fungi ; p__Ascomycota ; c__Dothideomycetes ; o__Pleosporales ; f__Phaeosphaeriaceae ; g__Phaeosphaeria ; s__ampeli	0	0	0	0	0	0	0	0	0	1	0	0	0	0	0	0	0	0	0	0	0	0	0	0	0	180	0	0	0	0	0	0
k__Fungi ; p__Basidiomycota ; c__Agaricomycetes ; o__Cantharellales ; f__Ceratobasidiaceae ; g__Thanatephorus ; s__cucumeris	0	0	0	0	0	0	0	0	0	0	0	0	0	17	0	0	0	0	0	0	0	0	0	0	0	0	0	164	0	0	0	0
k__Fungi ; p__Ascomycota ; c__Dothideomycetes ; o__Pleosporales ; f__Didymellaceae ; g__Ascochyta ; s__var._macrospora	0	0	0	0	0	180	0	0	0	0	0	0	0	0	0	0	0	0	0	0	0	0	0	0	0	0	0	0	0	0	0	0
k__Fungi ; p__Ascomycota ; c__Eurotiomycetes ; o__Eurotiales ; f__Aspergillaceae ; g__Penicillium ; s__incoloratum	0	0	0	0	0	0	0	0	0	0	0	0	0	0	0	0	0	178	0	0	0	0	0	0	0	0	0	0	0	0	0	0
k__Fungi ; p__Ascomycota ; c__Dothideomycetes ; o__Capnodiales ; f__Cladosporiaceae ; g__Cladosporium ; s__delicatulum	0	0	0	0	0	0	0	0	0	0	0	0	0	0	0	0	0	0	0	0	177	0	0	0	0	0	0	1	0	0	0	0
k__Fungi ; p__Ascomycota ; c__Eurotiomycetes ; o__Eurotiales ; f__Aspergillaceae ; g__Aspergillus ; s__chlamydosporus	0	0	0	0	0	0	0	0	0	0	0	0	0	0	0	0	0	0	0	0	0	0	0	0	0	178	0	0	0	0	0	0
k__Fungi ; p__Basidiomycota ; c__Malasseziomycetes ; o__Malasseziales ; f__Malasseziaceae ; g__Malassezia ; s__restricta	0	0	0	0	0	0	0	12	0	163	0	0	0	0	0	0	0	0	0	0	0	0	0	0	0	0	0	0	1	0	0	0
k__Fungi ; p__Ascomycota ; c__Eurotiomycetes ; o__Eurotiales ; f__Aspergillaceae ; g__Aspergillus ; s__tritici	0	1	0	0	0	0	0	0	0	0	0	0	0	0	0	0	0	171	2	0	0	0	0	0	0	0	0	0	1	0	0	0
k__Fungi ; p__Ascomycota ; c__Eurotiomycetes ; o__Eurotiales ; f__Aspergillaceae ; g__Aspergillus ; s__penicillioides	0	0	0	0	0	0	65	0	0	0	40	0	0	0	0	0	0	0	3	6	0	0	0	0	0	0	59	0	0	2	0	0
k__Fungi ; p__Basidiomycota ; c__Agaricomycetes ; o__Atheliales ; f__Byssocorticiaceae ; g__Leptosporomyces ; s__galzinii	0	0	0	0	0	0	0	0	0	0	0	0	0	0	173	0	0	0	0	0	0	0	1	0	0	0	0	0	0	0	0	0
k__Fungi ; p__Ascomycota ; c__Eurotiomycetes ; o__Eurotiales ; f__Aspergillaceae ; g__Penicillium ; s__simplicissimum	0	1	0	1	0	0	0	0	1	0	0	0	3	0	1	0	1	1	2	0	5	0	0	0	0	1	0	0	153	1	1	1
k__Fungi ; p__Basidiomycota ; c__Tremellomycetes ; o__Trichosporonales ; f__Trichosporonaceae ; g__Cutaneotrichosporon ; s__cutaneum	172	0	0	0	0	0	0	0	0	0	0	0	0	0	0	0	0	0	0	0	0	0	0	0	0	0	0	0	0	0	0	0
k__Fungi ; p__Basidiomycota ; c__Tremellomycetes ; o__Tremellales ; f__Rhynchogastremataceae ; g__Papiliotrema ; s__flavescens	0	0	0	0	0	0	0	0	0	0	0	0	0	22	0	0	21	0	0	0	0	0	21	0	28	49	0	0	29	0	0	0
k__Fungi ; p__Ascomycota ; c__Eurotiomycetes ; o__Eurotiales ; f__Aspergillaceae ; g__Aspergillus ; s__penicillioides	0	0	0	0	169	0	0	0	0	0	0	0	0	0	0	0	0	0	0	0	0	0	0	0	0	0	0	0	0	0	0	0
k__Fungi ; p__Ascomycota ; c__Sordariomycetes ; o__Microascales ; f__Microascaceae ; g__Pithoascus ; s__nidicola	0	0	0	0	0	0	0	0	0	0	0	0	165	0	0	0	0	0	0	0	0	0	0	0	0	0	0	0	0	0	0	0
k__Fungi ; p__Ascomycota ; c__Sordariomycetes ; o__Glomerellales ; f__Plectosphaerellaceae ; g__Acrostalagmus ; s__luteoalbus	0	0	0	0	0	0	0	0	0	0	0	0	0	0	165	0	0	0	0	0	0	0	0	0	0	0	0	0	0	0	0	0
k__Fungi ; p__Basidiomycota ; c__Tremellomycetes ; o__Tremellales ; f__Trimorphomycetaceae ; g__Saitozyma ; s__flava	3	0	0	0	0	0	51	0	0	0	39	0	0	0	0	0	0	70	0	1	0	0	0	0	0	0	0	0	0	0	0	0
k__Fungi ; p__Basidiomycota ; c__Tremellomycetes ; o__Tremellales ; f__Bulleribasidiaceae ; g__Vishniacozyma ; s__victoriae	0	0	0	0	0	0	0	0	0	0	0	0	0	0	151	0	0	0	0	0	0	0	0	13	0	0	0	0	0	0	0	0
k__Fungi ; p__Ascomycota ; c__Eurotiomycetes ; o__Eurotiales ; f__Aspergillaceae ; g__Penicillium ; s__tricolor	0	0	0	0	0	0	0	0	0	0	0	0	0	0	0	0	0	0	6	0	12	0	0	0	56	39	17	33	0	0	0	0
k__Fungi ; p__Basidiomycota ; c__Agaricomycetes ; NA ; NA ; NA ; NA	4	2	0	0	26	2	20	0	0	0	6	0	0	18	0	0	0	0	0	0	0	0	2	0	0	48	6	0	7	21	0	0
k__Fungi ; p__Ascomycota ; c__Dothideomycetes ; o__Pleosporales ; f__Didymellaceae ; g__Paraboeremia ; NA	0	0	0	0	0	0	0	0	0	0	0	0	1	0	0	0	0	0	0	0	0	0	0	0	1	0	0	0	158	0	0	0
k__Fungi ; p__Ascomycota ; c__Sordariomycetes ; o__Hypocreales ; f__Nectriaceae ; g__Fusarium ; s__acutatum	0	0	0	0	1	0	0	0	0	0	0	0	0	0	0	0	0	0	0	0	0	0	0	0	0	0	0	0	0	0	0	157
k__Fungi ; p__Ascomycota ; c__Sordariomycetes ; o__Microascales ; f__Microascales_fam_Incertae_sedis ; g__Wardomyces ; s__inflatus	0	0	0	0	0	0	0	0	0	0	0	0	0	0	0	25	0	132	0	0	0	0	0	0	0	0	0	0	0	0	0	0
k__Fungi ; p__Ascomycota ; c__Dothideomycetes ; o__Pleosporales ; f__Didymellaceae ; g__Didymella ; s__glomerata	0	0	0	0	155	0	0	0	0	0	0	0	0	0	0	0	1	0	0	0	0	0	0	0	0	0	0	0	0	0	0	0
k__Fungi ; p__Basidiomycota ; c__Agaricomycetes ; o__Phallales ; f__Phallaceae ; g__Phallus ; s__rugulosus	0	0	0	0	0	0	0	0	1	0	0	0	0	0	0	0	0	0	0	0	0	0	0	0	0	1	0	0	154	0	0	0
k__Fungi ; p__Ascomycota ; c__Eurotiomycetes ; o__Eurotiales ; f__Aspergillaceae ; g__Aspergillus ; s__westerdijkiae	0	0	0	0	0	0	0	0	1	0	0	0	0	0	0	0	155	0	0	0	0	0	0	0	0	0	0	0	0	0	0	0
k__Fungi ; p__Basidiomycota ; NA ; NA ; NA ; NA ; NA	0	0	144	0	0	0	0	0	0	0	0	0	0	0	0	0	0	0	0	11	0	0	0	0	0	0	0	0	0	0	0	0
k__Fungi ; p__Ascomycota ; c__Eurotiomycetes ; o__Eurotiales ; f__Aspergillaceae ; g__Aspergillus ; s__cibarius	0	0	0	0	0	0	0	0	0	0	0	0	0	0	0	0	0	0	0	0	155	0	0	0	0	0	0	0	0	0	0	0
k__Fungi ; p__Ascomycota ; c__Dothideomycetes ; o__Capnodiales ; f__Mycosphaerellaceae ; g__Mycosphaerella ; s__pseudocryptica	0	0	0	0	0	0	0	0	0	0	0	0	0	0	0	0	0	0	0	0	0	0	0	0	0	0	0	0	0	155	0	0
k__Fungi ; p__Ascomycota ; c__Eurotiomycetes ; o__Eurotiales ; f__Aspergillaceae ; g__Aspergillus ; s__heterocaryoticus	0	1	0	0	0	0	0	0	0	0	0	0	1	0	0	0	0	0	0	0	0	0	0	0	1	0	0	0	0	0	151	0
k__Fungi ; p__Basidiomycota ; c__Tremellomycetes ; o__Tremellales ; f__Bulleribasidiaceae ; g__Vishniacozyma ; s__carnescens	0	0	0	0	0	0	0	154	0	0	0	0	0	0	0	0	0	0	0	0	0	0	0	0	0	0	0	0	0	0	0	0
k__Fungi ; p__Ascomycota ; c__Eurotiomycetes ; o__Eurotiales ; f__Trichocomaceae ; g__Talaromyces ; s__columbinus	0	0	0	0	0	0	0	0	0	0	54	0	0	0	0	0	0	0	0	0	0	0	0	0	0	0	0	0	0	0	100	0
k__Fungi ; p__Basidiomycota ; c__Tremellomycetes ; o__Filobasidiales ; f__Filobasidiaceae ; g__Naganishia ; s__albida	0	0	0	0	0	0	0	0	0	0	0	0	0	0	14	0	0	0	0	0	0	0	0	140	0	0	0	0	0	0	0	0
k__Fungi ; p__Basidiomycota ; c__Tremellomycetes ; o__Tremellales ; f__Bulleribasidiaceae ; g__Vishniacozyma ; s__foliicola	0	0	0	0	0	0	0	0	0	0	0	0	0	0	0	2	0	0	0	0	0	0	0	0	0	150	0	0	0	0	0	0
k__Fungi ; p__Basidiomycota ; c__Tremellomycetes ; o__Tremellales ; f__Bulleribasidiaceae ; g__Vishniacozyma ; s__carnescens	0	0	0	0	0	0	0	0	0	0	0	0	0	0	0	0	152	0	0	0	0	0	0	0	0	0	0	0	0	0	0	0
k__Fungi ; p__Ascomycota ; c__Dothideomycetes ; o__Pleosporales ; f__Thyridariaceae ; g__Parathyridaria ; s__rosae	0	0	0	0	0	0	0	0	0	0	0	0	0	0	0	0	0	0	0	0	0	0	0	0	151	0	1	0	0	0	0	0
k__Fungi ; p__Ascomycota ; c__Dothideomycetes ; o__Pleosporales ; f__Didymellaceae ; g__Stagonosporopsis ; s__astragali	0	0	0	0	0	0	0	0	0	0	1	0	0	0	1	0	0	0	0	0	0	0	0	0	0	1	0	0	0	148	0	0
k__Fungi ; p__Ascomycota ; c__Eurotiomycetes ; o__Eurotiales ; f__Aspergillaceae ; g__Aspergillus ; s__ochraceus	0	0	0	0	0	0	0	0	0	0	0	0	0	0	0	0	0	0	0	0	0	0	0	0	0	0	0	0	0	0	0	151
k__Fungi ; p__Ascomycota ; c__Sordariomycetes ; o__Microascales ; f__Microascaceae ; g__Scopulariopsis ; s__fusca	0	0	0	0	0	3	0	0	0	0	0	0	0	0	0	0	0	0	0	0	0	0	0	0	0	0	0	0	0	147	0	0
k__Fungi ; p__Ascomycota ; c__Sordariomycetes ; o__Hypocreales ; f__Nectriaceae ; g__Gibberella ; s__intricans	0	1	0	0	0	1	0	0	1	0	0	0	0	0	0	0	0	0	0	0	0	0	0	0	0	2	0	2	0	137	0	4
k__Fungi ; p__Ascomycota ; c__Eurotiomycetes ; o__Eurotiales ; f__Aspergillaceae ; g__Aspergillus ; s__insolitus	0	0	0	0	73	72	0	0	0	0	0	0	0	0	0	0	3	0	0	0	0	0	0	0	0	0	0	0	0	0	0	0
k__Fungi ; p__Basidiomycota ; c__Tremellomycetes ; o__Filobasidiales ; f__Filobasidiaceae ; g__Naganishia ; s__albida	0	0	0	0	0	0	0	0	0	0	0	0	0	0	0	0	0	0	16	63	0	26	0	0	0	0	0	0	0	0	43	0
k__Fungi ; p__Ascomycota ; c__Dothideomycetes ; o__Pleosporales ; f__Phaeosphaeriaceae ; g__Neosetophoma ; s__samararum	0	0	0	0	0	0	0	0	0	0	0	0	0	0	0	0	0	0	34	0	0	112	0	0	0	0	0	0	0	0	0	0
k__Fungi ; p__Basidiomycota ; c__Tremellomycetes ; o__Tremellales ; NA ; NA ; NA	0	0	0	0	0	0	0	0	0	0	0	0	0	0	0	0	0	0	0	146	0	0	0	0	0	0	0	0	0	0	0	0
k__Fungi ; p__Ascomycota ; c__Dothideomycetes ; o__Pleosporales ; f__Didymellaceae ; g__Heterophoma ; s__sylvatica	0	0	0	0	145	0	0	0	0	0	0	0	0	0	0	0	0	0	0	0	0	0	0	0	0	0	0	0	0	0	0	0
k__Fungi ; p__Basidiomycota ; c__Wallemiomycetes ; o__Wallemiales ; f__Wallemiaceae ; g__Wallemia ; s__sebi	0	0	0	0	0	0	1	0	0	0	0	0	0	0	0	0	0	0	0	0	103	0	0	4	0	11	24	0	0	0	0	0
k__Fungi ; p__Ascomycota ; c__Sordariomycetes ; o__Hypocreales ; f__Nectriaceae ; g__Gibberella ; s__intricans	0	0	0	0	0	0	0	0	0	0	0	0	0	0	0	0	0	0	84	0	0	16	0	0	0	0	43	0	0	0	0	0
k__Fungi ; p__Ascomycota ; c__Eurotiomycetes ; o__Eurotiales ; f__Aspergillaceae ; g__Penicillium ; s__steckii	18	0	0	21	0	0	44	59	0	0	0	0	0	0	0	0	0	0	0	0	0	0	0	0	0	0	0	0	0	0	0	0
k__Fungi ; p__Ascomycota ; c__Sordariomycetes ; o__Hypocreales ; f__Bionectriaceae ; g__Clonostachys ; s__miodochialis	0	23	0	0	0	0	0	0	0	0	0	0	0	0	0	119	0	0	0	0	0	0	0	0	0	0	0	0	0	0	0	0
k__Fungi ; p__Ascomycota ; c__Eurotiomycetes ; o__Eurotiales ; f__Aspergillaceae ; g__Aspergillus ; s__restrictus	0	0	0	0	0	24	0	10	0	0	0	0	0	28	0	0	0	0	28	0	0	21	30	0	0	0	0	1	0	0	0	0
k__Fungi ; p__Ascomycota ; c__Eurotiomycetes ; o__Eurotiales ; f__Aspergillaceae ; g__Aspergillus ; NA	0	0	0	0	0	0	0	0	0	0	0	0	0	0	0	0	0	0	0	0	0	0	0	0	0	74	0	0	66	0	0	0
k__Fungi ; p__Ascomycota ; c__Leotiomycetes ; o__Erysiphales ; f__Erysiphaceae ; g__Blumeria ; NA	0	0	0	0	0	0	2	0	0	0	6	0	0	21	1	0	0	0	0	0	103	5	0	0	0	0	0	0	0	1	0	0
k__Fungi ; p__Ascomycota ; c__Eurotiomycetes ; o__Eurotiales ; f__Aspergillaceae ; g__Aspergillus ; s__infrequens	0	0	0	0	0	0	0	0	0	0	0	0	0	66	0	0	0	0	0	0	0	0	0	0	0	0	0	73	0	0	0	0
k__Fungi ; NA ; NA ; NA ; NA ; NA ; NA	0	0	0	0	0	0	0	0	0	0	0	0	0	0	0	0	0	0	0	0	139	0	0	0	0	0	0	0	0	0	0	0
k__Fungi ; p__Ascomycota ; c__Sordariomycetes ; o__Hypocreales ; f__Clavicipitaceae ; g__Claviceps ; s__spartinae	0	0	0	0	0	0	0	0	0	0	0	0	0	0	0	0	0	0	0	0	0	0	0	0	0	0	0	139	0	0	0	0
k__Fungi ; p__Basidiomycota ; c__Tremellomycetes ; o__Tremellales ; f__Bulleribasidiaceae ; g__Vishniacozyma ; s__carnescens	0	0	0	0	0	0	0	0	0	0	0	0	0	0	0	0	0	0	0	0	0	0	0	0	0	0	0	0	0	139	0	0
k__Fungi ; p__Ascomycota ; c__Eurotiomycetes ; o__Eurotiales ; f__Aspergillaceae ; g__Penicillium ; s__aurantiogriseum	0	0	0	0	2	0	0	0	1	134	0	0	0	0	0	0	0	0	0	0	0	0	0	0	0	0	0	0	0	0	0	0
k__Fungi ; p__Ascomycota ; c__Dothideomycetes ; o__Pleosporales ; f__Phaeosphaeriaceae ; g__Neosetophoma ; s__rosigena	0	0	0	0	1	0	0	0	0	0	0	0	0	0	0	0	122	0	0	0	0	0	0	0	13	0	0	0	0	0	0	0
k__Fungi ; p__Basidiomycota ; c__Exobasidiomycetes ; o__Entylomatales ; f__Entylomatales_fam_Incertae_sedis ; g__Tilletiopsis ; s__washingtonensis	0	0	0	0	0	0	0	0	0	0	0	0	0	0	0	0	0	0	0	0	0	0	0	30	79	12	11	0	0	0	0	0
k__Fungi ; p__Ascomycota ; c__Dothideomycetes ; o__Pleosporales ; f__Didymellaceae ; g__Ascochyta ; s__var._macrospora	0	0	0	0	0	2	6	0	0	0	0	0	0	10	35	0	6	60	9	0	0	0	0	0	0	0	0	0	2	1	0	0
k__Fungi ; p__Chytridiomycota ; c__Synchytriomycetes ; o__Synchytriales ; f__Synchytriaceae ; g__Synchytrium ; s__taraxaci	0	0	0	0	0	0	0	0	0	0	1	0	0	0	130	0	0	0	0	0	0	0	0	0	0	0	0	0	0	0	0	0
k__Fungi ; p__Ascomycota ; c__Eurotiomycetes ; o__Eurotiales ; f__Aspergillaceae ; g__Aspergillus ; s__sydowii	0	0	0	0	0	0	0	0	0	0	0	131	0	0	0	0	0	0	0	0	0	0	0	0	0	0	0	0	0	0	0	0
k__Fungi ; p__Ascomycota ; c__Sordariomycetes ; o__Diaporthales ; f__Diaporthaceae ; g__Diaporthe ; s__longicolla	0	0	0	1	0	0	0	0	0	0	0	0	0	0	50	0	0	0	0	0	0	0	0	0	0	0	0	0	0	79	0	0
k__Fungi ; p__Ascomycota ; c__Eurotiomycetes ; o__Eurotiales ; f__Aspergillaceae ; g__Penicillium ; s__salmoniflumine	0	0	0	0	0	0	0	2	0	0	0	0	87	0	0	0	2	0	0	1	3	0	0	0	1	0	0	0	11	5	3	15
k__Fungi ; p__Ascomycota ; c__Eurotiomycetes ; o__Eurotiales ; f__Aspergillaceae ; g__Hamigera ; NA	0	13	0	0	0	0	0	0	0	0	0	111	0	0	0	0	0	0	0	4	0	0	0	0	0	0	0	0	0	0	0	0
k__Fungi ; p__Ascomycota ; c__Eurotiomycetes ; o__Eurotiales ; f__Aspergillaceae ; g__Aspergillus ; s__tardicrescens	0	0	0	0	60	0	0	0	0	0	0	0	0	0	0	0	23	0	0	0	0	0	0	44	0	0	0	0	0	0	0	0
k__Fungi ; p__Ascomycota ; c__Dothideomycetes ; o__Pleosporales ; f__Pleosporaceae ; g__Alternaria ; s__infectoria	0	0	0	0	0	0	0	127	0	0	0	0	0	0	0	0	0	0	0	0	0	0	0	0	0	0	0	0	0	0	0	0
k__Fungi ; p__Ascomycota ; c__Eurotiomycetes ; o__Eurotiales ; f__Aspergillaceae ; g__Aspergillus ; s__kalimae	0	0	0	0	0	0	0	0	0	0	0	0	0	0	0	0	0	127	0	0	0	0	0	0	0	0	0	0	0	0	0	0
k__Fungi ; p__Basidiomycota ; c__Agaricomycetes ; o__Polyporales ; f__Ganodermataceae ; NA ; NA	0	0	0	0	0	0	0	126	0	0	0	0	0	0	0	0	0	0	0	0	0	0	0	0	0	0	0	0	0	0	0	0
k__Fungi ; p__Basidiomycota ; c__Agaricostilbomycetes ; o__Agaricostilbales ; f__Agaricostilbaceae ; g__Sterigmatomyces ; s__halophilus	0	0	0	0	0	2	0	0	0	0	0	0	117	0	0	0	0	0	6	0	0	0	0	0	0	0	0	0	0	0	0	0
k__Fungi ; p__Ascomycota ; c__Sordariomycetes ; o__Hypocreales ; f__Hypocreales_fam_Incertae_sedis ; g__Trichothecium ; s__roseum	0	0	0	0	0	0	0	0	0	0	0	0	0	0	125	0	0	0	0	0	0	0	0	0	0	0	0	0	0	0	0	0
k__Fungi ; p__Ascomycota ; c__Eurotiomycetes ; o__Eurotiales ; f__Aspergillaceae ; g__Penicillium ; s__brasilianum	0	0	0	0	0	0	0	0	0	0	0	0	0	0	0	0	0	0	0	0	0	0	0	0	0	0	0	0	0	0	125	0
k__Fungi ; p__Ascomycota ; c__Dothideomycetes ; o__Pleosporales ; f__Didymellaceae ; g__Ascochyta ; s__var._macrospora	0	0	0	0	0	0	0	0	0	0	0	0	0	0	0	0	0	0	0	0	0	0	0	0	0	0	0	0	0	0	124	0
k__Fungi ; p__Ascomycota ; c__Eurotiomycetes ; o__Eurotiales ; f__Aspergillaceae ; g__Penicillium ; s__aurantiogriseum	0	0	0	0	0	0	0	0	0	123	0	0	0	0	0	0	0	0	0	0	0	0	0	0	0	0	0	0	0	0	0	0
k__Fungi ; p__Ascomycota ; c__Dothideomycetes ; o__Pleosporales ; NA ; NA ; NA	0	0	0	0	0	0	0	0	0	0	0	123	0	0	0	0	0	0	0	0	0	0	0	0	0	0	0	0	0	0	0	0
k__Fungi ; p__Ascomycota ; c__Dothideomycetes ; o__Pleosporales ; NA ; NA ; NA	0	0	0	0	0	0	0	0	0	0	0	123	0	0	0	0	0	0	0	0	0	0	0	0	0	0	0	0	0	0	0	0
k__Fungi ; p__Ascomycota ; c__Sordariomycetes ; o__Glomerellales ; f__Plectosphaerellaceae ; g__Plectosphaerella ; s__niemeijerarum	0	0	0	0	0	0	0	0	0	0	0	0	0	0	0	0	0	0	0	0	0	0	0	0	0	0	0	123	0	0	0	0
k__Fungi ; p__Basidiomycota ; c__Ustilaginomycetes ; o__Ustilaginales ; f__Ustilaginaceae ; g__Ustilago ; s__hordei	0	0	0	0	26	0	4	0	0	0	0	0	0	0	0	0	0	0	3	0	0	0	0	0	53	1	9	19	0	0	0	6
k__Fungi ; p__Ascomycota ; c__Eurotiomycetes ; o__Eurotiales ; f__Aspergillaceae ; g__Aspergillus ; s__fumigatus	0	0	0	0	0	0	0	0	0	0	0	0	0	1	0	0	0	0	0	0	0	0	0	0	0	0	0	0	0	120	0	0
k__Fungi ; p__Basidiomycota ; c__Agaricostilbomycetes ; o__Agaricostilbales ; f__Chionosphaeraceae ; g__Kurtzmanomyces ; s__tardus	0	120	0	0	0	0	0	0	0	0	0	0	0	0	0	0	0	0	0	0	0	0	0	0	0	0	0	0	0	0	0	0
k__Fungi ; p__Ascomycota ; c__Sordariomycetes ; o__Hypocreales ; f__Clavicipitaceae ; g__Claviceps ; s__spartinae	0	0	0	0	0	0	0	0	0	0	0	0	0	0	0	0	0	0	0	0	0	0	0	0	0	0	0	1	0	1	0	118
k__Fungi ; p__Ascomycota ; c__Leotiomycetes ; o__Erysiphales ; f__Erysiphaceae ; g__Golovinomyces ; s__sonchicola	0	0	0	0	0	0	0	0	0	0	0	118	0	0	0	0	0	0	0	0	0	0	0	0	0	0	0	0	0	0	0	0
k__Fungi ; p__Basidiomycota ; c__Microbotryomycetes ; o__Microbotryomycetes_ord_Incertae_sedis ; f__Chrysozymaceae ; g__Sampaiozyma ; s__ingeniosa	0	0	0	0	0	0	0	0	0	0	0	0	0	118	0	0	0	0	0	0	0	0	0	0	0	0	0	0	0	0	0	0
k__Fungi ; p__Ascomycota ; c__Dothideomycetes ; o__Capnodiales ; f__Mycosphaerellaceae ; g__Cercospora ; s__sojina	0	0	0	0	0	0	0	0	0	0	0	0	0	0	0	0	0	0	0	0	0	0	0	0	0	0	0	118	0	0	0	0
k__Fungi ; p__Basidiomycota ; c__Tremellomycetes ; o__Holtermanniales ; f__Holtermanniales_fam_Incertae_sedis ; g__Holtermanniella ; s__wattica	0	9	6	0	0	0	31	3	0	40	0	0	0	0	0	0	0	0	0	0	27	0	0	1	0	0	0	0	0	0	0	0
k__Fungi ; p__Basidiomycota ; c__Ustilaginomycetes ; o__Ustilaginales ; f__Ustilaginaceae ; g__Sporisorium ; s__graminicola	0	0	22	0	53	0	0	0	0	0	31	0	0	0	0	0	0	0	5	0	0	0	0	0	0	0	0	4	0	0	0	0
k__Fungi ; p__Basidiomycota ; c__Tremellomycetes ; o__Filobasidiales ; f__Filobasidiaceae ; g__Filobasidium ; s__oeirense	0	0	0	0	0	0	13	0	0	0	0	0	0	0	0	0	0	10	37	2	0	0	0	22	0	0	7	0	0	24	0	0
k__Fungi ; p__Ascomycota ; c__Dothideomycetes ; o__Pleosporales ; f__Pleosporaceae ; g__Alternaria ; s__angustiovoidea	0	0	0	0	0	0	0	0	0	0	0	115	0	0	0	0	0	0	0	0	0	0	0	0	0	0	0	0	0	0	0	0
k__Fungi ; p__Ascomycota ; c__Eurotiomycetes ; o__Eurotiales ; f__Trichocomaceae ; g__Talaromyces ; s__amestolkiae	0	0	0	0	0	0	0	0	0	0	0	0	0	0	115	0	0	0	0	0	0	0	0	0	0	0	0	0	0	0	0	0
k__Fungi ; p__Ascomycota ; c__Dothideomycetes ; o__Capnodiales ; f__Mycosphaerellaceae ; g__Cercospora ; s__sojina	0	0	0	0	0	0	0	0	0	0	0	0	0	0	0	0	0	0	0	0	0	0	0	0	0	0	0	113	0	0	0	0
k__Fungi ; p__Ascomycota ; c__Eurotiomycetes ; o__Eurotiales ; f__Trichocomaceae ; g__Talaromyces ; s__ricevillensis	0	0	0	0	0	0	0	0	0	0	0	0	0	0	0	0	0	0	0	0	0	0	0	0	0	0	0	0	0	0	113	0
k__Fungi ; p__Ascomycota ; c__Eurotiomycetes ; o__Eurotiales ; f__Aspergillaceae ; g__Aspergillus ; s__fumigatus	0	0	0	0	0	0	0	0	0	0	0	0	0	0	0	0	0	0	0	0	0	0	0	0	0	0	0	0	0	0	0	113
k__Fungi ; p__Ascomycota ; c__Sordariomycetes ; o__Hypocreales ; f__Hypocreales_fam_Incertae_sedis ; g__Acremonium ; s__furcatum	0	0	0	0	0	0	0	0	0	0	0	0	0	0	0	0	0	0	0	0	0	0	0	0	0	0	0	0	0	111	0	0
k__Fungi ; p__Ascomycota ; c__Sordariomycetes ; o__Hypocreales ; f__Hypocreales_fam_Incertae_sedis ; g__Trichothecium ; s__sympodiale	0	0	0	0	0	0	0	0	0	0	0	0	0	0	0	0	0	0	0	0	0	0	0	0	0	110	0	0	0	0	0	0
k__Fungi ; p__Ascomycota ; c__Sordariomycetes ; o__Hypocreales ; f__Nectriaceae ; g__Fusarium ; s__pseudensiforme	0	0	0	0	0	0	0	0	0	0	0	0	0	0	0	0	0	0	0	0	0	0	0	0	0	0	109	0	0	0	0	0
k__Fungi ; p__Ascomycota ; c__Dothideomycetes ; o__Pleosporales ; f__Didymellaceae ; g__Ascochyta ; s__var._macrospora	0	0	0	0	0	0	0	0	0	0	0	0	0	0	0	0	0	0	0	0	0	0	0	0	0	108	0	0	0	0	0	0
k__Fungi ; p__Ascomycota ; c__Eurotiomycetes ; o__Eurotiales ; f__Aspergillaceae ; g__Aspergillus ; s__terreus	0	0	0	0	0	0	0	0	0	0	0	0	0	0	0	0	0	0	19	19	0	0	0	0	0	0	0	0	0	69	0	0
k__Fungi ; p__Ascomycota ; c__Dothideomycetes ; o__Pleosporales ; f__Pleosporaceae ; g__Alternaria ; s__infectoria	1	0	0	0	0	0	0	0	1	0	0	0	0	0	0	0	0	0	0	0	0	0	0	0	0	0	0	0	104	0	0	0
k__Fungi ; p__Ascomycota ; c__Eurotiomycetes ; o__Eurotiales ; f__Aspergillaceae ; g__Aspergillus ; s__penicillioides	0	0	0	0	1	0	0	0	0	0	0	0	104	0	0	0	0	0	0	0	0	0	0	0	0	0	0	0	1	0	0	0
k__Fungi ; p__Basidiomycota ; c__Tremellomycetes ; o__Cystofilobasidiales ; f__Mrakiaceae ; g__Mrakia ; s__frigida	0	0	0	0	0	0	0	0	0	0	0	0	0	0	0	0	0	0	29	0	0	0	0	0	51	0	0	0	0	10	16	0
k__Fungi ; p__Basidiomycota ; c__Agaricomycetes ; o__Agaricales ; f__Psathyrellaceae ; g__Coprinopsis ; s__calospora	0	0	0	0	0	0	0	0	0	0	0	0	0	0	0	0	0	0	0	0	0	0	0	0	0	0	0	0	0	0	106	0
k__Fungi ; p__Basidiomycota ; c__Tremellomycetes ; o__Tremellales ; f__Bulleribasidiaceae ; g__Vishniacozyma ; s__carnescens	0	0	0	0	0	105	0	0	0	0	0	0	0	0	0	0	0	0	0	0	0	0	0	0	0	0	0	0	0	0	0	0
k__Fungi ; p__Basidiomycota ; c__Ustilaginomycetes ; o__Ustilaginales ; f__Ustilaginaceae ; g__Macalpinomyces ; s__neglectus	0	0	0	0	0	0	0	0	0	0	105	0	0	0	0	0	0	0	0	0	0	0	0	0	0	0	0	0	0	0	0	0
k__Fungi ; p__Mortierellomycota ; c__Mortierellomycetes ; o__Mortierellales ; f__Mortierellaceae ; g__Mortierella ; s__hyalina	0	0	0	0	0	0	0	0	0	0	0	0	0	0	0	0	6	0	0	0	0	0	0	0	0	99	0	0	0	0	0	0
k__Fungi ; p__Ascomycota ; c__Eurotiomycetes ; o__Eurotiales ; f__Trichocomaceae ; g__Xerochrysium ; s__dermatitidis	0	81	0	0	0	1	0	0	0	0	0	0	0	0	0	0	0	0	0	22	0	0	0	0	0	0	0	0	0	0	0	0
k__Fungi ; p__Ascomycota ; c__Sordariomycetes ; o__Microascales ; f__Microascaceae ; g__Pithoascus ; s__nidicola	0	0	0	0	0	0	0	0	0	0	0	104	0	0	0	0	0	0	0	0	0	0	0	0	0	0	0	0	0	0	0	0
k__Fungi ; p__Basidiomycota ; c__Agaricostilbomycetes ; o__Agaricostilbales ; f__Kondoaceae ; g__Kondoa ; s__sorbi	8	0	0	0	0	0	0	0	0	0	0	0	0	0	0	0	0	0	0	0	0	0	0	0	0	0	95	0	0	0	0	0
k__Fungi ; p__Ascomycota ; c__Saccharomycetes ; o__Saccharomycetales ; f__Debaryomycetaceae ; g__Kurtzmaniella ; NA	0	17	0	0	0	0	0	0	1	0	0	0	0	0	0	0	0	0	0	1	0	0	0	0	0	38	17	0	17	10	0	0
k__Fungi ; p__Ascomycota ; c__Eurotiomycetes ; o__Eurotiales ; f__Aspergillaceae ; g__Aspergillus ; NA	0	0	0	0	100	0	0	0	0	0	0	0	0	0	0	0	0	0	0	0	0	0	0	0	0	0	0	0	0	0	0	0
k__Fungi ; p__Ascomycota ; c__Eurotiomycetes ; o__Eurotiales ; f__Aspergillaceae ; g__Aspergillus ; s__cibarius	0	0	0	0	0	0	0	100	0	0	0	0	0	0	0	0	0	0	0	0	0	0	0	0	0	0	0	0	0	0	0	0
k__Fungi ; p__Ascomycota ; c__Dothideomycetes ; o__Pleosporales ; f__Didymellaceae ; g__Ascochyta ; s__var._macrospora	0	0	0	0	0	0	0	0	0	0	0	0	0	0	100	0	0	0	0	0	0	0	0	0	0	0	0	0	0	0	0	0
k__Fungi ; p__Ascomycota ; c__Eurotiomycetes ; o__Chaetothyriales ; f__Cyphellophoraceae ; g__Cyphellophora ; s__vermispora	0	0	0	0	0	0	0	0	0	0	0	0	0	0	0	0	0	0	0	0	0	0	0	0	0	0	0	0	0	0	98	0
k__Fungi ; p__Basidiomycota ; c__Tremellomycetes ; o__Trichosporonales ; f__Trichosporonaceae ; g__Trichosporon ; s__insectorum	1	0	0	0	0	0	27	0	0	0	0	0	0	0	0	0	0	0	0	0	0	0	0	0	0	0	0	0	69	0	0	0
k__Fungi ; p__Ascomycota ; c__Dothideomycetes ; o__Pleosporales ; f__Phaeosphaeriaceae ; g__Neosetophoma ; s__rosigena	0	0	0	0	96	0	0	0	0	0	0	0	1	0	0	0	0	0	0	0	0	0	0	0	0	0	0	0	0	0	0	0
k__Fungi ; p__Basidiomycota ; c__Wallemiomycetes ; o__Wallemiales ; f__Wallemiaceae ; g__Wallemia ; s__peruviensis	0	0	0	0	0	0	0	0	0	0	0	0	0	0	0	0	0	0	0	0	0	0	0	0	0	0	0	0	0	0	97	0
k__Fungi ; p__Ascomycota ; c__Eurotiomycetes ; o__Eurotiales ; f__Aspergillaceae ; g__Aspergillus ; s__candidus	0	0	0	27	0	0	0	0	0	0	0	69	0	0	0	0	0	0	0	0	0	0	0	0	0	0	0	0	0	0	0	0
k__Fungi ; p__Basidiomycota ; c__Agaricomycetes ; o__Agaricales ; NA ; NA ; NA	0	0	0	0	0	96	0	0	0	0	0	0	0	0	0	0	0	0	0	0	0	0	0	0	0	0	0	0	0	0	0	0
k__Fungi ; p__Ascomycota ; c__Dothideomycetes ; o__Pleosporales ; f__Phaeosphaeriaceae ; g__Parastagonospora ; NA	0	0	0	0	0	8	0	0	0	0	0	0	0	0	88	0	0	0	0	0	0	0	0	0	0	0	0	0	0	0	0	0
k__Fungi ; p__Basidiomycota ; c__Microbotryomycetes ; o__Sporidiobolales ; f__Sporidiobolaceae ; g__Rhodotorula ; s__babjevae	0	0	0	0	0	0	0	96	0	0	0	0	0	0	0	0	0	0	0	0	0	0	0	0	0	0	0	0	0	0	0	0
k__Fungi ; p__Ascomycota ; c__Sordariomycetes ; o__Hypocreales ; f__Hypocreales_fam_Incertae_sedis ; g__Chlamydocillium ; s__cyanophilum	0	0	0	0	0	0	0	0	0	0	0	0	0	0	96	0	0	0	0	0	0	0	0	0	0	0	0	0	0	0	0	0
k__Fungi ; p__Basidiomycota ; c__Tremellomycetes ; o__Tremellales ; f__Tremellaceae ; g__Cryptococcus ; s__uniguttulatus	0	0	0	0	0	0	0	0	0	0	0	0	0	0	0	0	0	0	0	0	0	0	0	0	0	96	0	0	0	0	0	0
k__Fungi ; p__Basidiomycota ; c__Tremellomycetes ; o__Tremellales ; f__Bulleribasidiaceae ; g__Vishniacozyma ; s__heimaeyensis	0	0	0	0	0	0	95	0	0	0	0	0	0	0	0	0	0	0	0	0	0	0	0	0	0	0	0	0	0	0	0	0
k__Fungi ; p__Ascomycota ; c__Dothideomycetes ; o__Pleosporales ; f__Didymellaceae ; g__Didymella ; s__arachidicola	0	0	0	0	0	0	0	0	0	0	0	0	0	0	0	0	29	0	0	0	0	0	1	0	0	0	0	0	0	65	0	0
k__Fungi ; p__Ascomycota ; c__Eurotiomycetes ; o__Eurotiales ; f__Aspergillaceae ; g__Aspergillus ; s__penicillioides	0	0	0	0	0	0	0	0	0	0	0	0	0	0	0	0	0	0	28	0	0	0	0	0	0	0	0	0	0	67	0	0
k__Fungi ; p__Ascomycota ; c__Eurotiomycetes ; o__Eurotiales ; f__Aspergillaceae ; g__Penicillium ; s__roqueforti	0	0	0	0	0	0	0	0	0	0	0	0	0	0	0	0	0	0	0	0	0	0	0	0	29	27	18	15	3	3	0	0
k__Fungi ; p__Ascomycota ; c__Sordariomycetes ; o__Hypocreales ; f__Clavicipitaceae ; g__Claviceps ; s__spartinae	0	0	0	0	0	0	0	0	0	0	0	0	0	0	0	0	0	0	0	0	0	0	0	0	95	0	0	0	0	0	0	0
k__Fungi ; p__Basidiomycota ; c__Tremellomycetes ; o__Cystofilobasidiales ; f__Mrakiaceae ; g__Udeniomyces ; s__puniceus	0	0	0	0	0	0	18	0	0	0	0	0	0	0	0	24	2	30	11	9	0	0	0	0	0	0	0	0	0	0	0	0
k__Fungi ; p__Ascomycota ; c__Leotiomycetes ; o__Thelebolales ; f__Pseudeurotiaceae ; g__Pseudogymnoascus ; s__destructans	0	0	0	0	0	0	0	0	0	0	0	0	0	0	0	0	8	0	0	0	0	0	0	49	0	23	0	0	0	0	14	0
k__Fungi ; NA ; NA ; NA ; NA ; NA ; NA	93	0	0	0	0	0	0	0	0	0	0	0	0	0	0	0	0	0	0	0	0	0	0	0	0	0	0	0	0	0	0	0
k__Fungi ; p__Basidiomycota ; c__Tremellomycetes ; o__Tremellales ; f__Trimorphomycetaceae ; g__Saitozyma ; s__flava	92	0	0	0	0	0	0	0	1	0	0	0	0	0	0	0	0	0	0	0	0	0	0	0	0	0	0	0	0	0	0	0
k__Fungi ; p__Basidiomycota ; c__Cystobasidiomycetes ; o__Erythrobasidiales ; f__Erythrobasidiaceae ; g__Erythrobasidium ; s__hasegawianum	0	0	0	0	0	0	0	0	0	0	0	0	0	0	0	0	0	0	0	0	0	0	0	0	0	0	0	0	0	0	93	0
k__Fungi ; p__Basidiomycota ; c__Cystobasidiomycetes ; NA ; NA ; NA ; NA	0	0	0	0	0	0	0	91	0	0	0	0	0	0	0	0	0	0	0	0	0	0	0	0	0	0	0	0	0	0	0	0
k__Fungi ; p__Basidiomycota ; c__Tremellomycetes ; o__Filobasidiales ; f__Filobasidiaceae ; g__Naganishia ; s__antarctica	0	0	0	0	0	0	0	91	0	0	0	0	0	0	0	0	0	0	0	0	0	0	0	0	0	0	0	0	0	0	0	0
k__Fungi ; NA ; NA ; NA ; NA ; NA ; NA	0	0	0	0	0	90	0	0	0	0	0	0	0	0	0	0	0	0	0	0	0	0	0	0	0	0	0	0	0	0	0	0
k__Fungi ; p__Ascomycota ; c__Sordariomycetes ; o__Chaetosphaeriales ; f__Chaetosphaeriaceae ; g__Chaetosphaeria ; NA	0	0	0	0	0	0	0	0	0	0	0	0	0	0	0	0	0	0	0	0	0	0	90	0	0	0	0	0	0	0	0	0
k__Fungi ; p__Ascomycota ; c__Dothideomycetes ; o__Pleosporales ; f__Pleosporaceae ; g__Pyrenophora ; s__tritici-repentis	0	0	0	0	0	0	0	0	0	0	0	0	0	0	0	0	4	0	0	0	0	0	0	0	0	0	0	85	0	0	0	0
k__Fungi ; p__Ascomycota ; c__Eurotiomycetes ; o__Eurotiales ; f__Aspergillaceae ; g__Aspergillus ; s__glabripes	0	0	0	0	0	0	0	0	0	88	0	0	0	0	0	0	0	0	0	0	0	0	0	0	0	0	0	0	0	0	0	0
k__Fungi ; p__Basidiomycota ; c__Tremellomycetes ; o__Tremellales ; f__Bulleribasidiaceae ; g__Hannaella ; s__luteola	0	0	0	0	9	0	4	0	1	0	0	0	3	0	0	0	1	0	4	0	46	0	0	0	0	0	19	0	0	0	0	0
k__Fungi ; p__Basidiomycota ; c__Agaricomycetes ; o__Agaricales ; f__Psathyrellaceae ; g__Coprinopsis ; s__calospora	0	0	0	0	0	0	0	0	0	0	0	0	0	0	0	0	0	0	0	0	0	0	0	0	0	0	0	0	0	0	87	0
k__Fungi ; p__Ascomycota ; c__Dothideomycetes ; o__Pleosporales ; f__Phaeosphaeriaceae ; g__Neosetophoma ; s__samararum	0	0	0	0	0	0	85	0	0	0	0	0	0	0	0	0	0	0	0	0	0	0	0	0	0	0	0	0	0	0	0	0
k__Fungi ; p__Ascomycota ; c__Eurotiomycetes ; o__Eurotiales ; f__Aspergillaceae ; g__Phialosimplex ; s__sclerotialis	0	0	0	0	0	0	0	0	0	0	0	84	0	0	0	0	0	0	0	0	0	0	0	0	0	0	0	0	0	0	1	0
k__Fungi ; p__Ascomycota ; c__Dothideomycetes ; o__Pleosporales ; f__Didymellaceae ; g__Ascochyta ; s__var._macrospora	0	0	0	0	0	0	0	0	0	0	0	85	0	0	0	0	0	0	0	0	0	0	0	0	0	0	0	0	0	0	0	0
k__Fungi ; p__Ascomycota ; c__Dothideomycetes ; o__Pleosporales ; f__Didymellaceae ; g__Epicoccum ; s__plurivorum	0	0	0	0	0	0	0	0	0	0	0	0	0	85	0	0	0	0	0	0	0	0	0	0	0	0	0	0	0	0	0	0
k__Fungi ; p__Ascomycota ; c__Sordariomycetes ; o__Hypocreales ; f__Hypocreales_fam_Incertae_sedis ; g__Acremonium ; s__pinkertoniae	0	0	0	0	0	0	0	0	0	0	0	0	0	0	0	0	0	0	0	0	0	0	0	0	0	85	0	0	0	0	0	0
k__Fungi ; p__Ascomycota ; c__Dothideomycetes ; o__Pleosporales ; f__Pleosporaceae ; g__Alternaria ; s__infectoria	0	0	0	0	0	0	0	0	0	0	0	0	0	0	0	0	0	0	0	0	0	0	0	0	0	0	0	0	85	0	0	0
k__Fungi ; p__Ascomycota ; c__Sordariomycetes ; o__Xylariales ; f__Xylariales_fam_Incertae_sedis ; g__Phialemoniopsis ; s__pluriloculosa	0	0	0	0	0	0	0	0	0	1	0	0	0	0	0	0	0	0	0	0	0	0	0	0	0	82	0	0	0	0	0	0
k__Fungi ; p__Basidiomycota ; c__Ustilaginomycetes ; o__Urocystidales ; f__Urocystidaceae ; g__Urocystis ; s__kmetiana	0	0	0	0	0	0	0	0	0	0	0	0	0	0	0	0	0	0	0	0	0	83	0	0	0	0	0	0	0	0	0	0
k__Fungi ; p__Ascomycota ; c__Sordariomycetes ; o__Microascales ; f__Microascaceae ; g__Acaulium ; NA	0	0	0	0	0	0	0	0	0	0	0	0	0	0	0	0	0	0	0	0	0	0	0	83	0	0	0	0	0	0	0	0
[truncated: 1,118 more rows]

## Sheet: Table 5.3. ITS Day 10 only
Supplemental Table 5.3 OTUs for ITS sequencing at day 10	ITS sequencing - Control Day 10 PR8 infection				ITS sequencing - Antibiotics Day 10 PR8 infection
[truncated: 750 more rows]
