# Supplementary material for: Antibiotic use during influenza infection augments lung eosinophils that impair immunity against secondary bacterial pneumonia
Source: J Clin Invest. 2024 Sep 10;134(21):e180986. doi: 10.1172/JCI180986 (PMC11527449; doi:10.1172/JCI180986)
Supplement: Supplemental table 6 [file jci-134-180986-s064.xlsx]

## Sheet: Composite table
Supplemental Table 6. Patient Demographics
Cohort
Number label	1	2	3
Medical Center	Cedars-Sinai	Northwestern University	University of Pittsburgh
Total subjects (n)	229	200	120
Age
Median	70	64	56
Range - Q1, Q3	49, 82	52,73	43, 65
Ethnicity, n (%)
Hispanic or Latino	36 (15.7)	37 (18.5)	1 (0.8)
Not Hispanic or Latino	189 (82.5)	152 (76.0)	119 (99.2)
Unknown or Not Reported	4 (1.7)	11 (5.5)	0 (0)
Gender, n (%)
Male	105 (45.9)	70 (35.0)	69 (57.5)
Female	124 (54.1)	130 (65.0)	51 (42.5)
Race, n (%)
Asian	15 (6.6)	7 (3.5)	0 (0)
Black or African American	32 (14.0)	41 (20.5)	6 (5)
Native Hawaiian or Other Pacific Islander	1 (0.4)	0 (0)	0 (0)
Unknown, Not Reported, or Other	21 (9.2)	34 (17.0)	0 (0)
White	160 (69.9)	118 (59.0)	114 (95)
Mechanical ventilation, n (%)
Yes	0 (0)	200 (100)	116 (96.7)
No	229 (100)	0 (0)	4 (3.3)
ARDS versus at risk, n (%)
ARDS	0 (0)	0 (0)	52 (43.3)
At risk	0 (0)	0 (0)	67 (55.8)
Undefined*	229 (100)	200 (100)	1 (0.8)
Pneumonia (bacterial or viral), n (%)
Yes	229 (100)	157 (78.5)	97 (80.8)
No	0 (0)	31 (16.5)	23 (19.2)
Undefined**	0 (0)	12 (6.0)	0 (0)
Pneumonia etiology, n (%)***
Influenza	229 (100)
COVID-19		43 (22.9)
Non-Pneumonia Control		31 (16.5)
Other Pneumonia		99 (52.7)
Other Viral Pneumonia		15 (8.0)
Undefined		12 (6.0)
*The Cedars-Sinai cohort were ward patients and did not have ARDS. The Northwestern cohort likely had many with ARDS as they were on mechanical ventilation, but the assignment of ARDS or those at risk has not been adjudicated for the ICU patients.
**Assigning cause of pneumonia has not been completed for more recently discharged patients.
***Individual cohorts had limited or no data on the etiology of pneumonia.
