# Supplementary material for: Antibiotic use during influenza infection augments lung eosinophils that impair immunity against secondary bacterial pneumonia
Source: J Clin Invest. 2024 Sep 10;134(21):e180986. doi: 10.1172/JCI180986 (PMC11527449; doi:10.1172/JCI180986)
Supplement: Supplemental table 7 [file jci-134-180986-s065.xlsx]

## Sheet: Sheet1
BAL flow panel:
Ly6G BV510- Biolegend cat# 127633
MHC II AF488- Invitrogen A11001
CD24 PerCP Cy5.5- Biolegend #101824
CD64 PE- Biolegend # 139304
CD11b PE Dazzal-Biolegend # 101256
CD11c PE Cy7-Biolegend # 117318
Ly6C APC Cy7-Biolegend # 128026
Lung flow panel:
CD11c AF594-biolegend # 117346
MHC II AF488- Invitrogen A11001
Ly6G BV510- BD Biosciences 565507
Ly6C APC Cy7-Biolegend # 128026
CD64 PE Cy7-Biolegend # 139314
BM flow panel:
CD11b PerCP Cy5.5- Biolegend # 101228
CD11c AF594- biolegend # 117346
Ly6C APC Cy7- Biolegend # 128026
Ly6G BV510- BD Biosciences 565507
CD62L PECy7-biolegend # 104418
F4/80 APC-biolegend # 157306
