# Supplementary material for: Antibiotic use during influenza infection augments lung eosinophils that impair immunity against secondary bacterial pneumonia
Source: J Clin Invest. 2024 Sep 10;134(21):e180986. doi: 10.1172/JCI180986 (PMC11527449; doi:10.1172/JCI180986)
Supplement: Supporting data values [file jci-134-180986-s066.xlsx]

## Sheet: Fig. 1B
	Control																															VNAM
Day 0	100	100	100	100	100	100	100	100	100	100	100	100	100	100	100	100	100	100	100	100	100	100	100	100	100	100	100	100	100	100	100	100	100	100	100	100	100	100	100	100	100	100	100	100	100	100	100	100	100
Day 1	93.7853	89.2857	94.7368	95.1456	92.0398	92.6316	96.6292	96.8085	99.4253	96.875	93.5361	92.7419	92.623	98.4733	92.2179	93.5897	96.0317	91.9861	93.9759	93.9891	96.1749	98.8235	96.1353	93.7173	93.8679	95.0549	93.6416	97.8261	92.5926	91.6256	96.0199	86.4407	87.7934	89.3258	87.6847	95.858	96.4467	94.7674	90.6077	90.8654	97.3545	95.2941	93.3014	96.1749	91.1458	92.6554	93.3702	92.1053	92.0792
Day 2	99.435	93.3673	97.8947	95.6311	96.5174	92.1053	101.685	102.66	104.023	101.25	96.1977	97.5806	98.7705	100.763	99.2218	96.5812	100.397	97.9094	91.9679	95.6284	98.9071	107.059	98.5507	99.4764	98.5849	99.4505	98.8439	101.087	93.1217	96.0591	95.5224	81.9209	87.7934	82.0225	86.6995		96.9543	89.5349	92.8177	92.3077	101.587		99.0431	90.7104	98.9583	88.1356	88.3978	87.3684	100

## Sheet: Fig. 1D
Control	VNAM
4.19	7.34
4.58	4.84
4.22	5.95
4.31	4.61
3.88	4.48
3.66	5.48
3.7	4.69
3.64	3.83
3.48	4.41
3.51	4.68
3.68	5.51
4.29	4.77
4.25	5.32
4.11	4.38
4.41	4.45
4.59	5.27
4.37	4.31
4.3	5.82
4.21	6.23
4.13	5.66
4.32	4.93
4.27
4.62
4.78
4.45
4.64

## Sheet: Fig. 1E
Control	VNAM
16.7442	90.2057																													90.2057	133.86	39.6288	77.3211		24.8211	180.398	81.3596	48.6673		140.702	131.118	136.952	73.4099
53.0903	133.86
21.5519	39.6288
32.1288	77.3211
54.2442	24.8211
23.0903	180.398
26.9365	81.3596
19.8211	48.6673
22.5134	140.702
30.7015	131.118
67.3682	136.952
40.0765	73.4099
64.8682

## Sheet: Fig. 1F
Control	VNAM
1970000	6900000
3330000	4630000
2970000	9650000
2750000	8450000
1910000	2170000
1990000	2410000
1800000	3740000
1380000	3200000
1630000	4130000
2140000	3480000
2630000	4130000
3270000	2880000
4230000	3060000
3520000	1630000
3690000	2650000
3980000	3080000
4840000	2980000
3830000	4840000
2220000	4120000
1830000	4650000
2260000	2630000
2660000
2300000
3700000
3500000
2830000

## Sheet: Fig. 1G
Control	VNAM
1680000	2020000
1980000	2390000
1560000	3330000
1640000	3270000
1210000	653000
557000	1470000
825000	1170000
575000	1150000
1190000	1140000
385000	2210000
1580000	1330000
1220000	1290000
690000

## Sheet: Fig. 1H
Control	VNAM
344000	1190000
149000	439000
269000	1780000
161000	1270000
219000	95000
21800	133000
46800	423000
49500	65800
60100

## Sheet: Fig. 1I
Control	VNAM
120663	126400
63680	92752
52756	90675
28725	75168
14208	111555
14274	37653
37516	57770
19152	72380
6210	56322
16280	167948
16800	40376
7641	55335
	10520

## Sheet: Fig. 2A
	Control				VNAM
Day 5	34.6	427	30.7		9.14	24.3	0
Day 7	469	11100	874		1240	4780	11100
Day 10	1020	173	6460	147	20800	20400	184	81400

## Sheet: Fig. 2B
	Control				VNAM
Day 5	0.077	0.22	0.082		0.087	0.081	0
Day 7	0.32	1.72	0.44		0.52	1.04	3.38
Day 10	1.14	0.51	3.25	0.026	4.7	3.39	0.084	9.81

## Sheet: Fig. 2E
Day 11																				Day 12
	Control										VNAM									Control										VNAM
Isotype	562800	130380	96140	95634	292040	205590	515840	300460	198690	696800	598920	696870	336123	282150	689040	259080	720750		Isotype		141668	69692	103918	62608	198450	209380	272690	117128	292824	242740	646140	49600	601460	476748	151845	223680
IL-5	6446	4554	11424	15570	34569	7140	29900	8280			25265	22968	4200	3914	11224	4128	28875		IL-5	12540	14805	7315	20240	3575	2420	1972	3388		13824	12150	11866	20185	10503	7306	7200	26846	8349	3210

[truncated: 62 more sheets: Fig. 2F, Fig. 2G, Fig. 2H, Fig. 2I, Fig. 2J, Fig. 2K, Fig. 3E, Fig. 3F, Fig. 3G, Fig. 4D, Fig. 4E, Fig. 4F, Fig. 4G, Fig. 4H, Fig. 4I, Fig, 5A, Fig. 5B-5C, Fig. 5D-5E, Fig. 6B, Fig. 6C …]
